# Supplementary material for: Identification and Characterization of lncRNA and mRNA in Testes of Landrace and Hezuo Boars
Source: Animals (Basel). 2021 Jul 30;11(8):2263. doi: 10.3390/ani11082263 (PMC8388364; doi:10.3390/ani11082263)
Supplement: Supplementary file 1 [file animals-11-02263-s001.zip]

Archive with 17 entries (17 files):
- Figure S1.tif
- Figure S2.tif
- Figure S3.tif
- Figure S4.tif
- Figure S5.tif
- Table S1.xlsx
- Table S10.xlsx
- Table S11.xlsx
- Table S12.xlsx
- Table S2.pdf
- Table S3.xlsx
- Table S4.xlsx
- Table S5.xlsx
- Table S6.xlsx
- Table S7.xlsx
- Table S8.xlsx
- Table S9.xlsx
