# Supplementary material for: Identification and Characterization of lncRNA and mRNA in Testes of Landrace and Hezuo Boars
Source: Animals (Basel). 2021 Jul 30;11(8):2263. doi: 10.3390/ani11082263 (PMC8388364; doi:10.3390/ani11082263)
Supplement: Supplementary file 1 [file animals-11-02263-s001.zip › Table S1.xlsx]

## Sheet: Sheet1
Table S1 Primer sequences used in this study
LncRNA ID	Primer sequnces (5'→3')	product size（bp）
SFRP1	F:CGAGTTTGCCCTGAGGATGA	190
	R:GAAGTGGTGGCTGAGGTTGT
WNT2B	F:CCTTACTCCACCTTCAACCT	174
	R:ACTCTCCCTGCTAACCTCCA
SIX4	F:GATCCCCAATTCCGGAGCAA	135
	R:GTGCTCCCATCTGAAGTGCT
TGFB3	F:GTGTGGACAGTGAGGATGA	175
	R:AAATTGCGGAAGCAGTAGT
DHH	F:CAACCCCGACATCATCTTC	81
	R:TTTACCCGCTCCTTACACC
SPATS1	F:ATTTTACCCACGGTTTAGC	137
	R:CGTATTTCTTCTTCCCCAA
SPO11	F:GCAACACTTACGCAACCAA	113
	R:CGGCACTTTCAACATACAG
PDGFRB	F:CCCCACATCCGTTCTATCC	161
	R:TCCAGCTCTCCAATCAGCC
LOC102165633	F:TCTTGGAGATGGGCAAGAGA	116
	R:GACATAGGACAAGGCACCAG
LOC110259451	F:GAGACCATTCCCAAGCTCAG	114
	R:TAAGCACCATTGGGCAACTT
LOC102166140	F:AGTTGCCAGCAAGAACACTT	91
	R:TGTCCCAAACCATCCTGAGT
LOC102166108	F:TTGAAAGCAGCGGAGACAC	91
	R:CACTAGAAGCCCCAGAGGA
MSTRG.189	F:TTGGCTTTGGTGAAACTGGT	143
	R:CCTCGTTTATGGGCGTGTTA
MSTRG.12845	F:TGACCACAGGAGACGGGAA	139
	R:CAGCACAGAGGCAAGCACG
MSTRG.15011	F:ACTAGAGGAACTTCGTGGGG	121
	R:GTCAACACCTTCTTGGCAGA
MSTRG.5259	F:TTCAAGTCTTTGGTGGCTCC	106
	R:GACAAGGCTGGCTAACAGAA
β-actin	F:CCAACCGTGAGAAGATGACC	97
	R:CCCGAGGCGTACAGGGACAG
