# Supplementary material for: Identification and Characterization of lncRNA and mRNA in Testes of Landrace and Hezuo Boars
Source: Animals (Basel). 2021 Jul 30;11(8):2263. doi: 10.3390/ani11082263 (PMC8388364; doi:10.3390/ani11082263)
Supplement: Supplementary file 1 [file animals-11-02263-s001.zip › Table S10.xlsx]

## Sheet: Table S9
id	num	qvalue	per	ratio	class	ID	Descrption	Pvalue	Qvalue	Up	Down	fg_num	bg_num
GO:0048856 anatomical structure development	1827	4.76478e-15	29.877	0.506	Biological Process	GO:0048856	anatomical structure development	4.08923e-19	4.76478e-15	0	0	1827	3612
GO:0005515 protein binding	3129	2.24364e-15	50.862	0.487	Molecular Function	GO:0005515	protein binding	7.53659e-19	2.24364e-15	0	0	3129	6430
GO:0005737 cytoplasm	3426	1.50955e-15	54.441	0.481	Cellular Component	GO:0005737	cytoplasm	1.05122e-18	1.50955e-15	0	0	3426	7122
GO:0005488 binding	4897	3.16729e-15	79.6	0.467	Molecular Function	GO:0005488	binding	2.12784e-18	3.16729e-15	0	0	4897	10479
GO:0044767 single-organism developmental process	1941	4.57433e-14	31.742	0.501	Biological Process	GO:0044767	single-organism developmental process	7.85158e-18	4.57433e-14	0	0	1941	3878
GO:0032502 developmental process	1964	5.53997e-14	32.118	0.499	Biological Process	GO:0032502	developmental process	1.42636e-17	5.53997e-14	0	0	1964	3932
GO:0006928 movement of cell or subcellular component	716	3.09094e-13	11.709	0.551	Biological Process	GO:0006928	movement of cell or subcellular component	1.06108e-16	3.09094e-13	0	0	716	1299
GO:0044444 cytoplasmic part	2721	1.47824e-13	43.239	0.487	Cellular Component	GO:0044444	cytoplasmic part	2.05884e-16	1.47824e-13	0	0	2721	5589
GO:0048869 cellular developmental process	1401	1.34299e-11	22.911	0.508	Biological Process	GO:0048869	cellular developmental process	5.76293e-15	1.34299e-11	0	0	1401	2756
GO:0040011 locomotion	639	1.39631e-11	10.45	0.551	Biological Process	GO:0040011	locomotion	7.19007e-15	1.39631e-11	0	0	639	1160
GO:0048232 male gamete generation	173	1.48647e-11	2.829	0.681	Biological Process	GO:0048232	male gamete generation	8.93005e-15	1.48647e-11	0	0	173	254
GO:0009653 anatomical structure morphogenesis	1019	2.23645e-11	16.664	0.522	Biological Process	GO:0009653	anatomical structure morphogenesis	1.5355e-14	2.23645e-11	0	0	1019	1951
GO:0007276 gamete generation	226	2.58545e-11	3.696	0.642	Biological Process	GO:0007276	gamete generation	1.997e-14	2.58545e-11	0	0	226	352
GO:0019953 sexual reproduction	276	3.91564e-11	4.513	0.617	Biological Process	GO:0019953	sexual reproduction	3.36048e-14	3.91564e-11	0	0	276	447
GO:0005622 intracellular	4615	1.4148e-11	73.335	0.465	Cellular Component	GO:0005622	intracellular	3.57237e-14	1.4148e-11	0	0	4615	9923
GO:0097223 sperm part	95	1.4148e-11	1.51	0.779	Cellular Component	GO:0097223	sperm part	4.12895e-14	1.4148e-11	0	0	95	122
GO:0044424 intracellular part	4613	1.4148e-11	73.304	0.465	Cellular Component	GO:0044424	intracellular part	4.9262e-14	1.4148e-11	0	0	4613	9921
GO:0007283 spermatogenesis	169	5.52976e-11	2.764	0.676	Biological Process	GO:0007283	spermatogenesis	5.22034e-14	5.52976e-11	0	0	169	250
GO:0032504 multicellular organism reproduction	268	7.62444e-11	4.383	0.618	Biological Process	GO:0032504	multicellular organism reproduction	7.85215e-14	7.62444e-11	0	0	268	434
GO:0044707 single-multicellular organism process	1914	1.61795e-10	31.3	0.492	Biological Process	GO:0044707	single-multicellular organism process	1.80513e-13	1.61795e-10	0	0	1914	3891
GO:0005929 cilium	241	7.78869e-11	3.83	0.626	Cellular Component	GO:0005929	cilium	3.25433e-13	7.78869e-11	0	0	241	385
GO:0048609 multicellular organismal reproductive process	260	2.85361e-10	4.252	0.615	Biological Process	GO:0048609	multicellular organismal reproductive process	3.96939e-13	2.85361e-10	0	0	260	423
GO:0044702 single organism reproductive process	423	2.85361e-10	6.917	0.571	Biological Process	GO:0044702	single organism reproductive process	4.14269e-13	2.85361e-10	0	0	423	741
GO:0007166 cell surface receptor signaling pathway	934	2.85361e-10	15.274	0.521	Biological Process	GO:0007166	cell surface receptor signaling pathway	4.234e-13	2.85361e-10	0	0	934	1791
GO:0000003 reproduction	447	2.85361e-10	7.31	0.567	Biological Process	GO:0000003	reproduction	4.327e-13	2.85361e-10	0	0	447	789
GO:0030030 cell projection organization	529	2.85361e-10	8.651	0.555	Biological Process	GO:0030030	cell projection organization	4.40825e-13	2.85361e-10	0	0	529	954
GO:0044703 multi-organism reproductive process	304	4.07969e-10	4.971	0.597	Biological Process	GO:0044703	multi-organism reproductive process	6.97855e-13	4.07969e-10	0	0	304	509
GO:0022414 reproductive process	445	4.07969e-10	7.277	0.565	Biological Process	GO:0022414	reproductive process	7.37486e-13	4.07969e-10	0	0	445	787
GO:0048870 cell motility	552	4.07969e-10	9.027	0.55	Biological Process	GO:0048870	cell motility	7.70281e-13	4.07969e-10	0	0	552	1003
GO:0051674 localization of cell	552	4.07969e-10	9.027	0.55	Biological Process	GO:0051674	localization of cell	7.70281e-13	4.07969e-10	0	0	552	1003
GO:0048731 system development	1455	6.73157e-10	23.794	0.5	Biological Process	GO:0048731	system development	1.32875e-12	6.73157e-10	0	0	1455	2909
GO:0032989 cellular component morphogenesis	563	8.54968e-10	9.207	0.547	Biological Process	GO:0032989	cellular component morphogenesis	1.76101e-12	8.54968e-10	0	0	563	1029
GO:0007275 multicellular organism development	1579	1.54198e-09	25.822	0.496	Biological Process	GO:0007275	multicellular organism development	3.3084e-12	1.54198e-09	0	0	1579	3184
GO:0043226 organelle	4075	8.72878e-10	64.754	0.467	Cellular Component	GO:0043226	organelle	4.25498e-12	8.72878e-10	0	0	4075	8722
GO:0051704 multi-organism process	631	3.22981e-09	10.319	0.537	Biological Process	GO:0051704	multi-organism process	7.20692e-12	3.22981e-09	0	0	631	1175
GO:0000902 cell morphogenesis	525	3.26377e-09	8.585	0.548	Biological Process	GO:0000902	cell morphogenesis	7.5628e-12	3.26377e-09	0	0	525	958
GO:0048519 negative regulation of biological process	1658	3.54837e-09	27.114	0.493	Biological Process	GO:0048519	negative regulation of biological process	8.52682e-12	3.54837e-09	0	0	1658	3363
GO:0005856 cytoskeleton	711	1.71867e-09	11.298	0.532	Cellular Component	GO:0005856	cytoskeleton	9.57475e-12	1.71867e-09	0	0	711	1336
GO:0048523 negative regulation of cellular process	1559	3.75745e-09	25.495	0.495	Biological Process	GO:0048523	negative regulation of cellular process	9.81275e-12	3.75745e-09	0	0	1559	3149
GO:0072358 cardiovascular system development	380	3.75745e-09	6.214	0.57	Biological Process	GO:0072358	cardiovascular system development	9.99666e-12	3.75745e-09	0	0	380	667
GO:0072359 circulatory system development	380	3.75745e-09	6.214	0.57	Biological Process	GO:0072359	circulatory system development	9.99666e-12	3.75745e-09	0	0	380	667
GO:0044710 single-organism metabolic process	1778	6.62034e-09	29.076	0.49	Biological Process	GO:0044710	single-organism metabolic process	1.85124e-11	6.62034e-09	0	0	1778	3631
GO:0016043 cellular component organization	2091	6.62034e-09	34.195	0.484	Biological Process	GO:0016043	cellular component organization	1.87497e-11	6.62034e-09	0	0	2091	4318
GO:0042995 cell projection	650	3.95458e-09	10.329	0.535	Cellular Component	GO:0042995	cell projection	2.4785e-11	3.95458e-09	0	0	650	1215
GO:0097014 ciliary plasm	60	4.86919e-09	0.953	0.822	Cellular Component	GO:0097014	ciliary plasm	3.3908e-11	4.86919e-09	0	0	60	73
GO:0044441 ciliary part	160	5.52942e-09	2.543	0.65	Cellular Component	GO:0044441	ciliary part	4.61306e-11	5.52942e-09	0	0	160	246
GO:0044463 cell projection part	327	5.52942e-09	5.196	0.579	Cellular Component	GO:0044463	cell projection part	4.62069e-11	5.52942e-09	0	0	327	565
GO:0060271 cilium morphogenesis	140	2.1109e-08	2.289	0.664	Biological Process	GO:0060271	cilium morphogenesis	6.1595e-11	2.1109e-08	0	0	140	211
GO:0005930 axoneme	59	6.97593e-09	0.938	0.819	Cellular Component	GO:0005930	axoneme	6.31526e-11	6.97593e-09	0	0	59	72
GO:0002376 immune system process	752	2.15337e-08	12.298	0.523	Biological Process	GO:0002376	immune system process	6.46823e-11	2.15337e-08	0	0	752	1438
GO:0015630 microtubule cytoskeleton	448	7.62959e-09	7.119	0.554	Cellular Component	GO:0015630	microtubule cytoskeleton	7.43832e-11	7.62959e-09	0	0	448	808
GO:0031514 motile cilium	87	8.71477e-09	1.382	0.737	Cellular Component	GO:0031514	motile cilium	9.10317e-11	8.71477e-09	0	0	87	118
GO:0048858 cell projection morphogenesis	353	3.48873e-08	5.773	0.568	Biological Process	GO:0048858	cell projection morphogenesis	1.07788e-10	3.48873e-08	0	0	353	622
GO:0035556 intracellular signal transduction	876	3.49558e-08	14.325	0.515	Biological Process	GO:0035556	intracellular signal transduction	1.10999e-10	3.49558e-08	0	0	876	1702
GO:0030154 cell differentiation	1248	5.24577e-08	20.409	0.499	Biological Process	GO:0030154	cell differentiation	1.74933e-10	5.24577e-08	0	0	1248	2499
GO:0044782 cilium organization	95	5.24577e-08	1.554	0.714	Biological Process	GO:0044782	cilium organization	1.75579e-10	5.24577e-08	0	0	95	133
GO:0051179 localization	2073	1.12576e-07	33.9	0.481	Biological Process	GO:0051179	localization	3.8646e-10	1.12576e-07	0	0	2073	4306
GO:0032990 cell part morphogenesis	357	1.13914e-07	5.838	0.562	Biological Process	GO:0032990	cell part morphogenesis	4.0083e-10	1.13914e-07	0	0	357	635
GO:0048646 anatomical structure formation involved in morphogenesis	450	1.41038e-07	7.359	0.546	Biological Process	GO:0048646	anatomical structure formation involved in morphogenesis	5.08375e-10	1.41038e-07	0	0	450	824
GO:0071840 cellular component organization or biogenesis	2140	1.43356e-07	34.996	0.48	Biological Process	GO:0071840	cellular component organization or biogenesis	5.29035e-10	1.43356e-07	0	0	2140	4457
GO:0070887 cellular response to chemical stimulus	931	1.45558e-07	15.225	0.509	Biological Process	GO:0070887	cellular response to chemical stimulus	5.52806e-10	1.45558e-07	0	0	931	1829
GO:0010033 response to organic substance	914	1.45558e-07	14.947	0.51	Biological Process	GO:0010033	response to organic substance	5.62145e-10	1.45558e-07	0	0	914	1793
GO:0022603 regulation of anatomical structure morphogenesis	385	1.55252e-07	6.296	0.556	Biological Process	GO:0022603	regulation of anatomical structure morphogenesis	6.12905e-10	1.55252e-07	0	0	385	693
GO:0048583 regulation of response to stimulus	1234	1.62913e-07	20.18	0.498	Biological Process	GO:0048583	regulation of response to stimulus	6.57133e-10	1.62913e-07	0	0	1234	2479
GO:0044459 plasma membrane part	836	8.95426e-08	13.285	0.515	Cellular Component	GO:0044459	plasma membrane part	9.97689e-10	8.95426e-08	0	0	836	1624
GO:0005815 microtubule organizing center	302	9.57607e-08	4.799	0.573	Cellular Component	GO:0005815	microtubule organizing center	1.13366e-09	9.57607e-08	0	0	302	527
GO:0016477 cell migration	486	3.12225e-07	7.948	0.539	Biological Process	GO:0016477	cell migration	1.2862e-09	3.12225e-07	0	0	486	902
GO:0048513 animal organ development	1047	3.32136e-07	17.122	0.503	Biological Process	GO:0048513	animal organ development	1.39673e-09	3.32136e-07	0	0	1047	2083
GO:0043229 intracellular organelle	3956	1.49431e-07	62.863	0.465	Cellular Component	GO:0043229	intracellular organelle	1.87309e-09	1.49431e-07	0	0	3956	8512
GO:0022610 biological adhesion	486	4.50876e-07	7.948	0.538	Biological Process	GO:0022610	biological adhesion	1.93476e-09	4.50876e-07	0	0	486	904
GO:0044430 cytoskeletal part	555	1.51914e-07	8.819	0.533	Cellular Component	GO:0044430	cytoskeletal part	2.01e-09	1.51914e-07	0	0	555	1042
GO:0030031 cell projection assembly	147	6.49328e-07	2.404	0.634	Biological Process	GO:0030031	cell projection assembly	2.84207e-09	6.49328e-07	0	0	147	232
GO:0051239 regulation of multicellular organismal process	949	6.62281e-07	15.519	0.505	Biological Process	GO:0051239	regulation of multicellular organismal process	2.9556e-09	6.62281e-07	0	0	949	1879
GO:0048522 positive regulation of cellular process	1781	1.02772e-06	29.125	0.483	Biological Process	GO:0048522	positive regulation of cellular process	4.67464e-09	1.02772e-06	0	0	1781	3687
GO:0007010 cytoskeleton organization	529	1.15889e-06	8.651	0.53	Biological Process	GO:0007010	cytoskeleton organization	5.37076e-09	1.15889e-06	0	0	529	998
GO:0048518 positive regulation of biological process	2025	1.16143e-06	33.115	0.479	Biological Process	GO:0048518	positive regulation of biological process	5.48219e-09	1.16143e-06	0	0	2025	4226
GO:0007155 cell adhesion	480	1.17337e-06	7.85	0.535	Biological Process	GO:0007155	cell adhesion	5.63926e-09	1.17337e-06	0	0	480	897
GO:0005813 centrosome	264	4.32744e-07	4.195	0.576	Cellular Component	GO:0005813	centrosome	6.02707e-09	4.32744e-07	0	0	264	458
GO:0048468 cell development	763	3.11515e-06	12.478	0.51	Biological Process	GO:0048468	cell development	1.52389e-08	3.11515e-06	0	0	763	1495
GO:0003006 developmental process involved in reproduction	255	3.61267e-06	4.17	0.572	Biological Process	GO:0003006	developmental process involved in reproduction	1.79827e-08	3.61267e-06	0	0	255	446
GO:0006793 phosphorus metabolic process	1159	4.0193e-06	18.953	0.494	Biological Process	GO:0006793	phosphorus metabolic process	2.05164e-08	4.0193e-06	0	0	1159	2345
GO:0010927 cellular component assembly involved in morphogenesis	110	4.0193e-06	1.799	0.655	Biological Process	GO:0010927	cellular component assembly involved in morphogenesis	2.07424e-08	4.0193e-06	0	0	110	168
GO:0003341 cilium movement	44	4.0193e-06	0.72	0.815	Biological Process	GO:0003341	cilium movement	2.10417e-08	4.0193e-06	0	0	44	54
GO:0022412 cellular process involved in reproduction in multicellular organism	133	4.72666e-06	2.175	0.63	Biological Process	GO:0022412	cellular process involved in reproduction in multicellular organism	2.55128e-08	4.72666e-06	0	0	133	211
GO:0007507 heart development	202	4.72666e-06	3.303	0.589	Biological Process	GO:0007507	heart development	2.55561e-08	4.72666e-06	0	0	202	343
GO:0050793 regulation of developmental process	844	5.56492e-06	13.802	0.505	Biological Process	GO:0050793	regulation of developmental process	3.0566e-08	5.56492e-06	0	0	844	1672
GO:0006796 phosphate-containing compound metabolic process	1140	5.93631e-06	18.643	0.494	Biological Process	GO:0006796	phosphate-containing compound metabolic process	3.31153e-08	5.93631e-06	0	0	1140	2308
GO:0032879 regulation of localization	862	7.67974e-06	14.096	0.503	Biological Process	GO:0032879	regulation of localization	4.35001e-08	7.67974e-06	0	0	862	1713
GO:0001669 acrosomal vesicle	48	3.24657e-06	0.763	0.787	Cellular Component	GO:0001669	acrosomal vesicle	4.74777e-08	3.24657e-06	0	0	48	61
GO:0042384 cilium assembly	67	8.5367e-06	1.096	0.72	Biological Process	GO:0042384	cilium assembly	4.90868e-08	8.5367e-06	0	0	67	93
GO:0071310 cellular response to organic substance	758	1.20526e-05	12.396	0.507	Biological Process	GO:0071310	cellular response to organic substance	7.03379e-08	1.20526e-05	0	0	758	1495
GO:0035082 axoneme assembly	42	1.21794e-05	0.687	0.808	Biological Process	GO:0035082	axoneme assembly	7.21233e-08	1.21794e-05	0	0	42	52
GO:0098609 cell-cell adhesion	333	1.40722e-05	5.446	0.547	Biological Process	GO:0098609	cell-cell adhesion	8.45393e-08	1.40722e-05	0	0	333	609
GO:0023051 regulation of signaling	1049	1.46438e-05	17.155	0.495	Biological Process	GO:0023051	regulation of signaling	8.92301e-08	1.46438e-05	0	0	1049	2120
GO:0003824 catalytic activity	2323	8.4514e-05	37.76	0.477	Molecular Function	GO:0003824	catalytic activity	9.52482e-08	8.4514e-05	0	0	2323	4873
GO:0043167 ion binding	1991	8.4514e-05	32.363	0.48	Molecular Function	GO:0043167	ion binding	1.13556e-07	8.4514e-05	0	0	1991	4145
GO:0033993 response to lipid	245	1.86243e-05	4.007	0.566	Biological Process	GO:0033993	response to lipid	1.15083e-07	1.86243e-05	0	0	245	433
GO:0010646 regulation of cell communication	1059	1.89547e-05	17.318	0.494	Biological Process	GO:0010646	regulation of cell communication	1.18752e-07	1.89547e-05	0	0	1059	2144
GO:0072593 reactive oxygen species metabolic process	111	2.26559e-05	1.815	0.638	Biological Process	GO:0072593	reactive oxygen species metabolic process	1.43884e-07	2.26559e-05	0	0	111	174
GO:0006955 immune response	437	2.61118e-05	7.146	0.529	Biological Process	GO:0006955	immune response	1.68073e-07	2.61118e-05	0	0	437	826
GO:0009986 cell surface	294	1.17921e-05	4.672	0.554	Cellular Component	GO:0009986	cell surface	1.80659e-07	1.17921e-05	0	0	294	531
GO:0048584 positive regulation of response to stimulus	713	4.11612e-05	11.66	0.506	Biological Process	GO:0048584	positive regulation of response to stimulus	2.68473e-07	4.11612e-05	0	0	713	1409
GO:0002682 regulation of immune system process	440	4.18046e-05	7.195	0.527	Biological Process	GO:0002682	regulation of immune system process	2.77952e-07	4.18046e-05	0	0	440	835
GO:0051128 regulation of cellular component organization	831	4.18046e-05	13.59	0.5	Biological Process	GO:0051128	regulation of cellular component organization	2.79845e-07	4.18046e-05	0	0	831	1661
GO:0050776 regulation of immune response	270	4.46582e-05	4.415	0.554	Biological Process	GO:0050776	regulation of immune response	3.02781e-07	4.46582e-05	0	0	270	487
GO:0065009 regulation of molecular function	987	4.54617e-05	16.141	0.494	Biological Process	GO:0065009	regulation of molecular function	3.1213e-07	4.54617e-05	0	0	987	1997
GO:0007018 microtubule-based movement	118	4.66575e-05	1.93	0.624	Biological Process	GO:0007018	microtubule-based movement	3.24344e-07	4.66575e-05	0	0	118	189
GO:0009719 response to endogenous stimulus	490	5.42557e-05	8.013	0.521	Biological Process	GO:0009719	response to endogenous stimulus	3.8182e-07	5.42557e-05	0	0	490	941
GO:0035295 tube development	233	5.82726e-05	3.81	0.563	Biological Process	GO:0035295	tube development	4.16255e-07	5.82726e-05	0	0	233	414
GO:0006950 response to stress	1113	5.82726e-05	18.201	0.49	Biological Process	GO:0006950	response to stress	4.20091e-07	5.82726e-05	0	0	1113	2272
GO:0009892 negative regulation of metabolic process	966	6.25105e-05	15.797	0.494	Biological Process	GO:0009892	negative regulation of metabolic process	4.56007e-07	6.25105e-05	0	0	966	1955
GO:0001944 vasculature development	249	7.09945e-05	4.072	0.557	Biological Process	GO:0001944	vasculature development	5.2399e-07	7.09945e-05	0	0	249	447
GO:0051241 negative regulation of multicellular organismal process	373	7.2936e-05	6.1	0.533	Biological Process	GO:0051241	negative regulation of multicellular organismal process	5.44579e-07	7.2936e-05	0	0	373	700
GO:0007281 germ cell development	113	7.60602e-05	1.848	0.624	Biological Process	GO:0007281	germ cell development	5.74433e-07	7.60602e-05	0	0	113	181
GO:0007286 spermatid development	71	8.02073e-05	1.161	0.683	Biological Process	GO:0007286	spermatid development	6.12637e-07	8.02073e-05	0	0	71	104
GO:1901700 response to oxygen-containing compound	402	8.55164e-05	6.574	0.528	Biological Process	GO:1901700	response to oxygen-containing compound	6.6149e-07	8.55164e-05	0	0	402	761
GO:0031324 negative regulation of cellular metabolic process	899	8.55164e-05	14.702	0.496	Biological Process	GO:0031324	negative regulation of cellular metabolic process	6.67867e-07	8.55164e-05	0	0	899	1814
GO:0008152 metabolic process	4012	9.21231e-05	65.609	0.458	Biological Process	GO:0008152	metabolic process	7.27371e-07	9.21231e-05	0	0	4012	8757
GO:0019900 kinase binding	268	0.000469577	4.356	0.555	Molecular Function	GO:0019900	kinase binding	7.88675e-07	0.000469577	0	0	268	483
GO:0036126 sperm flagellum	52	4.94839e-05	0.826	0.732	Cellular Component	GO:0036126	sperm flagellum	7.92569e-07	4.94839e-05	0	0	52	71
GO:0001568 blood vessel development	237	0.000110036	3.876	0.558	Biological Process	GO:0001568	blood vessel development	8.78247e-07	0.000110036	0	0	237	425
GO:0009605 response to external stimulus	698	0.000110955	11.415	0.504	Biological Process	GO:0009605	response to external stimulus	8.95108e-07	0.000110955	0	0	698	1386
GO:0098602 single organism cell adhesion	277	0.000112667	4.53	0.547	Biological Process	GO:0098602	single organism cell adhesion	9.18584e-07	0.000112667	0	0	277	506
GO:0001525 angiogenesis	173	0.000113291	2.829	0.581	Biological Process	GO:0001525	angiogenesis	9.33393e-07	0.000113291	0	0	173	298
GO:0007017 microtubule-based process	312	0.000126573	5.102	0.54	Biological Process	GO:0007017	microtubule-based process	1.05369e-06	0.000126573	0	0	312	578
GO:0048515 spermatid differentiation	71	0.000127873	1.161	0.676	Biological Process	GO:0048515	spermatid differentiation	1.07548e-06	0.000127873	0	0	71	105
GO:0000323 lytic vacuole	144	6.56453e-05	2.288	0.598	Cellular Component	GO:0000323	lytic vacuole	1.09714e-06	6.56453e-05	0	0	144	241
GO:0019901 protein kinase binding	241	0.000635983	3.917	0.559	Molecular Function	GO:0019901	protein kinase binding	1.28179e-06	0.000635983	0	0	241	431
GO:0043228 non-membrane-bounded organelle	1372	8.81911e-05	21.802	0.484	Cellular Component	GO:0043228	non-membrane-bounded organelle	1.59678e-06	8.81911e-05	0	0	1372	2836
GO:0043232 intracellular non-membrane-bounded organelle	1372	8.81911e-05	21.802	0.484	Cellular Component	GO:0043232	intracellular non-membrane-bounded organelle	1.59678e-06	8.81911e-05	0	0	1372	2836
GO:0001578 microtubule bundle formation	53	0.000194638	0.867	0.716	Biological Process	GO:0001578	microtubule bundle formation	1.65528e-06	0.000194638	0	0	53	74
GO:0016337 single organismal cell-cell adhesion	253	0.000194638	4.137	0.55	Biological Process	GO:0016337	single organismal cell-cell adhesion	1.67043e-06	0.000194638	0	0	253	460
GO:0043235 receptor complex	168	8.98881e-05	2.67	0.581	Cellular Component	GO:0043235	receptor complex	1.6901e-06	8.98881e-05	0	0	168	289
GO:0070286 axonemal dynein complex assembly	24	0.000201702	0.392	0.889	Biological Process	GO:0070286	axonemal dynein complex assembly	1.74836e-06	0.000201702	0	0	24	27
GO:0012505 endomembrane system	1152	9.69423e-05	18.306	0.488	Cellular Component	GO:0012505	endomembrane system	1.89024e-06	9.69423e-05	0	0	1152	2360
GO:0005764 lysosome	142	0.000100459	2.256	0.594	Cellular Component	GO:0005764	lysosome	2.02876e-06	0.000100459	0	0	142	239
GO:1902589 single-organism organelle organization	961	0.000244637	15.715	0.491	Biological Process	GO:1902589	single-organism organelle organization	2.14152e-06	0.000244637	0	0	961	1958
GO:2000377 regulation of reactive oxygen species metabolic process	73	0.000256345	1.194	0.664	Biological Process	GO:2000377	regulation of reactive oxygen species metabolic process	2.26601e-06	0.000256345	0	0	73	110
GO:0048514 blood vessel morphogenesis	205	0.000276961	3.352	0.562	Biological Process	GO:0048514	blood vessel morphogenesis	2.47202e-06	0.000276961	0	0	205	365
GO:0046872 metal ion binding	1160	0.00118692	18.856	0.489	Molecular Function	GO:0046872	metal ion binding	2.79088e-06	0.00118692	0	0	1160	2371
GO:0009887 organ morphogenesis	370	0.000327997	6.051	0.526	Biological Process	GO:0009887	organ morphogenesis	2.95569e-06	0.000327997	0	0	370	703
GO:0030029 actin filament-based process	287	0.000333857	4.693	0.539	Biological Process	GO:0030029	actin filament-based process	3.03715e-06	0.000333857	0	0	287	532
GO:0009725 response to hormone	245	0.000374375	4.007	0.548	Biological Process	GO:0009725	response to hormone	3.44503e-06	0.000374375	0	0	245	447
GO:2000026 regulation of multicellular organismal development	634	0.000374375	10.368	0.503	Biological Process	GO:2000026	regulation of multicellular organismal development	3.47001e-06	0.000374375	0	0	634	1260
GO:0002252 immune effector process	237	0.000386271	3.876	0.55	Biological Process	GO:0002252	immune effector process	3.61342e-06	0.000386271	0	0	237	431
GO:0002009 morphogenesis of an epithelium	186	0.000428179	3.042	0.565	Biological Process	GO:0002009	morphogenesis of an epithelium	4.07494e-06	0.000428179	0	0	186	329
GO:0002684 positive regulation of immune system process	315	0.000428179	5.151	0.533	Biological Process	GO:0002684	positive regulation of immune system process	4.07894e-06	0.000428179	0	0	315	591
GO:0044281 small molecule metabolic process	657	0.000465001	10.744	0.501	Biological Process	GO:0044281	small molecule metabolic process	4.46963e-06	0.000465001	0	0	657	1311
GO:0030036 actin cytoskeleton organization	265	0.000470757	4.334	0.542	Biological Process	GO:0030036	actin cytoskeleton organization	4.56536e-06	0.000470757	0	0	265	489
GO:0050790 regulation of catalytic activity	782	0.000471864	12.788	0.495	Biological Process	GO:0050790	regulation of catalytic activity	4.61659e-06	0.000471864	0	0	782	1579
GO:0031344 regulation of cell projection organization	224	0.000492565	3.663	0.552	Biological Process	GO:0031344	regulation of cell projection organization	4.8614e-06	0.000492565	0	0	224	406
GO:0009966 regulation of signal transduction	900	0.000501781	14.718	0.491	Biological Process	GO:0009966	regulation of signal transduction	4.99542e-06	0.000501781	0	0	900	1834
GO:0001816 cytokine production	251	0.000509909	4.105	0.544	Biological Process	GO:0001816	cytokine production	5.12009e-06	0.000509909	0	0	251	461
GO:0001817 regulation of cytokine production	226	0.000597513	3.696	0.55	Biological Process	GO:0001817	regulation of cytokine production	6.05102e-06	0.000597513	0	0	226	411
GO:0035239 tube morphogenesis	140	0.000683953	2.289	0.583	Biological Process	GO:0035239	tube morphogenesis	6.9851e-06	0.000683953	0	0	140	240
GO:0050778 positive regulation of immune response	218	0.000770505	3.565	0.551	Biological Process	GO:0050778	positive regulation of immune response	7.93517e-06	0.000770505	0	0	218	396
GO:0001655 urogenital system development	124	0.000983305	2.028	0.59	Biological Process	GO:0001655	urogenital system development	1.02111e-05	0.000983305	0	0	124	210
GO:0072001 renal system development	110	0.00100125	1.799	0.601	Biological Process	GO:0072001	renal system development	1.04834e-05	0.00100125	0	0	110	183
GO:0043169 cation binding	1190	0.0040289	19.343	0.486	Molecular Function	GO:0043169	cation binding	1.08267e-05	0.0040289	0	0	1190	2450
GO:0030317 sperm motility	45	0.00106957	0.736	0.714	Biological Process	GO:0030317	sperm motility	1.12905e-05	0.00106957	0	0	45	63
GO:1901701 cellular response to oxygen-containing compound	304	0.00110583	4.971	0.53	Biological Process	GO:1901701	cellular response to oxygen-containing compound	1.18512e-05	0.00110583	0	0	304	574
GO:0002237 response to molecule of bacterial origin	102	0.00110583	1.668	0.607	Biological Process	GO:0002237	response to molecule of bacterial origin	1.18631e-05	0.00110583	0	0	102	168
GO:0007399 nervous system development	711	0.00114117	11.627	0.495	Biological Process	GO:0007399	nervous system development	1.23402e-05	0.00114117	0	0	711	1435
GO:0048729 tissue morphogenesis	245	0.00114665	4.007	0.541	Biological Process	GO:0048729	tissue morphogenesis	1.25359e-05	0.00114665	0	0	245	453
GO:0044712 single-organism catabolic process	340	0.00114665	5.56	0.524	Biological Process	GO:0044712	single-organism catabolic process	1.2602e-05	0.00114665	0	0	340	649
GO:0008015 blood circulation	140	0.00114665	2.289	0.579	Biological Process	GO:0008015	blood circulation	1.26946e-05	0.00114665	0	0	140	242
GO:0000904 cell morphogenesis involved in differentiation	296	0.00117125	4.841	0.53	Biological Process	GO:0000904	cell morphogenesis involved in differentiation	1.30676e-05	0.00117125	0	0	296	558
GO:2000145 regulation of cell motility	294	0.0011907	4.808	0.531	Biological Process	GO:2000145	regulation of cell motility	1.33867e-05	0.0011907	0	0	294	554
GO:0065008 regulation of biological quality	1179	0.00123445	19.28	0.481	Biological Process	GO:0065008	regulation of biological quality	1.39845e-05	0.00123445	0	0	1179	2451
GO:0044699 single-organism process	4981	0.00124686	81.455	0.452	Biological Process	GO:0044699	single-organism process	1.4232e-05	0.00124686	0	0	4981	11031
GO:0031346 positive regulation of cell projection organization	126	0.00125912	2.061	0.586	Biological Process	GO:0031346	positive regulation of cell projection organization	1.44801e-05	0.00125912	0	0	126	215
GO:0044087 regulation of cellular component biogenesis	313	0.00130974	5.119	0.527	Biological Process	GO:0044087	regulation of cellular component biogenesis	1.51746e-05	0.00130974	0	0	313	594
GO:0051240 positive regulation of multicellular organismal process	528	0.00133893	8.635	0.505	Biological Process	GO:0051240	positive regulation of multicellular organismal process	1.56278e-05	0.00133893	0	0	528	1046
GO:0022607 cellular component assembly	845	0.00134558	13.818	0.49	Biological Process	GO:0022607	cellular component assembly	1.58209e-05	0.00134558	0	0	845	1726
GO:0044093 positive regulation of molecular function	572	0.00157574	9.354	0.501	Biological Process	GO:0044093	positive regulation of molecular function	1.86622e-05	0.00157574	0	0	572	1141
GO:0051129 negative regulation of cellular component organization	240	0.00165671	3.925	0.539	Biological Process	GO:0051129	negative regulation of cellular component organization	1.98071e-05	0.00165671	0	0	240	445
GO:0016310 phosphorylation	819	0.00165671	13.393	0.49	Biological Process	GO:0016310	phosphorylation	1.99056e-05	0.00165671	0	0	819	1672
GO:0005773 vacuole	179	0.000971091	2.844	0.559	Cellular Component	GO:0005773	vacuole	2.02874e-05	0.000971091	0	0	179	320
GO:0010605 negative regulation of macromolecule metabolic process	871	0.00172351	14.244	0.488	Biological Process	GO:0010605	negative regulation of macromolecule metabolic process	2.09785e-05	0.00172351	0	0	871	1785
GO:0051270 regulation of cellular component movement	315	0.00172351	5.151	0.525	Biological Process	GO:0051270	regulation of cellular component movement	2.10039e-05	0.00172351	0	0	315	600
GO:0060348 bone development	98	0.00175881	1.603	0.605	Biological Process	GO:0060348	bone development	2.15851e-05	0.00175881	0	0	98	162
GO:0003013 circulatory system process	144	0.00187068	2.355	0.571	Biological Process	GO:0003013	circulatory system process	2.31185e-05	0.00187068	0	0	144	252
GO:0034097 response to cytokine	305	0.00192204	4.988	0.526	Biological Process	GO:0034097	response to cytokine	2.39842e-05	0.00192204	0	0	305	580
GO:0030334 regulation of cell migration	276	0.00192204	4.513	0.531	Biological Process	GO:0030334	regulation of cell migration	2.40832e-05	0.00192204	0	0	276	520
GO:0051130 positive regulation of cellular component organization	431	0.00196533	7.048	0.511	Biological Process	GO:0051130	positive regulation of cellular component organization	2.47944e-05	0.00196533	0	0	431	844
GO:0071495 cellular response to endogenous stimulus	410	0.00202535	6.705	0.512	Biological Process	GO:0071495	cellular response to endogenous stimulus	2.57253e-05	0.00202535	0	0	410	800
GO:0060562 epithelial tube morphogenesis	124	0.00203529	2.028	0.582	Biological Process	GO:0060562	epithelial tube morphogenesis	2.60263e-05	0.00203529	0	0	124	213
GO:0030155 regulation of cell adhesion	230	0.0020721	3.761	0.54	Biological Process	GO:0030155	regulation of cell adhesion	2.66748e-05	0.0020721	0	0	230	426
GO:0022612 gland morphogenesis	56	0.00211868	0.916	0.667	Biological Process	GO:0022612	gland morphogenesis	2.74563e-05	0.00211868	0	0	56	84
GO:0055114 oxidation-reduction process	383	0.00221256	6.263	0.515	Biological Process	GO:0055114	oxidation-reduction process	2.88627e-05	0.00221256	0	0	383	744
GO:0044450 microtubule organizing center part	101	0.00137182	1.605	0.601	Cellular Component	GO:0044450	microtubule organizing center part	2.96145e-05	0.00137182	0	0	101	168
GO:0019838 growth factor binding	59	0.0101328	0.959	0.663	Molecular Function	GO:0019838	growth factor binding	3.06333e-05	0.0101328	0	0	59	89
GO:0006996 organelle organization	1251	0.00239306	20.458	0.478	Biological Process	GO:0006996	organelle organization	3.15889e-05	0.00239306	0	0	1251	2618
GO:0006956 complement activation	36	0.00239306	0.589	0.735	Biological Process	GO:0006956	complement activation	3.16282e-05	0.00239306	0	0	36	49
GO:0007167 enzyme linked receptor protein signaling pathway	331	0.00292733	5.413	0.52	Biological Process	GO:0007167	enzyme linked receptor protein signaling pathway	3.89407e-05	0.00292733	0	0	331	637
GO:0030278 regulation of ossification	83	0.00293329	1.357	0.615	Biological Process	GO:0030278	regulation of ossification	3.9424e-05	0.00293329	0	0	83	135
GO:1902578 single-organism localization	1429	0.00293329	23.369	0.474	Biological Process	GO:1902578	single-organism localization	3.95234e-05	0.00293329	0	0	1429	3012
GO:0016491 oxidoreductase activity	320	0.0120817	5.202	0.525	Molecular Function	GO:0016491	oxidoreductase activity	4.05836e-05	0.0120817	0	0	320	609
GO:0043409 negative regulation of MAPK cascade	68	0.00319226	1.112	0.636	Biological Process	GO:0043409	negative regulation of MAPK cascade	4.32867e-05	0.00319226	0	0	68	107
GO:0007169 transmembrane receptor protein tyrosine kinase signaling pathway	221	0.00320011	3.614	0.539	Biological Process	GO:0007169	transmembrane receptor protein tyrosine kinase signaling pathway	4.36679e-05	0.00320011	0	0	221	410
GO:0032880 regulation of protein localization	297	0.00326931	4.857	0.524	Biological Process	GO:0032880	regulation of protein localization	4.48927e-05	0.00326931	0	0	297	567
GO:0001818 negative regulation of cytokine production	87	0.00327549	1.423	0.608	Biological Process	GO:0001818	negative regulation of cytokine production	4.54579e-05	0.00327549	0	0	87	143
GO:0007264 small GTPase mediated signal transduction	189	0.00327549	3.091	0.548	Biological Process	GO:0007264	small GTPase mediated signal transduction	4.55398e-05	0.00327549	0	0	189	345
GO:0040012 regulation of locomotion	317	0.00340005	5.184	0.521	Biological Process	GO:0040012	regulation of locomotion	4.75634e-05	0.00340005	0	0	317	609
GO:0001822 kidney development	104	0.00348538	1.701	0.591	Biological Process	GO:0001822	kidney development	4.91667e-05	0.00348538	0	0	104	176
GO:0048666 neuron development	367	0.00348538	6.002	0.514	Biological Process	GO:0048666	neuron development	4.98902e-05	0.00348538	0	0	367	714
GO:0006897 endocytosis	206	0.00348538	3.369	0.542	Biological Process	GO:0006897	endocytosis	4.99133e-05	0.00348538	0	0	206	380
GO:0071822 protein complex subunit organization	586	0.00348538	9.583	0.497	Biological Process	GO:0071822	protein complex subunit organization	4.99535e-05	0.00348538	0	0	586	1179
GO:0002253 activation of immune response	152	0.0036115	2.486	0.561	Biological Process	GO:0002253	activation of immune response	5.20711e-05	0.0036115	0	0	152	271
GO:0044447 axoneme part	21	0.00251449	0.334	0.84	Cellular Component	GO:0044447	axoneme part	5.60332e-05	0.00251449	0	0	21	25
GO:0006790 sulfur compound metabolic process	113	0.00386684	1.848	0.582	Biological Process	GO:0006790	sulfur compound metabolic process	5.63925e-05	0.00386684	0	0	113	194
GO:0051094 positive regulation of developmental process	449	0.00386684	7.343	0.506	Biological Process	GO:0051094	positive regulation of developmental process	5.65967e-05	0.00386684	0	0	449	888
GO:0032496 response to lipopolysaccharide	95	0.00386684	1.554	0.597	Biological Process	GO:0032496	response to lipopolysaccharide	5.68011e-05	0.00386684	0	0	95	159
GO:0006811 ion transport	599	0.00386684	9.796	0.496	Biological Process	GO:0006811	ion transport	5.708e-05	0.00386684	0	0	599	1208
GO:0060429 epithelium development	377	0.00388319	6.165	0.512	Biological Process	GO:0060429	epithelium development	5.76546e-05	0.00388319	0	0	377	736
GO:0061512 protein localization to cilium	29	0.00391124	0.474	0.763	Biological Process	GO:0061512	protein localization to cilium	5.84068e-05	0.00391124	0	0	29	38
GO:0071704 organic substance metabolic process	3714	0.00397076	60.736	0.456	Biological Process	GO:0071704	organic substance metabolic process	5.96364e-05	0.00397076	0	0	3714	8140
GO:0043227 membrane-bounded organelle	3512	0.00254624	55.808	0.46	Cellular Component	GO:0043227	membrane-bounded organelle	5.97786e-05	0.00254624	0	0	3512	7642
GO:0009894 regulation of catabolic process	261	0.00398676	4.268	0.528	Biological Process	GO:0009894	regulation of catabolic process	6.02188e-05	0.00398676	0	0	261	494
GO:0030286 dynein complex	26	0.00254624	0.413	0.788	Cellular Component	GO:0030286	dynein complex	6.0287e-05	0.00254624	0	0	26	33
GO:0045766 positive regulation of angiogenesis	60	0.00414222	0.981	0.645	Biological Process	GO:0045766	positive regulation of angiogenesis	6.32102e-05	0.00414222	0	0	60	93
GO:0043436 oxoacid metabolic process	351	0.00414222	5.74	0.515	Biological Process	GO:0043436	oxoacid metabolic process	6.36103e-05	0.00414222	0	0	351	682
GO:0007409 axonogenesis	169	0.00414222	2.764	0.552	Biological Process	GO:0007409	axonogenesis	6.36335e-05	0.00414222	0	0	169	306
GO:0044420 extracellular matrix component	43	0.00262145	0.683	0.694	Cellular Component	GO:0044420	extracellular matrix component	6.38932e-05	0.00262145	0	0	43	62
GO:0019538 protein metabolic process	1993	0.00418837	32.592	0.467	Biological Process	GO:0019538	protein metabolic process	6.47018e-05	0.00418837	0	0	1993	4268
GO:0009056 catabolic process	760	0.00420629	12.428	0.488	Biological Process	GO:0009056	catabolic process	6.53397e-05	0.00420629	0	0	760	1556
GO:0032844 regulation of homeostatic process	147	0.00426835	2.404	0.561	Biological Process	GO:0032844	regulation of homeostatic process	6.7152e-05	0.00426835	0	0	147	262
GO:0044237 cellular metabolic process	3534	0.00426835	57.792	0.457	Biological Process	GO:0044237	cellular metabolic process	6.73034e-05	0.00426835	0	0	3534	7733
GO:0070925 organelle assembly	236	0.00426835	3.859	0.533	Biological Process	GO:0070925	organelle assembly	6.74026e-05	0.00426835	0	0	236	443
GO:0097367 carbohydrate derivative binding	872	0.0174818	14.174	0.489	Molecular Function	GO:0097367	carbohydrate derivative binding	6.74301e-05	0.0174818	0	0	872	1783
GO:0051338 regulation of transferase activity	345	0.00438623	5.642	0.515	Biological Process	GO:0051338	regulation of transferase activity	6.96407e-05	0.00438623	0	0	345	670
GO:0005829 cytosol	1071	0.00277357	17.019	0.482	Cellular Component	GO:0005829	cytosol	7.08418e-05	0.00277357	0	0	1071	2223
GO:0030054 cell junction	264	0.00277357	4.195	0.529	Cellular Component	GO:0030054	cell junction	7.14638e-05	0.00277357	0	0	264	499
GO:0043085 positive regulation of catalytic activity	464	0.00470896	7.588	0.503	Biological Process	GO:0043085	positive regulation of catalytic activity	7.51688e-05	0.00470896	0	0	464	922
GO:0005912 adherens junction	118	0.00287173	1.875	0.578	Cellular Component	GO:0005912	adherens junction	7.5993e-05	0.00287173	0	0	118	204
GO:0043168 anion binding	1064	0.0174818	17.295	0.484	Molecular Function	GO:0043168	anion binding	7.63447e-05	0.0174818	0	0	1064	2199
GO:0001736 establishment of planar polarity	30	0.00474767	0.491	0.75	Biological Process	GO:0001736	establishment of planar polarity	7.66015e-05	0.00474767	0	0	30	40
GO:0007164 establishment of tissue polarity	30	0.00474767	0.491	0.75	Biological Process	GO:0007164	establishment of tissue polarity	7.66015e-05	0.00474767	0	0	30	40
GO:0006029 proteoglycan metabolic process	41	0.00476792	0.67	0.695	Biological Process	GO:0006029	proteoglycan metabolic process	7.73375e-05	0.00476792	0	0	41	59
GO:0001738 morphogenesis of a polarized epithelium	37	0.00477111	0.605	0.712	Biological Process	GO:0001738	morphogenesis of a polarized epithelium	7.77987e-05	0.00477111	0	0	37	52
GO:0002520 immune system development	315	0.00485266	5.151	0.518	Biological Process	GO:0002520	immune system development	7.9545e-05	0.00485266	0	0	315	608
GO:0007015 actin filament organization	168	0.00487734	2.747	0.551	Biological Process	GO:0007015	actin filament organization	8.05944e-05	0.00487734	0	0	168	305
GO:2000027 regulation of organ morphogenesis	72	0.00487734	1.177	0.621	Biological Process	GO:2000027	regulation of organ morphogenesis	8.0935e-05	0.00487734	0	0	72	116
GO:0044248 cellular catabolic process	632	0.00487734	10.335	0.493	Biological Process	GO:0044248	cellular catabolic process	8.12053e-05	0.00487734	0	0	632	1282
GO:0016787 hydrolase activity	1023	0.0174818	16.629	0.485	Molecular Function	GO:0016787	hydrolase activity	8.16279e-05	0.0174818	0	0	1023	2111
GO:0005975 carbohydrate metabolic process	290	0.00490182	4.742	0.522	Biological Process	GO:0005975	carbohydrate metabolic process	8.20336e-05	0.00490182	0	0	290	556
GO:0016788 hydrolase activity, acting on ester bonds	329	0.0174818	5.348	0.521	Molecular Function	GO:0016788	hydrolase activity, acting on ester bonds	8.22122e-05	0.0174818	0	0	329	632
GO:0042326 negative regulation of phosphorylation	157	0.00501062	2.567	0.555	Biological Process	GO:0042326	negative regulation of phosphorylation	8.43405e-05	0.00501062	0	0	157	283
GO:0048585 negative regulation of response to stimulus	503	0.00501062	8.226	0.5	Biological Process	GO:0048585	negative regulation of response to stimulus	8.47144e-05	0.00501062	0	0	503	1006
GO:0001933 negative regulation of protein phosphorylation	144	0.00509295	2.355	0.56	Biological Process	GO:0001933	negative regulation of protein phosphorylation	8.65434e-05	0.00509295	0	0	144	257
GO:0048667 cell morphogenesis involved in neuron differentiation	204	0.00552685	3.336	0.538	Biological Process	GO:0048667	cell morphogenesis involved in neuron differentiation	9.4391e-05	0.00552685	0	0	204	379
GO:0009888 tissue development	608	0.00558609	9.943	0.494	Biological Process	GO:0009888	tissue development	9.67733e-05	0.00558609	0	0	608	1232
GO:0003351 epithelial cilium movement	14	0.00558609	0.229	0.933	Biological Process	GO:0003351	epithelial cilium movement	9.68408e-05	0.00558609	0	0	14	15
GO:0036158 outer dynein arm assembly	14	0.00558609	0.229	0.933	Biological Process	GO:0036158	outer dynein arm assembly	9.68408e-05	0.00558609	0	0	14	15
GO:0031012 extracellular matrix	114	0.00352552	1.812	0.579	Cellular Component	GO:0031012	extracellular matrix	9.72974e-05	0.00352552	0	0	114	197
GO:0071396 cellular response to lipid	174	0.00560323	2.845	0.547	Biological Process	GO:0071396	cellular response to lipid	9.7619e-05	0.00560323	0	0	174	318
GO:0009967 positive regulation of signal transduction	494	0.00560661	8.078	0.5	Biological Process	GO:0009967	positive regulation of signal transduction	9.8159e-05	0.00560661	0	0	494	988
GO:0043231 intracellular membrane-bounded organelle	3472	0.00352552	55.172	0.459	Cellular Component	GO:0043231	intracellular membrane-bounded organelle	9.82039e-05	0.00352552	0	0	3472	7560
GO:0019899 enzyme binding	663	0.0200523	10.777	0.495	Molecular Function	GO:0019899	enzyme binding	0.000103416	0.0200523	0	0	663	1339
GO:0072006 nephron development	61	0.00602774	0.998	0.635	Biological Process	GO:0072006	nephron development	0.000106049	0.00602774	0	0	61	96
GO:0098589 membrane region	312	0.00377297	4.958	0.519	Cellular Component	GO:0098589	membrane region	0.000107724	0.00377297	0	0	312	601
GO:0008081 phosphoric diester hydrolase activity	51	0.0200523	0.829	0.662	Molecular Function	GO:0008081	phosphoric diester hydrolase activity	0.000107772	0.0200523	0	0	51	77
GO:0009617 response to bacterium	185	0.00632627	3.025	0.543	Biological Process	GO:0009617	response to bacterium	0.000111844	0.00632627	0	0	185	341
GO:0012501 programmed cell death	515	0.00635537	8.422	0.498	Biological Process	GO:0012501	programmed cell death	0.000112904	0.00635537	0	0	515	1034
GO:0030141 secretory granule	103	0.0038855	1.637	0.585	Cellular Component	GO:0030141	secretory granule	0.000113643	0.0038855	0	0	103	176
GO:0008219 cell death	549	0.00646827	8.978	0.496	Biological Process	GO:0008219	cell death	0.00011602	0.00646827	0	0	549	1107
GO:0016265 death	549	0.00646827	8.978	0.496	Biological Process	GO:0016265	death	0.00011602	0.00646827	0	0	549	1107
GO:0023014 signal transduction by protein phosphorylation	276	0.00652492	4.513	0.522	Biological Process	GO:0023014	signal transduction by protein phosphorylation	0.00011773	0.00652492	0	0	276	529
GO:0061564 axon development	178	0.00652492	2.911	0.544	Biological Process	GO:0061564	axon development	0.000118156	0.00652492	0	0	178	327
GO:2000021 regulation of ion homeostasis	72	0.00658881	1.177	0.615	Biological Process	GO:2000021	regulation of ion homeostasis	0.000119879	0.00658881	0	0	72	117
GO:0031269 pseudopodium assembly	11	0.00695574	0.18	1	Biological Process	GO:0031269	pseudopodium assembly	0.000127152	0.00695574	0	0	11	11
GO:0000165 MAPK cascade	268	0.00715781	4.383	0.522	Biological Process	GO:0000165	MAPK cascade	0.00013146	0.00715781	0	0	268	513
GO:0048471 perinuclear region of cytoplasm	165	0.00457814	2.622	0.55	Cellular Component	GO:0048471	perinuclear region of cytoplasm	0.000137089	0.00457814	0	0	165	300
GO:0007265 Ras protein signal transduction	148	0.00759092	2.42	0.554	Biological Process	GO:0007265	Ras protein signal transduction	0.000140066	0.00759092	0	0	148	267
GO:0005604 basement membrane	36	0.00464003	0.572	0.706	Cellular Component	GO:0005604	basement membrane	0.000142174	0.00464003	0	0	36	51
GO:0030099 myeloid cell differentiation	136	0.00776098	2.224	0.56	Biological Process	GO:0030099	myeloid cell differentiation	0.00014387	0.00776098	0	0	136	243
GO:0034330 cell junction organization	95	0.0081296	1.554	0.586	Biological Process	GO:0034330	cell junction organization	0.000151401	0.0081296	0	0	95	162
GO:0022008 neurogenesis	536	0.00860166	8.765	0.495	Biological Process	GO:0022008	neurogenesis	0.00016093	0.00860166	0	0	536	1082
GO:0023056 positive regulation of signaling	542	0.00869443	8.863	0.495	Biological Process	GO:0023056	positive regulation of signaling	0.000163412	0.00869443	0	0	542	1095
GO:0061024 membrane organization	347	0.00869494	5.675	0.51	Biological Process	GO:0061024	membrane organization	0.000164168	0.00869494	0	0	347	680
GO:0006468 protein phosphorylation	672	0.00874026	10.989	0.489	Biological Process	GO:0006468	protein phosphorylation	0.000165774	0.00874026	0	0	672	1375
GO:0000226 microtubule cytoskeleton organization	235	0.00898858	3.843	0.527	Biological Process	GO:0000226	microtubule cytoskeleton organization	0.000171255	0.00898858	0	0	235	446
GO:0098590 plasma membrane region	263	0.00548613	4.179	0.524	Cellular Component	GO:0098590	plasma membrane region	0.000171919	0.00548613	0	0	263	502
GO:0048534 hematopoietic or lymphoid organ development	294	0.00907602	4.808	0.517	Biological Process	GO:0048534	hematopoietic or lymphoid organ development	0.0001737	0.00907602	0	0	294	569
GO:0070161 anchoring junction	121	0.00558948	1.923	0.568	Cellular Component	GO:0070161	anchoring junction	0.00017905	0.00558948	0	0	121	213
GO:0042330 taxis	214	0.00960016	3.5	0.531	Biological Process	GO:0042330	taxis	0.000184555	0.00960016	0	0	214	403
GO:0006935 chemotaxis	213	0.00966979	3.483	0.531	Biological Process	GO:0006935	chemotaxis	0.000186724	0.00966979	0	0	213	401
GO:0006082 organic acid metabolic process	355	0.00988233	5.805	0.509	Biological Process	GO:0006082	organic acid metabolic process	0.000192311	0.00988233	0	0	355	698
GO:0009607 response to biotic stimulus	276	0.00988233	4.513	0.519	Biological Process	GO:0009607	response to biotic stimulus	0.000192524	0.00988233	0	0	276	532
GO:0051707 response to other organism	264	0.00991124	4.317	0.521	Biological Process	GO:0051707	response to other organism	0.000193938	0.00991124	0	0	264	507
GO:0009611 response to wounding	235	0.0103955	3.843	0.526	Biological Process	GO:0009611	response to wounding	0.000204376	0.0103955	0	0	235	447
GO:0006915 apoptotic process	500	0.0103955	8.177	0.497	Biological Process	GO:0006915	apoptotic process	0.000205199	0.0103955	0	0	500	1007
GO:0061138 morphogenesis of a branching epithelium	78	0.0105541	1.276	0.6	Biological Process	GO:0061138	morphogenesis of a branching epithelium	0.000209235	0.0105541	0	0	78	130
GO:0071901 negative regulation of protein serine/threonine kinase activity	58	0.0106665	0.948	0.63	Biological Process	GO:0071901	negative regulation of protein serine/threonine kinase activity	0.000212378	0.0106665	0	0	58	92
GO:0031982 vesicle	411	0.00667866	6.531	0.505	Cellular Component	GO:0031982	vesicle	0.000218591	0.00667866	0	0	411	814
GO:0045765 regulation of angiogenesis	101	0.0109991	1.652	0.577	Biological Process	GO:0045765	regulation of angiogenesis	0.000219944	0.0109991	0	0	101	175
GO:0042802 identical protein binding	542	0.0387788	8.81	0.498	Molecular Function	GO:0042802	identical protein binding	0.000221444	0.0387788	0	0	542	1088
GO:0031329 regulation of cellular catabolic process	213	0.0111969	3.483	0.53	Biological Process	GO:0031329	regulation of cellular catabolic process	0.00022486	0.0111969	0	0	213	402
GO:0005814 centriole	57	0.00697453	0.906	0.633	Cellular Component	GO:0005814	centriole	0.000233132	0.00697453	0	0	57	90
GO:0019220 regulation of phosphate metabolic process	599	0.0117876	9.796	0.491	Biological Process	GO:0019220	regulation of phosphate metabolic process	0.000237735	0.0117876	0	0	599	1221
GO:0051248 negative regulation of protein metabolic process	408	0.0118656	6.672	0.502	Biological Process	GO:0051248	negative regulation of protein metabolic process	0.000240326	0.0118656	0	0	408	812
GO:0044763 single-organism cellular process	4540	0.0119181	74.244	0.452	Biological Process	GO:0044763	single-organism cellular process	0.000242412	0.0119181	0	0	4540	10051
GO:0010647 positive regulation of cell communication	550	0.0122215	8.994	0.493	Biological Process	GO:0010647	positive regulation of cell communication	0.000249632	0.0122215	0	0	550	1116
GO:0045216 cell-cell junction organization	87	0.0122574	1.423	0.588	Biological Process	GO:0045216	cell-cell junction organization	0.000251417	0.0122574	0	0	87	148
GO:0098858 actin-based cell projection	67	0.00737282	1.065	0.615	Cellular Component	GO:0098858	actin-based cell projection	0.000251579	0.00737282	0	0	67	109
GO:0006629 lipid metabolic process	443	0.0123486	7.244	0.499	Biological Process	GO:0006629	lipid metabolic process	0.000254358	0.0123486	0	0	443	887
GO:0051174 regulation of phosphorus metabolic process	601	0.0123486	9.828	0.49	Biological Process	GO:0051174	regulation of phosphorus metabolic process	0.000255409	0.0123486	0	0	601	1226
GO:0045595 regulation of cell differentiation	548	0.0124159	8.962	0.493	Biological Process	GO:0045595	regulation of cell differentiation	0.000257865	0.0124159	0	0	548	1112
GO:0051056 regulation of small GTPase mediated signal transduction	89	0.0124279	1.455	0.586	Biological Process	GO:0051056	regulation of small GTPase mediated signal transduction	0.000259182	0.0124279	0	0	89	152
GO:0005509 calcium ion binding	285	0.0416482	4.633	0.52	Molecular Function	GO:0005509	calcium ion binding	0.000261971	0.0416482	0	0	285	548
GO:0016301 kinase activity	373	0.0416482	6.063	0.51	Molecular Function	GO:0016301	kinase activity	0.00026581	0.0416482	0	0	373	732
GO:0010648 negative regulation of cell communication	417	0.0127787	6.819	0.501	Biological Process	GO:0010648	negative regulation of cell communication	0.000267593	0.0127787	0	0	417	832
GO:0043407 negative regulation of MAP kinase activity	37	0.0128299	0.605	0.685	Biological Process	GO:0043407	negative regulation of MAP kinase activity	0.000270326	0.0128299	0	0	37	54
GO:0043549 regulation of kinase activity	305	0.0128299	4.988	0.513	Biological Process	GO:0043549	regulation of kinase activity	0.000270869	0.0128299	0	0	305	595
GO:0001501 skeletal system development	196	0.0128484	3.205	0.533	Biological Process	GO:0001501	skeletal system development	0.000274065	0.0128484	0	0	196	368
GO:0007219 Notch signaling pathway	75	0.0128484	1.226	0.6	Biological Process	GO:0007219	Notch signaling pathway	0.000274568	0.0128484	0	0	75	125
GO:0030041 actin filament polymerization	75	0.0128484	1.226	0.6	Biological Process	GO:0030041	actin filament polymerization	0.000274568	0.0128484	0	0	75	125
GO:1901575 organic substance catabolic process	659	0.0128515	10.777	0.487	Biological Process	GO:1901575	organic substance catabolic process	0.000275737	0.0128515	0	0	659	1352
GO:0033036 macromolecule localization	906	0.0129221	14.816	0.48	Biological Process	GO:0033036	macromolecule localization	0.00027836	0.0129221	0	0	906	1889
GO:0031272 regulation of pseudopodium assembly	10	0.013242	0.164	1	Biological Process	GO:0031272	regulation of pseudopodium assembly	0.000287523	0.013242	0	0	10	10
GO:0031274 positive regulation of pseudopodium assembly	10	0.013242	0.164	1	Biological Process	GO:0031274	positive regulation of pseudopodium assembly	0.000287523	0.013242	0	0	10	10
GO:0031988 membrane-bounded vesicle	327	0.00834746	5.196	0.512	Cellular Component	GO:0031988	membrane-bounded vesicle	0.00029065	0.00834746	0	0	327	639
GO:0008092 cytoskeletal protein binding	345	0.0438318	5.608	0.512	Molecular Function	GO:0008092	cytoskeletal protein binding	0.00029447	0.0438318	0	0	345	674
GO:0005911 cell-cell junction	136	0.00845574	2.161	0.555	Cellular Component	GO:0005911	cell-cell junction	0.000300308	0.00845574	0	0	136	245
GO:0003012 muscle system process	122	0.0141907	1.995	0.56	Biological Process	GO:0003012	muscle system process	0.000309342	0.0141907	0	0	122	218
GO:0098840 protein transport along microtubule	23	0.0142104	0.376	0.767	Biological Process	GO:0098840	protein transport along microtubule	0.000311368	0.0142104	0	0	23	30
GO:0022604 regulation of cell morphogenesis	201	0.0142104	3.287	0.53	Biological Process	GO:0022604	regulation of cell morphogenesis	0.00031221	0.0142104	0	0	201	379
GO:0030175 filopodium	33	0.00863809	0.524	0.702	Cellular Component	GO:0030175	filopodium	0.000315096	0.00863809	0	0	33	47
GO:0043207 response to external biotic stimulus	264	0.0142869	4.317	0.518	Biological Process	GO:0043207	response to external biotic stimulus	0.000315115	0.0142869	0	0	264	510
GO:0098797 plasma membrane protein complex	210	0.00863809	3.337	0.53	Cellular Component	GO:0098797	plasma membrane protein complex	0.000318815	0.00863809	0	0	210	396
GO:0044765 single-organism transport	1338	0.0148706	21.881	0.471	Biological Process	GO:0044765	single-organism transport	0.000331803	0.0148706	0	0	1338	2840
GO:0060491 regulation of cell projection assembly	69	0.0148706	1.128	0.605	Biological Process	GO:0060491	regulation of cell projection assembly	0.000331982	0.0148706	0	0	69	114
GO:0043408 regulation of MAPK cascade	249	0.0148706	4.072	0.52	Biological Process	GO:0043408	regulation of MAPK cascade	0.000332562	0.0148706	0	0	249	479
GO:0014070 response to organic cyclic compound	237	0.0148706	3.876	0.522	Biological Process	GO:0014070	response to organic cyclic compound	0.000333104	0.0148706	0	0	237	454
GO:0019318 hexose metabolic process	85	0.0148706	1.39	0.586	Biological Process	GO:0019318	hexose metabolic process	0.000334372	0.0148706	0	0	85	145
GO:0005578 proteinaceous extracellular matrix	43	0.00890995	0.683	0.662	Cellular Component	GO:0005578	proteinaceous extracellular matrix	0.00033798	0.00890995	0	0	43	65
GO:0072376 protein activation cascade	39	0.0150826	0.638	0.672	Biological Process	GO:0072376	protein activation cascade	0.000341143	0.0150826	0	0	39	58
GO:0031226 intrinsic component of plasma membrane	455	0.00890995	7.23	0.499	Cellular Component	GO:0031226	intrinsic component of plasma membrane	0.000341259	0.00890995	0	0	455	911
GO:0003205 cardiac chamber development	70	0.0150826	1.145	0.603	Biological Process	GO:0003205	cardiac chamber development	0.000341728	0.0150826	0	0	70	116
GO:0016773 phosphotransferase activity, alcohol group as acceptor	331	0.0502545	5.38	0.512	Molecular Function	GO:0016773	phosphotransferase activity, alcohol group as acceptor	0.0003545	0.0502545	0	0	331	646
GO:0098742 cell-cell adhesion via plasma-membrane adhesion molecules	90	0.0156814	1.472	0.581	Biological Process	GO:0098742	cell-cell adhesion via plasma-membrane adhesion molecules	0.000356641	0.0156814	0	0	90	155
GO:0030097 hemopoiesis	275	0.0160164	4.497	0.515	Biological Process	GO:0030097	hemopoiesis	0.000366125	0.0160164	0	0	275	534
GO:0072073 kidney epithelium development	61	0.0160164	0.998	0.616	Biological Process	GO:0072073	kidney epithelium development	0.000367008	0.0160164	0	0	61	99
GO:0036064 ciliary basal body	58	0.00957512	0.922	0.624	Cellular Component	GO:0036064	ciliary basal body	0.000373403	0.00957512	0	0	58	93
GO:0060443 mammary gland morphogenesis	27	0.0164061	0.442	0.73	Biological Process	GO:0060443	mammary gland morphogenesis	0.000377346	0.0164061	0	0	27	37
GO:0007368 determination of left/right symmetry	53	0.0164834	0.867	0.631	Biological Process	GO:0007368	determination of left/right symmetry	0.000380539	0.0164834	0	0	53	84
GO:0044085 cellular component biogenesis	907	0.016508	14.832	0.479	Biological Process	GO:0044085	cellular component biogenesis	0.000382523	0.016508	0	0	907	1895
GO:1901605 alpha-amino acid metabolic process	99	0.0165247	1.619	0.572	Biological Process	GO:1901605	alpha-amino acid metabolic process	0.000384329	0.0165247	0	0	99	173
GO:0031175 neuron projection development	301	0.0165377	4.922	0.511	Biological Process	GO:0031175	neuron projection development	0.000386049	0.0165377	0	0	301	589
GO:0003007 heart morphogenesis	101	0.0165803	1.652	0.571	Biological Process	GO:0003007	heart morphogenesis	0.000388467	0.0165803	0	0	101	177
GO:0051493 regulation of cytoskeleton organization	197	0.0167568	3.222	0.53	Biological Process	GO:0051493	regulation of cytoskeleton organization	0.000394041	0.0167568	0	0	197	372
GO:0060071 Wnt signaling pathway, planar cell polarity pathway	21	0.0172002	0.343	0.778	Biological Process	GO:0060071	Wnt signaling pathway, planar cell polarity pathway	0.000407604	0.0172002	0	0	21	27
GO:0033173 calcineurin-NFAT signaling cascade	24	0.0172002	0.392	0.75	Biological Process	GO:0033173	calcineurin-NFAT signaling cascade	0.00040793	0.0172002	0	0	24	32
GO:0042391 regulation of membrane potential	156	0.0172002	2.551	0.542	Biological Process	GO:0042391	regulation of membrane potential	0.000409069	0.0172002	0	0	156	288
GO:0044238 primary metabolic process	3560	0.0172002	58.217	0.455	Biological Process	GO:0044238	primary metabolic process	0.000410373	0.0172002	0	0	3560	7823
GO:0044711 single-organism biosynthetic process	519	0.0172121	8.487	0.492	Biological Process	GO:0044711	single-organism biosynthetic process	0.000412132	0.0172121	0	0	519	1054
GO:0045778 positive regulation of ossification	41	0.0172545	0.67	0.661	Biological Process	GO:0045778	positive regulation of ossification	0.000415635	0.0172545	0	0	41	62
GO:0009893 positive regulation of metabolic process	1303	0.0172545	21.308	0.471	Biological Process	GO:0009893	positive regulation of metabolic process	0.000416111	0.0172545	0	0	1303	2766
GO:0048699 generation of neurons	496	0.0178062	8.111	0.494	Biological Process	GO:0048699	generation of neurons	0.000430944	0.0178062	0	0	496	1005
GO:0036159 inner dynein arm assembly	12	0.0178119	0.196	0.923	Biological Process	GO:0036159	inner dynein arm assembly	0.000432609	0.0178119	0	0	12	13
GO:0048812 neuron projection morphogenesis	215	0.0183894	3.516	0.524	Biological Process	GO:0048812	neuron projection morphogenesis	0.000448213	0.0183894	0	0	215	410
GO:0019377 glycolipid catabolic process	14	0.0186456	0.229	0.875	Biological Process	GO:0019377	glycolipid catabolic process	0.000456058	0.0186456	0	0	14	16
GO:0046546 development of primary male sexual characteristics	49	0.0190585	0.801	0.636	Biological Process	GO:0046546	development of primary male sexual characteristics	0.000467794	0.0190585	0	0	49	77
GO:0001091 RNA polymerase II basal transcription factor binding	12	0.0585422	0.195	0.923	Molecular Function	GO:0001091	RNA polymerase II basal transcription factor binding	0.000480576	0.0585422	0	0	12	13
GO:0036094 small molecule binding	962	0.0585422	15.637	0.481	Molecular Function	GO:0036094	small molecule binding	0.000481259	0.0585422	0	0	962	2000
GO:0033043 regulation of organelle organization	425	0.0197256	6.95	0.498	Biological Process	GO:0033043	regulation of organelle organization	0.00048734	0.0197256	0	0	425	854
GO:0034599 cellular response to oxidative stress	92	0.0197256	1.504	0.575	Biological Process	GO:0034599	cellular response to oxidative stress	0.000487553	0.0197256	0	0	92	160
GO:0001503 ossification	129	0.0198096	2.11	0.551	Biological Process	GO:0001503	ossification	0.00049133	0.0198096	0	0	129	234
GO:0005875 microtubule associated complex	65	0.0124314	1.033	0.607	Cellular Component	GO:0005875	microtubule associated complex	0.000493449	0.0124314	0	0	65	107
GO:0009066 aspartate family amino acid metabolic process	25	0.0205371	0.409	0.735	Biological Process	GO:0009066	aspartate family amino acid metabolic process	0.00051508	0.0205371	0	0	25	34
GO:0043062 extracellular structure organization	105	0.0205371	1.717	0.565	Biological Process	GO:0043062	extracellular structure organization	0.000515294	0.0205371	0	0	105	186
GO:0051348 negative regulation of transferase activity	114	0.0205371	1.864	0.559	Biological Process	GO:0051348	negative regulation of transferase activity	0.000515309	0.0205371	0	0	114	204
GO:0060070 canonical Wnt signaling pathway	112	0.0205371	1.832	0.56	Biological Process	GO:0060070	canonical Wnt signaling pathway	0.000516424	0.0205371	0	0	112	200
GO:0016772 transferase activity, transferring phosphorus-containing groups	442	0.0585422	7.185	0.501	Molecular Function	GO:0016772	transferase activity, transferring phosphorus-containing groups	0.000517256	0.0585422	0	0	442	883
GO:0070884 regulation of calcineurin-NFAT signaling cascade	19	0.0207686	0.311	0.792	Biological Process	GO:0070884	regulation of calcineurin-NFAT signaling cascade	0.000525213	0.0207686	0	0	19	24
GO:0035050 embryonic heart tube development	38	0.0207686	0.621	0.667	Biological Process	GO:0035050	embryonic heart tube development	0.000526469	0.0207686	0	0	38	57
GO:0042578 phosphoric ester hydrolase activity	164	0.0585422	2.666	0.541	Molecular Function	GO:0042578	phosphoric ester hydrolase activity	0.00052658	0.0585422	0	0	164	303
GO:0038024 cargo receptor activity	36	0.0585422	0.585	0.679	Molecular Function	GO:0038024	cargo receptor activity	0.000528049	0.0585422	0	0	36	53
GO:0046578 regulation of Ras protein signal transduction	74	0.0207686	1.21	0.592	Biological Process	GO:0046578	regulation of Ras protein signal transduction	0.000528537	0.0207686	0	0	74	125
GO:0005496 steroid binding	47	0.0585422	0.764	0.644	Molecular Function	GO:0005496	steroid binding	0.00053095	0.0585422	0	0	47	73
GO:0010563 negative regulation of phosphorus metabolic process	202	0.0207686	3.303	0.526	Biological Process	GO:0010563	negative regulation of phosphorus metabolic process	0.000531156	0.0207686	0	0	202	384
GO:0045936 negative regulation of phosphate metabolic process	202	0.0207686	3.303	0.526	Biological Process	GO:0045936	negative regulation of phosphate metabolic process	0.000531156	0.0207686	0	0	202	384
GO:0071407 cellular response to organic cyclic compound	170	0.0208608	2.78	0.535	Biological Process	GO:0071407	cellular response to organic cyclic compound	0.000536302	0.0208608	0	0	170	318
GO:1904018 positive regulation of vasculature development	61	0.0208608	0.998	0.61	Biological Process	GO:1904018	positive regulation of vasculature development	0.000537694	0.0208608	0	0	61	100
GO:0051093 negative regulation of developmental process	307	0.0208608	5.02	0.508	Biological Process	GO:0051093	negative regulation of developmental process	0.000538887	0.0208608	0	0	307	604
GO:0042073 intraciliary transport	22	0.0210124	0.36	0.759	Biological Process	GO:0042073	intraciliary transport	0.000546409	0.0210124	0	0	22	29
GO:0072210 metanephric nephron development	22	0.0210124	0.36	0.759	Biological Process	GO:0072210	metanephric nephron development	0.000546409	0.0210124	0	0	22	29
GO:0004672 protein kinase activity	286	0.0586517	4.649	0.515	Molecular Function	GO:0004672	protein kinase activity	0.000551645	0.0586517	0	0	286	555
GO:0030990 intraciliary transport particle	19	0.0139619	0.302	0.792	Cellular Component	GO:0030990	intraciliary transport particle	0.00056392	0.0139619	0	0	19	24
GO:0048754 branching morphogenesis of an epithelial tube	63	0.0219649	1.03	0.606	Biological Process	GO:0048754	branching morphogenesis of an epithelial tube	0.000573063	0.0219649	0	0	63	104
GO:0046849 bone remodeling	39	0.0221027	0.638	0.661	Biological Process	GO:0046849	bone remodeling	0.000578554	0.0221027	0	0	39	59
GO:0030182 neuron differentiation	442	0.0223608	7.228	0.496	Biological Process	GO:0030182	neuron differentiation	0.000588765	0.0223608	0	0	442	892
GO:0031330 negative regulation of cellular catabolic process	81	0.0223608	1.325	0.583	Biological Process	GO:0031330	negative regulation of cellular catabolic process	0.00058915	0.0223608	0	0	81	139
GO:0001667 ameboidal-type cell migration	134	0.0226892	2.191	0.547	Biological Process	GO:0001667	ameboidal-type cell migration	0.00059975	0.0226892	0	0	134	245
GO:0045667 regulation of osteoblast differentiation	46	0.0229216	0.752	0.639	Biological Process	GO:0045667	regulation of osteoblast differentiation	0.000607859	0.0229216	0	0	46	72
GO:0006575 cellular modified amino acid metabolic process	86	0.0233017	1.406	0.577	Biological Process	GO:0006575	cellular modified amino acid metabolic process	0.000620973	0.0233017	0	0	86	149
GO:0045785 positive regulation of cell adhesion	128	0.0233017	2.093	0.549	Biological Process	GO:0045785	positive regulation of cell adhesion	0.000621939	0.0233017	0	0	128	233
GO:0000166 nucleotide binding	835	0.0614188	13.573	0.483	Molecular Function	GO:0000166	nucleotide binding	0.000623771	0.0614188	0	0	835	1728
GO:1901265 nucleoside phosphate binding	835	0.0614188	13.573	0.483	Molecular Function	GO:1901265	nucleoside phosphate binding	0.000623771	0.0614188	0	0	835	1728
GO:0006952 defense response	402	0.0234197	6.574	0.498	Biological Process	GO:0006952	defense response	0.000627098	0.0234197	0	0	402	807
GO:0032835 glomerulus development	26	0.0234982	0.425	0.722	Biological Process	GO:0032835	glomerulus development	0.000631218	0.0234982	0	0	26	36
GO:0044802 single-organism membrane organization	314	0.0235922	5.135	0.506	Biological Process	GO:0044802	single-organism membrane organization	0.000635767	0.0235922	0	0	314	620
GO:0017147 Wnt-protein binding	22	0.0614188	0.358	0.759	Molecular Function	GO:0017147	Wnt-protein binding	0.000639564	0.0614188	0	0	22	29
GO:0016042 lipid catabolic process	122	0.0236768	1.995	0.552	Biological Process	GO:0016042	lipid catabolic process	0.000640974	0.0236768	0	0	122	221
GO:0009968 negative regulation of signal transduction	378	0.0236768	6.182	0.5	Biological Process	GO:0009968	negative regulation of signal transduction	0.000642109	0.0236768	0	0	378	756
GO:0035721 intraciliary retrograde transport	9	0.0237195	0.147	1	Biological Process	GO:0035721	intraciliary retrograde transport	0.000650106	0.0237195	0	0	9	9
GO:0090179 planar cell polarity pathway involved in neural tube closure	9	0.0237195	0.147	1	Biological Process	GO:0090179	planar cell polarity pathway involved in neural tube closure	0.000650106	0.0237195	0	0	9	9
GO:2000257 regulation of protein activation cascade	9	0.0237195	0.147	1	Biological Process	GO:2000257	regulation of protein activation cascade	0.000650106	0.0237195	0	0	9	9
GO:1901565 organonitrogen compound catabolic process	118	0.0237195	1.93	0.554	Biological Process	GO:1901565	organonitrogen compound catabolic process	0.000651411	0.0237195	0	0	118	213
GO:0060485 mesenchyme development	96	0.0239135	1.57	0.568	Biological Process	GO:0060485	mesenchyme development	0.00065879	0.0239135	0	0	96	169
GO:0060444 branching involved in mammary gland duct morphogenesis	17	0.0239156	0.278	0.81	Biological Process	GO:0060444	branching involved in mammary gland duct morphogenesis	0.0006609	0.0239156	0	0	17	21
GO:1901342 regulation of vasculature development	105	0.0241034	1.717	0.561	Biological Process	GO:1901342	regulation of vasculature development	0.000668161	0.0241034	0	0	105	187
GO:0036128 CatSper complex	9	0.0164923	0.143	1	Cellular Component	GO:0036128	CatSper complex	0.000677608	0.0164923	0	0	9	9
GO:0051234 establishment of localization	1532	0.024421	25.053	0.467	Biological Process	GO:0051234	establishment of localization	0.000679059	0.024421	0	0	1532	3280
GO:0003279 cardiac septum development	48	0.0244416	0.785	0.632	Biological Process	GO:0003279	cardiac septum development	0.000683829	0.0244416	0	0	48	76
GO:0008584 male gonad development	48	0.0244416	0.785	0.632	Biological Process	GO:0008584	male gonad development	0.000683829	0.0244416	0	0	48	76
GO:0010639 negative regulation of organelle organization	138	0.025776	2.257	0.543	Biological Process	GO:0010639	negative regulation of organelle organization	0.000725343	0.025776	0	0	138	254
GO:0060603 mammary gland duct morphogenesis	20	0.025776	0.327	0.769	Biological Process	GO:0060603	mammary gland duct morphogenesis	0.000725585	0.025776	0	0	20	26
GO:0030203 glycosaminoglycan metabolic process	42	0.0260874	0.687	0.646	Biological Process	GO:0030203	glycosaminoglycan metabolic process	0.00073659	0.0260874	0	0	42	65
GO:0004713 protein tyrosine kinase activity	62	0.0680068	1.008	0.608	Molecular Function	GO:0004713	protein tyrosine kinase activity	0.000746736	0.0680068	0	0	62	102
GO:0007266 Rho protein signal transduction	60	0.0264883	0.981	0.606	Biological Process	GO:0007266	Rho protein signal transduction	0.000753653	0.0264883	0	0	60	99
GO:0016849 phosphorus-oxygen lyase activity	17	0.0680068	0.276	0.81	Molecular Function	GO:0016849	phosphorus-oxygen lyase activity	0.000753854	0.0680068	0	0	17	21
GO:0003170 heart valve development	27	0.0264883	0.442	0.711	Biological Process	GO:0003170	heart valve development	0.000754729	0.0264883	0	0	27	38
GO:2000378 negative regulation of reactive oxygen species metabolic process	27	0.0264883	0.442	0.711	Biological Process	GO:2000378	negative regulation of reactive oxygen species metabolic process	0.000754729	0.0264883	0	0	27	38
GO:0010942 positive regulation of cell death	188	0.0265047	3.074	0.527	Biological Process	GO:0010942	positive regulation of cell death	0.000758985	0.0265047	0	0	188	357
GO:0007126 meiotic nuclear division	77	0.0265047	1.259	0.583	Biological Process	GO:0007126	meiotic nuclear division	0.00076202	0.0265047	0	0	77	132
GO:0034329 cell junction assembly	77	0.0265047	1.259	0.583	Biological Process	GO:0034329	cell junction assembly	0.00076202	0.0265047	0	0	77	132
GO:0001763 morphogenesis of a branching structure	80	0.0273554	1.308	0.58	Biological Process	GO:0001763	morphogenesis of a branching structure	0.000788827	0.0273554	0	0	80	138
GO:0005539 glycosaminoglycan binding	78	0.0693543	1.268	0.586	Molecular Function	GO:0005539	glycosaminoglycan binding	0.000792088	0.0693543	0	0	78	133
GO:0099568 cytoplasmic region	121	0.0191004	1.923	0.553	Cellular Component	GO:0099568	cytoplasmic region	0.000798068	0.0191004	0	0	121	219
GO:2000379 positive regulation of reactive oxygen species metabolic process	37	0.0278727	0.605	0.661	Biological Process	GO:2000379	positive regulation of reactive oxygen species metabolic process	0.000806136	0.0278727	0	0	37	56
GO:0016055 Wnt signaling pathway	147	0.0285053	2.404	0.538	Biological Process	GO:0016055	Wnt signaling pathway	0.00082688	0.0285053	0	0	147	273
GO:0031400 negative regulation of protein modification process	230	0.0285293	3.761	0.517	Biological Process	GO:0031400	negative regulation of protein modification process	0.000830024	0.0285293	0	0	230	445
GO:0023057 negative regulation of signaling	406	0.0286346	6.639	0.496	Biological Process	GO:0023057	negative regulation of signaling	0.000835543	0.0286346	0	0	406	818
GO:0048545 response to steroid hormone	113	0.0287506	1.848	0.554	Biological Process	GO:0048545	response to steroid hormone	0.000842639	0.0287506	0	0	113	204
GO:0030855 epithelial cell differentiation	206	0.0287506	3.369	0.522	Biological Process	GO:0030855	epithelial cell differentiation	0.000843863	0.0287506	0	0	206	395
GO:0005996 monosaccharide metabolic process	90	0.0287647	1.472	0.57	Biological Process	GO:0005996	monosaccharide metabolic process	0.000846745	0.0287647	0	0	90	158
GO:0008289 lipid binding	263	0.0728721	4.275	0.516	Molecular Function	GO:0008289	lipid binding	0.000856743	0.0728721	0	0	263	510
GO:0007417 central nervous system development	277	0.0291099	4.53	0.509	Biological Process	GO:0007417	central nervous system development	0.000859408	0.0291099	0	0	277	544
GO:0003179 heart valve morphogenesis	24	0.0293186	0.392	0.727	Biological Process	GO:0003179	heart valve morphogenesis	0.00086842	0.0293186	0	0	24	33
GO:0001775 cell activation	294	0.0293186	4.808	0.507	Biological Process	GO:0001775	cell activation	0.000870601	0.0293186	0	0	294	580
GO:0003231 cardiac ventricle development	54	0.029948	0.883	0.614	Biological Process	GO:0003231	cardiac ventricle development	0.000897	0.029948	0	0	54	88
GO:0009855 determination of bilateral symmetry	54	0.029948	0.883	0.614	Biological Process	GO:0009855	determination of bilateral symmetry	0.000897	0.029948	0	0	54	88
GO:0051092 positive regulation of NF-kappaB transcription factor activity	54	0.029948	0.883	0.614	Biological Process	GO:0051092	positive regulation of NF-kappaB transcription factor activity	0.000897	0.029948	0	0	54	88
GO:0004714 transmembrane receptor protein tyrosine kinase activity	36	0.0749291	0.585	0.667	Molecular Function	GO:0004714	transmembrane receptor protein tyrosine kinase activity	0.000906096	0.0749291	0	0	36	54
GO:0031268 pseudopodium organization	11	0.0301833	0.18	0.917	Biological Process	GO:0031268	pseudopodium organization	0.000907342	0.0301833	0	0	11	12
GO:1900117 regulation of execution phase of apoptosis	13	0.0301833	0.213	0.867	Biological Process	GO:1900117	regulation of execution phase of apoptosis	0.000909229	0.0301833	0	0	13	15
GO:0032970 regulation of actin filament-based process	136	0.030216	2.224	0.542	Biological Process	GO:0032970	regulation of actin filament-based process	0.000912809	0.030216	0	0	136	251
GO:0030554 adenyl nucleotide binding	600	0.0754249	9.753	0.489	Molecular Function	GO:0030554	adenyl nucleotide binding	0.000937428	0.0754249	0	0	600	1226
GO:0021955 central nervous system neuron axonogenesis	21	0.031227	0.343	0.75	Biological Process	GO:0021955	central nervous system neuron axonogenesis	0.000949778	0.031227	0	0	21	28
GO:0090175 regulation of establishment of planar polarity	21	0.031227	0.343	0.75	Biological Process	GO:0090175	regulation of establishment of planar polarity	0.000949778	0.031227	0	0	21	28
GO:0034260 negative regulation of GTPase activity	18	0.031227	0.294	0.783	Biological Process	GO:0034260	negative regulation of GTPase activity	0.00095139	0.031227	0	0	18	23
GO:0046661 male sex differentiation	56	0.0314623	0.916	0.609	Biological Process	GO:0046661	male sex differentiation	0.000961258	0.0314623	0	0	56	92
GO:0032956 regulation of actin cytoskeleton organization	127	0.0319752	2.077	0.545	Biological Process	GO:0032956	regulation of actin cytoskeleton organization	0.000979673	0.0319752	0	0	127	233
GO:0061458 reproductive system development	149	0.0322834	2.437	0.536	Biological Process	GO:0061458	reproductive system development	0.000991886	0.0322834	0	0	149	278
GO:0048608 reproductive structure development	148	0.0325255	2.42	0.536	Biological Process	GO:0048608	reproductive structure development	0.00100212	0.0325255	0	0	148	276
GO:0006635 fatty acid beta-oxidation	29	0.0328805	0.474	0.69	Biological Process	GO:0006635	fatty acid beta-oxidation	0.00101771	0.0328805	0	0	29	42
GO:1902531 regulation of intracellular signal transduction	527	0.0328805	8.618	0.488	Biological Process	GO:1902531	regulation of intracellular signal transduction	0.0010187	0.0328805	0	0	527	1080
GO:1902532 negative regulation of intracellular signal transduction	178	0.0331754	2.911	0.527	Biological Process	GO:1902532	negative regulation of intracellular signal transduction	0.00103068	0.0331754	0	0	178	338
GO:0051235 maintenance of location	117	0.0333937	1.913	0.549	Biological Process	GO:0051235	maintenance of location	0.00104525	0.0333937	0	0	117	213
GO:0006687 glycosphingolipid metabolic process	25	0.0333937	0.409	0.714	Biological Process	GO:0006687	glycosphingolipid metabolic process	0.00104606	0.0333937	0	0	25	35
GO:0008347 glial cell migration	25	0.0333937	0.409	0.714	Biological Process	GO:0008347	glial cell migration	0.00104606	0.0333937	0	0	25	35
GO:0015748 organophosphate ester transport	60	0.0343063	0.981	0.6	Biological Process	GO:0015748	organophosphate ester transport	0.00107759	0.0343063	0	0	60	100
GO:0016054 organic acid catabolic process	86	0.0346514	1.406	0.57	Biological Process	GO:0016054	organic acid catabolic process	0.00109735	0.0346514	0	0	86	151
GO:0046395 carboxylic acid catabolic process	86	0.0346514	1.406	0.57	Biological Process	GO:0046395	carboxylic acid catabolic process	0.00109735	0.0346514	0	0	86	151
GO:1903046 meiotic cell cycle process	86	0.0346514	1.406	0.57	Biological Process	GO:1903046	meiotic cell cycle process	0.00109735	0.0346514	0	0	86	151
GO:0051186 cofactor metabolic process	138	0.0348077	2.257	0.539	Biological Process	GO:0051186	cofactor metabolic process	0.00110529	0.0348077	0	0	138	256
GO:0030198 extracellular matrix organization	102	0.0348137	1.668	0.557	Biological Process	GO:0030198	extracellular matrix organization	0.00110997	0.0348137	0	0	102	183
GO:0006643 membrane lipid metabolic process	91	0.0348137	1.488	0.565	Biological Process	GO:0006643	membrane lipid metabolic process	0.00111354	0.0348137	0	0	91	161
GO:0048732 gland development	137	0.0348137	2.24	0.539	Biological Process	GO:0048732	gland development	0.00111562	0.0348137	0	0	137	254
GO:0033673 negative regulation of kinase activity	94	0.0348137	1.537	0.563	Biological Process	GO:0033673	negative regulation of kinase activity	0.00111743	0.0348137	0	0	94	167
GO:0010952 positive regulation of peptidase activity	62	0.0350917	1.014	0.596	Biological Process	GO:0010952	positive regulation of peptidase activity	0.00112937	0.0350917	0	0	62	104
GO:0060341 regulation of cellular localization	394	0.0352014	6.443	0.496	Biological Process	GO:0060341	regulation of cellular localization	0.00113592	0.0352014	0	0	394	795
GO:0060322 head development	219	0.0352561	3.581	0.517	Biological Process	GO:0060322	head development	0.00114071	0.0352561	0	0	219	424
GO:0007224 smoothened signaling pathway	64	0.0361799	1.047	0.593	Biological Process	GO:0007224	smoothened signaling pathway	0.00117681	0.0361799	0	0	64	108
GO:0048771 tissue remodeling	64	0.0361799	1.047	0.593	Biological Process	GO:0048771	tissue remodeling	0.00117681	0.0361799	0	0	64	108
GO:0001701 in utero embryonic development	151	0.0362415	2.469	0.534	Biological Process	GO:0001701	in utero embryonic development	0.00118192	0.0362415	0	0	151	283
GO:0070741 response to interleukin-6	22	0.0363225	0.36	0.733	Biological Process	GO:0070741	response to interleukin-6	0.00119277	0.0363225	0	0	22	30
GO:0098751 bone cell development	22	0.0363225	0.36	0.733	Biological Process	GO:0098751	bone cell development	0.00119277	0.0363225	0	0	22	30
GO:0044283 small molecule biosynthetic process	193	0.0363225	3.156	0.522	Biological Process	GO:0044283	small molecule biosynthetic process	0.00119392	0.0363225	0	0	193	370
GO:0032559 adenyl ribonucleotide binding	596	0.0936122	9.688	0.489	Molecular Function	GO:0032559	adenyl ribonucleotide binding	0.00119492	0.0936122	0	0	596	1220
GO:0051017 actin filament bundle assembly	65	0.0363794	1.063	0.591	Biological Process	GO:0051017	actin filament bundle assembly	0.00119891	0.0363794	0	0	65	110
GO:0061572 actin filament bundle organization	66	0.0368391	1.079	0.589	Biological Process	GO:0061572	actin filament bundle organization	0.00121994	0.0368391	0	0	66	112
GO:0001171 reverse transcription	16	0.0368391	0.262	0.8	Biological Process	GO:0001171	reverse transcription	0.00122354	0.0368391	0	0	16	20
GO:0002920 regulation of humoral immune response	16	0.0368391	0.262	0.8	Biological Process	GO:0002920	regulation of humoral immune response	0.00122354	0.0368391	0	0	16	20
GO:0070373 negative regulation of ERK1 and ERK2 cascade	26	0.0369764	0.425	0.703	Biological Process	GO:0070373	negative regulation of ERK1 and ERK2 cascade	0.00123128	0.0369764	0	0	26	37
GO:0005901 caveola	30	0.0297688	0.477	0.682	Cellular Component	GO:0005901	caveola	0.00126455	0.0297688	0	0	30	44
GO:0002683 negative regulation of immune system process	144	0.0381108	2.355	0.535	Biological Process	GO:0002683	negative regulation of immune system process	0.0012744	0.0381108	0	0	144	269
GO:0030833 regulation of actin filament polymerization	69	0.0381108	1.128	0.585	Biological Process	GO:0030833	regulation of actin filament polymerization	0.00127669	0.0381108	0	0	69	118
GO:0010799 regulation of peptidyl-threonine phosphorylation	19	0.0381108	0.311	0.76	Biological Process	GO:0010799	regulation of peptidyl-threonine phosphorylation	0.00127886	0.0381108	0	0	19	25
GO:0051098 regulation of binding	119	0.0384353	1.946	0.546	Biological Process	GO:0051098	regulation of binding	0.00129305	0.0384353	0	0	119	218
GO:0005925 focal adhesion	62	0.0301154	0.985	0.596	Cellular Component	GO:0005925	focal adhesion	0.00130025	0.0301154	0	0	62	104
GO:0006672 ceramide metabolic process	44	0.0385684	0.72	0.629	Biological Process	GO:0006672	ceramide metabolic process	0.00130084	0.0385684	0	0	44	70
GO:0009799 specification of symmetry	54	0.0386401	0.883	0.607	Biological Process	GO:0009799	specification of symmetry	0.00130657	0.0386401	0	0	54	89
GO:0043542 endothelial cell migration	72	0.0390638	1.177	0.581	Biological Process	GO:0043542	endothelial cell migration	0.00132425	0.0390638	0	0	72	124
GO:0005887 integral component of plasma membrane	432	0.0303069	6.865	0.494	Cellular Component	GO:0005887	integral component of plasma membrane	0.00132962	0.0303069	0	0	432	874
GO:0032269 negative regulation of cellular protein metabolic process	377	0.039141	6.165	0.496	Biological Process	GO:0032269	negative regulation of cellular protein metabolic process	0.00133023	0.039141	0	0	377	760
GO:0048864 stem cell development	73	0.0392748	1.194	0.579	Biological Process	GO:0048864	stem cell development	0.00133815	0.0392748	0	0	73	126
GO:0017076 purine nucleotide binding	741	0.0960226	12.045	0.483	Molecular Function	GO:0017076	purine nucleotide binding	0.00134979	0.0960226	0	0	741	1534
GO:0032550 purine ribonucleoside binding	728	0.0960226	11.834	0.483	Molecular Function	GO:0032550	purine ribonucleoside binding	0.00136155	0.0960226	0	0	728	1506
GO:0015666 restriction endodeoxyribonuclease activity	16	0.0960226	0.26	0.8	Molecular Function	GO:0015666	restriction endodeoxyribonuclease activity	0.00138296	0.0960226	0	0	16	20
GO:0071813 lipoprotein particle binding	22	0.0960226	0.358	0.733	Molecular Function	GO:0071813	lipoprotein particle binding	0.00138696	0.0960226	0	0	22	30
GO:0071814 protein-lipid complex binding	22	0.0960226	0.358	0.733	Molecular Function	GO:0071814	protein-lipid complex binding	0.00138696	0.0960226	0	0	22	30
GO:0015711 organic anion transport	181	0.0411715	2.96	0.523	Biological Process	GO:0015711	organic anion transport	0.0014063	0.0411715	0	0	181	346
GO:0002573 myeloid leukocyte differentiation	81	0.0413538	1.325	0.57	Biological Process	GO:0002573	myeloid leukocyte differentiation	0.00141693	0.0413538	0	0	81	142
GO:0060401 cytosolic calcium ion transport	57	0.0413538	0.932	0.6	Biological Process	GO:0060401	cytosolic calcium ion transport	0.00141963	0.0413538	0	0	57	95
GO:0061337 cardiac conduction	32	0.0415333	0.523	0.667	Biological Process	GO:0061337	cardiac conduction	0.00143179	0.0415333	0	0	32	48
GO:0010976 positive regulation of neuron projection development	84	0.0415333	1.374	0.568	Biological Process	GO:0010976	positive regulation of neuron projection development	0.00143312	0.0415333	0	0	84	148
GO:0045321 leukocyte activation	262	0.0415333	4.285	0.508	Biological Process	GO:0045321	leukocyte activation	0.00143648	0.0415333	0	0	262	516
GO:0051321 meiotic cell cycle	96	0.041545	1.57	0.558	Biological Process	GO:0051321	meiotic cell cycle	0.00144045	0.041545	0	0	96	172
GO:0007140 male meiosis	23	0.0417106	0.376	0.719	Biological Process	GO:0007140	male meiosis	0.00144978	0.0417106	0	0	23	32
GO:0005783 endoplasmic reticulum	475	0.0326586	7.548	0.491	Cellular Component	GO:0005783	endoplasmic reticulum	0.00145554	0.0326586	0	0	475	967
GO:0002921 negative regulation of humoral immune response	8	0.0417707	0.131	1	Biological Process	GO:0002921	negative regulation of humoral immune response	0.00146979	0.0417707	0	0	8	8
GO:0003188 heart valve formation	8	0.0417707	0.131	1	Biological Process	GO:0003188	heart valve formation	0.00146979	0.0417707	0	0	8	8
GO:0021910 smoothened signaling pathway involved in ventral spinal cord patterning	8	0.0417707	0.131	1	Biological Process	GO:0021910	smoothened signaling pathway involved in ventral spinal cord patterning	0.00146979	0.0417707	0	0	8	8
GO:0030449 regulation of complement activation	8	0.0417707	0.131	1	Biological Process	GO:0030449	regulation of complement activation	0.00146979	0.0417707	0	0	8	8
GO:2001044 regulation of integrin-mediated signaling pathway	8	0.0417707	0.131	1	Biological Process	GO:2001044	regulation of integrin-mediated signaling pathway	0.00146979	0.0417707	0	0	8	8
GO:0001883 purine nucleoside binding	728	0.100069	11.834	0.483	Molecular Function	GO:0001883	purine nucleoside binding	0.00147902	0.100069	0	0	728	1507
GO:0034332 adherens junction organization	47	0.0423396	0.769	0.618	Biological Process	GO:0034332	adherens junction organization	0.00149344	0.0423396	0	0	47	76
GO:0044723 single-organism carbohydrate metabolic process	241	0.0423598	3.941	0.511	Biological Process	GO:0044723	single-organism carbohydrate metabolic process	0.00149779	0.0423598	0	0	241	472
GO:0006665 sphingolipid metabolic process	60	0.0428519	0.981	0.594	Biological Process	GO:0006665	sphingolipid metabolic process	0.00151887	0.0428519	0	0	60	101
GO:0007130 synaptonemal complex assembly	14	0.0429163	0.229	0.824	Biological Process	GO:0007130	synaptonemal complex assembly	0.00152483	0.0429163	0	0	14	17
GO:0010941 regulation of cell death	449	0.0436918	7.343	0.49	Biological Process	GO:0010941	regulation of cell death	0.00155614	0.0436918	0	0	449	916
GO:0031503 protein complex localization	33	0.0439902	0.54	0.66	Biological Process	GO:0031503	protein complex localization	0.00157054	0.0439902	0	0	33	50
GO:0044853 plasma membrane raft	38	0.0348417	0.604	0.644	Cellular Component	GO:0044853	plasma membrane raft	0.0015771	0.0348417	0	0	38	59
GO:1903827 regulation of cellular protein localization	158	0.044363	2.584	0.528	Biological Process	GO:1903827	regulation of cellular protein localization	0.00158766	0.044363	0	0	158	299
GO:0045669 positive regulation of osteoblast differentiation	28	0.0450239	0.458	0.683	Biological Process	GO:0045669	positive regulation of osteoblast differentiation	0.00161517	0.0450239	0	0	28	41
GO:0019222 regulation of metabolic process	2240	0.0454051	36.631	0.46	Biological Process	GO:0019222	regulation of metabolic process	0.00163275	0.0454051	0	0	2240	4874
GO:0043405 regulation of MAP kinase activity	115	0.046043	1.881	0.545	Biological Process	GO:0043405	regulation of MAP kinase activity	0.00165963	0.046043	0	0	115	211
GO:0007127 meiosis I	50	0.046049	0.818	0.61	Biological Process	GO:0007127	meiosis I	0.00166856	0.046049	0	0	50	82
GO:0055123 digestive system development	50	0.046049	0.818	0.61	Biological Process	GO:0055123	digestive system development	0.00166856	0.046049	0	0	50	82
GO:0031589 cell-substrate adhesion	114	0.046049	1.864	0.545	Biological Process	GO:0031589	cell-substrate adhesion	0.00167171	0.046049	0	0	114	209
GO:0045121 membrane raft	82	0.0358898	1.303	0.569	Cellular Component	GO:0045121	membrane raft	0.00167452	0.0358898	0	0	82	144
GO:0098857 membrane microdomain	82	0.0358898	1.303	0.569	Cellular Component	GO:0098857	membrane microdomain	0.00167452	0.0358898	0	0	82	144
GO:0009566 fertilization	66	0.046073	1.079	0.584	Biological Process	GO:0009566	fertilization	0.00167653	0.046073	0	0	66	113
GO:0005044 scavenger receptor activity	27	0.109015	0.439	0.692	Molecular Function	GO:0005044	scavenger receptor activity	0.00168448	0.109015	0	0	27	39
GO:0050840 extracellular matrix binding	27	0.109015	0.439	0.692	Molecular Function	GO:0050840	extracellular matrix binding	0.00168448	0.109015	0	0	27	39
GO:0021952 central nervous system projection neuron axonogenesis	17	0.0467655	0.278	0.773	Biological Process	GO:0021952	central nervous system projection neuron axonogenesis	0.00170574	0.0467655	0	0	17	22
GO:2001057 reactive nitrogen species metabolic process	24	0.0469482	0.392	0.706	Biological Process	GO:2001057	reactive nitrogen species metabolic process	0.00171644	0.0469482	0	0	24	34
GO:0042325 regulation of phosphorylation	518	0.0471495	8.471	0.486	Biological Process	GO:0042325	regulation of phosphorylation	0.00172785	0.0471495	0	0	518	1066
GO:0043068 positive regulation of programmed cell death	178	0.0472912	2.911	0.522	Biological Process	GO:0043068	positive regulation of programmed cell death	0.0017371	0.0472912	0	0	178	341
GO:0050803 regulation of synapse structure or activity	107	0.0475406	1.75	0.549	Biological Process	GO:0050803	regulation of synapse structure or activity	0.00175034	0.0475406	0	0	107	195
GO:0019637 organophosphate metabolic process	352	0.0479187	5.756	0.496	Biological Process	GO:0019637	organophosphate metabolic process	0.00176837	0.0479187	0	0	352	709
GO:0006810 transport	1478	0.0479696	24.17	0.465	Biological Process	GO:0006810	transport	0.00177436	0.0479696	0	0	1478	3176
GO:0032870 cellular response to hormone stimulus	188	0.048121	3.074	0.519	Biological Process	GO:0032870	cellular response to hormone stimulus	0.0017841	0.048121	0	0	188	362
GO:0046479 glycosphingolipid catabolic process	12	0.0483654	0.196	0.857	Biological Process	GO:0046479	glycosphingolipid catabolic process	0.00179731	0.0483654	0	0	12	14
GO:0016298 lipase activity	56	0.113903	0.91	0.602	Molecular Function	GO:0016298	lipase activity	0.00179827	0.113903	0	0	56	93
GO:0097485 neuron projection guidance	100	0.0487268	1.635	0.552	Biological Process	GO:0097485	neuron projection guidance	0.00181492	0.0487268	0	0	100	181
GO:0035335 peptidyl-tyrosine dephosphorylation	53	0.0488702	0.867	0.602	Biological Process	GO:0035335	peptidyl-tyrosine dephosphorylation	0.00182445	0.0488702	0	0	53	88
GO:0043067 regulation of programmed cell death	419	0.0489175	6.852	0.491	Biological Process	GO:0043067	regulation of programmed cell death	0.00183042	0.0489175	0	0	419	853
GO:0030100 regulation of endocytosis	80	0.0495776	1.308	0.567	Biological Process	GO:0030100	regulation of endocytosis	0.00185937	0.0495776	0	0	80	141
GO:0008217 regulation of blood pressure	54	0.0497646	0.883	0.6	Biological Process	GO:0008217	regulation of blood pressure	0.00187202	0.0497646	0	0	54	90
GO:0005924 cell-substrate adherens junction	64	0.0390598	1.017	0.587	Cellular Component	GO:0005924	cell-substrate adherens junction	0.00187429	0.0390598	0	0	64	109
GO:0006469 negative regulation of protein kinase activity	87	0.0497646	1.423	0.561	Biological Process	GO:0006469	negative regulation of protein kinase activity	0.00187493	0.0497646	0	0	87	155
GO:0005524 ATP binding	583	0.114738	9.477	0.487	Molecular Function	GO:0005524	ATP binding	0.00187805	0.114738	0	0	583	1197
GO:0005858 axonemal dynein complex	12	0.0390598	0.191	0.857	Cellular Component	GO:0005858	axonemal dynein complex	0.00188745	0.0390598	0	0	12	14
GO:0032549 ribonucleoside binding	728	0.114738	11.834	0.482	Molecular Function	GO:0032549	ribonucleoside binding	0.00188853	0.114738	0	0	728	1510
GO:0000185 activation of MAPKKK activity	10	0.0498568	0.164	0.909	Biological Process	GO:0000185	activation of MAPKKK activity	0.00189124	0.0498568	0	0	10	11
GO:0060008 Sertoli cell differentiation	10	0.0498568	0.164	0.909	Biological Process	GO:0060008	Sertoli cell differentiation	0.00189124	0.0498568	0	0	10	11
GO:0090177 establishment of planar polarity involved in neural tube closure	10	0.0498568	0.164	0.909	Biological Process	GO:0090177	establishment of planar polarity involved in neural tube closure	0.00189124	0.0498568	0	0	10	11
GO:0010876 lipid localization	143	0.0499829	2.339	0.532	Biological Process	GO:0010876	lipid localization	0.00190031	0.0499829	0	0	143	269
GO:0030055 cell-substrate junction	65	0.0390598	1.033	0.586	Cellular Component	GO:0030055	cell-substrate junction	0.00190403	0.0390598	0	0	65	111
GO:0044422 organelle part	2567	0.0392816	40.791	0.46	Cellular Component	GO:0044422	organelle part	0.0019422	0.0392816	0	0	2567	5584
GO:0045859 regulation of protein kinase activity	260	0.0511584	4.252	0.506	Biological Process	GO:0045859	regulation of protein kinase activity	0.00194939	0.0511584	0	0	260	514
GO:0044092 negative regulation of molecular function	367	0.0512797	6.002	0.495	Biological Process	GO:0044092	negative regulation of molecular function	0.00195842	0.0512797	0	0	367	742
GO:0006732 coenzyme metabolic process	120	0.051539	1.962	0.541	Biological Process	GO:0006732	coenzyme metabolic process	0.00197604	0.051539	0	0	120	222
GO:0035710 CD4-positive, alpha-beta T cell activation	36	0.051539	0.589	0.643	Biological Process	GO:0035710	CD4-positive, alpha-beta T cell activation	0.00197717	0.051539	0	0	36	56
GO:0007129 synapsis	25	0.0516137	0.409	0.694	Biological Process	GO:0007129	synapsis	0.00198889	0.0516137	0	0	25	36
GO:0035904 aorta development	25	0.0516137	0.409	0.694	Biological Process	GO:0035904	aorta development	0.00198889	0.0516137	0	0	25	36
GO:0060996 dendritic spine development	30	0.0518937	0.491	0.667	Biological Process	GO:0060996	dendritic spine development	0.00200413	0.0518937	0	0	30	45
GO:0042981 regulation of apoptotic process	413	0.0520051	6.754	0.491	Biological Process	GO:0042981	regulation of apoptotic process	0.0020129	0.0520051	0	0	413	841
GO:0010975 regulation of neuron projection development	153	0.0522786	2.502	0.528	Biological Process	GO:0010975	regulation of neuron projection development	0.00202797	0.0522786	0	0	153	290
GO:0000287 magnesium ion binding	91	0.116617	1.479	0.562	Molecular Function	GO:0000287	magnesium ion binding	0.00204172	0.116617	0	0	91	162
GO:0032555 purine ribonucleotide binding	734	0.116617	11.931	0.482	Molecular Function	GO:0032555	purine ribonucleotide binding	0.00204787	0.116617	0	0	734	1524
GO:0005516 calmodulin binding	49	0.116617	0.796	0.613	Molecular Function	GO:0005516	calmodulin binding	0.00204973	0.116617	0	0	49	80
GO:0032553 ribonucleotide binding	739	0.116617	12.012	0.481	Molecular Function	GO:0032553	ribonucleotide binding	0.00207616	0.116617	0	0	739	1535
GO:0043065 positive regulation of apoptotic process	176	0.054344	2.878	0.521	Biological Process	GO:0043065	positive regulation of apoptotic process	0.00211276	0.054344	0	0	176	338
GO:0009063 cellular amino acid catabolic process	46	0.0544515	0.752	0.613	Biological Process	GO:0009063	cellular amino acid catabolic process	0.00212628	0.0544515	0	0	46	75
GO:0030316 osteoclast differentiation	46	0.0544515	0.752	0.613	Biological Process	GO:0030316	osteoclast differentiation	0.00212628	0.0544515	0	0	46	75
GO:0018108 peptidyl-tyrosine phosphorylation	132	0.0549328	2.159	0.534	Biological Process	GO:0018108	peptidyl-tyrosine phosphorylation	0.00214979	0.0549328	0	0	132	247
GO:1901564 organonitrogen compound metabolic process	693	0.055247	11.333	0.478	Biological Process	GO:1901564	organonitrogen compound metabolic process	0.00216683	0.055247	0	0	693	1449
GO:0098552 side of membrane	180	0.0428208	2.86	0.522	Cellular Component	GO:0098552	side of membrane	0.00216885	0.0428208	0	0	180	345
GO:0005938 cell cortex	99	0.0428208	1.573	0.553	Cellular Component	GO:0005938	cell cortex	0.00217682	0.0428208	0	0	99	179
GO:0001882 nucleoside binding	729	0.120558	11.85	0.482	Molecular Function	GO:0001882	nucleoside binding	0.00218681	0.120558	0	0	729	1514
GO:0043367 CD4-positive, alpha-beta T cell differentiation	31	0.0557683	0.507	0.66	Biological Process	GO:0043367	CD4-positive, alpha-beta T cell differentiation	0.00219661	0.0557683	0	0	31	47
GO:0031333 negative regulation of protein complex assembly	47	0.0557683	0.769	0.61	Biological Process	GO:0031333	negative regulation of protein complex assembly	0.00220163	0.0557683	0	0	47	77
GO:0072009 nephron epithelium development	47	0.0557683	0.769	0.61	Biological Process	GO:0072009	nephron epithelium development	0.00220163	0.0557683	0	0	47	77
GO:0003254 regulation of membrane depolarization	18	0.0562404	0.294	0.75	Biological Process	GO:0003254	regulation of membrane depolarization	0.00222992	0.0562404	0	0	18	24
GO:0030201 heparan sulfate proteoglycan metabolic process	18	0.0562404	0.294	0.75	Biological Process	GO:0030201	heparan sulfate proteoglycan metabolic process	0.00222992	0.0562404	0	0	18	24
GO:0030204 chondroitin sulfate metabolic process	15	0.0562879	0.245	0.789	Biological Process	GO:0030204	chondroitin sulfate metabolic process	0.00224147	0.0562879	0	0	15	19
GO:0070193 synaptonemal complex organization	15	0.0562879	0.245	0.789	Biological Process	GO:0070193	synaptonemal complex organization	0.00224147	0.0562879	0	0	15	19
GO:0072132 mesenchyme morphogenesis	26	0.0566551	0.425	0.684	Biological Process	GO:0072132	mesenchyme morphogenesis	0.0022638	0.0566551	0	0	26	38
GO:0070201 regulation of establishment of protein localization	204	0.0566551	3.336	0.514	Biological Process	GO:0070201	regulation of establishment of protein localization	0.00226582	0.0566551	0	0	204	397
GO:0006022 aminoglycan metabolic process	48	0.0567335	0.785	0.608	Biological Process	GO:0006022	aminoglycan metabolic process	0.00227382	0.0567335	0	0	48	79
GO:0007411 axon guidance	97	0.0580321	1.586	0.551	Biological Process	GO:0007411	axon guidance	0.00233085	0.0580321	0	0	97	176
GO:0009895 negative regulation of catabolic process	96	0.0581908	1.57	0.552	Biological Process	GO:0009895	negative regulation of catabolic process	0.00234222	0.0581908	0	0	96	174
GO:0019752 carboxylic acid metabolic process	312	0.058372	5.102	0.498	Biological Process	GO:0019752	carboxylic acid metabolic process	0.00235452	0.058372	0	0	312	626
GO:0014031 mesenchymal cell development	71	0.0585052	1.161	0.573	Biological Process	GO:0014031	mesenchymal cell development	0.00236491	0.0585052	0	0	71	124
GO:0048872 homeostasis of number of cells	93	0.0585815	1.521	0.554	Biological Process	GO:0048872	homeostasis of number of cells	0.00237302	0.0585815	0	0	93	168
GO:0003143 embryonic heart tube morphogenesis	32	0.0586565	0.523	0.653	Biological Process	GO:0003143	embryonic heart tube morphogenesis	0.00238613	0.0586565	0	0	32	49
GO:0003281 ventricular septum development	32	0.0586565	0.523	0.653	Biological Process	GO:0003281	ventricular septum development	0.00238613	0.0586565	0	0	32	49
GO:0031410 cytoplasmic vesicle	333	0.0463953	5.292	0.499	Cellular Component	GO:0031410	cytoplasmic vesicle	0.00239084	0.0463953	0	0	333	668
GO:0034381 plasma lipoprotein particle clearance	22	0.0587505	0.36	0.71	Biological Process	GO:0034381	plasma lipoprotein particle clearance	0.002395	0.0587505	0	0	22	31
GO:0048762 mesenchymal cell differentiation	76	0.0589766	1.243	0.567	Biological Process	GO:0048762	mesenchymal cell differentiation	0.00241434	0.0589766	0	0	76	134
GO:0071216 cellular response to biotic stimulus	76	0.0589766	1.243	0.567	Biological Process	GO:0071216	cellular response to biotic stimulus	0.00241434	0.0589766	0	0	76	134
GO:0051050 positive regulation of transport	263	0.0590733	4.301	0.504	Biological Process	GO:0051050	positive regulation of transport	0.00242627	0.0590733	0	0	263	522
GO:0032271 regulation of protein polymerization	84	0.0590733	1.374	0.56	Biological Process	GO:0032271	regulation of protein polymerization	0.00242844	0.0590733	0	0	84	150
GO:0044089 positive regulation of cellular component biogenesis	177	0.0596482	2.895	0.519	Biological Process	GO:0044089	positive regulation of cellular component biogenesis	0.00245719	0.0596482	0	0	177	341
GO:0034440 lipid oxidation	40	0.0599904	0.654	0.625	Biological Process	GO:0034440	lipid oxidation	0.00247643	0.0599904	0	0	40	64
GO:0048863 stem cell differentiation	117	0.0605229	1.913	0.539	Biological Process	GO:0048863	stem cell differentiation	0.00250361	0.0605229	0	0	117	217
GO:0031663 lipopolysaccharide-mediated signaling pathway	27	0.0612351	0.442	0.675	Biological Process	GO:0031663	lipopolysaccharide-mediated signaling pathway	0.00253833	0.0612351	0	0	27	40
GO:0045892 negative regulation of transcription, DNA-templated	437	0.0613243	7.146	0.488	Biological Process	GO:0045892	negative regulation of transcription, DNA-templated	0.00254729	0.0613243	0	0	437	895
GO:0006820 anion transport	251	0.0617384	4.105	0.505	Biological Process	GO:0006820	anion transport	0.00256978	0.0617384	0	0	251	497
GO:0003777 microtubule motor activity	37	0.138481	0.601	0.638	Molecular Function	GO:0003777	microtubule motor activity	0.00257319	0.138481	0	0	37	58
GO:0061326 renal tubule development	41	0.0621247	0.67	0.621	Biological Process	GO:0061326	renal tubule development	0.0025912	0.0621247	0	0	41	66
GO:0050839 cell adhesion molecule binding	87	0.138481	1.414	0.561	Molecular Function	GO:0050839	cell adhesion molecule binding	0.00260496	0.138481	0	0	87	155
GO:0060402 calcium ion transport into cytosol	55	0.0643639	0.899	0.591	Biological Process	GO:0060402	calcium ion transport into cytosol	0.00269011	0.0643639	0	0	55	93
GO:0010035 response to inorganic substance	129	0.0644198	2.11	0.533	Biological Process	GO:0010035	response to inorganic substance	0.00270222	0.0644198	0	0	129	242
GO:0070848 response to growth factor	212	0.0644198	3.467	0.511	Biological Process	GO:0070848	response to growth factor	0.00270351	0.0644198	0	0	212	415
GO:0050804 modulation of synaptic transmission	144	0.064621	2.355	0.527	Biological Process	GO:0050804	modulation of synaptic transmission	0.00272453	0.064621	0	0	144	273
GO:0045087 innate immune response	181	0.064621	2.96	0.517	Biological Process	GO:0045087	innate immune response	0.00272588	0.064621	0	0	181	350
GO:0033554 cellular response to stress	622	0.064621	10.172	0.48	Biological Process	GO:0033554	cellular response to stress	0.00272859	0.064621	0	0	622	1297
GO:0003206 cardiac chamber morphogenesis	56	0.064693	0.916	0.589	Biological Process	GO:0003206	cardiac chamber morphogenesis	0.00273718	0.064693	0	0	56	95
GO:0030003 cellular cation homeostasis	211	0.0647541	3.451	0.511	Biological Process	GO:0030003	cellular cation homeostasis	0.00274533	0.0647541	0	0	211	413
GO:0051271 negative regulation of cellular component movement	105	0.0649277	1.717	0.544	Biological Process	GO:0051271	negative regulation of cellular component movement	0.00277687	0.0649277	0	0	105	193
GO:0050654 chondroitin sulfate proteoglycan metabolic process	19	0.0649277	0.311	0.731	Biological Process	GO:0050654	chondroitin sulfate proteoglycan metabolic process	0.00278062	0.0649277	0	0	19	26
GO:0055082 cellular chemical homeostasis	246	0.0649277	4.023	0.505	Biological Process	GO:0055082	cellular chemical homeostasis	0.0027809	0.0649277	0	0	246	487
GO:0005765 lysosomal membrane	51	0.052574	0.81	0.6	Cellular Component	GO:0005765	lysosomal membrane	0.00278247	0.052574	0	0	51	85
GO:0098852 lytic vacuole membrane	51	0.052574	0.81	0.6	Cellular Component	GO:0098852	lytic vacuole membrane	0.00278247	0.052574	0	0	51	85
GO:0006809 nitric oxide biosynthetic process	23	0.0649277	0.376	0.697	Biological Process	GO:0006809	nitric oxide biosynthetic process	0.0027869	0.0649277	0	0	23	33
GO:0030199 collagen fibril organization	23	0.0649277	0.376	0.697	Biological Process	GO:0030199	collagen fibril organization	0.0027869	0.0649277	0	0	23	33
GO:0046209 nitric oxide metabolic process	23	0.0649277	0.376	0.697	Biological Process	GO:0046209	nitric oxide metabolic process	0.0027869	0.0649277	0	0	23	33
GO:1901135 carbohydrate derivative metabolic process	379	0.0649277	6.198	0.492	Biological Process	GO:1901135	carbohydrate derivative metabolic process	0.00279169	0.0649277	0	0	379	771
GO:0030166 proteoglycan biosynthetic process	28	0.0652258	0.458	0.667	Biological Process	GO:0030166	proteoglycan biosynthetic process	0.00281011	0.0652258	0	0	28	42
GO:0045730 respiratory burst	13	0.0665524	0.213	0.812	Biological Process	GO:0045730	respiratory burst	0.00287297	0.0665524	0	0	13	16
GO:0043534 blood vessel endothelial cell migration	44	0.0672401	0.72	0.611	Biological Process	GO:0043534	blood vessel endothelial cell migration	0.00290843	0.0672401	0	0	44	72
GO:0002764 immune response-regulating signaling pathway	121	0.0680398	1.979	0.535	Biological Process	GO:0002764	immune response-regulating signaling pathway	0.00294886	0.0680398	0	0	121	226
GO:0035639 purine ribonucleoside triphosphate binding	718	0.154177	11.671	0.481	Molecular Function	GO:0035639	purine ribonucleoside triphosphate binding	0.002952	0.154177	0	0	718	1494
GO:0009790 embryo development	361	0.0690265	5.904	0.492	Biological Process	GO:0009790	embryo development	0.00299754	0.0690265	0	0	361	733
GO:0071222 cellular response to lipopolysaccharide	65	0.0697797	1.063	0.575	Biological Process	GO:0071222	cellular response to lipopolysaccharide	0.00303624	0.0697797	0	0	65	113
GO:0098805 whole membrane	510	0.0566337	8.104	0.486	Cellular Component	GO:0098805	whole membrane	0.00303677	0.0566337	0	0	510	1050
GO:0045664 regulation of neuron differentiation	204	0.0701036	3.336	0.511	Biological Process	GO:0045664	regulation of neuron differentiation	0.00305636	0.0701036	0	0	204	399
GO:0045597 positive regulation of cell differentiation	303	0.0701107	4.955	0.498	Biological Process	GO:0045597	positive regulation of cell differentiation	0.00306268	0.0701107	0	0	303	609
GO:0001947 heart looping	29	0.0701672	0.474	0.659	Biological Process	GO:0001947	heart looping	0.00307719	0.0701672	0	0	29	44
GO:0045143 homologous chromosome segregation	29	0.0701672	0.474	0.659	Biological Process	GO:0045143	homologous chromosome segregation	0.00307719	0.0701672	0	0	29	44
GO:0031325 positive regulation of cellular metabolic process	1104	0.0701986	18.054	0.468	Biological Process	GO:0031325	positive regulation of cellular metabolic process	0.00308707	0.0701986	0	0	1104	2357
GO:0006006 glucose metabolic process	68	0.0701986	1.112	0.571	Biological Process	GO:0006006	glucose metabolic process	0.00309196	0.0701986	0	0	68	119
GO:0032609 interferon-gamma production	46	0.0701986	0.752	0.605	Biological Process	GO:0032609	interferon-gamma production	0.00309664	0.0701986	0	0	46	76
GO:0008064 regulation of actin polymerization or depolymerization	72	0.0703882	1.177	0.567	Biological Process	GO:0008064	regulation of actin polymerization or depolymerization	0.00313778	0.0703882	0	0	72	127
GO:0030832 regulation of actin filament length	72	0.0703882	1.177	0.567	Biological Process	GO:0030832	regulation of actin filament length	0.00313778	0.0703882	0	0	72	127
GO:0051049 regulation of transport	521	0.0703882	8.52	0.483	Biological Process	GO:0051049	regulation of transport	0.00313971	0.0703882	0	0	521	1079
GO:0008154 actin polymerization or depolymerization	81	0.0703882	1.325	0.559	Biological Process	GO:0008154	actin polymerization or depolymerization	0.00314424	0.0703882	0	0	81	145
GO:0030323 respiratory tube development	73	0.0703882	1.194	0.566	Biological Process	GO:0030323	respiratory tube development	0.00314465	0.0703882	0	0	73	129
GO:0080134 regulation of response to stress	436	0.0703882	7.13	0.487	Biological Process	GO:0080134	regulation of response to stress	0.00315021	0.0703882	0	0	436	895
GO:0031032 actomyosin structure organization	78	0.0703882	1.276	0.561	Biological Process	GO:0031032	actomyosin structure organization	0.00315497	0.0703882	0	0	78	139
GO:0016358 dendrite development	76	0.0703882	1.243	0.563	Biological Process	GO:0016358	dendrite development	0.00315538	0.0703882	0	0	76	135
GO:0018212 peptidyl-tyrosine modification	132	0.0703882	2.159	0.53	Biological Process	GO:0018212	peptidyl-tyrosine modification	0.00315937	0.0703882	0	0	132	249
GO:0032196 transposition	24	0.0706919	0.392	0.686	Biological Process	GO:0032196	transposition	0.00317907	0.0706919	0	0	24	35
GO:1990782 protein tyrosine kinase binding	41	0.162853	0.666	0.621	Molecular Function	GO:1990782	protein tyrosine kinase binding	0.00319286	0.162853	0	0	41	66
GO:0006091 generation of precursor metabolites and energy	131	0.0708869	2.142	0.53	Biological Process	GO:0006091	generation of precursor metabolites and energy	0.00319749	0.0708869	0	0	131	247
GO:0007420 brain development	201	0.0708869	3.287	0.511	Biological Process	GO:0007420	brain development	0.00320001	0.0708869	0	0	201	393
GO:0044255 cellular lipid metabolic process	343	0.0709244	5.609	0.494	Biological Process	GO:0044255	cellular lipid metabolic process	0.00320779	0.0709244	0	0	343	695
GO:0051018 protein kinase A binding	23	0.162853	0.374	0.697	Molecular Function	GO:0051018	protein kinase A binding	0.00322752	0.162853	0	0	23	33
GO:0009264 deoxyribonucleotide catabolic process	7	0.0722067	0.114	1	Biological Process	GO:0009264	deoxyribonucleotide catabolic process	0.00332267	0.0722067	0	0	7	7
GO:0010801 negative regulation of peptidyl-threonine phosphorylation	7	0.0722067	0.114	1	Biological Process	GO:0010801	negative regulation of peptidyl-threonine phosphorylation	0.00332267	0.0722067	0	0	7	7
GO:0035092 sperm chromatin condensation	7	0.0722067	0.114	1	Biological Process	GO:0035092	sperm chromatin condensation	0.00332267	0.0722067	0	0	7	7
GO:0072216 positive regulation of metanephros development	7	0.0722067	0.114	1	Biological Process	GO:0072216	positive regulation of metanephros development	0.00332267	0.0722067	0	0	7	7
GO:1900363 regulation of mRNA polyadenylation	7	0.0722067	0.114	1	Biological Process	GO:1900363	regulation of mRNA polyadenylation	0.00332267	0.0722067	0	0	7	7
GO:1902430 negative regulation of beta-amyloid formation	7	0.0722067	0.114	1	Biological Process	GO:1902430	negative regulation of beta-amyloid formation	0.00332267	0.0722067	0	0	7	7
GO:1904321 response to forskolin	7	0.0722067	0.114	1	Biological Process	GO:1904321	response to forskolin	0.00332267	0.0722067	0	0	7	7
GO:1904322 cellular response to forskolin	7	0.0722067	0.114	1	Biological Process	GO:1904322	cellular response to forskolin	0.00332267	0.0722067	0	0	7	7
GO:0071363 cellular response to growth factor stimulus	208	0.0722067	3.401	0.51	Biological Process	GO:0071363	cellular response to growth factor stimulus	0.00332424	0.0722067	0	0	208	408
GO:0002762 negative regulation of myeloid leukocyte differentiation	20	0.0722067	0.327	0.714	Biological Process	GO:0002762	negative regulation of myeloid leukocyte differentiation	0.0033449	0.0722067	0	0	20	28
GO:0035272 exocrine system development	20	0.0722067	0.327	0.714	Biological Process	GO:0035272	exocrine system development	0.0033449	0.0722067	0	0	20	28
GO:0036003 positive regulation of transcription from RNA polymerase II promoter in response to stress	20	0.0722067	0.327	0.714	Biological Process	GO:0036003	positive regulation of transcription from RNA polymerase II promoter in response to stress	0.0033449	0.0722067	0	0	20	28
GO:0071345 cellular response to cytokine stimulus	259	0.0722067	4.235	0.502	Biological Process	GO:0071345	cellular response to cytokine stimulus	0.00334878	0.0722067	0	0	259	516
GO:0006979 response to oxidative stress	127	0.0722067	2.077	0.531	Biological Process	GO:0006979	response to oxidative stress	0.00335254	0.0722067	0	0	127	239
GO:0009975 cyclase activity	16	0.168503	0.26	0.762	Molecular Function	GO:0009975	cyclase activity	0.00339611	0.168503	0	0	16	21
GO:0044291 cell-cell contact zone	24	0.0617822	0.381	0.686	Cellular Component	GO:0044291	cell-cell contact zone	0.00342372	0.0617822	0	0	24	35
GO:0010629 negative regulation of gene expression	550	0.0736875	8.994	0.481	Biological Process	GO:0010629	negative regulation of gene expression	0.00342762	0.0736875	0	0	550	1143
GO:0035686 sperm fibrous sheath	7	0.0617822	0.111	1	Cellular Component	GO:0035686	sperm fibrous sheath	0.00343142	0.0617822	0	0	7	7
GO:0051347 positive regulation of transferase activity	215	0.0737818	3.516	0.508	Biological Process	GO:0051347	positive regulation of transferase activity	0.00343834	0.0737818	0	0	215	423
GO:0016323 basolateral plasma membrane	64	0.0617822	1.017	0.577	Cellular Component	GO:0016323	basolateral plasma membrane	0.0034419	0.0617822	0	0	64	111
GO:0016052 carbohydrate catabolic process	51	0.0745384	0.834	0.593	Biological Process	GO:0016052	carbohydrate catabolic process	0.00348615	0.0745384	0	0	51	86
GO:0006873 cellular ion homeostasis	214	0.0745384	3.5	0.508	Biological Process	GO:0006873	cellular ion homeostasis	0.00349238	0.0745384	0	0	214	421
GO:0042249 establishment of planar polarity of embryonic epithelium	11	0.0745384	0.18	0.846	Biological Process	GO:0042249	establishment of planar polarity of embryonic epithelium	0.00351838	0.0745384	0	0	11	13
GO:0051882 mitochondrial depolarization	11	0.0745384	0.18	0.846	Biological Process	GO:0051882	mitochondrial depolarization	0.00351838	0.0745384	0	0	11	13
GO:0061298 retina vasculature development in camera-type eye	11	0.0745384	0.18	0.846	Biological Process	GO:0061298	retina vasculature development in camera-type eye	0.00351838	0.0745384	0	0	11	13
GO:0090136 epithelial cell-cell adhesion	11	0.0745384	0.18	0.846	Biological Process	GO:0090136	epithelial cell-cell adhesion	0.00351838	0.0745384	0	0	11	13
GO:0090190 positive regulation of branching involved in ureteric bud morphogenesis	11	0.0745384	0.18	0.846	Biological Process	GO:0090190	positive regulation of branching involved in ureteric bud morphogenesis	0.00351838	0.0745384	0	0	11	13
GO:0046631 alpha-beta T cell activation	52	0.0750856	0.85	0.591	Biological Process	GO:0046631	alpha-beta T cell activation	0.00355065	0.0750856	0	0	52	88
GO:0030837 negative regulation of actin filament polymerization	25	0.0753	0.409	0.676	Biological Process	GO:0030837	negative regulation of actin filament polymerization	0.00356725	0.0753	0	0	25	37
GO:1902495 transmembrane transporter complex	119	0.0642779	1.891	0.536	Cellular Component	GO:1902495	transmembrane transporter complex	0.0036365	0.0642779	0	0	119	222
GO:0009897 external side of plasma membrane	118	0.0642779	1.875	0.536	Cellular Component	GO:0009897	external side of plasma membrane	0.00367046	0.0642779	0	0	118	220
GO:0006470 protein dephosphorylation	148	0.0776458	2.42	0.523	Biological Process	GO:0006470	protein dephosphorylation	0.00368504	0.0776458	0	0	148	283
GO:0003779 actin binding	154	0.179396	2.503	0.526	Molecular Function	GO:0003779	actin binding	0.00372391	0.179396	0	0	154	293
GO:0002521 leukocyte differentiation	181	0.078417	2.96	0.514	Biological Process	GO:0002521	leukocyte differentiation	0.00372838	0.078417	0	0	181	352
GO:0004620 phospholipase activity	45	0.179396	0.731	0.608	Molecular Function	GO:0004620	phospholipase activity	0.00373616	0.179396	0	0	45	74
GO:2000146 negative regulation of cell motility	94	0.0789457	1.537	0.547	Biological Process	GO:2000146	negative regulation of cell motility	0.00376029	0.0789457	0	0	94	172
GO:0002757 immune response-activating signal transduction	115	0.08025	1.881	0.535	Biological Process	GO:0002757	immune response-activating signal transduction	0.00383812	0.08025	0	0	115	215
GO:1902679 negative regulation of RNA biosynthetic process	454	0.08025	7.424	0.485	Biological Process	GO:1902679	negative regulation of RNA biosynthetic process	0.00384158	0.08025	0	0	454	936
GO:0034142 toll-like receptor 4 signaling pathway	17	0.08025	0.278	0.739	Biological Process	GO:0034142	toll-like receptor 4 signaling pathway	0.00384308	0.08025	0	0	17	23
GO:0001890 placenta development	59	0.080705	0.965	0.578	Biological Process	GO:0001890	placenta development	0.00388918	0.080705	0	0	59	102
GO:2001235 positive regulation of apoptotic signaling pathway	59	0.080705	0.965	0.578	Biological Process	GO:2001235	positive regulation of apoptotic signaling pathway	0.00388918	0.080705	0	0	59	102
GO:0030852 regulation of granulocyte differentiation	9	0.080705	0.147	0.9	Biological Process	GO:0030852	regulation of granulocyte differentiation	0.00391335	0.080705	0	0	9	10
GO:0034104 negative regulation of tissue remodeling	9	0.080705	0.147	0.9	Biological Process	GO:0034104	negative regulation of tissue remodeling	0.00391335	0.080705	0	0	9	10
GO:0034587 piRNA metabolic process	9	0.080705	0.147	0.9	Biological Process	GO:0034587	piRNA metabolic process	0.00391335	0.080705	0	0	9	10
GO:0042772 DNA damage response, signal transduction resulting in transcription	9	0.080705	0.147	0.9	Biological Process	GO:0042772	DNA damage response, signal transduction resulting in transcription	0.00391335	0.080705	0	0	9	10
GO:0090178 regulation of establishment of planar polarity involved in neural tube closure	9	0.080705	0.147	0.9	Biological Process	GO:0090178	regulation of establishment of planar polarity involved in neural tube closure	0.00391335	0.080705	0	0	9	10
GO:0034220 ion transmembrane transport	390	0.0810221	6.378	0.489	Biological Process	GO:0034220	ion transmembrane transport	0.00393568	0.0810221	0	0	390	798
GO:0046632 alpha-beta T cell differentiation	42	0.081718	0.687	0.609	Biological Process	GO:0046632	alpha-beta T cell differentiation	0.00397649	0.081718	0	0	42	69
GO:0010984 regulation of lipoprotein particle clearance	14	0.0831206	0.229	0.778	Biological Process	GO:0010984	regulation of lipoprotein particle clearance	0.00405868	0.0831206	0	0	14	18
GO:0071219 cellular response to molecule of bacterial origin	66	0.0831206	1.079	0.569	Biological Process	GO:0071219	cellular response to molecule of bacterial origin	0.00405901	0.0831206	0	0	66	116
GO:0016342 catenin complex	17	0.0705219	0.27	0.739	Cellular Component	GO:0016342	catenin complex	0.00407613	0.0705219	0	0	17	23
GO:0032101 regulation of response to external stimulus	270	0.0832399	4.415	0.499	Biological Process	GO:0032101	regulation of response to external stimulus	0.00408296	0.0832399	0	0	270	541
GO:0051253 negative regulation of RNA metabolic process	468	0.0832399	7.653	0.484	Biological Process	GO:0051253	negative regulation of RNA metabolic process	0.00408991	0.0832399	0	0	468	967
GO:0045934 negative regulation of nucleobase-containing compound metabolic process	515	0.0832399	8.422	0.482	Biological Process	GO:0045934	negative regulation of nucleobase-containing compound metabolic process	0.00409683	0.0832399	0	0	515	1069
GO:0031532 actin cytoskeleton reorganization	43	0.0832399	0.703	0.606	Biological Process	GO:0031532	actin cytoskeleton reorganization	0.00409877	0.0832399	0	0	43	71
GO:0007160 cell-matrix adhesion	72	0.0832399	1.177	0.562	Biological Process	GO:0007160	cell-matrix adhesion	0.00410056	0.0832399	0	0	72	128
GO:0010243 response to organonitrogen compound	194	0.083623	3.173	0.511	Biological Process	GO:0010243	response to organonitrogen compound	0.00412661	0.083623	0	0	194	380
GO:0031327 negative regulation of cellular biosynthetic process	548	0.0846377	8.962	0.48	Biological Process	GO:0031327	negative regulation of cellular biosynthetic process	0.00418394	0.0846377	0	0	548	1141
GO:0046914 transition metal ion binding	408	0.197826	6.632	0.492	Molecular Function	GO:0046914	transition metal ion binding	0.00418645	0.197826	0	0	408	830
GO:0002224 toll-like receptor signaling pathway	44	0.0851014	0.72	0.603	Biological Process	GO:0002224	toll-like receptor signaling pathway	0.00421417	0.0851014	0	0	44	73
GO:0009890 negative regulation of biosynthetic process	553	0.0851801	9.043	0.48	Biological Process	GO:0009890	negative regulation of biosynthetic process	0.00422538	0.0851801	0	0	553	1152
GO:0051172 negative regulation of nitrogen compound metabolic process	564	0.0853832	9.223	0.48	Biological Process	GO:0051172	negative regulation of nitrogen compound metabolic process	0.00424278	0.0853832	0	0	564	1176
GO:0048878 chemical homeostasis	359	0.0854384	5.871	0.49	Biological Process	GO:0048878	chemical homeostasis	0.00425286	0.0854384	0	0	359	732
GO:0097228 sperm principal piece	14	0.0730666	0.222	0.778	Cellular Component	GO:0097228	sperm principal piece	0.00427409	0.0730666	0	0	14	18
GO:0051258 protein polymerization	101	0.0882823	1.652	0.54	Biological Process	GO:0051258	protein polymerization	0.00441836	0.0882823	0	0	101	187
GO:0001837 epithelial to mesenchymal transition	46	0.0882823	0.752	0.597	Biological Process	GO:0001837	epithelial to mesenchymal transition	0.00442472	0.0882823	0	0	46	77
GO:0009132 nucleoside diphosphate metabolic process	46	0.0882823	0.752	0.597	Biological Process	GO:0009132	nucleoside diphosphate metabolic process	0.00442472	0.0882823	0	0	46	77
GO:0010906 regulation of glucose metabolic process	46	0.0882823	0.752	0.597	Biological Process	GO:0010906	regulation of glucose metabolic process	0.00442472	0.0882823	0	0	46	77
GO:0003197 endocardial cushion development	22	0.0889704	0.36	0.688	Biological Process	GO:0003197	endocardial cushion development	0.00447448	0.0889704	0	0	22	32
GO:0050701 interleukin-1 secretion	22	0.0889704	0.36	0.688	Biological Process	GO:0050701	interleukin-1 secretion	0.00447448	0.0889704	0	0	22	32
GO:0004435 phosphatidylinositol phospholipase C activity	14	0.206327	0.228	0.778	Molecular Function	GO:0004435	phosphatidylinositol phospholipase C activity	0.00450495	0.206327	0	0	14	18
GO:0004629 phospholipase C activity	14	0.206327	0.228	0.778	Molecular Function	GO:0004629	phospholipase C activity	0.00450495	0.206327	0	0	14	18
GO:0014074 response to purine-containing compound	35	0.0893504	0.572	0.625	Biological Process	GO:0014074	response to purine-containing compound	0.00451293	0.0893504	0	0	35	56
GO:0035051 cardiocyte differentiation	47	0.0893504	0.769	0.595	Biological Process	GO:0035051	cardiocyte differentiation	0.00452014	0.0893504	0	0	47	79
GO:0050796 regulation of insulin secretion	47	0.0893504	0.769	0.595	Biological Process	GO:0050796	regulation of insulin secretion	0.00452014	0.0893504	0	0	47	79
GO:0031323 regulation of cellular metabolic process	1978	0.0893504	32.347	0.459	Biological Process	GO:0031323	regulation of cellular metabolic process	0.00452426	0.0893504	0	0	1978	4308
GO:0061061 muscle structure development	187	0.0906263	3.058	0.511	Biological Process	GO:0061061	muscle structure development	0.00459665	0.0906263	0	0	187	366
GO:0007229 integrin-mediated signaling pathway	48	0.09072	0.785	0.593	Biological Process	GO:0007229	integrin-mediated signaling pathway	0.00460918	0.09072	0	0	48	81
GO:0003203 endocardial cushion morphogenesis	18	0.0917493	0.294	0.72	Biological Process	GO:0003203	endocardial cushion morphogenesis	0.0046755	0.0917493	0	0	18	25
GO:1903510 mucopolysaccharide metabolic process	28	0.0917493	0.458	0.651	Biological Process	GO:1903510	mucopolysaccharide metabolic process	0.00467723	0.0917493	0	0	28	43
GO:0045807 positive regulation of endocytosis	49	0.0917643	0.801	0.59	Biological Process	GO:0045807	positive regulation of endocytosis	0.00469202	0.0917643	0	0	49	83
GO:0043933 macromolecular complex subunit organization	852	0.0917643	13.933	0.471	Biological Process	GO:0043933	macromolecular complex subunit organization	0.00469374	0.0917643	0	0	852	1808
GO:0060411 cardiac septum morphogenesis	36	0.0920863	0.589	0.621	Biological Process	GO:0060411	cardiac septum morphogenesis	0.00471812	0.0920863	0	0	36	58
GO:1901652 response to peptide	113	0.0931451	1.848	0.533	Biological Process	GO:1901652	response to peptide	0.00478036	0.0931451	0	0	113	212
GO:0008202 steroid metabolic process	91	0.0935248	1.488	0.545	Biological Process	GO:0008202	steroid metabolic process	0.00480788	0.0935248	0	0	91	167
GO:0006816 calcium ion transport	141	0.0935778	2.306	0.522	Biological Process	GO:0006816	calcium ion transport	0.00481863	0.0935778	0	0	141	270
GO:0034614 cellular response to reactive oxygen species	51	0.0938327	0.834	0.586	Biological Process	GO:0034614	cellular response to reactive oxygen species	0.00483981	0.0938327	0	0	51	87
GO:0050865 regulation of cell activation	173	0.0947836	2.829	0.513	Biological Process	GO:0050865	regulation of cell activation	0.00490201	0.0947836	0	0	173	337
GO:0045598 regulation of fat cell differentiation	52	0.0947836	0.85	0.584	Biological Process	GO:0045598	regulation of fat cell differentiation	0.00490512	0.0947836	0	0	52	89
GO:0002460 adaptive immune response based on somatic recombination of immune receptors built from immunoglobulin superfamily domains	88	0.0948001	1.439	0.547	Biological Process	GO:0002460	adaptive immune response based on somatic recombination of immune receptors built from immunoglobulin superfamily domains	0.00491411	0.0948001	0	0	88	161
GO:0006869 lipid transport	125	0.0962067	2.044	0.527	Biological Process	GO:0006869	lipid transport	0.00499529	0.0962067	0	0	125	237
GO:0050807 regulation of synapse organization	54	0.096304	0.883	0.581	Biological Process	GO:0050807	regulation of synapse organization	0.00501956	0.096304	0	0	54	93
GO:0035567 non-canonical Wnt signaling pathway	23	0.096304	0.376	0.676	Biological Process	GO:0035567	non-canonical Wnt signaling pathway	0.00502513	0.096304	0	0	23	34
GO:0046579 positive regulation of Ras protein signal transduction	23	0.096304	0.376	0.676	Biological Process	GO:0046579	positive regulation of Ras protein signal transduction	0.00502513	0.096304	0	0	23	34
GO:1903507 negative regulation of nucleic acid-templated transcription	448	0.0968354	7.326	0.484	Biological Process	GO:1903507	negative regulation of nucleic acid-templated transcription	0.00506117	0.0968354	0	0	448	926
GO:0016616 oxidoreductase activity, acting on the CH-OH group of donors, NAD or NADP as acceptor	61	0.229661	0.992	0.575	Molecular Function	GO:0016616	oxidoreductase activity, acting on the CH-OH group of donors, NAD or NADP as acceptor	0.00509159	0.229661	0	0	61	106
GO:0009135 purine nucleoside diphosphate metabolic process	38	0.0968859	0.621	0.613	Biological Process	GO:0009135	purine nucleoside diphosphate metabolic process	0.00509695	0.0968859	0	0	38	62
GO:0009179 purine ribonucleoside diphosphate metabolic process	38	0.0968859	0.621	0.613	Biological Process	GO:0009179	purine ribonucleoside diphosphate metabolic process	0.00509695	0.0968859	0	0	38	62
GO:0009185 ribonucleoside diphosphate metabolic process	38	0.0968859	0.621	0.613	Biological Process	GO:0009185	ribonucleoside diphosphate metabolic process	0.00509695	0.0968859	0	0	38	62
GO:0045596 negative regulation of cell differentiation	216	0.0968859	3.532	0.505	Biological Process	GO:0045596	negative regulation of cell differentiation	0.00511072	0.0968859	0	0	216	428
GO:0010950 positive regulation of endopeptidase activity	56	0.0968859	0.916	0.577	Biological Process	GO:0010950	positive regulation of endopeptidase activity	0.0051137	0.0968859	0	0	56	97
GO:0051494 negative regulation of cytoskeleton organization	56	0.0968859	0.916	0.577	Biological Process	GO:0051494	negative regulation of cytoskeleton organization	0.0051137	0.0968859	0	0	56	97
GO:0006464 cellular protein modification process	1338	0.0971238	21.881	0.464	Biological Process	GO:0006464	cellular protein modification process	0.00514293	0.0971238	0	0	1338	2884
GO:0036211 protein modification process	1338	0.0971238	21.881	0.464	Biological Process	GO:0036211	protein modification process	0.00514293	0.0971238	0	0	1338	2884
GO:0051100 negative regulation of binding	57	0.0971686	0.932	0.576	Biological Process	GO:0051100	negative regulation of binding	0.00515364	0.0971686	0	0	57	99
GO:0072080 nephron tubule development	39	0.0985216	0.638	0.609	Biological Process	GO:0072080	nephron tubule development	0.00527062	0.0985216	0	0	39	64
GO:0090263 positive regulation of canonical Wnt signaling pathway	39	0.0985216	0.638	0.609	Biological Process	GO:0090263	positive regulation of canonical Wnt signaling pathway	0.00527062	0.0985216	0	0	39	64
GO:0008066 glutamate receptor activity	18	0.234533	0.293	0.72	Molecular Function	GO:0008066	glutamate receptor activity	0.00527838	0.234533	0	0	18	25
GO:1990351 transporter complex	120	0.0893907	1.907	0.531	Cellular Component	GO:1990351	transporter complex	0.00529123	0.0893907	0	0	120	226
GO:0000188 inactivation of MAPK activity	15	0.0985216	0.245	0.75	Biological Process	GO:0000188	inactivation of MAPK activity	0.00529524	0.0985216	0	0	15	20
GO:0001573 ganglioside metabolic process	15	0.0985216	0.245	0.75	Biological Process	GO:0001573	ganglioside metabolic process	0.00529524	0.0985216	0	0	15	20
GO:0045920 negative regulation of exocytosis	15	0.0985216	0.245	0.75	Biological Process	GO:0045920	negative regulation of exocytosis	0.00529524	0.0985216	0	0	15	20
GO:0002819 regulation of adaptive immune response	63	0.0985216	1.03	0.568	Biological Process	GO:0002819	regulation of adaptive immune response	0.00530501	0.0985216	0	0	63	111
GO:0048738 cardiac muscle tissue development	71	0.0985216	1.161	0.559	Biological Process	GO:0048738	cardiac muscle tissue development	0.00531821	0.0985216	0	0	71	127
GO:0045637 regulation of myeloid cell differentiation	70	0.0985216	1.145	0.56	Biological Process	GO:0045637	regulation of myeloid cell differentiation	0.00532607	0.0985216	0	0	70	125
GO:0032845 negative regulation of homeostatic process	69	0.0985216	1.128	0.561	Biological Process	GO:0032845	negative regulation of homeostatic process	0.00533149	0.0985216	0	0	69	123
GO:0070509 calcium ion import	68	0.0985216	1.112	0.562	Biological Process	GO:0070509	calcium ion import	0.00533433	0.0985216	0	0	68	121
GO:0006461 protein complex assembly	408	0.0985216	6.672	0.486	Biological Process	GO:0006461	protein complex assembly	0.00534641	0.0985216	0	0	408	840
GO:0070271 protein complex biogenesis	408	0.0985216	6.672	0.486	Biological Process	GO:0070271	protein complex biogenesis	0.00534641	0.0985216	0	0	408	840
GO:0002335 mature B cell differentiation	12	0.0985216	0.196	0.8	Biological Process	GO:0002335	mature B cell differentiation	0.00534961	0.0985216	0	0	12	15
GO:0072273 metanephric nephron morphogenesis	12	0.0985216	0.196	0.8	Biological Process	GO:0072273	metanephric nephron morphogenesis	0.00534961	0.0985216	0	0	12	15
GO:0051899 membrane depolarization	30	0.0985216	0.491	0.638	Biological Process	GO:0051899	membrane depolarization	0.00535223	0.0985216	0	0	30	47
GO:0016829 lyase activity	82	0.236965	1.333	0.554	Molecular Function	GO:0016829	lyase activity	0.00541271	0.236965	0	0	82	148
GO:0001657 ureteric bud development	40	0.0995541	0.654	0.606	Biological Process	GO:0001657	ureteric bud development	0.00543395	0.0995541	0	0	40	66
GO:0072163 mesonephric epithelium development	40	0.0995541	0.654	0.606	Biological Process	GO:0072163	mesonephric epithelium development	0.00543395	0.0995541	0	0	40	66
GO:0072164 mesonephric tubule development	40	0.0995541	0.654	0.606	Biological Process	GO:0072164	mesonephric tubule development	0.00543395	0.0995541	0	0	40	66
GO:0030162 regulation of proteolysis	244	0.10011	3.99	0.5	Biological Process	GO:0030162	regulation of proteolysis	0.00547289	0.10011	0	0	244	488
GO:0044331 cell-cell adhesion mediated by cadherin	24	0.101375	0.392	0.667	Biological Process	GO:0044331	cell-cell adhesion mediated by cadherin	0.00555944	0.101375	0	0	24	36
GO:0046847 filopodium assembly	24	0.101375	0.392	0.667	Biological Process	GO:0046847	filopodium assembly	0.00555944	0.101375	0	0	24	36
GO:0045638 negative regulation of myeloid cell differentiation	31	0.103172	0.507	0.633	Biological Process	GO:0045638	negative regulation of myeloid cell differentiation	0.00566684	0.103172	0	0	31	49
GO:0042592 homeostatic process	544	0.103336	8.896	0.479	Biological Process	GO:0042592	homeostatic process	0.00568473	0.103336	0	0	544	1136
GO:0001823 mesonephros development	42	0.103679	0.687	0.6	Biological Process	GO:0001823	mesonephros development	0.00573029	0.103679	0	0	42	70
GO:0005976 polysaccharide metabolic process	42	0.103679	0.687	0.6	Biological Process	GO:0005976	polysaccharide metabolic process	0.00573029	0.103679	0	0	42	70
GO:0015807 L-amino acid transport	42	0.103679	0.687	0.6	Biological Process	GO:0015807	L-amino acid transport	0.00573029	0.103679	0	0	42	70
GO:0046649 lymphocyte activation	217	0.103765	3.549	0.503	Biological Process	GO:0046649	lymphocyte activation	0.00574395	0.103765	0	0	217	431
GO:0030027 lamellipodium	56	0.0960409	0.89	0.577	Cellular Component	GO:0030027	lamellipodium	0.00575175	0.0960409	0	0	56	97
GO:0051223 regulation of protein transport	191	0.103926	3.123	0.508	Biological Process	GO:0051223	regulation of protein transport	0.00576178	0.103926	0	0	191	376
GO:0006936 muscle contraction	94	0.104757	1.537	0.54	Biological Process	GO:0006936	muscle contraction	0.00582585	0.104757	0	0	94	174
GO:0090130 tissue migration	94	0.104757	1.537	0.54	Biological Process	GO:0090130	tissue migration	0.00582585	0.104757	0	0	94	174
GO:0050801 ion homeostasis	255	0.105176	4.17	0.498	Biological Process	GO:0050801	ion homeostasis	0.00585815	0.105176	0	0	255	512
GO:0030001 metal ion transport	284	0.105277	4.644	0.495	Biological Process	GO:0030001	metal ion transport	0.00587283	0.105277	0	0	284	574
GO:0061515 myeloid cell development	32	0.106748	0.523	0.627	Biological Process	GO:0061515	myeloid cell development	0.0059655	0.106748	0	0	32	51
GO:0044267 cellular protein metabolic process	1710	0.106748	27.964	0.46	Biological Process	GO:0044267	cellular protein metabolic process	0.00597319	0.106748	0	0	1710	3715
GO:0008286 insulin receptor signaling pathway	44	0.106845	0.72	0.595	Biological Process	GO:0008286	insulin receptor signaling pathway	0.00598779	0.106845	0	0	44	74
GO:0040013 negative regulation of locomotion	109	0.108264	1.783	0.532	Biological Process	GO:0040013	negative regulation of locomotion	0.00608125	0.108264	0	0	109	205
GO:0006644 phospholipid metabolic process	148	0.108264	2.42	0.517	Biological Process	GO:0006644	phospholipid metabolic process	0.0060859	0.108264	0	0	148	286
GO:0030336 negative regulation of cell migration	88	0.109079	1.439	0.543	Biological Process	GO:0030336	negative regulation of cell migration	0.00614109	0.109079	0	0	88	162
GO:0044325 ion channel binding	38	0.260657	0.618	0.613	Molecular Function	GO:0044325	ion channel binding	0.00615611	0.260657	0	0	38	62
GO:0060828 regulation of canonical Wnt signaling pathway	87	0.109808	1.423	0.544	Biological Process	GO:0060828	regulation of canonical Wnt signaling pathway	0.00619152	0.109808	0	0	87	160
GO:0005080 protein kinase C binding	19	0.260657	0.309	0.704	Molecular Function	GO:0005080	protein kinase C binding	0.0062293	0.260657	0	0	19	27
GO:0004725 protein tyrosine phosphatase activity	53	0.260657	0.862	0.582	Molecular Function	GO:0004725	protein tyrosine phosphatase activity	0.00624255	0.260657	0	0	53	91
GO:0002718 regulation of cytokine production involved in immune response	33	0.110473	0.54	0.623	Biological Process	GO:0002718	regulation of cytokine production involved in immune response	0.00624799	0.110473	0	0	33	53
GO:0003151 outflow tract morphogenesis	33	0.110473	0.54	0.623	Biological Process	GO:0003151	outflow tract morphogenesis	0.00624799	0.110473	0	0	33	53
GO:0017124 SH3 domain binding	30	0.260657	0.488	0.638	Molecular Function	GO:0017124	SH3 domain binding	0.0063041	0.260657	0	0	30	47
GO:0002761 regulation of myeloid leukocyte differentiation	47	0.111141	0.769	0.588	Biological Process	GO:0002761	regulation of myeloid leukocyte differentiation	0.00630612	0.111141	0	0	47	80
GO:0006826 iron ion transport	20	0.111141	0.327	0.69	Biological Process	GO:0006826	iron ion transport	0.00631442	0.111141	0	0	20	29
GO:0050704 regulation of interleukin-1 secretion	20	0.111141	0.327	0.69	Biological Process	GO:0050704	regulation of interleukin-1 secretion	0.00631442	0.111141	0	0	20	29
GO:0010038 response to metal ion	84	0.111386	1.374	0.545	Biological Process	GO:0010038	response to metal ion	0.00633787	0.111386	0	0	84	154
GO:0051592 response to calcium ion	49	0.113654	0.801	0.583	Biological Process	GO:0051592	response to calcium ion	0.00647665	0.113654	0	0	49	84
GO:0003774 motor activity	57	0.266577	0.927	0.576	Molecular Function	GO:0003774	motor activity	0.00653683	0.266577	0	0	57	99
GO:0022617 extracellular matrix disassembly	16	0.11419	0.262	0.727	Biological Process	GO:0022617	extracellular matrix disassembly	0.00653936	0.11419	0	0	16	22
GO:0042537 benzene-containing compound metabolic process	16	0.11419	0.262	0.727	Biological Process	GO:0042537	benzene-containing compound metabolic process	0.00653936	0.11419	0	0	16	22
GO:0097553 calcium ion transmembrane import into cytosol	50	0.11419	0.818	0.581	Biological Process	GO:0097553	calcium ion transmembrane import into cytosol	0.00655035	0.11419	0	0	50	86
GO:1902656 calcium ion import into cytosol	50	0.11419	0.818	0.581	Biological Process	GO:1902656	calcium ion import into cytosol	0.00655035	0.11419	0	0	50	86
GO:0006023 aminoglycan biosynthetic process	26	0.11419	0.425	0.65	Biological Process	GO:0006023	aminoglycan biosynthetic process	0.006566	0.11419	0	0	26	40
GO:0048016 inositol phosphate-mediated signaling	26	0.11419	0.425	0.65	Biological Process	GO:0048016	inositol phosphate-mediated signaling	0.006566	0.11419	0	0	26	40
GO:0050867 positive regulation of cell activation	101	0.115716	1.652	0.534	Biological Process	GO:0050867	positive regulation of cell activation	0.00666368	0.115716	0	0	101	189
GO:0008104 protein localization	760	0.115957	12.428	0.472	Biological Process	GO:0008104	protein localization	0.00668753	0.115957	0	0	760	1611
GO:0045137 development of primary sexual characteristics	73	0.116876	1.194	0.553	Biological Process	GO:0045137	development of primary sexual characteristics	0.00677833	0.116876	0	0	73	132
GO:0002313 mature B cell differentiation involved in immune response	10	0.116876	0.164	0.833	Biological Process	GO:0002313	mature B cell differentiation involved in immune response	0.00681072	0.116876	0	0	10	12
GO:0007350 blastoderm segmentation	10	0.116876	0.164	0.833	Biological Process	GO:0007350	blastoderm segmentation	0.00681072	0.116876	0	0	10	12
GO:0021819 layer formation in cerebral cortex	10	0.116876	0.164	0.833	Biological Process	GO:0021819	layer formation in cerebral cortex	0.00681072	0.116876	0	0	10	12
GO:0051900 regulation of mitochondrial depolarization	10	0.116876	0.164	0.833	Biological Process	GO:0051900	regulation of mitochondrial depolarization	0.00681072	0.116876	0	0	10	12
GO:0060055 angiogenesis involved in wound healing	10	0.116876	0.164	0.833	Biological Process	GO:0060055	angiogenesis involved in wound healing	0.00681072	0.116876	0	0	10	12
GO:1902931 negative regulation of alcohol biosynthetic process	10	0.116876	0.164	0.833	Biological Process	GO:1902931	negative regulation of alcohol biosynthetic process	0.00681072	0.116876	0	0	10	12
GO:0019722 calcium-mediated signaling	71	0.117118	1.161	0.555	Biological Process	GO:0019722	calcium-mediated signaling	0.00683492	0.117118	0	0	71	128
GO:0043086 negative regulation of catalytic activity	267	0.117633	4.366	0.495	Biological Process	GO:0043086	negative regulation of catalytic activity	0.00687507	0.117633	0	0	267	539
GO:0009925 basal plasma membrane	16	0.111847	0.254	0.727	Cellular Component	GO:0009925	basal plasma membrane	0.00690503	0.111847	0	0	16	22
GO:0010770 positive regulation of cell morphogenesis involved in differentiation	65	0.1184	1.063	0.56	Biological Process	GO:0010770	positive regulation of cell morphogenesis involved in differentiation	0.00694084	0.1184	0	0	65	116
GO:0007179 transforming growth factor beta receptor signaling pathway	63	0.1184	1.03	0.562	Biological Process	GO:0007179	transforming growth factor beta receptor signaling pathway	0.00695034	0.1184	0	0	63	112
GO:0030178 negative regulation of Wnt signaling pathway	63	0.1184	1.03	0.562	Biological Process	GO:0030178	negative regulation of Wnt signaling pathway	0.00695034	0.1184	0	0	63	112
GO:0031252 cell leading edge	112	0.111847	1.78	0.531	Cellular Component	GO:0031252	cell leading edge	0.00696326	0.111847	0	0	112	211
GO:0009408 response to heat	36	0.11905	0.589	0.61	Biological Process	GO:0009408	response to heat	0.00699873	0.11905	0	0	36	59
GO:0005639 integral component of nuclear inner membrane	10	0.111847	0.159	0.833	Cellular Component	GO:0005639	integral component of nuclear inner membrane	0.00708778	0.111847	0	0	10	12
GO:0031229 intrinsic component of nuclear inner membrane	10	0.111847	0.159	0.833	Cellular Component	GO:0031229	intrinsic component of nuclear inner membrane	0.00708778	0.111847	0	0	10	12
GO:0097038 perinuclear endoplasmic reticulum	10	0.111847	0.159	0.833	Cellular Component	GO:0097038	perinuclear endoplasmic reticulum	0.00708778	0.111847	0	0	10	12
GO:0006024 glycosaminoglycan biosynthetic process	21	0.120222	0.343	0.677	Biological Process	GO:0006024	glycosaminoglycan biosynthetic process	0.00709858	0.120222	0	0	21	31
GO:0032024 positive regulation of insulin secretion	21	0.120222	0.343	0.677	Biological Process	GO:0032024	positive regulation of insulin secretion	0.00709858	0.120222	0	0	21	31
GO:2001238 positive regulation of extrinsic apoptotic signaling pathway	21	0.120222	0.343	0.677	Biological Process	GO:2001238	positive regulation of extrinsic apoptotic signaling pathway	0.00709858	0.120222	0	0	21	31
GO:0052547 regulation of peptidase activity	148	0.120621	2.42	0.516	Biological Process	GO:0052547	regulation of peptidase activity	0.0071423	0.120621	0	0	148	287
GO:0042692 muscle cell differentiation	125	0.120621	2.044	0.523	Biological Process	GO:0042692	muscle cell differentiation	0.00714283	0.120621	0	0	125	239
GO:0006954 inflammatory response	186	0.120751	3.042	0.507	Biological Process	GO:0006954	inflammatory response	0.00717128	0.120751	0	0	186	367
GO:0016311 dephosphorylation	186	0.120751	3.042	0.507	Biological Process	GO:0016311	dephosphorylation	0.00717128	0.120751	0	0	186	367
GO:0060840 artery development	37	0.121354	0.605	0.607	Biological Process	GO:0060840	artery development	0.00721748	0.121354	0	0	37	61
GO:0003171 atrioventricular valve development	13	0.121624	0.213	0.765	Biological Process	GO:0003171	atrioventricular valve development	0.00725443	0.121624	0	0	13	17
GO:0033688 regulation of osteoblast proliferation	13	0.121624	0.213	0.765	Biological Process	GO:0033688	regulation of osteoblast proliferation	0.00725443	0.121624	0	0	13	17
GO:0045862 positive regulation of proteolysis	110	0.121671	1.799	0.529	Biological Process	GO:0045862	positive regulation of proteolysis	0.00726767	0.121671	0	0	110	208
GO:0045504 dynein heavy chain binding	10	0.296723	0.163	0.833	Molecular Function	GO:0045504	dynein heavy chain binding	0.00738174	0.296723	0	0	10	12
GO:0051146 striated muscle cell differentiation	91	0.122741	1.488	0.538	Biological Process	GO:0051146	striated muscle cell differentiation	0.00740301	0.122741	0	0	91	169
GO:0001892 embryonic placenta development	38	0.122741	0.621	0.603	Biological Process	GO:0001892	embryonic placenta development	0.00742108	0.122741	0	0	38	63
GO:0015914 phospholipid transport	38	0.122741	0.621	0.603	Biological Process	GO:0015914	phospholipid transport	0.00742108	0.122741	0	0	38	63
GO:0060993 kidney morphogenesis	38	0.122741	0.621	0.603	Biological Process	GO:0060993	kidney morphogenesis	0.00742108	0.122741	0	0	38	63
GO:0017048 Rho GTPase binding	45	0.296723	0.731	0.592	Molecular Function	GO:0017048	Rho GTPase binding	0.00748855	0.296723	0	0	45	76
GO:0002578 negative regulation of antigen processing and presentation	6	0.122741	0.098	1	Biological Process	GO:0002578	negative regulation of antigen processing and presentation	0.00751068	0.122741	0	0	6	6
GO:0009176 pyrimidine deoxyribonucleoside monophosphate metabolic process	6	0.122741	0.098	1	Biological Process	GO:0009176	pyrimidine deoxyribonucleoside monophosphate metabolic process	0.00751068	0.122741	0	0	6	6
GO:0030853 negative regulation of granulocyte differentiation	6	0.122741	0.098	1	Biological Process	GO:0030853	negative regulation of granulocyte differentiation	0.00751068	0.122741	0	0	6	6
GO:0031441 negative regulation of mRNA 3'-end processing	6	0.122741	0.098	1	Biological Process	GO:0031441	negative regulation of mRNA 3'-end processing	0.00751068	0.122741	0	0	6	6
GO:0046386 deoxyribose phosphate catabolic process	6	0.122741	0.098	1	Biological Process	GO:0046386	deoxyribose phosphate catabolic process	0.00751068	0.122741	0	0	6	6
GO:0051126 negative regulation of actin nucleation	6	0.122741	0.098	1	Biological Process	GO:0051126	negative regulation of actin nucleation	0.00751068	0.122741	0	0	6	6
GO:0051386 regulation of neurotrophin TRK receptor signaling pathway	6	0.122741	0.098	1	Biological Process	GO:0051386	regulation of neurotrophin TRK receptor signaling pathway	0.00751068	0.122741	0	0	6	6
GO:0061087 positive regulation of histone H3-K27 methylation	6	0.122741	0.098	1	Biological Process	GO:0061087	positive regulation of histone H3-K27 methylation	0.00751068	0.122741	0	0	6	6
GO:0072584 caveolin-mediated endocytosis	6	0.122741	0.098	1	Biological Process	GO:0072584	caveolin-mediated endocytosis	0.00751068	0.122741	0	0	6	6
GO:0097084 vascular smooth muscle cell development	6	0.122741	0.098	1	Biological Process	GO:0097084	vascular smooth muscle cell development	0.00751068	0.122741	0	0	6	6
GO:1902373 negative regulation of mRNA catabolic process	6	0.122741	0.098	1	Biological Process	GO:1902373	negative regulation of mRNA catabolic process	0.00751068	0.122741	0	0	6	6
GO:2001138 regulation of phospholipid transport	6	0.122741	0.098	1	Biological Process	GO:2001138	regulation of phospholipid transport	0.00751068	0.122741	0	0	6	6
GO:2001140 positive regulation of phospholipid transport	6	0.122741	0.098	1	Biological Process	GO:2001140	positive regulation of phospholipid transport	0.00751068	0.122741	0	0	6	6
GO:0044215 other organism	13	0.117432	0.207	0.765	Cellular Component	GO:0044215	other organism	0.0076053	0.117432	0	0	13	17
GO:0044217 other organism part	13	0.117432	0.207	0.765	Cellular Component	GO:0044217	other organism part	0.0076053	0.117432	0	0	13	17
GO:0010558 negative regulation of macromolecule biosynthetic process	523	0.125746	8.553	0.478	Biological Process	GO:0010558	negative regulation of macromolecule biosynthetic process	0.00770536	0.125746	0	0	523	1094
GO:0033391 chromatoid body	6	0.117948	0.095	1	Cellular Component	GO:0033391	chromatoid body	0.00772084	0.117948	0	0	6	6
GO:0001539 cilium or flagellum-dependent cell motility	17	0.12612	0.278	0.708	Biological Process	GO:0001539	cilium or flagellum-dependent cell motility	0.00776074	0.12612	0	0	17	24
GO:0060285 cilium-dependent cell motility	17	0.12612	0.278	0.708	Biological Process	GO:0060285	cilium-dependent cell motility	0.00776074	0.12612	0	0	17	24
GO:0090184 positive regulation of kidney development	17	0.12612	0.278	0.708	Biological Process	GO:0090184	positive regulation of kidney development	0.00776074	0.12612	0	0	17	24
GO:0048483 autonomic nervous system development	22	0.127034	0.36	0.667	Biological Process	GO:0048483	autonomic nervous system development	0.00784965	0.127034	0	0	22	33
GO:0061178 regulation of insulin secretion involved in cellular response to glucose stimulus	22	0.127034	0.36	0.667	Biological Process	GO:0061178	regulation of insulin secretion involved in cellular response to glucose stimulus	0.00784965	0.127034	0	0	22	33
GO:0090102 cochlea development	22	0.127034	0.36	0.667	Biological Process	GO:0090102	cochlea development	0.00784965	0.127034	0	0	22	33
GO:0032272 negative regulation of protein polymerization	29	0.12759	0.474	0.63	Biological Process	GO:0032272	negative regulation of protein polymerization	0.00789499	0.12759	0	0	29	46
GO:0098662 inorganic cation transmembrane transport	258	0.128137	4.219	0.495	Biological Process	GO:0098662	inorganic cation transmembrane transport	0.00793983	0.128137	0	0	258	521
GO:0016406 carnitine O-acyltransferase activity	6	0.296723	0.098	1	Molecular Function	GO:0016406	carnitine O-acyltransferase activity	0.0079416	0.296723	0	0	6	6
GO:0031090 organelle membrane	716	0.120561	11.378	0.474	Cellular Component	GO:0031090	organelle membrane	0.00797586	0.120561	0	0	716	1510
GO:0016881 acid-amino acid ligase activity	13	0.296723	0.211	0.765	Molecular Function	GO:0016881	acid-amino acid ligase activity	0.00797976	0.296723	0	0	13	17
GO:0043394 proteoglycan binding	13	0.296723	0.211	0.765	Molecular Function	GO:0043394	proteoglycan binding	0.00797976	0.296723	0	0	13	17
GO:0051019 mitogen-activated protein kinase binding	13	0.296723	0.211	0.765	Molecular Function	GO:0051019	mitogen-activated protein kinase binding	0.00797976	0.296723	0	0	13	17
GO:0002934 desmosome organization	8	0.128657	0.131	0.889	Biological Process	GO:0002934	desmosome organization	0.00802727	0.128657	0	0	8	9
GO:0006978 DNA damage response, signal transduction by p53 class mediator resulting in transcription of p21 class mediator	8	0.128657	0.131	0.889	Biological Process	GO:0006978	DNA damage response, signal transduction by p53 class mediator resulting in transcription of p21 class mediator	0.00802727	0.128657	0	0	8	9
GO:0070206 protein trimerization	8	0.128657	0.131	0.889	Biological Process	GO:0070206	protein trimerization	0.00802727	0.128657	0	0	8	9
GO:0097090 presynaptic membrane organization	8	0.128657	0.131	0.889	Biological Process	GO:0097090	presynaptic membrane organization	0.00802727	0.128657	0	0	8	9
GO:1902992 negative regulation of amyloid precursor protein catabolic process	8	0.128657	0.131	0.889	Biological Process	GO:1902992	negative regulation of amyloid precursor protein catabolic process	0.00802727	0.128657	0	0	8	9
GO:0031225 anchored component of membrane	28	0.120656	0.445	0.636	Cellular Component	GO:0031225	anchored component of membrane	0.00806614	0.120656	0	0	28	44
GO:0050773 regulation of dendrite development	42	0.129535	0.687	0.592	Biological Process	GO:0050773	regulation of dendrite development	0.00809318	0.129535	0	0	42	71
GO:0022891 substrate-specific transmembrane transporter activity	381	0.296723	6.193	0.489	Molecular Function	GO:0022891	substrate-specific transmembrane transporter activity	0.00809757	0.296723	0	0	381	779
GO:0007423 sensory organ development	195	0.130117	3.189	0.504	Biological Process	GO:0007423	sensory organ development	0.0081586	0.130117	0	0	195	387
GO:0055085 transmembrane transport	541	0.130117	8.847	0.477	Biological Process	GO:0055085	transmembrane transport	0.00815959	0.130117	0	0	541	1134
GO:0051960 regulation of nervous system development	291	0.130117	4.759	0.492	Biological Process	GO:0051960	regulation of nervous system development	0.00816301	0.130117	0	0	291	592
GO:0005518 collagen binding	27	0.296723	0.439	0.643	Molecular Function	GO:0005518	collagen binding	0.00817309	0.296723	0	0	27	42
GO:0016667 oxidoreductase activity, acting on a sulfur group of donors	27	0.296723	0.439	0.643	Molecular Function	GO:0016667	oxidoreductase activity, acting on a sulfur group of donors	0.00817309	0.296723	0	0	27	42
GO:0032652 regulation of interleukin-1 production	30	0.13187	0.491	0.625	Biological Process	GO:0032652	regulation of interleukin-1 production	0.00828713	0.13187	0	0	30	48
GO:0002696 positive regulation of leukocyte activation	99	0.13187	1.619	0.532	Biological Process	GO:0002696	positive regulation of leukocyte activation	0.00830694	0.13187	0	0	99	186
GO:0097193 intrinsic apoptotic signaling pathway	99	0.13187	1.619	0.532	Biological Process	GO:0097193	intrinsic apoptotic signaling pathway	0.00830694	0.13187	0	0	99	186
GO:0051336 regulation of hydrolase activity	397	0.132416	6.492	0.484	Biological Process	GO:0051336	regulation of hydrolase activity	0.00835269	0.132416	0	0	397	821
GO:0016651 oxidoreductase activity, acting on NAD(P)H	36	0.298975	0.585	0.61	Molecular Function	GO:0016651	oxidoreductase activity, acting on NAD(P)H	0.00835972	0.298975	0	0	36	59
GO:0050708 regulation of protein secretion	126	0.132444	2.061	0.521	Biological Process	GO:0050708	regulation of protein secretion	0.00836585	0.132444	0	0	126	242
GO:0045178 basal part of cell	22	0.124046	0.35	0.667	Cellular Component	GO:0045178	basal part of cell	0.00837912	0.124046	0	0	22	33
GO:0002703 regulation of leukocyte mediated immunity	76	0.13325	1.243	0.547	Biological Process	GO:0002703	regulation of leukocyte mediated immunity	0.00842821	0.13325	0	0	76	139
GO:0032675 regulation of interleukin-6 production	45	0.133426	0.736	0.584	Biological Process	GO:0032675	regulation of interleukin-6 production	0.00846225	0.133426	0	0	45	77
GO:0048565 digestive tract development	45	0.133426	0.736	0.584	Biological Process	GO:0048565	digestive tract development	0.00846225	0.133426	0	0	45	77
GO:0060541 respiratory system development	75	0.133641	1.226	0.547	Biological Process	GO:0060541	respiratory system development	0.0084873	0.133641	0	0	75	137
GO:0019932 second-messenger-mediated signaling	97	0.1337	1.586	0.533	Biological Process	GO:0019932	second-messenger-mediated signaling	0.00850257	0.1337	0	0	97	182
GO:0022625 cytosolic large ribosomal subunit	29	0.124946	0.461	0.63	Cellular Component	GO:0022625	cytosolic large ribosomal subunit	0.00852695	0.124946	0	0	29	46
GO:0043623 cellular protein complex assembly	224	0.133998	3.663	0.499	Biological Process	GO:0043623	cellular protein complex assembly	0.00853298	0.133998	0	0	224	449
GO:0033674 positive regulation of kinase activity	192	0.13423	3.14	0.504	Biological Process	GO:0033674	positive regulation of kinase activity	0.0085593	0.13423	0	0	192	381
GO:0005159 insulin-like growth factor receptor binding	8	0.298975	0.13	0.889	Molecular Function	GO:0005159	insulin-like growth factor receptor binding	0.00859486	0.298975	0	0	8	9
GO:0071417 cellular response to organonitrogen compound	146	0.134806	2.388	0.514	Biological Process	GO:0071417	cellular response to organonitrogen compound	0.00861054	0.134806	0	0	146	284
GO:0051208 sequestering of calcium ion	47	0.134806	0.769	0.58	Biological Process	GO:0051208	sequestering of calcium ion	0.0086519	0.134806	0	0	47	81
GO:0051282 regulation of sequestering of calcium ion	47	0.134806	0.769	0.58	Biological Process	GO:0051282	regulation of sequestering of calcium ion	0.0086519	0.134806	0	0	47	81
GO:0007044 cell-substrate junction assembly	31	0.134806	0.507	0.62	Biological Process	GO:0007044	cell-substrate junction assembly	0.0086539	0.134806	0	0	31	50
GO:0050848 regulation of calcium-mediated signaling	31	0.134806	0.507	0.62	Biological Process	GO:0050848	regulation of calcium-mediated signaling	0.0086539	0.134806	0	0	31	50
GO:0016645 oxidoreductase activity, acting on the CH-NH group of donors	17	0.298975	0.276	0.708	Molecular Function	GO:0016645	oxidoreductase activity, acting on the CH-NH group of donors	0.00868344	0.298975	0	0	17	24
GO:0016702 oxidoreductase activity, acting on single donors with incorporation of molecular oxygen, incorporation of two atoms of oxygen	17	0.298975	0.276	0.708	Molecular Function	GO:0016702	oxidoreductase activity, acting on single donors with incorporation of molecular oxygen, incorporation of two atoms of oxygen	0.00868344	0.298975	0	0	17	24
GO:0098655 cation transmembrane transport	287	0.135226	4.693	0.491	Biological Process	GO:0098655	cation transmembrane transport	0.00869732	0.135226	0	0	287	584
GO:0016051 carbohydrate biosynthetic process	71	0.135226	1.161	0.55	Biological Process	GO:0016051	carbohydrate biosynthetic process	0.00870407	0.135226	0	0	71	129
GO:0044724 single-organism carbohydrate catabolic process	48	0.135469	0.785	0.578	Biological Process	GO:0044724	single-organism carbohydrate catabolic process	0.00873134	0.135469	0	0	48	83
GO:0016740 transferase activity	937	0.298975	15.231	0.472	Molecular Function	GO:0016740	transferase activity	0.00873727	0.298975	0	0	937	1987
GO:0032787 monocarboxylic acid metabolic process	182	0.13577	2.976	0.506	Biological Process	GO:0032787	monocarboxylic acid metabolic process	0.00877156	0.13577	0	0	182	360
GO:0060047 heart contraction	69	0.13577	1.128	0.552	Biological Process	GO:0060047	heart contraction	0.0087985	0.13577	0	0	69	125
GO:0050663 cytokine secretion	68	0.13577	1.112	0.553	Biological Process	GO:0050663	cytokine secretion	0.00884162	0.13577	0	0	68	123
GO:0032680 regulation of tumor necrosis factor production	50	0.13577	0.818	0.575	Biological Process	GO:0032680	regulation of tumor necrosis factor production	0.00886189	0.13577	0	0	50	87
GO:0034702 ion channel complex	107	0.128725	1.7	0.53	Cellular Component	GO:0034702	ion channel complex	0.00887451	0.128725	0	0	107	202
GO:0016614 oxidoreductase activity, acting on CH-OH group of donors	64	0.300682	1.04	0.561	Molecular Function	GO:0016614	oxidoreductase activity, acting on CH-OH group of donors	0.00888814	0.300682	0	0	64	114
GO:0010810 regulation of cell-substrate adhesion	66	0.13577	1.079	0.555	Biological Process	GO:0010810	regulation of cell-substrate adhesion	0.00891869	0.13577	0	0	66	119
GO:0016339 calcium-dependent cell-cell adhesion via plasma membrane cell adhesion molecules	18	0.13577	0.294	0.692	Biological Process	GO:0016339	calcium-dependent cell-cell adhesion via plasma membrane cell adhesion molecules	0.00893896	0.13577	0	0	18	26
GO:0045428 regulation of nitric oxide biosynthetic process	18	0.13577	0.294	0.692	Biological Process	GO:0045428	regulation of nitric oxide biosynthetic process	0.00893896	0.13577	0	0	18	26
GO:0050702 interleukin-1 beta secretion	18	0.13577	0.294	0.692	Biological Process	GO:0050702	interleukin-1 beta secretion	0.00893896	0.13577	0	0	18	26
GO:0070670 response to interleukin-4	18	0.13577	0.294	0.692	Biological Process	GO:0070670	response to interleukin-4	0.00893896	0.13577	0	0	18	26
GO:0071900 regulation of protein serine/threonine kinase activity	172	0.13577	2.813	0.507	Biological Process	GO:0071900	regulation of protein serine/threonine kinase activity	0.00894813	0.13577	0	0	172	339
GO:0007049 cell cycle	507	0.13577	8.291	0.478	Biological Process	GO:0007049	cell cycle	0.00895745	0.13577	0	0	507	1061
GO:0051238 sequestering of metal ion	52	0.13577	0.85	0.571	Biological Process	GO:0051238	sequestering of metal ion	0.00895778	0.13577	0	0	52	91
GO:1902115 regulation of organelle assembly	64	0.13577	1.047	0.557	Biological Process	GO:1902115	regulation of organelle assembly	0.00898211	0.13577	0	0	64	115
GO:0001676 long-chain fatty acid metabolic process	32	0.13577	0.523	0.615	Biological Process	GO:0001676	long-chain fatty acid metabolic process	0.00899575	0.13577	0	0	32	52
GO:0032612 interleukin-1 production	32	0.13577	0.523	0.615	Biological Process	GO:0032612	interleukin-1 production	0.00899575	0.13577	0	0	32	52
GO:0032963 collagen metabolic process	32	0.13577	0.523	0.615	Biological Process	GO:0032963	collagen metabolic process	0.00899575	0.13577	0	0	32	52
GO:0044259 multicellular organismal macromolecule metabolic process	32	0.13577	0.523	0.615	Biological Process	GO:0044259	multicellular organismal macromolecule metabolic process	0.00899575	0.13577	0	0	32	52
GO:0051965 positive regulation of synapse assembly	32	0.13577	0.523	0.615	Biological Process	GO:0051965	positive regulation of synapse assembly	0.00899575	0.13577	0	0	32	52
GO:0061333 renal tubule morphogenesis	32	0.13577	0.523	0.615	Biological Process	GO:0061333	renal tubule morphogenesis	0.00899575	0.13577	0	0	32	52
GO:0072028 nephron morphogenesis	32	0.13577	0.523	0.615	Biological Process	GO:0072028	nephron morphogenesis	0.00899575	0.13577	0	0	32	52
GO:0072088 nephron epithelium morphogenesis	32	0.13577	0.523	0.615	Biological Process	GO:0072088	nephron epithelium morphogenesis	0.00899575	0.13577	0	0	32	52
GO:0006812 cation transport	380	0.13577	6.214	0.484	Biological Process	GO:0006812	cation transport	0.0090074	0.13577	0	0	380	785
GO:0006959 humoral immune response	60	0.13577	0.981	0.561	Biological Process	GO:0006959	humoral immune response	0.00906039	0.13577	0	0	60	107
GO:0045177 apical part of cell	105	0.130328	1.669	0.53	Cellular Component	GO:0045177	apical part of cell	0.00907578	0.130328	0	0	105	198
GO:0034109 homotypic cell-cell adhesion	171	0.13577	2.796	0.507	Biological Process	GO:0034109	homotypic cell-cell adhesion	0.00909082	0.13577	0	0	171	337
GO:0010631 epithelial cell migration	91	0.13577	1.488	0.535	Biological Process	GO:0010631	epithelial cell migration	0.00909638	0.13577	0	0	91	170
GO:0090132 epithelium migration	91	0.13577	1.488	0.535	Biological Process	GO:0090132	epithelium migration	0.00909638	0.13577	0	0	91	170
GO:0002697 regulation of immune effector process	120	0.13577	1.962	0.522	Biological Process	GO:0002697	regulation of immune effector process	0.00910764	0.13577	0	0	120	230
GO:0010769 regulation of cell morphogenesis involved in differentiation	120	0.13577	1.962	0.522	Biological Process	GO:0010769	regulation of cell morphogenesis involved in differentiation	0.00910764	0.13577	0	0	120	230
GO:0002931 response to ischemia	14	0.13577	0.229	0.737	Biological Process	GO:0002931	response to ischemia	0.00914686	0.13577	0	0	14	19
GO:0007435 salivary gland morphogenesis	14	0.13577	0.229	0.737	Biological Process	GO:0007435	salivary gland morphogenesis	0.00914686	0.13577	0	0	14	19
GO:0010955 negative regulation of protein processing	14	0.13577	0.229	0.737	Biological Process	GO:0010955	negative regulation of protein processing	0.00914686	0.13577	0	0	14	19
GO:0015012 heparan sulfate proteoglycan biosynthetic process	14	0.13577	0.229	0.737	Biological Process	GO:0015012	heparan sulfate proteoglycan biosynthetic process	0.00914686	0.13577	0	0	14	19
GO:0042036 negative regulation of cytokine biosynthetic process	14	0.13577	0.229	0.737	Biological Process	GO:0042036	negative regulation of cytokine biosynthetic process	0.00914686	0.13577	0	0	14	19
GO:1903318 negative regulation of protein maturation	14	0.13577	0.229	0.737	Biological Process	GO:1903318	negative regulation of protein maturation	0.00914686	0.13577	0	0	14	19
GO:0042982 amyloid precursor protein metabolic process	24	0.136764	0.392	0.649	Biological Process	GO:0042982	amyloid precursor protein metabolic process	0.00923732	0.136764	0	0	24	37
GO:0050919 negative chemotaxis	24	0.136764	0.392	0.649	Biological Process	GO:0050919	negative chemotaxis	0.00923732	0.136764	0	0	24	37
GO:0034637 cellular carbohydrate biosynthetic process	33	0.137714	0.54	0.611	Biological Process	GO:0034637	cellular carbohydrate biosynthetic process	0.00931328	0.137714	0	0	33	54
GO:0097190 apoptotic signaling pathway	194	0.139691	3.173	0.503	Biological Process	GO:0097190	apoptotic signaling pathway	0.00945903	0.139691	0	0	194	386
GO:0031098 stress-activated protein kinase signaling cascade	103	0.141233	1.684	0.528	Biological Process	GO:0031098	stress-activated protein kinase signaling cascade	0.00957554	0.141233	0	0	103	195
GO:0019199 transmembrane receptor protein kinase activity	41	0.321102	0.666	0.594	Molecular Function	GO:0019199	transmembrane receptor protein kinase activity	0.00959963	0.321102	0	0	41	69
GO:0006875 cellular metal ion homeostasis	184	0.1433	3.009	0.504	Biological Process	GO:0006875	cellular metal ion homeostasis	0.00972798	0.1433	0	0	184	365
GO:0010721 negative regulation of cell development	115	0.14353	1.881	0.523	Biological Process	GO:0010721	negative regulation of cell development	0.00976812	0.14353	0	0	115	220
GO:0000122 negative regulation of transcription from RNA polymerase II promoter	293	0.14353	4.791	0.49	Biological Process	GO:0000122	negative regulation of transcription from RNA polymerase II promoter	0.00976823	0.14353	0	0	293	598
GO:0002507 tolerance induction	11	0.143989	0.18	0.786	Biological Process	GO:0002507	tolerance induction	0.00982898	0.143989	0	0	11	14
GO:0061213 positive regulation of mesonephros development	11	0.143989	0.18	0.786	Biological Process	GO:0061213	positive regulation of mesonephros development	0.00982898	0.143989	0	0	11	14
GO:0035924 cellular response to vascular endothelial growth factor stimulus	25	0.143989	0.409	0.641	Biological Process	GO:0035924	cellular response to vascular endothelial growth factor stimulus	0.00987008	0.143989	0	0	25	39
GO:0051057 positive regulation of small GTPase mediated signal transduction	25	0.143989	0.409	0.641	Biological Process	GO:0051057	positive regulation of small GTPase mediated signal transduction	0.00987008	0.143989	0	0	25	39
GO:0019395 fatty acid oxidation	35	0.143989	0.572	0.603	Biological Process	GO:0019395	fatty acid oxidation	0.00987838	0.143989	0	0	35	58
GO:1903725 regulation of phospholipid metabolic process	35	0.143989	0.572	0.603	Biological Process	GO:1903725	regulation of phospholipid metabolic process	0.00987838	0.143989	0	0	35	58
GO:0030335 positive regulation of cell migration	147	0.143989	2.404	0.512	Biological Process	GO:0030335	positive regulation of cell migration	0.00988595	0.143989	0	0	147	287
GO:0022892 substrate-specific transporter activity	433	0.327269	7.038	0.485	Molecular Function	GO:0022892	substrate-specific transporter activity	0.00989391	0.327269	0	0	433	893
GO:0098802 plasma membrane receptor complex	70	0.141199	1.112	0.551	Cellular Component	GO:0098802	plasma membrane receptor complex	0.00993111	0.141199	0	0	70	127
GO:0022407 regulation of cell-cell adhesion	136	0.145754	2.224	0.515	Biological Process	GO:0022407	regulation of cell-cell adhesion	0.0100197	0.145754	0	0	136	264
GO:0006874 cellular calcium ion homeostasis	146	0.145808	2.388	0.512	Biological Process	GO:0006874	cellular calcium ion homeostasis	0.0100398	0.145808	0	0	146	285
GO:0008045 motor neuron axon guidance	19	0.145808	0.311	0.679	Biological Process	GO:0008045	motor neuron axon guidance	0.0100609	0.145808	0	0	19	28
GO:0048002 antigen processing and presentation of peptide antigen	19	0.145808	0.311	0.679	Biological Process	GO:0048002	antigen processing and presentation of peptide antigen	0.0100609	0.145808	0	0	19	28
GO:0016023 cytoplasmic, membrane-bounded vesicle	267	0.141696	4.243	0.494	Cellular Component	GO:0016023	cytoplasmic, membrane-bounded vesicle	0.0100648	0.141696	0	0	267	540
GO:1901699 cellular response to nitrogen compound	173	0.146411	2.829	0.506	Biological Process	GO:1901699	cellular response to nitrogen compound	0.0101239	0.146411	0	0	173	342
GO:0044236 multicellular organism metabolic process	36	0.146411	0.589	0.6	Biological Process	GO:0044236	multicellular organism metabolic process	0.0101276	0.146411	0	0	36	60
GO:0005201 extracellular matrix structural constituent	31	0.328483	0.504	0.62	Molecular Function	GO:0005201	extracellular matrix structural constituent	0.0101513	0.328483	0	0	31	50
GO:0032934 sterol binding	31	0.328483	0.504	0.62	Molecular Function	GO:0032934	sterol binding	0.0101513	0.328483	0	0	31	50
GO:0007159 leukocyte cell-cell adhesion	164	0.146638	2.682	0.508	Biological Process	GO:0007159	leukocyte cell-cell adhesion	0.0101559	0.146638	0	0	164	323
GO:0097285 cell-type specific apoptotic process	135	0.146691	2.208	0.515	Biological Process	GO:0097285	cell-type specific apoptotic process	0.0101722	0.146691	0	0	135	262
GO:0002080 acrosomal membrane	11	0.142817	0.175	0.786	Cellular Component	GO:0002080	acrosomal membrane	0.0102438	0.142817	0	0	11	14
GO:0043627 response to estrogen	37	0.149155	0.605	0.597	Biological Process	GO:0043627	response to estrogen	0.0103559	0.149155	0	0	37	62
GO:0042803 protein homodimerization activity	209	0.333087	3.397	0.504	Molecular Function	GO:0042803	protein homodimerization activity	0.0104505	0.333087	0	0	209	415
GO:0043113 receptor clustering	26	0.150488	0.425	0.634	Biological Process	GO:0043113	receptor clustering	0.0104613	0.150488	0	0	26	41
GO:0019904 protein domain specific binding	190	0.333087	3.088	0.507	Molecular Function	GO:0019904	protein domain specific binding	0.0105174	0.333087	0	0	190	375
GO:0030111 regulation of Wnt signaling pathway	109	0.152474	1.783	0.524	Biological Process	GO:0030111	regulation of Wnt signaling pathway	0.0106125	0.152474	0	0	109	208
GO:0004721 phosphoprotein phosphatase activity	81	0.334931	1.317	0.544	Molecular Function	GO:0004721	phosphoprotein phosphatase activity	0.0106881	0.334931	0	0	81	149
GO:0044264 cellular polysaccharide metabolic process	39	0.154195	0.638	0.591	Biological Process	GO:0044264	cellular polysaccharide metabolic process	0.0107531	0.154195	0	0	39	66
GO:0045666 positive regulation of neuron differentiation	108	0.154195	1.766	0.524	Biological Process	GO:0045666	positive regulation of neuron differentiation	0.0107587	0.154195	0	0	108	206
GO:2000116 regulation of cysteine-type endopeptidase activity	73	0.154849	1.194	0.545	Biological Process	GO:2000116	regulation of cysteine-type endopeptidase activity	0.0108176	0.154849	0	0	73	134
GO:0030004 cellular monovalent inorganic cation homeostasis	40	0.155549	0.654	0.588	Biological Process	GO:0030004	cellular monovalent inorganic cation homeostasis	0.0109239	0.155549	0	0	40	68
GO:0060284 regulation of cell development	318	0.155549	5.2	0.487	Biological Process	GO:0060284	regulation of cell development	0.0109425	0.155549	0	0	318	653
GO:0010737 protein kinase A signaling	15	0.155549	0.245	0.714	Biological Process	GO:0010737	protein kinase A signaling	0.0109733	0.155549	0	0	15	21
GO:0021591 ventricular system development	15	0.155549	0.245	0.714	Biological Process	GO:0021591	ventricular system development	0.0109733	0.155549	0	0	15	21
GO:0033687 osteoblast proliferation	15	0.155549	0.245	0.714	Biological Process	GO:0033687	osteoblast proliferation	0.0109733	0.155549	0	0	15	21
GO:0042558 pteridine-containing compound metabolic process	15	0.155549	0.245	0.714	Biological Process	GO:0042558	pteridine-containing compound metabolic process	0.0109733	0.155549	0	0	15	21
GO:0098659 inorganic cation import into cell	15	0.155549	0.245	0.714	Biological Process	GO:0098659	inorganic cation import into cell	0.0109733	0.155549	0	0	15	21
GO:0099587 inorganic ion import into cell	15	0.155549	0.245	0.714	Biological Process	GO:0099587	inorganic ion import into cell	0.0109733	0.155549	0	0	15	21
GO:2000113 negative regulation of cellular macromolecule biosynthetic process	498	0.156024	8.144	0.477	Biological Process	GO:2000113	negative regulation of cellular macromolecule biosynthetic process	0.0110202	0.156024	0	0	498	1044
GO:0070588 calcium ion transmembrane transport	106	0.156306	1.733	0.525	Biological Process	GO:0070588	calcium ion transmembrane transport	0.0110559	0.156306	0	0	106	202
GO:1903522 regulation of blood circulation	70	0.156306	1.145	0.547	Biological Process	GO:1903522	regulation of blood circulation	0.011067	0.156306	0	0	70	128
GO:0002443 leukocyte mediated immunity	105	0.15809	1.717	0.525	Biological Process	GO:0002443	leukocyte mediated immunity	0.0112068	0.15809	0	0	105	200
GO:0042060 wound healing	117	0.158881	1.913	0.52	Biological Process	GO:0042060	wound healing	0.0112766	0.158881	0	0	117	225
GO:0040007 growth	277	0.159139	4.53	0.49	Biological Process	GO:0040007	growth	0.0113283	0.159139	0	0	277	565
GO:0007043 cell-cell junction assembly	43	0.159139	0.703	0.581	Biological Process	GO:0007043	cell-cell junction assembly	0.0113358	0.159139	0	0	43	74
GO:0072329 monocarboxylic acid catabolic process	43	0.159139	0.703	0.581	Biological Process	GO:0072329	monocarboxylic acid catabolic process	0.0113358	0.159139	0	0	43	74
GO:0010506 regulation of autophagy	88	0.161306	1.439	0.533	Biological Process	GO:0010506	regulation of autophagy	0.011504	0.161306	0	0	88	165
GO:0051283 negative regulation of sequestering of calcium ion	46	0.162665	0.752	0.575	Biological Process	GO:0051283	negative regulation of sequestering of calcium ion	0.0116149	0.162665	0	0	46	80
GO:0006520 cellular amino acid metabolic process	126	0.162703	2.061	0.516	Biological Process	GO:0006520	cellular amino acid metabolic process	0.0116486	0.162703	0	0	126	244
GO:0042177 negative regulation of protein catabolic process	61	0.162703	0.998	0.555	Biological Process	GO:0042177	negative regulation of protein catabolic process	0.0116595	0.162703	0	0	61	110
GO:0055001 muscle cell development	61	0.162703	0.998	0.555	Biological Process	GO:0055001	muscle cell development	0.0116595	0.162703	0	0	61	110
GO:0018210 peptidyl-threonine modification	47	0.162823	0.769	0.573	Biological Process	GO:0018210	peptidyl-threonine modification	0.0116821	0.162823	0	0	47	82
GO:0032635 interleukin-6 production	48	0.163206	0.785	0.571	Biological Process	GO:0032635	interleukin-6 production	0.0117376	0.163206	0	0	48	84
GO:0045995 regulation of embryonic development	48	0.163206	0.785	0.571	Biological Process	GO:0045995	regulation of embryonic development	0.0117376	0.163206	0	0	48	84
GO:0044309 neuron spine	39	0.161402	0.62	0.591	Cellular Component	GO:0044309	neuron spine	0.0117505	0.161402	0	0	39	66
GO:0046658 anchored component of plasma membrane	20	0.161402	0.318	0.667	Cellular Component	GO:0046658	anchored component of plasma membrane	0.0118017	0.161402	0	0	20	30
GO:0007416 synapse assembly	57	0.163905	0.932	0.559	Biological Process	GO:0007416	synapse assembly	0.011811	0.163905	0	0	57	102
GO:0002062 chondrocyte differentiation	50	0.163905	0.818	0.568	Biological Process	GO:0002062	chondrocyte differentiation	0.011816	0.163905	0	0	50	88
GO:0032640 tumor necrosis factor production	51	0.163953	0.834	0.567	Biological Process	GO:0032640	tumor necrosis factor production	0.0118403	0.163953	0	0	51	90
GO:0007156 homophilic cell adhesion via plasma membrane adhesion molecules	54	0.163953	0.883	0.562	Biological Process	GO:0007156	homophilic cell adhesion via plasma membrane adhesion molecules	0.01186	0.163953	0	0	54	96
GO:0035148 tube formation	53	0.163953	0.867	0.564	Biological Process	GO:0035148	tube formation	0.0118617	0.163953	0	0	53	94
GO:0042127 regulation of cell proliferation	454	0.164131	7.424	0.478	Biological Process	GO:0042127	regulation of cell proliferation	0.0118886	0.164131	0	0	454	949
GO:0030863 cortical cytoskeleton	40	0.1619	0.636	0.588	Cellular Component	GO:0030863	cortical cytoskeleton	0.0119509	0.1619	0	0	40	68
GO:0030279 negative regulation of ossification	29	0.165162	0.474	0.617	Biological Process	GO:0030279	negative regulation of ossification	0.0119917	0.165162	0	0	29	47
GO:0061371 determination of heart left/right asymmetry	29	0.165162	0.474	0.617	Biological Process	GO:0061371	determination of heart left/right asymmetry	0.0119917	0.165162	0	0	29	47
GO:0008013 beta-catenin binding	36	0.372719	0.585	0.6	Molecular Function	GO:0008013	beta-catenin binding	0.0120192	0.372719	0	0	36	60
GO:0006862 nucleotide transport	21	0.166374	0.343	0.656	Biological Process	GO:0006862	nucleotide transport	0.0121082	0.166374	0	0	21	32
GO:0045123 cellular extravasation	21	0.166374	0.343	0.656	Biological Process	GO:0045123	cellular extravasation	0.0121082	0.166374	0	0	21	32
GO:1903034 regulation of response to wounding	143	0.16781	2.339	0.511	Biological Process	GO:1903034	regulation of response to wounding	0.0122272	0.16781	0	0	143	280
GO:0090066 regulation of anatomical structure size	152	0.168372	2.486	0.508	Biological Process	GO:0090066	regulation of anatomical structure size	0.0122825	0.168372	0	0	152	299
GO:0000271 polysaccharide biosynthetic process	30	0.169917	0.491	0.612	Biological Process	GO:0000271	polysaccharide biosynthetic process	0.0124244	0.169917	0	0	30	49
GO:0097006 regulation of plasma lipoprotein particle levels	30	0.169917	0.491	0.612	Biological Process	GO:0097006	regulation of plasma lipoprotein particle levels	0.0124244	0.169917	0	0	30	49
GO:0043005 neuron projection	302	0.166818	4.799	0.489	Cellular Component	GO:0043005	neuron projection	0.01243	0.166818	0	0	302	617
GO:0005215 transporter activity	484	0.385485	7.867	0.481	Molecular Function	GO:0005215	transporter activity	0.0125603	0.385485	0	0	484	1006
GO:0055080 cation homeostasis	229	0.172346	3.745	0.495	Biological Process	GO:0055080	cation homeostasis	0.0126421	0.172346	0	0	229	463
GO:0016242 negative regulation of macroautophagy	16	0.172346	0.262	0.696	Biological Process	GO:0016242	negative regulation of macroautophagy	0.0127023	0.172346	0	0	16	23
GO:0048873 homeostasis of number of cells within a tissue	16	0.172346	0.262	0.696	Biological Process	GO:0048873	homeostasis of number of cells within a tissue	0.0127023	0.172346	0	0	16	23
GO:0050706 regulation of interleukin-1 beta secretion	16	0.172346	0.262	0.696	Biological Process	GO:0050706	regulation of interleukin-1 beta secretion	0.0127023	0.172346	0	0	16	23
GO:0050931 pigment cell differentiation	16	0.172346	0.262	0.696	Biological Process	GO:0050931	pigment cell differentiation	0.0127023	0.172346	0	0	16	23
GO:2000249 regulation of actin cytoskeleton reorganization	16	0.172346	0.262	0.696	Biological Process	GO:2000249	regulation of actin cytoskeleton reorganization	0.0127023	0.172346	0	0	16	23
GO:0030522 intracellular receptor signaling pathway	79	0.172346	1.292	0.537	Biological Process	GO:0030522	intracellular receptor signaling pathway	0.0127084	0.172346	0	0	79	147
GO:0043412 macromolecule modification	1393	0.172346	22.78	0.461	Biological Process	GO:0043412	macromolecule modification	0.0127358	0.172346	0	0	1393	3024
GO:0009394 2'-deoxyribonucleotide metabolic process	12	0.172346	0.196	0.75	Biological Process	GO:0009394	2'-deoxyribonucleotide metabolic process	0.0127795	0.172346	0	0	12	16
GO:0019692 deoxyribose phosphate metabolic process	12	0.172346	0.196	0.75	Biological Process	GO:0019692	deoxyribose phosphate metabolic process	0.0127795	0.172346	0	0	12	16
GO:0036035 osteoclast development	12	0.172346	0.196	0.75	Biological Process	GO:0036035	osteoclast development	0.0127795	0.172346	0	0	12	16
GO:0086019 cell-cell signaling involved in cardiac conduction	12	0.172346	0.196	0.75	Biological Process	GO:0086019	cell-cell signaling involved in cardiac conduction	0.0127795	0.172346	0	0	12	16
GO:0002699 positive regulation of immune effector process	78	0.172979	1.276	0.538	Biological Process	GO:0002699	positive regulation of immune effector process	0.0128413	0.172979	0	0	78	145
GO:0005874 microtubule	106	0.170189	1.684	0.525	Cellular Component	GO:0005874	microtubule	0.0129062	0.170189	0	0	106	202
GO:0051641 cellular localization	1026	0.173487	16.778	0.464	Biological Process	GO:0051641	cellular localization	0.0129396	0.173487	0	0	1026	2209
GO:0002504 antigen processing and presentation of peptide or polysaccharide antigen via MHC class II	9	0.173487	0.147	0.818	Biological Process	GO:0002504	antigen processing and presentation of peptide or polysaccharide antigen via MHC class II	0.0130128	0.173487	0	0	9	11
GO:0002577 regulation of antigen processing and presentation	9	0.173487	0.147	0.818	Biological Process	GO:0002577	regulation of antigen processing and presentation	0.0130128	0.173487	0	0	9	11
GO:0033690 positive regulation of osteoblast proliferation	9	0.173487	0.147	0.818	Biological Process	GO:0033690	positive regulation of osteoblast proliferation	0.0130128	0.173487	0	0	9	11
GO:0045063 T-helper 1 cell differentiation	9	0.173487	0.147	0.818	Biological Process	GO:0045063	T-helper 1 cell differentiation	0.0130128	0.173487	0	0	9	11
GO:0072224 metanephric glomerulus development	9	0.173487	0.147	0.818	Biological Process	GO:0072224	metanephric glomerulus development	0.0130128	0.173487	0	0	9	11
GO:1902285 semaphorin-plexin signaling pathway involved in neuron projection guidance	9	0.173487	0.147	0.818	Biological Process	GO:1902285	semaphorin-plexin signaling pathway involved in neuron projection guidance	0.0130128	0.173487	0	0	9	11
GO:1903779 regulation of cardiac conduction	9	0.173487	0.147	0.818	Biological Process	GO:1903779	regulation of cardiac conduction	0.0130128	0.173487	0	0	9	11
GO:0007099 centriole replication	22	0.173487	0.36	0.647	Biological Process	GO:0007099	centriole replication	0.0130279	0.173487	0	0	22	34
GO:0009988 cell-cell recognition	22	0.173487	0.36	0.647	Biological Process	GO:0009988	cell-cell recognition	0.0130279	0.173487	0	0	22	34
GO:0044242 cellular lipid catabolic process	76	0.174317	1.243	0.539	Biological Process	GO:0044242	cellular lipid catabolic process	0.0131052	0.174317	0	0	76	141
GO:0043434 response to peptide hormone	93	0.174514	1.521	0.528	Biological Process	GO:0043434	response to peptide hormone	0.0131349	0.174514	0	0	93	176
GO:0034613 cellular protein localization	555	0.174552	9.076	0.474	Biological Process	GO:0034613	cellular protein localization	0.0131633	0.174552	0	0	555	1171
GO:0032507 maintenance of protein location in cell	32	0.174552	0.523	0.604	Biological Process	GO:0032507	maintenance of protein location in cell	0.0131828	0.174552	0	0	32	53
GO:0046683 response to organophosphorus	32	0.174552	0.523	0.604	Biological Process	GO:0046683	response to organophosphorus	0.0131828	0.174552	0	0	32	53
GO:0071559 response to transforming growth factor beta	75	0.175056	1.226	0.54	Biological Process	GO:0071559	response to transforming growth factor beta	0.0132358	0.175056	0	0	75	139
GO:0018995 host	12	0.170189	0.191	0.75	Cellular Component	GO:0018995	host	0.013338	0.170189	0	0	12	16
GO:0030992 intraciliary transport particle B	12	0.170189	0.191	0.75	Cellular Component	GO:0030992	intraciliary transport particle B	0.013338	0.170189	0	0	12	16
GO:0043657 host cell	12	0.170189	0.191	0.75	Cellular Component	GO:0043657	host cell	0.013338	0.170189	0	0	12	16
GO:0044216 other organism cell	12	0.170189	0.191	0.75	Cellular Component	GO:0044216	other organism cell	0.013338	0.170189	0	0	12	16
GO:0042383 sarcolemma	30	0.170189	0.477	0.612	Cellular Component	GO:0042383	sarcolemma	0.0133923	0.170189	0	0	30	49
GO:0001932 regulation of protein phosphorylation	462	0.177788	7.555	0.477	Biological Process	GO:0001932	regulation of protein phosphorylation	0.0134577	0.177788	0	0	462	968
GO:0009100 glycoprotein metabolic process	146	0.178099	2.388	0.509	Biological Process	GO:0009100	glycoprotein metabolic process	0.0135088	0.178099	0	0	146	287
GO:0021954 central nervous system neuron development	33	0.178099	0.54	0.6	Biological Process	GO:0021954	central nervous system neuron development	0.0135118	0.178099	0	0	33	55
GO:1901681 sulfur compound binding	77	0.400075	1.252	0.542	Molecular Function	GO:1901681	sulfur compound binding	0.0135789	0.400075	0	0	77	142
GO:0052548 regulation of endopeptidase activity	136	0.179636	2.224	0.511	Biological Process	GO:0052548	regulation of endopeptidase activity	0.0136438	0.179636	0	0	136	266
GO:0022857 transmembrane transporter activity	434	0.400075	7.055	0.483	Molecular Function	GO:0022857	transmembrane transporter activity	0.0136592	0.400075	0	0	434	899
GO:0072511 divalent inorganic cation transport	154	0.180359	2.518	0.507	Biological Process	GO:0072511	divalent inorganic cation transport	0.0137142	0.180359	0	0	154	304
GO:0001776 leukocyte homeostasis	34	0.181001	0.556	0.596	Biological Process	GO:0001776	leukocyte homeostasis	0.0138096	0.181001	0	0	34	57
GO:0035023 regulation of Rho protein signal transduction	34	0.181001	0.556	0.596	Biological Process	GO:0035023	regulation of Rho protein signal transduction	0.0138096	0.181001	0	0	34	57
GO:1903409 reactive oxygen species biosynthetic process	34	0.181001	0.556	0.596	Biological Process	GO:1903409	reactive oxygen species biosynthetic process	0.0138096	0.181001	0	0	34	57
GO:0048589 developmental growth	209	0.181065	3.418	0.496	Biological Process	GO:0048589	developmental growth	0.0138301	0.181065	0	0	209	421
GO:0008406 gonad development	70	0.181084	1.145	0.543	Biological Process	GO:0008406	gonad development	0.0138705	0.181084	0	0	70	129
GO:0002886 regulation of myeloid leukocyte mediated immunity	23	0.181084	0.376	0.639	Biological Process	GO:0002886	regulation of myeloid leukocyte mediated immunity	0.0138782	0.181084	0	0	23	36
GO:0070059 intrinsic apoptotic signaling pathway in response to endoplasmic reticulum stress	23	0.181084	0.376	0.639	Biological Process	GO:0070059	intrinsic apoptotic signaling pathway in response to endoplasmic reticulum stress	0.0138782	0.181084	0	0	23	36
GO:0016646 oxidoreductase activity, acting on the CH-NH group of donors, NAD or NADP as acceptor	12	0.400075	0.195	0.75	Molecular Function	GO:0016646	oxidoreductase activity, acting on the CH-NH group of donors, NAD or NADP as acceptor	0.0139316	0.400075	0	0	12	16
GO:0042287 MHC protein binding	12	0.400075	0.195	0.75	Molecular Function	GO:0042287	MHC protein binding	0.0139316	0.400075	0	0	12	16
GO:0042813 Wnt-activated receptor activity	12	0.400075	0.195	0.75	Molecular Function	GO:0042813	Wnt-activated receptor activity	0.0139316	0.400075	0	0	12	16
GO:0044282 small molecule catabolic process	114	0.181606	1.864	0.518	Biological Process	GO:0044282	small molecule catabolic process	0.0139337	0.181606	0	0	114	220
GO:0004016 adenylate cyclase activity	9	0.400075	0.146	0.818	Molecular Function	GO:0004016	adenylate cyclase activity	0.0139764	0.400075	0	0	9	11
GO:0042974 retinoic acid receptor binding	9	0.400075	0.146	0.818	Molecular Function	GO:0042974	retinoic acid receptor binding	0.0139764	0.400075	0	0	9	11
GO:0002694 regulation of leukocyte activation	161	0.182261	2.633	0.505	Biological Process	GO:0002694	regulation of leukocyte activation	0.014074	0.182261	0	0	161	319
GO:0048568 embryonic organ development	161	0.182261	2.633	0.505	Biological Process	GO:0048568	embryonic organ development	0.014074	0.182261	0	0	161	319
GO:0044057 regulation of system process	134	0.182261	2.191	0.511	Biological Process	GO:0044057	regulation of system process	0.0140778	0.182261	0	0	134	262
GO:0015908 fatty acid transport	35	0.182261	0.572	0.593	Biological Process	GO:0015908	fatty acid transport	0.0140779	0.182261	0	0	35	59
GO:0043473 pigmentation	35	0.182261	0.572	0.593	Biological Process	GO:0043473	pigmentation	0.0140779	0.182261	0	0	35	59
GO:0046031 ADP metabolic process	35	0.182261	0.572	0.593	Biological Process	GO:0046031	ADP metabolic process	0.0140779	0.182261	0	0	35	59
GO:0098660 inorganic ion transmembrane transport	289	0.182485	4.726	0.487	Biological Process	GO:0098660	inorganic ion transmembrane transport	0.0141108	0.182485	0	0	289	593
GO:0010562 positive regulation of phosphorus metabolic process	362	0.182647	5.92	0.482	Biological Process	GO:0010562	positive regulation of phosphorus metabolic process	0.0141546	0.182647	0	0	362	751
GO:0045937 positive regulation of phosphate metabolic process	362	0.182647	5.92	0.482	Biological Process	GO:0045937	positive regulation of phosphate metabolic process	0.0141546	0.182647	0	0	362	751
GO:0010761 fibroblast migration	17	0.184536	0.278	0.68	Biological Process	GO:0010761	fibroblast migration	0.0143169	0.184536	0	0	17	25
GO:0030324 lung development	66	0.184682	1.079	0.545	Biological Process	GO:0030324	lung development	0.0143441	0.184682	0	0	66	121
GO:0005819 spindle	111	0.181115	1.764	0.521	Cellular Component	GO:0005819	spindle	0.0143782	0.181115	0	0	111	213
GO:0034446 substrate adhesion-dependent cell spreading	37	0.186899	0.605	0.587	Biological Process	GO:0034446	substrate adhesion-dependent cell spreading	0.0145323	0.186899	0	0	37	63
GO:0006109 regulation of carbohydrate metabolic process	64	0.187104	1.047	0.547	Biological Process	GO:0006109	regulation of carbohydrate metabolic process	0.0145643	0.187104	0	0	64	117
GO:0008201 heparin binding	53	0.412462	0.862	0.564	Molecular Function	GO:0008201	heparin binding	0.0146242	0.412462	0	0	53	94
GO:0034605 cellular response to heat	24	0.187924	0.392	0.632	Biological Process	GO:0034605	cellular response to heat	0.0146604	0.187924	0	0	24	38
GO:0035825 reciprocal DNA recombination	24	0.187924	0.392	0.632	Biological Process	GO:0035825	reciprocal DNA recombination	0.0146604	0.187924	0	0	24	38
GO:0052689 carboxylic ester hydrolase activity	56	0.412462	0.91	0.56	Molecular Function	GO:0052689	carboxylic ester hydrolase activity	0.0146862	0.412462	0	0	56	100
GO:0007215 glutamate receptor signaling pathway	38	0.188295	0.621	0.585	Biological Process	GO:0007215	glutamate receptor signaling pathway	0.0147217	0.188295	0	0	38	65
GO:0051963 regulation of synapse assembly	38	0.188295	0.621	0.585	Biological Process	GO:0051963	regulation of synapse assembly	0.0147217	0.188295	0	0	38	65
GO:0005881 cytoplasmic microtubule	23	0.184635	0.365	0.639	Cellular Component	GO:0005881	cytoplasmic microtubule	0.0147863	0.184635	0	0	23	36
GO:0055074 calcium ion homeostasis	149	0.189587	2.437	0.507	Biological Process	GO:0055074	calcium ion homeostasis	0.0148578	0.189587	0	0	149	294
GO:0002702 positive regulation of production of molecular mediator of immune response	39	0.189587	0.638	0.582	Biological Process	GO:0002702	positive regulation of production of molecular mediator of immune response	0.0148877	0.189587	0	0	39	67
GO:0030038 contractile actin filament bundle assembly	39	0.189587	0.638	0.582	Biological Process	GO:0030038	contractile actin filament bundle assembly	0.0148877	0.189587	0	0	39	67
GO:0043149 stress fiber assembly	39	0.189587	0.638	0.582	Biological Process	GO:0043149	stress fiber assembly	0.0148877	0.189587	0	0	39	67
GO:0009055 electron carrier activity	31	0.415761	0.504	0.608	Molecular Function	GO:0009055	electron carrier activity	0.0149434	0.415761	0	0	31	51
GO:0008610 lipid biosynthetic process	189	0.190997	3.091	0.499	Biological Process	GO:0008610	lipid biosynthetic process	0.0150149	0.190997	0	0	189	379
GO:0045132 meiotic chromosome segregation	40	0.191006	0.654	0.58	Biological Process	GO:0045132	meiotic chromosome segregation	0.015032	0.191006	0	0	40	69
GO:0090087 regulation of peptide transport	58	0.192039	0.948	0.552	Biological Process	GO:0090087	regulation of peptide transport	0.0151298	0.192039	0	0	58	105
GO:0002822 regulation of adaptive immune response based on somatic recombination of immune receptors built from immunoglobulin superfamily domains	57	0.192386	0.932	0.553	Biological Process	GO:0002822	regulation of adaptive immune response based on somatic recombination of immune receptors built from immunoglobulin superfamily domains	0.0152062	0.192386	0	0	57	103
GO:0015849 organic acid transport	119	0.192386	1.946	0.515	Biological Process	GO:0015849	organic acid transport	0.0152066	0.192386	0	0	119	231
GO:0046942 carboxylic acid transport	119	0.192386	1.946	0.515	Biological Process	GO:0046942	carboxylic acid transport	0.0152066	0.192386	0	0	119	231
GO:0003158 endothelium development	42	0.192642	0.687	0.575	Biological Process	GO:0003158	endothelium development	0.0152602	0.192642	0	0	42	73
GO:1903828 negative regulation of cellular protein localization	42	0.192642	0.687	0.575	Biological Process	GO:1903828	negative regulation of cellular protein localization	0.0152602	0.192642	0	0	42	73
GO:0008016 regulation of heart contraction	56	0.192642	0.916	0.554	Biological Process	GO:0008016	regulation of heart contraction	0.0152764	0.192642	0	0	56	101
GO:0098771 inorganic ion homeostasis	231	0.192715	3.778	0.493	Biological Process	GO:0098771	inorganic ion homeostasis	0.0153271	0.192715	0	0	231	469
GO:0032651 regulation of interleukin-1 beta production	25	0.192715	0.409	0.625	Biological Process	GO:0032651	regulation of interleukin-1 beta production	0.0153769	0.192715	0	0	25	40
GO:0034103 regulation of tissue remodeling	25	0.192715	0.409	0.625	Biological Process	GO:0034103	regulation of tissue remodeling	0.0153769	0.192715	0	0	25	40
GO:0043618 regulation of transcription from RNA polymerase II promoter in response to stress	25	0.192715	0.409	0.625	Biological Process	GO:0043618	regulation of transcription from RNA polymerase II promoter in response to stress	0.0153769	0.192715	0	0	25	40
GO:0051246 regulation of protein metabolic process	913	0.192715	14.93	0.465	Biological Process	GO:0051246	regulation of protein metabolic process	0.0154109	0.192715	0	0	913	1962
GO:0048813 dendrite morphogenesis	44	0.192715	0.72	0.571	Biological Process	GO:0048813	dendrite morphogenesis	0.0154163	0.192715	0	0	44	77
GO:0022411 cellular component disassembly	118	0.192715	1.93	0.515	Biological Process	GO:0022411	cellular component disassembly	0.0154408	0.192715	0	0	118	229
GO:0051209 release of sequestered calcium ion into cytosol	45	0.192715	0.736	0.57	Biological Process	GO:0051209	release of sequestered calcium ion into cytosol	0.0154701	0.192715	0	0	45	79
GO:1903555 regulation of tumor necrosis factor superfamily cytokine production	50	0.192715	0.818	0.562	Biological Process	GO:1903555	regulation of tumor necrosis factor superfamily cytokine production	0.0155366	0.192715	0	0	50	89
GO:0044272 sulfur compound biosynthetic process	48	0.192715	0.785	0.565	Biological Process	GO:0044272	sulfur compound biosynthetic process	0.015547	0.192715	0	0	48	85
GO:0001702 gastrulation with mouth forming second	13	0.192715	0.213	0.722	Biological Process	GO:0001702	gastrulation with mouth forming second	0.0155634	0.192715	0	0	13	18
GO:0021801 cerebral cortex radial glia guided migration	13	0.192715	0.213	0.722	Biological Process	GO:0021801	cerebral cortex radial glia guided migration	0.0155634	0.192715	0	0	13	18
GO:0022030 telencephalon glial cell migration	13	0.192715	0.213	0.722	Biological Process	GO:0022030	telencephalon glial cell migration	0.0155634	0.192715	0	0	13	18
GO:0030318 melanocyte differentiation	13	0.192715	0.213	0.722	Biological Process	GO:0030318	melanocyte differentiation	0.0155634	0.192715	0	0	13	18
GO:0035774 positive regulation of insulin secretion involved in cellular response to glucose stimulus	13	0.192715	0.213	0.722	Biological Process	GO:0035774	positive regulation of insulin secretion involved in cellular response to glucose stimulus	0.0155634	0.192715	0	0	13	18
GO:0060294 cilium movement involved in cell motility	13	0.192715	0.213	0.722	Biological Process	GO:0060294	cilium movement involved in cell motility	0.0155634	0.192715	0	0	13	18
GO:0072606 interleukin-8 secretion	13	0.192715	0.213	0.722	Biological Process	GO:0072606	interleukin-8 secretion	0.0155634	0.192715	0	0	13	18
GO:0043197 dendritic spine	37	0.195511	0.588	0.587	Cellular Component	GO:0043197	dendritic spine	0.0157934	0.195511	0	0	37	63
GO:0061028 establishment of endothelial barrier	18	0.195556	0.294	0.667	Biological Process	GO:0061028	establishment of endothelial barrier	0.0158096	0.195556	0	0	18	27
GO:0016701 oxidoreductase activity, acting on single donors with incorporation of molecular oxygen	17	0.438809	0.276	0.68	Molecular Function	GO:0016701	oxidoreductase activity, acting on single donors with incorporation of molecular oxygen	0.0159192	0.438809	0	0	17	25
GO:0070838 divalent metal ion transport	153	0.196038	2.502	0.505	Biological Process	GO:0070838	divalent metal ion transport	0.0160126	0.196038	0	0	153	303
GO:0032370 positive regulation of lipid transport	26	0.196038	0.425	0.619	Biological Process	GO:0032370	positive regulation of lipid transport	0.0160305	0.196038	0	0	26	42
GO:0022409 positive regulation of cell-cell adhesion	76	0.196038	1.243	0.535	Biological Process	GO:0022409	positive regulation of cell-cell adhesion	0.0161513	0.196038	0	0	76	142
GO:0002371 dendritic cell cytokine production	7	0.196038	0.114	0.875	Biological Process	GO:0002371	dendritic cell cytokine production	0.0162928	0.196038	0	0	7	8
GO:0002730 regulation of dendritic cell cytokine production	7	0.196038	0.114	0.875	Biological Process	GO:0002730	regulation of dendritic cell cytokine production	0.0162928	0.196038	0	0	7	8
GO:0007183 SMAD protein complex assembly	7	0.196038	0.114	0.875	Biological Process	GO:0007183	SMAD protein complex assembly	0.0162928	0.196038	0	0	7	8
GO:0007342 fusion of sperm to egg plasma membrane	7	0.196038	0.114	0.875	Biological Process	GO:0007342	fusion of sperm to egg plasma membrane	0.0162928	0.196038	0	0	7	8
GO:0009143 nucleoside triphosphate catabolic process	7	0.196038	0.114	0.875	Biological Process	GO:0009143	nucleoside triphosphate catabolic process	0.0162928	0.196038	0	0	7	8
GO:0010763 positive regulation of fibroblast migration	7	0.196038	0.114	0.875	Biological Process	GO:0010763	positive regulation of fibroblast migration	0.0162928	0.196038	0	0	7	8
GO:0032310 prostaglandin secretion	7	0.196038	0.114	0.875	Biological Process	GO:0032310	prostaglandin secretion	0.0162928	0.196038	0	0	7	8
GO:0042990 regulation of transcription factor import into nucleus	7	0.196038	0.114	0.875	Biological Process	GO:0042990	regulation of transcription factor import into nucleus	0.0162928	0.196038	0	0	7	8
GO:0042991 transcription factor import into nucleus	7	0.196038	0.114	0.875	Biological Process	GO:0042991	transcription factor import into nucleus	0.0162928	0.196038	0	0	7	8
GO:0045136 development of secondary sexual characteristics	7	0.196038	0.114	0.875	Biological Process	GO:0045136	development of secondary sexual characteristics	0.0162928	0.196038	0	0	7	8
GO:0048266 behavioral response to pain	7	0.196038	0.114	0.875	Biological Process	GO:0048266	behavioral response to pain	0.0162928	0.196038	0	0	7	8
GO:0048548 regulation of pinocytosis	7	0.196038	0.114	0.875	Biological Process	GO:0048548	regulation of pinocytosis	0.0162928	0.196038	0	0	7	8
GO:0051988 regulation of attachment of spindle microtubules to kinetochore	7	0.196038	0.114	0.875	Biological Process	GO:0051988	regulation of attachment of spindle microtubules to kinetochore	0.0162928	0.196038	0	0	7	8
GO:0060009 Sertoli cell development	7	0.196038	0.114	0.875	Biological Process	GO:0060009	Sertoli cell development	0.0162928	0.196038	0	0	7	8
GO:0061085 regulation of histone H3-K27 methylation	7	0.196038	0.114	0.875	Biological Process	GO:0061085	regulation of histone H3-K27 methylation	0.0162928	0.196038	0	0	7	8
GO:0061299 retina vasculature morphogenesis in camera-type eye	7	0.196038	0.114	0.875	Biological Process	GO:0061299	retina vasculature morphogenesis in camera-type eye	0.0162928	0.196038	0	0	7	8
GO:0070207 protein homotrimerization	7	0.196038	0.114	0.875	Biological Process	GO:0070207	protein homotrimerization	0.0162928	0.196038	0	0	7	8
GO:0072102 glomerulus morphogenesis	7	0.196038	0.114	0.875	Biological Process	GO:0072102	glomerulus morphogenesis	0.0162928	0.196038	0	0	7	8
GO:0090153 regulation of sphingolipid biosynthetic process	7	0.196038	0.114	0.875	Biological Process	GO:0090153	regulation of sphingolipid biosynthetic process	0.0162928	0.196038	0	0	7	8
GO:1900119 positive regulation of execution phase of apoptosis	7	0.196038	0.114	0.875	Biological Process	GO:1900119	positive regulation of execution phase of apoptosis	0.0162928	0.196038	0	0	7	8
GO:1900452 regulation of long term synaptic depression	7	0.196038	0.114	0.875	Biological Process	GO:1900452	regulation of long term synaptic depression	0.0162928	0.196038	0	0	7	8
GO:1902187 negative regulation of viral release from host cell	7	0.196038	0.114	0.875	Biological Process	GO:1902187	negative regulation of viral release from host cell	0.0162928	0.196038	0	0	7	8
GO:2000303 regulation of ceramide biosynthetic process	7	0.196038	0.114	0.875	Biological Process	GO:2000303	regulation of ceramide biosynthetic process	0.0162928	0.196038	0	0	7	8
GO:0044448 cell cortex part	64	0.199866	1.017	0.547	Cellular Component	GO:0044448	cell cortex part	0.0163116	0.199866	0	0	64	117
GO:0030667 secretory granule membrane	25	0.199866	0.397	0.625	Cellular Component	GO:0030667	secretory granule membrane	0.0164235	0.199866	0	0	25	40
GO:1902533 positive regulation of intracellular signal transduction	310	0.196038	5.07	0.484	Biological Process	GO:1902533	positive regulation of intracellular signal transduction	0.0164988	0.196038	0	0	310	640
GO:0001894 tissue homeostasis	74	0.196038	1.21	0.536	Biological Process	GO:0001894	tissue homeostasis	0.0165148	0.196038	0	0	74	138
GO:0015909 long-chain fatty acid transport	27	0.196038	0.442	0.614	Biological Process	GO:0015909	long-chain fatty acid transport	0.0166244	0.196038	0	0	27	44
GO:0032611 interleukin-1 beta production	27	0.196038	0.442	0.614	Biological Process	GO:0032611	interleukin-1 beta production	0.0166244	0.196038	0	0	27	44
GO:0043620 regulation of DNA-templated transcription in response to stress	27	0.196038	0.442	0.614	Biological Process	GO:0043620	regulation of DNA-templated transcription in response to stress	0.0166244	0.196038	0	0	27	44
GO:0071560 cellular response to transforming growth factor beta stimulus	73	0.196038	1.194	0.537	Biological Process	GO:0071560	cellular response to transforming growth factor beta stimulus	0.016696	0.196038	0	0	73	136
GO:0010604 positive regulation of macromolecule metabolic process	1077	0.196038	17.612	0.463	Biological Process	GO:0010604	positive regulation of macromolecule metabolic process	0.0167579	0.196038	0	0	1077	2327
GO:0045861 negative regulation of proteolysis	132	0.196038	2.159	0.51	Biological Process	GO:0045861	negative regulation of proteolysis	0.0168724	0.196038	0	0	132	259
GO:0003015 heart process	72	0.196038	1.177	0.537	Biological Process	GO:0003015	heart process	0.0168767	0.196038	0	0	72	134
GO:0031965 nuclear membrane	83	0.204461	1.319	0.532	Cellular Component	GO:0031965	nuclear membrane	0.0169571	0.204461	0	0	83	156
GO:0002154 thyroid hormone mediated signaling pathway	5	0.196038	0.082	1	Biological Process	GO:0002154	thyroid hormone mediated signaling pathway	0.0169759	0.196038	0	0	5	5
GO:0007494 midgut development	5	0.196038	0.082	1	Biological Process	GO:0007494	midgut development	0.0169759	0.196038	0	0	5	5
GO:0009177 pyrimidine deoxyribonucleoside monophosphate biosynthetic process	5	0.196038	0.082	1	Biological Process	GO:0009177	pyrimidine deoxyribonucleoside monophosphate biosynthetic process	0.0169759	0.196038	0	0	5	5
GO:0032351 negative regulation of hormone metabolic process	5	0.196038	0.082	1	Biological Process	GO:0032351	negative regulation of hormone metabolic process	0.0169759	0.196038	0	0	5	5
GO:0032353 negative regulation of hormone biosynthetic process	5	0.196038	0.082	1	Biological Process	GO:0032353	negative regulation of hormone biosynthetic process	0.0169759	0.196038	0	0	5	5
GO:0032780 negative regulation of ATPase activity	5	0.196038	0.082	1	Biological Process	GO:0032780	negative regulation of ATPase activity	0.0169759	0.196038	0	0	5	5
GO:0035093 spermatogenesis, exchange of chromosomal proteins	5	0.196038	0.082	1	Biological Process	GO:0035093	spermatogenesis, exchange of chromosomal proteins	0.0169759	0.196038	0	0	5	5
GO:0036514 dopaminergic neuron axon guidance	5	0.196038	0.082	1	Biological Process	GO:0036514	dopaminergic neuron axon guidance	0.0169759	0.196038	0	0	5	5
GO:0038171 cannabinoid signaling pathway	5	0.196038	0.082	1	Biological Process	GO:0038171	cannabinoid signaling pathway	0.0169759	0.196038	0	0	5	5
GO:0045916 negative regulation of complement activation	5	0.196038	0.082	1	Biological Process	GO:0045916	negative regulation of complement activation	0.0169759	0.196038	0	0	5	5
GO:0048549 positive regulation of pinocytosis	5	0.196038	0.082	1	Biological Process	GO:0048549	positive regulation of pinocytosis	0.0169759	0.196038	0	0	5	5
GO:0048702 embryonic neurocranium morphogenesis	5	0.196038	0.082	1	Biological Process	GO:0048702	embryonic neurocranium morphogenesis	0.0169759	0.196038	0	0	5	5
GO:0050713 negative regulation of interleukin-1 beta secretion	5	0.196038	0.082	1	Biological Process	GO:0050713	negative regulation of interleukin-1 beta secretion	0.0169759	0.196038	0	0	5	5
GO:0050859 negative regulation of B cell receptor signaling pathway	5	0.196038	0.082	1	Biological Process	GO:0050859	negative regulation of B cell receptor signaling pathway	0.0169759	0.196038	0	0	5	5
GO:0051791 medium-chain fatty acid metabolic process	5	0.196038	0.082	1	Biological Process	GO:0051791	medium-chain fatty acid metabolic process	0.0169759	0.196038	0	0	5	5
GO:0060352 cell adhesion molecule production	5	0.196038	0.082	1	Biological Process	GO:0060352	cell adhesion molecule production	0.0169759	0.196038	0	0	5	5
GO:0060397 JAK-STAT cascade involved in growth hormone signaling pathway	5	0.196038	0.082	1	Biological Process	GO:0060397	JAK-STAT cascade involved in growth hormone signaling pathway	0.0169759	0.196038	0	0	5	5
GO:0060745 mammary gland branching involved in pregnancy	5	0.196038	0.082	1	Biological Process	GO:0060745	mammary gland branching involved in pregnancy	0.0169759	0.196038	0	0	5	5
GO:0061000 negative regulation of dendritic spine development	5	0.196038	0.082	1	Biological Process	GO:0061000	negative regulation of dendritic spine development	0.0169759	0.196038	0	0	5	5
GO:0061549 sympathetic ganglion development	5	0.196038	0.082	1	Biological Process	GO:0061549	sympathetic ganglion development	0.0169759	0.196038	0	0	5	5
GO:0071415 cellular response to purine-containing compound	5	0.196038	0.082	1	Biological Process	GO:0071415	cellular response to purine-containing compound	0.0169759	0.196038	0	0	5	5
GO:0072282 metanephric nephron tubule morphogenesis	5	0.196038	0.082	1	Biological Process	GO:0072282	metanephric nephron tubule morphogenesis	0.0169759	0.196038	0	0	5	5
GO:0072610 interleukin-12 secretion	5	0.196038	0.082	1	Biological Process	GO:0072610	interleukin-12 secretion	0.0169759	0.196038	0	0	5	5
GO:0097105 presynaptic membrane assembly	5	0.196038	0.082	1	Biological Process	GO:0097105	presynaptic membrane assembly	0.0169759	0.196038	0	0	5	5
GO:1900364 negative regulation of mRNA polyadenylation	5	0.196038	0.082	1	Biological Process	GO:1900364	negative regulation of mRNA polyadenylation	0.0169759	0.196038	0	0	5	5
GO:1901166 neural crest cell migration involved in autonomic nervous system development	5	0.196038	0.082	1	Biological Process	GO:1901166	neural crest cell migration involved in autonomic nervous system development	0.0169759	0.196038	0	0	5	5
GO:1904668 positive regulation of ubiquitin protein ligase activity	5	0.196038	0.082	1	Biological Process	GO:1904668	positive regulation of ubiquitin protein ligase activity	0.0169759	0.196038	0	0	5	5
GO:1904938 planar cell polarity pathway involved in axon guidance	5	0.196038	0.082	1	Biological Process	GO:1904938	planar cell polarity pathway involved in axon guidance	0.0169759	0.196038	0	0	5	5
GO:1990264 peptidyl-tyrosine dephosphorylation involved in inactivation of protein kinase activity	5	0.196038	0.082	1	Biological Process	GO:1990264	peptidyl-tyrosine dephosphorylation involved in inactivation of protein kinase activity	0.0169759	0.196038	0	0	5	5
GO:2000258 negative regulation of protein activation cascade	5	0.196038	0.082	1	Biological Process	GO:2000258	negative regulation of protein activation cascade	0.0169759	0.196038	0	0	5	5
GO:2001046 positive regulation of integrin-mediated signaling pathway	5	0.196038	0.082	1	Biological Process	GO:2001046	positive regulation of integrin-mediated signaling pathway	0.0169759	0.196038	0	0	5	5
GO:2001182 regulation of interleukin-12 secretion	5	0.196038	0.082	1	Biological Process	GO:2001182	regulation of interleukin-12 secretion	0.0169759	0.196038	0	0	5	5
GO:0006801 superoxide metabolic process	28	0.197408	0.458	0.609	Biological Process	GO:0006801	superoxide metabolic process	0.0171618	0.197408	0	0	28	46
GO:0010522 regulation of calcium ion transport into cytosol	28	0.197408	0.458	0.609	Biological Process	GO:0010522	regulation of calcium ion transport into cytosol	0.0171618	0.197408	0	0	28	46
GO:0060976 coronary vasculature development	19	0.197408	0.311	0.655	Biological Process	GO:0060976	coronary vasculature development	0.0171792	0.197408	0	0	19	29
GO:0086002 cardiac muscle cell action potential involved in contraction	19	0.197408	0.311	0.655	Biological Process	GO:0086002	cardiac muscle cell action potential involved in contraction	0.0171792	0.197408	0	0	19	29
GO:1903793 positive regulation of anion transport	19	0.197408	0.311	0.655	Biological Process	GO:1903793	positive regulation of anion transport	0.0171792	0.197408	0	0	19	29
GO:0070727 cellular macromolecule localization	556	0.197629	9.092	0.472	Biological Process	GO:0070727	cellular macromolecule localization	0.0172154	0.197629	0	0	556	1177
GO:0001094 TFIID-class transcription factor binding	7	0.452495	0.114	0.875	Molecular Function	GO:0001094	TFIID-class transcription factor binding	0.017286	0.452495	0	0	7	8
GO:0005161 platelet-derived growth factor receptor binding	7	0.452495	0.114	0.875	Molecular Function	GO:0005161	platelet-derived growth factor receptor binding	0.017286	0.452495	0	0	7	8
GO:0031492 nucleosomal DNA binding	7	0.452495	0.114	0.875	Molecular Function	GO:0031492	nucleosomal DNA binding	0.017286	0.452495	0	0	7	8
GO:0045503 dynein light chain binding	7	0.452495	0.114	0.875	Molecular Function	GO:0045503	dynein light chain binding	0.017286	0.452495	0	0	7	8
GO:0001931 uropod	5	0.204461	0.079	1	Cellular Component	GO:0001931	uropod	0.0173707	0.204461	0	0	5	5
GO:0031254 cell trailing edge	5	0.204461	0.079	1	Cellular Component	GO:0031254	cell trailing edge	0.0173707	0.204461	0	0	5	5
GO:0097224 sperm connecting piece	5	0.204461	0.079	1	Cellular Component	GO:0097224	sperm connecting piece	0.0173707	0.204461	0	0	5	5
GO:0051046 regulation of secretion	230	0.199273	3.761	0.491	Biological Process	GO:0051046	regulation of secretion	0.0173757	0.199273	0	0	230	468
GO:0015179 L-amino acid transmembrane transporter activity	38	0.452495	0.618	0.585	Molecular Function	GO:0015179	L-amino acid transmembrane transporter activity	0.0174394	0.452495	0	0	38	65
GO:0008138 protein tyrosine/serine/threonine phosphatase activity	25	0.452495	0.406	0.625	Molecular Function	GO:0008138	protein tyrosine/serine/threonine phosphatase activity	0.0175555	0.452495	0	0	25	40
GO:0007162 negative regulation of cell adhesion	85	0.201718	1.39	0.528	Biological Process	GO:0007162	negative regulation of cell adhesion	0.0176061	0.201718	0	0	85	161
GO:0061180 mammary gland epithelium development	29	0.201975	0.474	0.604	Biological Process	GO:0061180	mammary gland epithelium development	0.017646	0.201975	0	0	29	48
GO:0010720 positive regulation of cell development	179	0.20201	2.927	0.499	Biological Process	GO:0010720	positive regulation of cell development	0.0176663	0.20201	0	0	179	359
GO:0015075 ion transmembrane transporter activity	350	0.452495	5.689	0.485	Molecular Function	GO:0015075	ion transmembrane transporter activity	0.0177111	0.452495	0	0	350	721
GO:0007389 pattern specification process	171	0.202179	2.796	0.5	Biological Process	GO:0007389	pattern specification process	0.0177553	0.202179	0	0	171	342
GO:0005167 neurotrophin TRK receptor binding	5	0.452495	0.081	1	Molecular Function	GO:0005167	neurotrophin TRK receptor binding	0.0177837	0.452495	0	0	5	5
GO:0043184 vascular endothelial growth factor receptor 2 binding	5	0.452495	0.081	1	Molecular Function	GO:0043184	vascular endothelial growth factor receptor 2 binding	0.0177837	0.452495	0	0	5	5
GO:0006907 pinocytosis	10	0.202179	0.164	0.769	Biological Process	GO:0006907	pinocytosis	0.0177852	0.202179	0	0	10	13
GO:0010954 positive regulation of protein processing	10	0.202179	0.164	0.769	Biological Process	GO:0010954	positive regulation of protein processing	0.0177852	0.202179	0	0	10	13
GO:0060413 atrial septum morphogenesis	10	0.202179	0.164	0.769	Biological Process	GO:0060413	atrial septum morphogenesis	0.0177852	0.202179	0	0	10	13
GO:0061408 positive regulation of transcription from RNA polymerase II promoter in response to heat stress	10	0.202179	0.164	0.769	Biological Process	GO:0061408	positive regulation of transcription from RNA polymerase II promoter in response to heat stress	0.0177852	0.202179	0	0	10	13
GO:0070734 histone H3-K27 methylation	10	0.202179	0.164	0.769	Biological Process	GO:0070734	histone H3-K27 methylation	0.0177852	0.202179	0	0	10	13
GO:0005871 kinesin complex	27	0.207802	0.429	0.614	Cellular Component	GO:0005871	kinesin complex	0.0177992	0.207802	0	0	27	44
GO:0007422 peripheral nervous system development	30	0.203192	0.491	0.6	Biological Process	GO:0007422	peripheral nervous system development	0.0180802	0.203192	0	0	30	50
GO:0072078 nephron tubule morphogenesis	30	0.203192	0.491	0.6	Biological Process	GO:0072078	nephron tubule morphogenesis	0.0180802	0.203192	0	0	30	50
GO:0002888 positive regulation of myeloid leukocyte mediated immunity	14	0.203192	0.229	0.7	Biological Process	GO:0002888	positive regulation of myeloid leukocyte mediated immunity	0.018134	0.203192	0	0	14	20
GO:0003338 metanephros morphogenesis	14	0.203192	0.229	0.7	Biological Process	GO:0003338	metanephros morphogenesis	0.018134	0.203192	0	0	14	20
GO:0007431 salivary gland development	14	0.203192	0.229	0.7	Biological Process	GO:0007431	salivary gland development	0.018134	0.203192	0	0	14	20
GO:0021799 cerebral cortex radially oriented cell migration	14	0.203192	0.229	0.7	Biological Process	GO:0021799	cerebral cortex radially oriented cell migration	0.018134	0.203192	0	0	14	20
GO:0031440 regulation of mRNA 3'-end processing	14	0.203192	0.229	0.7	Biological Process	GO:0031440	regulation of mRNA 3'-end processing	0.018134	0.203192	0	0	14	20
GO:0032959 inositol trisphosphate biosynthetic process	14	0.203192	0.229	0.7	Biological Process	GO:0032959	inositol trisphosphate biosynthetic process	0.018134	0.203192	0	0	14	20
GO:0035025 positive regulation of Rho protein signal transduction	14	0.203192	0.229	0.7	Biological Process	GO:0035025	positive regulation of Rho protein signal transduction	0.018134	0.203192	0	0	14	20
GO:0035235 ionotropic glutamate receptor signaling pathway	14	0.203192	0.229	0.7	Biological Process	GO:0035235	ionotropic glutamate receptor signaling pathway	0.018134	0.203192	0	0	14	20
GO:0042044 fluid transport	14	0.203192	0.229	0.7	Biological Process	GO:0042044	fluid transport	0.018134	0.203192	0	0	14	20
GO:0046514 ceramide catabolic process	14	0.203192	0.229	0.7	Biological Process	GO:0046514	ceramide catabolic process	0.018134	0.203192	0	0	14	20
GO:0061013 regulation of mRNA catabolic process	14	0.203192	0.229	0.7	Biological Process	GO:0061013	regulation of mRNA catabolic process	0.018134	0.203192	0	0	14	20
GO:0099560 synaptic membrane adhesion	14	0.203192	0.229	0.7	Biological Process	GO:0099560	synaptic membrane adhesion	0.018134	0.203192	0	0	14	20
GO:0051961 negative regulation of nervous system development	96	0.203192	1.57	0.522	Biological Process	GO:0051961	negative regulation of nervous system development	0.0181359	0.203192	0	0	96	184
GO:0000795 synaptonemal complex	19	0.210244	0.302	0.655	Cellular Component	GO:0000795	synaptonemal complex	0.0181548	0.210244	0	0	19	29
GO:0006865 amino acid transport	64	0.204581	1.047	0.542	Biological Process	GO:0006865	amino acid transport	0.0182775	0.204581	0	0	64	118
GO:0060627 regulation of vesicle-mediated transport	161	0.205501	2.633	0.502	Biological Process	GO:0060627	regulation of vesicle-mediated transport	0.0183773	0.205501	0	0	161	321
GO:0060998 regulation of dendritic spine development	20	0.205673	0.327	0.645	Biological Process	GO:0060998	regulation of dendritic spine development	0.018428	0.205673	0	0	20	31
GO:1900181 negative regulation of protein localization to nucleus	20	0.205673	0.327	0.645	Biological Process	GO:1900181	negative regulation of protein localization to nucleus	0.018428	0.205673	0	0	20	31
GO:0000242 pericentriolar material	10	0.21031	0.159	0.769	Cellular Component	GO:0000242	pericentriolar material	0.0184534	0.21031	0	0	10	13
GO:0044453 nuclear membrane part	10	0.21031	0.159	0.769	Cellular Component	GO:0044453	nuclear membrane part	0.0184534	0.21031	0	0	10	13
GO:0032846 positive regulation of homeostatic process	62	0.20746	1.014	0.544	Biological Process	GO:0032846	positive regulation of homeostatic process	0.0186059	0.20746	0	0	62	114
GO:2000147 positive regulation of cell motility	152	0.207669	2.486	0.503	Biological Process	GO:2000147	positive regulation of cell motility	0.0186424	0.207669	0	0	152	302
GO:0040017 positive regulation of locomotion	160	0.207883	2.617	0.502	Biological Process	GO:0040017	positive regulation of locomotion	0.0186795	0.207883	0	0	160	319
GO:0021537 telencephalon development	80	0.208864	1.308	0.53	Biological Process	GO:0021537	telencephalon development	0.0187856	0.208864	0	0	80	151
GO:0016798 hydrolase activity, acting on glycosyl bonds	57	0.472413	0.927	0.553	Molecular Function	GO:0016798	hydrolase activity, acting on glycosyl bonds	0.0187901	0.472413	0	0	57	103
GO:0008238 exopeptidase activity	50	0.472413	0.813	0.562	Molecular Function	GO:0008238	exopeptidase activity	0.0189066	0.472413	0	0	50	89
GO:0050870 positive regulation of T cell activation	60	0.210164	0.981	0.545	Biological Process	GO:0050870	positive regulation of T cell activation	0.0189205	0.210164	0	0	60	110
GO:0060560 developmental growth involved in morphogenesis	79	0.211136	1.292	0.53	Biological Process	GO:0060560	developmental growth involved in morphogenesis	0.0190262	0.211136	0	0	79	149
GO:0030641 regulation of cellular pH	33	0.211507	0.54	0.589	Biological Process	GO:0030641	regulation of cellular pH	0.0191141	0.211507	0	0	33	56
GO:0045185 maintenance of protein location	33	0.211507	0.54	0.589	Biological Process	GO:0045185	maintenance of protein location	0.0191141	0.211507	0	0	33	56
GO:0048259 regulation of receptor-mediated endocytosis	33	0.211507	0.54	0.589	Biological Process	GO:0048259	regulation of receptor-mediated endocytosis	0.0191141	0.211507	0	0	33	56
GO:0046933 proton-transporting ATP synthase activity, rotational mechanism	10	0.472413	0.163	0.769	Molecular Function	GO:0046933	proton-transporting ATP synthase activity, rotational mechanism	0.0191599	0.472413	0	0	10	13
GO:0098794 postsynapse	144	0.216708	2.288	0.507	Cellular Component	GO:0098794	postsynapse	0.0191657	0.216708	0	0	144	284
GO:0001784 phosphotyrosine binding	19	0.472413	0.309	0.655	Molecular Function	GO:0001784	phosphotyrosine binding	0.0192012	0.472413	0	0	19	29
GO:0051224 negative regulation of protein transport	58	0.212458	0.948	0.547	Biological Process	GO:0051224	negative regulation of protein transport	0.0192182	0.212458	0	0	58	106
GO:0009062 fatty acid catabolic process	34	0.214031	0.556	0.586	Biological Process	GO:0009062	fatty acid catabolic process	0.0193788	0.214031	0	0	34	58
GO:0006694 steroid biosynthetic process	56	0.215112	0.916	0.549	Biological Process	GO:0006694	steroid biosynthetic process	0.0194952	0.215112	0	0	56	102
GO:0002720 positive regulation of cytokine production involved in immune response	21	0.215223	0.343	0.636	Biological Process	GO:0002720	positive regulation of cytokine production involved in immune response	0.0195607	0.215223	0	0	21	33
GO:0032355 response to estradiol	21	0.215223	0.343	0.636	Biological Process	GO:0032355	response to estradiol	0.0195607	0.215223	0	0	21	33
GO:0046466 membrane lipid catabolic process	21	0.215223	0.343	0.636	Biological Process	GO:0046466	membrane lipid catabolic process	0.0195607	0.215223	0	0	21	33
GO:0060563 neuroepithelial cell differentiation	35	0.215339	0.572	0.583	Biological Process	GO:0060563	neuroepithelial cell differentiation	0.0196082	0.215339	0	0	35	60
GO:1901292 nucleoside phosphate catabolic process	35	0.215339	0.572	0.583	Biological Process	GO:1901292	nucleoside phosphate catabolic process	0.0196082	0.215339	0	0	35	60
GO:0002221 pattern recognition receptor signaling pathway	53	0.217907	0.867	0.552	Biological Process	GO:0002221	pattern recognition receptor signaling pathway	0.0198627	0.217907	0	0	53	96
GO:0042110 T cell activation	148	0.217907	2.42	0.503	Biological Process	GO:0042110	T cell activation	0.0198981	0.217907	0	0	148	294
GO:0070489 T cell aggregation	148	0.217907	2.42	0.503	Biological Process	GO:0070489	T cell aggregation	0.0198981	0.217907	0	0	148	294
GO:0019898 extrinsic component of membrane	99	0.221695	1.573	0.521	Cellular Component	GO:0019898	extrinsic component of membrane	0.0199925	0.221695	0	0	99	190
GO:0031967 organelle envelope	302	0.221695	4.799	0.486	Cellular Component	GO:0031967	organelle envelope	0.0200699	0.221695	0	0	302	622
GO:0031975 envelope	302	0.221695	4.799	0.486	Cellular Component	GO:0031975	envelope	0.0200699	0.221695	0	0	302	622
GO:0001952 regulation of cell-matrix adhesion	38	0.219994	0.621	0.576	Biological Process	GO:0001952	regulation of cell-matrix adhesion	0.0201076	0.219994	0	0	38	66
GO:0050900 leukocyte migration	111	0.220454	1.815	0.514	Biological Process	GO:0050900	leukocyte migration	0.0201686	0.220454	0	0	111	216
GO:0008203 cholesterol metabolic process	39	0.220792	0.638	0.574	Biological Process	GO:0008203	cholesterol metabolic process	0.0202185	0.220792	0	0	39	68
GO:0032868 response to insulin	74	0.220884	1.21	0.532	Biological Process	GO:0032868	response to insulin	0.0202478	0.220884	0	0	74	139
GO:0016241 regulation of macroautophagy	48	0.220884	0.785	0.558	Biological Process	GO:0016241	regulation of macroautophagy	0.0203027	0.220884	0	0	48	86
GO:0030879 mammary gland development	48	0.220884	0.785	0.558	Biological Process	GO:0030879	mammary gland development	0.0203027	0.220884	0	0	48	86
GO:0046890 regulation of lipid biosynthetic process	48	0.220884	0.785	0.558	Biological Process	GO:0046890	regulation of lipid biosynthetic process	0.0203027	0.220884	0	0	48	86
GO:0030971 receptor tyrosine kinase binding	29	0.496351	0.471	0.604	Molecular Function	GO:0030971	receptor tyrosine kinase binding	0.0203409	0.496351	0	0	29	48
GO:0032268 regulation of cellular protein metabolic process	847	0.22107	13.851	0.465	Biological Process	GO:0032268	regulation of cellular protein metabolic process	0.0203425	0.22107	0	0	847	1821
GO:1903707 negative regulation of hemopoiesis	47	0.22107	0.769	0.56	Biological Process	GO:1903707	negative regulation of hemopoiesis	0.0203577	0.22107	0	0	47	84
GO:2001056 positive regulation of cysteine-type endopeptidase activity	46	0.221104	0.752	0.561	Biological Process	GO:2001056	positive regulation of cysteine-type endopeptidase activity	0.0203994	0.221104	0	0	46	82
GO:0003018 vascular process in circulatory system	43	0.221104	0.703	0.566	Biological Process	GO:0003018	vascular process in circulatory system	0.0204338	0.221104	0	0	43	76
GO:0016125 sterol metabolic process	43	0.221104	0.703	0.566	Biological Process	GO:0016125	sterol metabolic process	0.0204338	0.221104	0	0	43	76
GO:0019369 arachidonic acid metabolic process	15	0.221104	0.245	0.682	Biological Process	GO:0019369	arachidonic acid metabolic process	0.0204747	0.221104	0	0	15	22
GO:0040036 regulation of fibroblast growth factor receptor signaling pathway	15	0.221104	0.245	0.682	Biological Process	GO:0040036	regulation of fibroblast growth factor receptor signaling pathway	0.0204747	0.221104	0	0	15	22
GO:0060317 cardiac epithelial to mesenchymal transition	15	0.221104	0.245	0.682	Biological Process	GO:0060317	cardiac epithelial to mesenchymal transition	0.0204747	0.221104	0	0	15	22
GO:0098534 centriole assembly	22	0.222071	0.36	0.629	Biological Process	GO:0098534	centriole assembly	0.0205833	0.222071	0	0	22	35
GO:0072657 protein localization to membrane	154	0.222086	2.518	0.502	Biological Process	GO:0072657	protein localization to membrane	0.0206037	0.222086	0	0	154	307
GO:0004879 RNA polymerase II transcription factor activity, ligand-activated sequence-specific DNA binding	20	0.499787	0.325	0.645	Molecular Function	GO:0004879	RNA polymerase II transcription factor activity, ligand-activated sequence-specific DNA binding	0.0206496	0.499787	0	0	20	31
GO:0045296 cadherin binding	30	0.501549	0.488	0.6	Molecular Function	GO:0045296	cadherin binding	0.0208908	0.501549	0	0	30	50
GO:0019725 cellular homeostasis	282	0.226455	4.612	0.485	Biological Process	GO:0019725	cellular homeostasis	0.0210285	0.226455	0	0	282	582
GO:0014706 striated muscle tissue development	118	0.226826	1.93	0.511	Biological Process	GO:0014706	striated muscle tissue development	0.0210825	0.226826	0	0	118	231
GO:0044446 intracellular organelle part	2465	0.231202	39.171	0.456	Cellular Component	GO:0044446	intracellular organelle part	0.0210915	0.231202	0	0	2465	5411
GO:0051251 positive regulation of lymphocyte activation	85	0.22791	1.39	0.525	Biological Process	GO:0051251	positive regulation of lymphocyte activation	0.0212027	0.22791	0	0	85	162
GO:0050767 regulation of neurogenesis	250	0.228703	4.088	0.487	Biological Process	GO:0050767	regulation of neurogenesis	0.0212961	0.228703	0	0	250	513
GO:0034451 centriolar satellite	36	0.231685	0.572	0.581	Cellular Component	GO:0034451	centriolar satellite	0.0214305	0.231685	0	0	36	62
GO:0014704 intercalated disc	15	0.231685	0.238	0.682	Cellular Component	GO:0014704	intercalated disc	0.0214583	0.231685	0	0	15	22
GO:0007131 reciprocal meiotic recombination	23	0.230493	0.376	0.622	Biological Process	GO:0007131	reciprocal meiotic recombination	0.0215024	0.230493	0	0	23	37
GO:0045912 negative regulation of carbohydrate metabolic process	23	0.230493	0.376	0.622	Biological Process	GO:0045912	negative regulation of carbohydrate metabolic process	0.0215024	0.230493	0	0	23	37
GO:0016485 protein processing	96	0.230784	1.57	0.519	Biological Process	GO:0016485	protein processing	0.0215493	0.230784	0	0	96	185
GO:0005637 nuclear inner membrane	22	0.233993	0.35	0.629	Cellular Component	GO:0005637	nuclear inner membrane	0.021835	0.233993	0	0	22	35
GO:0008374 O-acyltransferase activity	21	0.519187	0.341	0.636	Molecular Function	GO:0008374	O-acyltransferase activity	0.0219743	0.519187	0	0	21	33
GO:1901677 phosphate transmembrane transporter activity	21	0.519187	0.341	0.636	Molecular Function	GO:1901677	phosphate transmembrane transporter activity	0.0219743	0.519187	0	0	21	33
GO:0043410 positive regulation of MAPK cascade	173	0.234387	2.829	0.497	Biological Process	GO:0043410	positive regulation of MAPK cascade	0.0220289	0.234387	0	0	173	348
GO:0050808 synapse organization	105	0.234387	1.717	0.515	Biological Process	GO:0050808	synapse organization	0.0221449	0.234387	0	0	105	204
GO:0003181 atrioventricular valve morphogenesis	11	0.234387	0.18	0.733	Biological Process	GO:0003181	atrioventricular valve morphogenesis	0.0221473	0.234387	0	0	11	15
GO:0003352 regulation of cilium movement	11	0.234387	0.18	0.733	Biological Process	GO:0003352	regulation of cilium movement	0.0221473	0.234387	0	0	11	15
GO:0006760 folic acid-containing compound metabolic process	11	0.234387	0.18	0.733	Biological Process	GO:0006760	folic acid-containing compound metabolic process	0.0221473	0.234387	0	0	11	15
GO:0006929 substrate-dependent cell migration	11	0.234387	0.18	0.733	Biological Process	GO:0006929	substrate-dependent cell migration	0.0221473	0.234387	0	0	11	15
GO:0040037 negative regulation of fibroblast growth factor receptor signaling pathway	11	0.234387	0.18	0.733	Biological Process	GO:0040037	negative regulation of fibroblast growth factor receptor signaling pathway	0.0221473	0.234387	0	0	11	15
GO:0048011 neurotrophin TRK receptor signaling pathway	11	0.234387	0.18	0.733	Biological Process	GO:0048011	neurotrophin TRK receptor signaling pathway	0.0221473	0.234387	0	0	11	15
GO:0048485 sympathetic nervous system development	11	0.234387	0.18	0.733	Biological Process	GO:0048485	sympathetic nervous system development	0.0221473	0.234387	0	0	11	15
GO:0060716 labyrinthine layer blood vessel development	11	0.234387	0.18	0.733	Biological Process	GO:0060716	labyrinthine layer blood vessel development	0.0221473	0.234387	0	0	11	15
GO:1901021 positive regulation of calcium ion transmembrane transporter activity	11	0.234387	0.18	0.733	Biological Process	GO:1901021	positive regulation of calcium ion transmembrane transporter activity	0.0221473	0.234387	0	0	11	15
GO:1901890 positive regulation of cell junction assembly	11	0.234387	0.18	0.733	Biological Process	GO:1901890	positive regulation of cell junction assembly	0.0221473	0.234387	0	0	11	15
GO:2000353 positive regulation of endothelial cell apoptotic process	11	0.234387	0.18	0.733	Biological Process	GO:2000353	positive regulation of endothelial cell apoptotic process	0.0221473	0.234387	0	0	11	15
GO:0015079 potassium ion transmembrane transporter activity	67	0.522394	1.089	0.54	Molecular Function	GO:0015079	potassium ion transmembrane transporter activity	0.0222855	0.522394	0	0	67	124
GO:0005884 actin filament	45	0.237542	0.715	0.562	Cellular Component	GO:0005884	actin filament	0.0223316	0.237542	0	0	45	80
GO:0046777 protein autophosphorylation	81	0.236969	1.325	0.526	Biological Process	GO:0046777	protein autophosphorylation	0.0224116	0.236969	0	0	81	154
GO:0001948 glycoprotein binding	15	0.523449	0.244	0.682	Molecular Function	GO:0001948	glycoprotein binding	0.0225064	0.523449	0	0	15	22
GO:0045088 regulation of innate immune response	93	0.237943	1.521	0.52	Biological Process	GO:0045088	regulation of innate immune response	0.0225378	0.237943	0	0	93	179
GO:0038179 neurotrophin signaling pathway	16	0.237943	0.262	0.667	Biological Process	GO:0038179	neurotrophin signaling pathway	0.0225854	0.237943	0	0	16	24
GO:0071353 cellular response to interleukin-4	16	0.237943	0.262	0.667	Biological Process	GO:0071353	cellular response to interleukin-4	0.0225854	0.237943	0	0	16	24
GO:0071709 membrane assembly	16	0.237943	0.262	0.667	Biological Process	GO:0071709	membrane assembly	0.0225854	0.237943	0	0	16	24
GO:1903039 positive regulation of leukocyte cell-cell adhesion	64	0.239068	1.047	0.538	Biological Process	GO:1903039	positive regulation of leukocyte cell-cell adhesion	0.0227245	0.239068	0	0	64	119
GO:0071593 lymphocyte aggregation	148	0.239068	2.42	0.502	Biological Process	GO:0071593	lymphocyte aggregation	0.0227333	0.239068	0	0	148	295
GO:0005868 cytoplasmic dynein complex	11	0.242991	0.175	0.733	Cellular Component	GO:0005868	cytoplasmic dynein complex	0.0230131	0.242991	0	0	11	15
GO:0010507 negative regulation of autophagy	25	0.242041	0.409	0.61	Biological Process	GO:0010507	negative regulation of autophagy	0.0230574	0.242041	0	0	25	41
GO:0070613 regulation of protein processing	25	0.242041	0.409	0.61	Biological Process	GO:0070613	regulation of protein processing	0.0230574	0.242041	0	0	25	41
GO:0034112 positive regulation of homotypic cell-cell adhesion	62	0.2433	1.014	0.539	Biological Process	GO:0034112	positive regulation of homotypic cell-cell adhesion	0.0232109	0.2433	0	0	62	115
GO:0030258 lipid modification	91	0.2433	1.488	0.52	Biological Process	GO:0030258	lipid modification	0.0232192	0.2433	0	0	91	175
GO:0051962 positive regulation of nervous system development	162	0.24425	2.649	0.498	Biological Process	GO:0051962	positive regulation of nervous system development	0.0233308	0.24425	0	0	162	325
GO:0016835 carbon-oxygen lyase activity	37	0.539682	0.601	0.578	Molecular Function	GO:0016835	carbon-oxygen lyase activity	0.0234534	0.539682	0	0	37	64
GO:0031399 regulation of protein modification process	613	0.24589	10.025	0.469	Biological Process	GO:0031399	regulation of protein modification process	0.0235086	0.24589	0	0	613	1307
GO:0042063 gliogenesis	90	0.246277	1.472	0.52	Biological Process	GO:0042063	gliogenesis	0.0235667	0.246277	0	0	90	173
GO:0021885 forebrain cell migration	26	0.247298	0.425	0.605	Biological Process	GO:0021885	forebrain cell migration	0.0237068	0.247298	0	0	26	43
GO:0060675 ureteric bud morphogenesis	26	0.247298	0.425	0.605	Biological Process	GO:0060675	ureteric bud morphogenesis	0.0237068	0.247298	0	0	26	43
GO:0072503 cellular divalent inorganic cation homeostasis	153	0.248488	2.502	0.5	Biological Process	GO:0072503	cellular divalent inorganic cation homeostasis	0.0238422	0.248488	0	0	153	306
GO:0005261 cation channel activity	120	0.539682	1.951	0.513	Molecular Function	GO:0005261	cation channel activity	0.0239131	0.539682	0	0	120	234
GO:0048167 regulation of synaptic plasticity	59	0.24889	0.965	0.541	Biological Process	GO:0048167	regulation of synaptic plasticity	0.0239236	0.24889	0	0	59	109
GO:1904950 negative regulation of establishment of protein localization	59	0.24889	0.965	0.541	Biological Process	GO:1904950	negative regulation of establishment of protein localization	0.0239236	0.24889	0	0	59	109
GO:0015035 protein disulfide oxidoreductase activity	11	0.539682	0.179	0.733	Molecular Function	GO:0015035	protein disulfide oxidoreductase activity	0.0239294	0.539682	0	0	11	15
GO:0050664 oxidoreductase activity, acting on NAD(P)H, oxygen as acceptor	11	0.539682	0.179	0.733	Molecular Function	GO:0050664	oxidoreductase activity, acting on NAD(P)H, oxygen as acceptor	0.0239294	0.539682	0	0	11	15
GO:1903706 regulation of hemopoiesis	119	0.249367	1.946	0.509	Biological Process	GO:1903706	regulation of hemopoiesis	0.0240863	0.249367	0	0	119	234
GO:0050851 antigen receptor-mediated signaling pathway	58	0.249367	0.948	0.542	Biological Process	GO:0050851	antigen receptor-mediated signaling pathway	0.0241549	0.249367	0	0	58	107
GO:0007040 lysosome organization	27	0.249367	0.442	0.6	Biological Process	GO:0007040	lysosome organization	0.0242794	0.249367	0	0	27	45
GO:0033692 cellular polysaccharide biosynthetic process	27	0.249367	0.442	0.6	Biological Process	GO:0033692	cellular polysaccharide biosynthetic process	0.0242794	0.249367	0	0	27	45
GO:0043242 negative regulation of protein complex disassembly	27	0.249367	0.442	0.6	Biological Process	GO:0043242	negative regulation of protein complex disassembly	0.0242794	0.249367	0	0	27	45
GO:0080171 lytic vacuole organization	27	0.249367	0.442	0.6	Biological Process	GO:0080171	lytic vacuole organization	0.0242794	0.249367	0	0	27	45
GO:1901880 negative regulation of protein depolymerization	27	0.249367	0.442	0.6	Biological Process	GO:1901880	negative regulation of protein depolymerization	0.0242794	0.249367	0	0	27	45
GO:0002065 columnar/cuboidal epithelial cell differentiation	57	0.249367	0.932	0.543	Biological Process	GO:0002065	columnar/cuboidal epithelial cell differentiation	0.0243824	0.249367	0	0	57	105
GO:0015171 amino acid transmembrane transporter activity	45	0.543249	0.731	0.562	Molecular Function	GO:0015171	amino acid transmembrane transporter activity	0.0244267	0.543249	0	0	45	80
GO:0004896 cytokine receptor activity	47	0.543249	0.764	0.56	Molecular Function	GO:0004896	cytokine receptor activity	0.0244526	0.543249	0	0	47	84
GO:0042987 amyloid precursor protein catabolic process	17	0.249367	0.278	0.654	Biological Process	GO:0042987	amyloid precursor protein catabolic process	0.0244752	0.249367	0	0	17	26
GO:0044091 membrane biogenesis	17	0.249367	0.278	0.654	Biological Process	GO:0044091	membrane biogenesis	0.0244752	0.249367	0	0	17	26
GO:0071622 regulation of granulocyte chemotaxis	17	0.249367	0.278	0.654	Biological Process	GO:0071622	regulation of granulocyte chemotaxis	0.0244752	0.249367	0	0	17	26
GO:0002495 antigen processing and presentation of peptide antigen via MHC class II	8	0.249367	0.131	0.8	Biological Process	GO:0002495	antigen processing and presentation of peptide antigen via MHC class II	0.024483	0.249367	0	0	8	10
GO:0003184 pulmonary valve morphogenesis	8	0.249367	0.131	0.8	Biological Process	GO:0003184	pulmonary valve morphogenesis	0.024483	0.249367	0	0	8	10
GO:0009162 deoxyribonucleoside monophosphate metabolic process	8	0.249367	0.131	0.8	Biological Process	GO:0009162	deoxyribonucleoside monophosphate metabolic process	0.024483	0.249367	0	0	8	10
GO:0010715 regulation of extracellular matrix disassembly	8	0.249367	0.131	0.8	Biological Process	GO:0010715	regulation of extracellular matrix disassembly	0.024483	0.249367	0	0	8	10
GO:0015732 prostaglandin transport	8	0.249367	0.131	0.8	Biological Process	GO:0015732	prostaglandin transport	0.024483	0.249367	0	0	8	10
GO:0030206 chondroitin sulfate biosynthetic process	8	0.249367	0.131	0.8	Biological Process	GO:0030206	chondroitin sulfate biosynthetic process	0.024483	0.249367	0	0	8	10
GO:0032328 alanine transport	8	0.249367	0.131	0.8	Biological Process	GO:0032328	alanine transport	0.024483	0.249367	0	0	8	10
GO:0042095 interferon-gamma biosynthetic process	8	0.249367	0.131	0.8	Biological Process	GO:0042095	interferon-gamma biosynthetic process	0.024483	0.249367	0	0	8	10
GO:0042559 pteridine-containing compound biosynthetic process	8	0.249367	0.131	0.8	Biological Process	GO:0042559	pteridine-containing compound biosynthetic process	0.024483	0.249367	0	0	8	10
GO:0046629 gamma-delta T cell activation	8	0.249367	0.131	0.8	Biological Process	GO:0046629	gamma-delta T cell activation	0.024483	0.249367	0	0	8	10
GO:0061548 ganglion development	8	0.249367	0.131	0.8	Biological Process	GO:0061548	ganglion development	0.024483	0.249367	0	0	8	10
GO:0072576 liver morphogenesis	8	0.249367	0.131	0.8	Biological Process	GO:0072576	liver morphogenesis	0.024483	0.249367	0	0	8	10
GO:1902287 semaphorin-plexin signaling pathway involved in axon guidance	8	0.249367	0.131	0.8	Biological Process	GO:1902287	semaphorin-plexin signaling pathway involved in axon guidance	0.024483	0.249367	0	0	8	10
GO:0060041 retina development in camera-type eye	56	0.250278	0.916	0.544	Biological Process	GO:0060041	retina development in camera-type eye	0.0246055	0.250278	0	0	56	103
GO:0035303 regulation of dephosphorylation	74	0.250278	1.21	0.529	Biological Process	GO:0035303	regulation of dephosphorylation	0.0246368	0.250278	0	0	74	140
GO:0050890 cognition	87	0.250278	1.423	0.521	Biological Process	GO:0050890	cognition	0.0246368	0.250278	0	0	87	167
GO:0030330 DNA damage response, signal transduction by p53 class mediator	28	0.251304	0.458	0.596	Biological Process	GO:0030330	DNA damage response, signal transduction by p53 class mediator	0.024781	0.251304	0	0	28	47
GO:0034333 adherens junction assembly	28	0.251304	0.458	0.596	Biological Process	GO:0034333	adherens junction assembly	0.024781	0.251304	0	0	28	47
GO:0016504 peptidase activator activity	16	0.548939	0.26	0.667	Molecular Function	GO:0016504	peptidase activator activity	0.0248931	0.548939	0	0	16	24
GO:0002440 production of molecular mediator of immune response	73	0.252729	1.194	0.529	Biological Process	GO:0002440	production of molecular mediator of immune response	0.0249649	0.252729	0	0	73	138
GO:0002768 immune response-regulating cell surface receptor signaling pathway	73	0.252729	1.194	0.529	Biological Process	GO:0002768	immune response-regulating cell surface receptor signaling pathway	0.0249649	0.252729	0	0	73	138
GO:0051091 positive regulation of sequence-specific DNA binding transcription factor activity	86	0.252893	1.406	0.521	Biological Process	GO:0051091	positive regulation of sequence-specific DNA binding transcription factor activity	0.0250028	0.252893	0	0	86	165
GO:0014068 positive regulation of phosphatidylinositol 3-kinase signaling	29	0.25483	0.474	0.592	Biological Process	GO:0014068	positive regulation of phosphatidylinositol 3-kinase signaling	0.0252173	0.25483	0	0	29	49
GO:0001654 eye development	125	0.25483	2.044	0.506	Biological Process	GO:0001654	eye development	0.025238	0.25483	0	0	125	247
GO:0042611 MHC protein complex	8	0.259005	0.127	0.8	Cellular Component	GO:0042611	MHC protein complex	0.0252512	0.259005	0	0	8	10
GO:0043186 P granule	8	0.259005	0.127	0.8	Cellular Component	GO:0043186	P granule	0.0252512	0.259005	0	0	8	10
GO:0045495 pole plasm	8	0.259005	0.127	0.8	Cellular Component	GO:0045495	pole plasm	0.0252512	0.259005	0	0	8	10
GO:0060293 germ plasm	8	0.259005	0.127	0.8	Cellular Component	GO:0060293	germ plasm	0.0252512	0.259005	0	0	8	10
GO:0043621 protein self-association	24	0.553087	0.39	0.615	Molecular Function	GO:0043621	protein self-association	0.025267	0.553087	0	0	24	39
GO:0002700 regulation of production of molecular mediator of immune response	52	0.256671	0.85	0.547	Biological Process	GO:0002700	regulation of production of molecular mediator of immune response	0.0254424	0.256671	0	0	52	95
GO:0070486 leukocyte aggregation	149	0.256692	2.437	0.5	Biological Process	GO:0070486	leukocyte aggregation	0.0254665	0.256692	0	0	149	298
GO:0099503 secretory vesicle	143	0.2598	2.272	0.504	Cellular Component	GO:0099503	secretory vesicle	0.0255096	0.2598	0	0	143	284
GO:0006112 energy reserve metabolic process	30	0.257714	0.491	0.588	Biological Process	GO:0006112	energy reserve metabolic process	0.0255934	0.257714	0	0	30	51
GO:0071706 tumor necrosis factor superfamily cytokine production	51	0.257714	0.834	0.548	Biological Process	GO:0071706	tumor necrosis factor superfamily cytokine production	0.0256343	0.257714	0	0	51	93
GO:1901136 carbohydrate derivative catabolic process	51	0.257714	0.834	0.548	Biological Process	GO:1901136	carbohydrate derivative catabolic process	0.0256343	0.257714	0	0	51	93
GO:0007548 sex differentiation	84	0.258122	1.374	0.522	Biological Process	GO:0007548	sex differentiation	0.0257487	0.258122	0	0	84	161
GO:0001819 positive regulation of cytokine production	132	0.258122	2.159	0.504	Biological Process	GO:0001819	positive regulation of cytokine production	0.0258615	0.258122	0	0	132	262
GO:0002526 acute inflammatory response	31	0.258122	0.507	0.585	Biological Process	GO:0002526	acute inflammatory response	0.0259143	0.258122	0	0	31	53
GO:0006096 glycolytic process	31	0.258122	0.507	0.585	Biological Process	GO:0006096	glycolytic process	0.0259143	0.258122	0	0	31	53
GO:0006757 ATP generation from ADP	31	0.258122	0.507	0.585	Biological Process	GO:0006757	ATP generation from ADP	0.0259143	0.258122	0	0	31	53
GO:0033627 cell adhesion mediated by integrin	31	0.258122	0.507	0.585	Biological Process	GO:0033627	cell adhesion mediated by integrin	0.0259143	0.258122	0	0	31	53
GO:0042490 mechanoreceptor differentiation	31	0.258122	0.507	0.585	Biological Process	GO:0042490	mechanoreceptor differentiation	0.0259143	0.258122	0	0	31	53
GO:0003272 endocardial cushion formation	12	0.258122	0.196	0.706	Biological Process	GO:0003272	endocardial cushion formation	0.0260398	0.258122	0	0	12	17
GO:0010762 regulation of fibroblast migration	12	0.258122	0.196	0.706	Biological Process	GO:0010762	regulation of fibroblast migration	0.0260398	0.258122	0	0	12	17
GO:0030859 polarized epithelial cell differentiation	12	0.258122	0.196	0.706	Biological Process	GO:0030859	polarized epithelial cell differentiation	0.0260398	0.258122	0	0	12	17
GO:0032885 regulation of polysaccharide biosynthetic process	12	0.258122	0.196	0.706	Biological Process	GO:0032885	regulation of polysaccharide biosynthetic process	0.0260398	0.258122	0	0	12	17
GO:0044458 motile cilium assembly	12	0.258122	0.196	0.706	Biological Process	GO:0044458	motile cilium assembly	0.0260398	0.258122	0	0	12	17
GO:0045671 negative regulation of osteoclast differentiation	12	0.258122	0.196	0.706	Biological Process	GO:0045671	negative regulation of osteoclast differentiation	0.0260398	0.258122	0	0	12	17
GO:0050650 chondroitin sulfate proteoglycan biosynthetic process	12	0.258122	0.196	0.706	Biological Process	GO:0050650	chondroitin sulfate proteoglycan biosynthetic process	0.0260398	0.258122	0	0	12	17
GO:0060292 long term synaptic depression	12	0.258122	0.196	0.706	Biological Process	GO:0060292	long term synaptic depression	0.0260398	0.258122	0	0	12	17
GO:0004115 3',5'-cyclic-AMP phosphodiesterase activity	8	0.566272	0.13	0.8	Molecular Function	GO:0004115	3',5'-cyclic-AMP phosphodiesterase activity	0.0260595	0.566272	0	0	8	10
GO:0034341 response to interferon-gamma	48	0.258122	0.785	0.552	Biological Process	GO:0034341	response to interferon-gamma	0.0261554	0.258122	0	0	48	87
GO:0010718 positive regulation of epithelial to mesenchymal transition	18	0.258122	0.294	0.643	Biological Process	GO:0010718	positive regulation of epithelial to mesenchymal transition	0.0261574	0.258122	0	0	18	28
GO:0035036 sperm-egg recognition	18	0.258122	0.294	0.643	Biological Process	GO:0035036	sperm-egg recognition	0.0261574	0.258122	0	0	18	28
GO:0038084 vascular endothelial growth factor signaling pathway	18	0.258122	0.294	0.643	Biological Process	GO:0038084	vascular endothelial growth factor signaling pathway	0.0261574	0.258122	0	0	18	28
GO:0051489 regulation of filopodium assembly	18	0.258122	0.294	0.643	Biological Process	GO:0051489	regulation of filopodium assembly	0.0261574	0.258122	0	0	18	28
GO:0070231 T cell apoptotic process	18	0.258122	0.294	0.643	Biological Process	GO:0070231	T cell apoptotic process	0.0261574	0.258122	0	0	18	28
GO:0009798 axis specification	32	0.258122	0.523	0.582	Biological Process	GO:0009798	axis specification	0.0261843	0.258122	0	0	32	55
GO:0043255 regulation of carbohydrate biosynthetic process	32	0.258122	0.523	0.582	Biological Process	GO:0043255	regulation of carbohydrate biosynthetic process	0.0261843	0.258122	0	0	32	55
GO:0001838 embryonic epithelial tube formation	46	0.260277	0.752	0.554	Biological Process	GO:0001838	embryonic epithelial tube formation	0.0264476	0.260277	0	0	46	83
GO:0072175 epithelial tube formation	46	0.260277	0.752	0.554	Biological Process	GO:0072175	epithelial tube formation	0.0264476	0.260277	0	0	46	83
GO:0030426 growth cone	28	0.2678	0.445	0.596	Cellular Component	GO:0030426	growth cone	0.0264817	0.2678	0	0	28	47
GO:0030217 T cell differentiation	82	0.260702	1.341	0.522	Biological Process	GO:0030217	T cell differentiation	0.0265133	0.260702	0	0	82	157
GO:0030282 bone mineralization	45	0.261077	0.736	0.556	Biological Process	GO:0030282	bone mineralization	0.0265737	0.261077	0	0	45	81
GO:0051272 positive regulation of cellular component movement	154	0.261238	2.518	0.498	Biological Process	GO:0051272	positive regulation of cellular component movement	0.0266164	0.261238	0	0	154	309
GO:0002429 immune response-activating cell surface receptor signaling pathway	68	0.261238	1.112	0.531	Biological Process	GO:0002429	immune response-activating cell surface receptor signaling pathway	0.026636	0.261238	0	0	68	128
GO:0010634 positive regulation of epithelial cell migration	44	0.261238	0.72	0.557	Biological Process	GO:0010634	positive regulation of epithelial cell migration	0.0266849	0.261238	0	0	44	79
GO:0042035 regulation of cytokine biosynthetic process	35	0.261238	0.572	0.574	Biological Process	GO:0042035	regulation of cytokine biosynthetic process	0.0267293	0.261238	0	0	35	61
GO:0010811 positive regulation of cell-substrate adhesion	36	0.261238	0.589	0.571	Biological Process	GO:0010811	positive regulation of cell-substrate adhesion	0.0268343	0.261238	0	0	36	63
GO:0021987 cerebral cortex development	36	0.261238	0.589	0.571	Biological Process	GO:0021987	cerebral cortex development	0.0268343	0.261238	0	0	36	63
GO:0055007 cardiac muscle cell differentiation	36	0.261238	0.589	0.571	Biological Process	GO:0055007	cardiac muscle cell differentiation	0.0268343	0.261238	0	0	36	63
GO:0018107 peptidyl-threonine phosphorylation	42	0.261238	0.687	0.56	Biological Process	GO:0018107	peptidyl-threonine phosphorylation	0.0268562	0.261238	0	0	42	75
GO:0045444 fat cell differentiation	81	0.261238	1.325	0.523	Biological Process	GO:0045444	fat cell differentiation	0.0269025	0.261238	0	0	81	155
GO:0001656 metanephros development	37	0.261238	0.605	0.569	Biological Process	GO:0001656	metanephros development	0.0269061	0.261238	0	0	37	65
GO:0006090 pyruvate metabolic process	41	0.261238	0.67	0.562	Biological Process	GO:0006090	pyruvate metabolic process	0.0269133	0.261238	0	0	41	73
GO:0002367 cytokine production involved in immune response	38	0.261238	0.621	0.567	Biological Process	GO:0002367	cytokine production involved in immune response	0.0269474	0.261238	0	0	38	67
GO:0032649 regulation of interferon-gamma production	38	0.261238	0.621	0.567	Biological Process	GO:0032649	regulation of interferon-gamma production	0.0269474	0.261238	0	0	38	67
GO:1901606 alpha-amino acid catabolic process	38	0.261238	0.621	0.567	Biological Process	GO:1901606	alpha-amino acid catabolic process	0.0269474	0.261238	0	0	38	67
GO:0030218 erythrocyte differentiation	40	0.261238	0.654	0.563	Biological Process	GO:0030218	erythrocyte differentiation	0.0269488	0.261238	0	0	40	71
GO:0051651 maintenance of location in cell	40	0.261238	0.654	0.563	Biological Process	GO:0051651	maintenance of location in cell	0.0269488	0.261238	0	0	40	71
GO:0009891 positive regulation of biosynthetic process	704	0.261965	11.513	0.466	Biological Process	GO:0009891	positive regulation of biosynthetic process	0.0270464	0.261965	0	0	704	1510
GO:0045860 positive regulation of protein kinase activity	160	0.263954	2.617	0.497	Biological Process	GO:0045860	positive regulation of protein kinase activity	0.0272743	0.263954	0	0	160	322
GO:0070372 regulation of ERK1 and ERK2 cascade	91	0.265699	1.488	0.517	Biological Process	GO:0070372	regulation of ERK1 and ERK2 cascade	0.027515	0.265699	0	0	91	176
GO:0022402 cell cycle process	395	0.265699	6.46	0.475	Biological Process	GO:0022402	cell cycle process	0.0275192	0.265699	0	0	395	831
GO:0010677 negative regulation of cellular carbohydrate metabolic process	19	0.265699	0.311	0.633	Biological Process	GO:0010677	negative regulation of cellular carbohydrate metabolic process	0.0276474	0.265699	0	0	19	30
GO:0030521 androgen receptor signaling pathway	19	0.265699	0.311	0.633	Biological Process	GO:0030521	androgen receptor signaling pathway	0.0276474	0.265699	0	0	19	30
GO:0048066 developmental pigmentation	19	0.265699	0.311	0.633	Biological Process	GO:0048066	developmental pigmentation	0.0276474	0.265699	0	0	19	30
GO:0050710 negative regulation of cytokine secretion	19	0.265699	0.311	0.633	Biological Process	GO:0050710	negative regulation of cytokine secretion	0.0276474	0.265699	0	0	19	30
GO:1900006 positive regulation of dendrite development	19	0.265699	0.311	0.633	Biological Process	GO:1900006	positive regulation of dendrite development	0.0276474	0.265699	0	0	19	30
GO:0043270 positive regulation of ion transport	65	0.265699	1.063	0.533	Biological Process	GO:0043270	positive regulation of ion transport	0.0276572	0.265699	0	0	65	122
GO:0043254 regulation of protein complex assembly	144	0.265699	2.355	0.5	Biological Process	GO:0043254	regulation of protein complex assembly	0.0276599	0.265699	0	0	144	288
GO:0009150 purine ribonucleotide metabolic process	135	0.270349	2.208	0.502	Biological Process	GO:0009150	purine ribonucleotide metabolic process	0.0281672	0.270349	0	0	135	269
GO:0003785 actin monomer binding	12	0.600593	0.195	0.706	Molecular Function	GO:0003785	actin monomer binding	0.0282161	0.600593	0	0	12	17
GO:0004806 triglyceride lipase activity	12	0.600593	0.195	0.706	Molecular Function	GO:0004806	triglyceride lipase activity	0.0282161	0.600593	0	0	12	17
GO:0043281 regulation of cysteine-type endopeptidase activity involved in apoptotic process	63	0.271805	1.03	0.534	Biological Process	GO:0043281	regulation of cysteine-type endopeptidase activity involved in apoptotic process	0.0283421	0.271805	0	0	63	118
GO:0051403 stress-activated MAPK cascade	89	0.271916	1.455	0.517	Biological Process	GO:0051403	stress-activated MAPK cascade	0.0283771	0.271916	0	0	89	172
GO:0009101 glycoprotein biosynthetic process	126	0.273364	2.061	0.504	Biological Process	GO:0009101	glycoprotein biosynthetic process	0.0285516	0.273364	0	0	126	250
GO:0006909 phagocytosis	62	0.274415	1.014	0.534	Biological Process	GO:0006909	phagocytosis	0.028685	0.274415	0	0	62	116
GO:0050768 negative regulation of neurogenesis	88	0.275457	1.439	0.518	Biological Process	GO:0050768	negative regulation of neurogenesis	0.0288176	0.275457	0	0	88	170
GO:0048260 positive regulation of receptor-mediated endocytosis	20	0.276148	0.327	0.625	Biological Process	GO:0048260	positive regulation of receptor-mediated endocytosis	0.028961	0.276148	0	0	20	32
GO:0060412 ventricular septum morphogenesis	20	0.276148	0.327	0.625	Biological Process	GO:0060412	ventricular septum morphogenesis	0.028961	0.276148	0	0	20	32
GO:1904666 regulation of ubiquitin protein ligase activity	20	0.276148	0.327	0.625	Biological Process	GO:1904666	regulation of ubiquitin protein ligase activity	0.028961	0.276148	0	0	20	32
GO:0002218 activation of innate immune response	60	0.279135	0.981	0.536	Biological Process	GO:0002218	activation of innate immune response	0.02937	0.279135	0	0	60	112
GO:0010675 regulation of cellular carbohydrate metabolic process	60	0.279135	0.981	0.536	Biological Process	GO:0010675	regulation of cellular carbohydrate metabolic process	0.02937	0.279135	0	0	60	112
GO:0021915 neural tube development	60	0.279135	0.981	0.536	Biological Process	GO:0021915	neural tube development	0.02937	0.279135	0	0	60	112
GO:0046332 SMAD binding	30	0.600593	0.488	0.588	Molecular Function	GO:0046332	SMAD binding	0.0293872	0.600593	0	0	30	51
GO:0032881 regulation of polysaccharide metabolic process	13	0.279135	0.213	0.684	Biological Process	GO:0032881	regulation of polysaccharide metabolic process	0.0294658	0.279135	0	0	13	19
GO:0044273 sulfur compound catabolic process	13	0.279135	0.213	0.684	Biological Process	GO:0044273	sulfur compound catabolic process	0.0294658	0.279135	0	0	13	19
GO:0050716 positive regulation of interleukin-1 secretion	13	0.279135	0.213	0.684	Biological Process	GO:0050716	positive regulation of interleukin-1 secretion	0.0294658	0.279135	0	0	13	19
GO:0090075 relaxation of muscle	13	0.279135	0.213	0.684	Biological Process	GO:0090075	relaxation of muscle	0.0294658	0.279135	0	0	13	19
GO:1904037 positive regulation of epithelial cell apoptotic process	13	0.279135	0.213	0.684	Biological Process	GO:1904037	positive regulation of epithelial cell apoptotic process	0.0294658	0.279135	0	0	13	19
GO:0007163 establishment or maintenance of cell polarity	86	0.281294	1.406	0.518	Biological Process	GO:0007163	establishment or maintenance of cell polarity	0.0297179	0.281294	0	0	86	166
GO:0080135 regulation of cellular response to stress	247	0.282831	4.039	0.484	Biological Process	GO:0080135	regulation of cellular response to stress	0.0299045	0.282831	0	0	247	510
GO:0070371 ERK1 and ERK2 cascade	96	0.282925	1.57	0.513	Biological Process	GO:0070371	ERK1 and ERK2 cascade	0.0299388	0.282925	0	0	96	187
GO:0022838 substrate-specific channel activity	177	0.600593	2.877	0.497	Molecular Function	GO:0022838	substrate-specific channel activity	0.0299655	0.600593	0	0	177	356
GO:0048013 ephrin receptor signaling pathway	21	0.283657	0.343	0.618	Biological Process	GO:0048013	ephrin receptor signaling pathway	0.0301136	0.283657	0	0	21	34
GO:0050853 B cell receptor signaling pathway	21	0.283657	0.343	0.618	Biological Process	GO:0050853	B cell receptor signaling pathway	0.0301136	0.283657	0	0	21	34
GO:0090317 negative regulation of intracellular protein transport	21	0.283657	0.343	0.618	Biological Process	GO:0090317	negative regulation of intracellular protein transport	0.0301136	0.283657	0	0	21	34
GO:1902017 regulation of cilium assembly	21	0.283657	0.343	0.618	Biological Process	GO:1902017	regulation of cilium assembly	0.0301136	0.283657	0	0	21	34
GO:0043492 ATPase activity, coupled to movement of substances	54	0.600593	0.878	0.545	Molecular Function	GO:0043492	ATPase activity, coupled to movement of substances	0.0303449	0.600593	0	0	54	99
GO:0005635 nuclear envelope	131	0.308107	2.082	0.504	Cellular Component	GO:0005635	nuclear envelope	0.030682	0.308107	0	0	131	260
GO:0043178 alcohol binding	51	0.600593	0.829	0.548	Molecular Function	GO:0043178	alcohol binding	0.0308667	0.600593	0	0	51	93
GO:0008360 regulation of cell shape	55	0.292191	0.899	0.539	Biological Process	GO:0008360	regulation of cell shape	0.0310592	0.292191	0	0	55	102
GO:0042093 T-helper cell differentiation	22	0.292191	0.36	0.611	Biological Process	GO:0042093	T-helper cell differentiation	0.0311199	0.292191	0	0	22	36
GO:0060688 regulation of morphogenesis of a branching structure	22	0.292191	0.36	0.611	Biological Process	GO:0060688	regulation of morphogenesis of a branching structure	0.0311199	0.292191	0	0	22	36
GO:0086001 cardiac muscle cell action potential	22	0.292191	0.36	0.611	Biological Process	GO:0086001	cardiac muscle cell action potential	0.0311199	0.292191	0	0	22	36
GO:0055065 metal ion homeostasis	200	0.292979	3.271	0.489	Biological Process	GO:0055065	metal ion homeostasis	0.0312889	0.292979	0	0	200	409
GO:0050878 regulation of body fluid levels	93	0.292979	1.521	0.514	Biological Process	GO:0050878	regulation of body fluid levels	0.0314059	0.292979	0	0	93	181
GO:0042826 histone deacetylase binding	45	0.600593	0.731	0.556	Molecular Function	GO:0042826	histone deacetylase binding	0.0315768	0.600593	0	0	45	81
GO:0042176 regulation of protein catabolic process	136	0.292979	2.224	0.5	Biological Process	GO:0042176	regulation of protein catabolic process	0.0315882	0.292979	0	0	136	272
GO:0003177 pulmonary valve development	9	0.292979	0.147	0.75	Biological Process	GO:0003177	pulmonary valve development	0.0316192	0.292979	0	0	9	12
GO:0009068 aspartate family amino acid catabolic process	9	0.292979	0.147	0.75	Biological Process	GO:0009068	aspartate family amino acid catabolic process	0.0316192	0.292979	0	0	9	12
GO:0019511 peptidyl-proline hydroxylation	9	0.292979	0.147	0.75	Biological Process	GO:0019511	peptidyl-proline hydroxylation	0.0316192	0.292979	0	0	9	12
GO:0035162 embryonic hemopoiesis	9	0.292979	0.147	0.75	Biological Process	GO:0035162	embryonic hemopoiesis	0.0316192	0.292979	0	0	9	12
GO:0043144 snoRNA processing	9	0.292979	0.147	0.75	Biological Process	GO:0043144	snoRNA processing	0.0316192	0.292979	0	0	9	12
GO:0061437 renal system vasculature development	9	0.292979	0.147	0.75	Biological Process	GO:0061437	renal system vasculature development	0.0316192	0.292979	0	0	9	12
GO:0061440 kidney vasculature development	9	0.292979	0.147	0.75	Biological Process	GO:0061440	kidney vasculature development	0.0316192	0.292979	0	0	9	12
GO:2000047 regulation of cell-cell adhesion mediated by cadherin	9	0.292979	0.147	0.75	Biological Process	GO:2000047	regulation of cell-cell adhesion mediated by cadherin	0.0316192	0.292979	0	0	9	12
GO:0015629 actin cytoskeleton	169	0.313938	2.686	0.496	Cellular Component	GO:0015629	actin cytoskeleton	0.0316593	0.313938	0	0	169	341
GO:0004536 deoxyribonuclease activity	42	0.600593	0.683	0.56	Molecular Function	GO:0004536	deoxyribonuclease activity	0.0316992	0.600593	0	0	42	75
GO:0005739 mitochondrion	493	0.313938	7.834	0.473	Cellular Component	GO:0005739	mitochondrion	0.0316999	0.313938	0	0	493	1043
GO:0002705 positive regulation of leukocyte mediated immunity	53	0.292979	0.867	0.541	Biological Process	GO:0002705	positive regulation of leukocyte mediated immunity	0.0317152	0.292979	0	0	53	98
GO:0002758 innate immune response-activating signal transduction	53	0.292979	0.867	0.541	Biological Process	GO:0002758	innate immune response-activating signal transduction	0.0317152	0.292979	0	0	53	98
GO:0043393 regulation of protein binding	69	0.292979	1.128	0.527	Biological Process	GO:0043393	regulation of protein binding	0.0319281	0.292979	0	0	69	131
GO:0001755 neural crest cell migration	23	0.292979	0.376	0.605	Biological Process	GO:0001755	neural crest cell migration	0.0319934	0.292979	0	0	23	38
GO:0001885 endothelial cell development	23	0.292979	0.376	0.605	Biological Process	GO:0001885	endothelial cell development	0.0319934	0.292979	0	0	23	38
GO:0002287 alpha-beta T cell activation involved in immune response	23	0.292979	0.376	0.605	Biological Process	GO:0002287	alpha-beta T cell activation involved in immune response	0.0319934	0.292979	0	0	23	38
GO:0002293 alpha-beta T cell differentiation involved in immune response	23	0.292979	0.376	0.605	Biological Process	GO:0002293	alpha-beta T cell differentiation involved in immune response	0.0319934	0.292979	0	0	23	38
GO:0035773 insulin secretion involved in cellular response to glucose stimulus	23	0.292979	0.376	0.605	Biological Process	GO:0035773	insulin secretion involved in cellular response to glucose stimulus	0.0319934	0.292979	0	0	23	38
GO:1900076 regulation of cellular response to insulin stimulus	23	0.292979	0.376	0.605	Biological Process	GO:1900076	regulation of cellular response to insulin stimulus	0.0319934	0.292979	0	0	23	38
GO:1901655 cellular response to ketone	23	0.292979	0.376	0.605	Biological Process	GO:1901655	cellular response to ketone	0.0319934	0.292979	0	0	23	38
GO:0010594 regulation of endothelial cell migration	52	0.292979	0.85	0.542	Biological Process	GO:0010594	regulation of endothelial cell migration	0.0320366	0.292979	0	0	52	96
GO:0030326 embryonic limb morphogenesis	52	0.292979	0.85	0.542	Biological Process	GO:0030326	embryonic limb morphogenesis	0.0320366	0.292979	0	0	52	96
GO:0035113 embryonic appendage morphogenesis	52	0.292979	0.85	0.542	Biological Process	GO:0035113	embryonic appendage morphogenesis	0.0320366	0.292979	0	0	52	96
GO:0060078 regulation of postsynaptic membrane potential	52	0.292979	0.85	0.542	Biological Process	GO:0060078	regulation of postsynaptic membrane potential	0.0320366	0.292979	0	0	52	96
GO:1900180 regulation of protein localization to nucleus	52	0.292979	0.85	0.542	Biological Process	GO:1900180	regulation of protein localization to nucleus	0.0320366	0.292979	0	0	52	96
GO:0051090 regulation of sequence-specific DNA binding transcription factor activity	127	0.292979	2.077	0.502	Biological Process	GO:0051090	regulation of sequence-specific DNA binding transcription factor activity	0.0321695	0.292979	0	0	127	253
GO:0048365 Rac GTPase binding	20	0.600593	0.325	0.625	Molecular Function	GO:0048365	Rac GTPase binding	0.032253	0.600593	0	0	20	32
GO:0048871 multicellular organismal homeostasis	110	0.292979	1.799	0.507	Biological Process	GO:0048871	multicellular organismal homeostasis	0.0322931	0.292979	0	0	110	217
GO:0000578 embryonic axis specification	14	0.292979	0.229	0.667	Biological Process	GO:0000578	embryonic axis specification	0.0324553	0.292979	0	0	14	21
GO:0043269 regulation of ion transport	191	0.292979	3.123	0.49	Biological Process	GO:0043269	regulation of ion transport	0.0325376	0.292979	0	0	191	390
GO:0007009 plasma membrane organization	118	0.292979	1.93	0.504	Biological Process	GO:0007009	plasma membrane organization	0.0326001	0.292979	0	0	118	234
GO:1904951 positive regulation of establishment of protein localization	118	0.292979	1.93	0.504	Biological Process	GO:1904951	positive regulation of establishment of protein localization	0.0326001	0.292979	0	0	118	234
GO:0002923 regulation of humoral immune response mediated by circulating immunoglobulin	6	0.292979	0.098	0.857	Biological Process	GO:0002923	regulation of humoral immune response mediated by circulating immunoglobulin	0.0326388	0.292979	0	0	6	7
GO:0003174 mitral valve development	6	0.292979	0.098	0.857	Biological Process	GO:0003174	mitral valve development	0.0326388	0.292979	0	0	6	7
GO:0006108 malate metabolic process	6	0.292979	0.098	0.857	Biological Process	GO:0006108	malate metabolic process	0.0326388	0.292979	0	0	6	7
GO:0006689 ganglioside catabolic process	6	0.292979	0.098	0.857	Biological Process	GO:0006689	ganglioside catabolic process	0.0326388	0.292979	0	0	6	7
GO:0010635 regulation of mitochondrial fusion	6	0.292979	0.098	0.857	Biological Process	GO:0010635	regulation of mitochondrial fusion	0.0326388	0.292979	0	0	6	7
GO:0010882 regulation of cardiac muscle contraction by calcium ion signaling	6	0.292979	0.098	0.857	Biological Process	GO:0010882	regulation of cardiac muscle contraction by calcium ion signaling	0.0326388	0.292979	0	0	6	7
GO:0015014 heparan sulfate proteoglycan biosynthetic process, polysaccharide chain biosynthetic process	6	0.292979	0.098	0.857	Biological Process	GO:0015014	heparan sulfate proteoglycan biosynthetic process, polysaccharide chain biosynthetic process	0.0326388	0.292979	0	0	6	7
GO:0017014 protein nitrosylation	6	0.292979	0.098	0.857	Biological Process	GO:0017014	protein nitrosylation	0.0326388	0.292979	0	0	6	7
GO:0018119 peptidyl-cysteine S-nitrosylation	6	0.292979	0.098	0.857	Biological Process	GO:0018119	peptidyl-cysteine S-nitrosylation	0.0326388	0.292979	0	0	6	7
GO:0031953 negative regulation of protein autophosphorylation	6	0.292979	0.098	0.857	Biological Process	GO:0031953	negative regulation of protein autophosphorylation	0.0326388	0.292979	0	0	6	7
GO:0032306 regulation of prostaglandin secretion	6	0.292979	0.098	0.857	Biological Process	GO:0032306	regulation of prostaglandin secretion	0.0326388	0.292979	0	0	6	7
GO:0034163 regulation of toll-like receptor 9 signaling pathway	6	0.292979	0.098	0.857	Biological Process	GO:0034163	regulation of toll-like receptor 9 signaling pathway	0.0326388	0.292979	0	0	6	7
GO:0038166 angiotensin-activated signaling pathway	6	0.292979	0.098	0.857	Biological Process	GO:0038166	angiotensin-activated signaling pathway	0.0326388	0.292979	0	0	6	7
GO:0042992 negative regulation of transcription factor import into nucleus	6	0.292979	0.098	0.857	Biological Process	GO:0042992	negative regulation of transcription factor import into nucleus	0.0326388	0.292979	0	0	6	7
GO:0042994 cytoplasmic sequestering of transcription factor	6	0.292979	0.098	0.857	Biological Process	GO:0042994	cytoplasmic sequestering of transcription factor	0.0326388	0.292979	0	0	6	7
GO:0044539 long-chain fatty acid import	6	0.292979	0.098	0.857	Biological Process	GO:0044539	long-chain fatty acid import	0.0326388	0.292979	0	0	6	7
GO:0046477 glycosylceramide catabolic process	6	0.292979	0.098	0.857	Biological Process	GO:0046477	glycosylceramide catabolic process	0.0326388	0.292979	0	0	6	7
GO:0046851 negative regulation of bone remodeling	6	0.292979	0.098	0.857	Biological Process	GO:0046851	negative regulation of bone remodeling	0.0326388	0.292979	0	0	6	7
GO:0048382 mesendoderm development	6	0.292979	0.098	0.857	Biological Process	GO:0048382	mesendoderm development	0.0326388	0.292979	0	0	6	7
GO:0051764 actin crosslink formation	6	0.292979	0.098	0.857	Biological Process	GO:0051764	actin crosslink formation	0.0326388	0.292979	0	0	6	7
GO:0060767 epithelial cell proliferation involved in prostate gland development	6	0.292979	0.098	0.857	Biological Process	GO:0060767	epithelial cell proliferation involved in prostate gland development	0.0326388	0.292979	0	0	6	7
GO:0061438 renal system vasculature morphogenesis	6	0.292979	0.098	0.857	Biological Process	GO:0061438	renal system vasculature morphogenesis	0.0326388	0.292979	0	0	6	7
GO:0061439 kidney vasculature morphogenesis	6	0.292979	0.098	0.857	Biological Process	GO:0061439	kidney vasculature morphogenesis	0.0326388	0.292979	0	0	6	7
GO:0071679 commissural neuron axon guidance	6	0.292979	0.098	0.857	Biological Process	GO:0071679	commissural neuron axon guidance	0.0326388	0.292979	0	0	6	7
GO:1903726 negative regulation of phospholipid metabolic process	6	0.292979	0.098	0.857	Biological Process	GO:1903726	negative regulation of phospholipid metabolic process	0.0326388	0.292979	0	0	6	7
GO:0033646 host intracellular part	9	0.318177	0.143	0.75	Cellular Component	GO:0033646	host intracellular part	0.0326621	0.318177	0	0	9	12
GO:0043656 intracellular region of host	9	0.318177	0.143	0.75	Cellular Component	GO:0043656	intracellular region of host	0.0326621	0.318177	0	0	9	12
GO:0007050 cell cycle arrest	50	0.292979	0.818	0.543	Biological Process	GO:0007050	cell cycle arrest	0.0326622	0.292979	0	0	50	92
GO:0002292 T cell differentiation involved in immune response	24	0.29306	0.392	0.6	Biological Process	GO:0002292	T cell differentiation involved in immune response	0.0327467	0.29306	0	0	24	40
GO:0022029 telencephalon cell migration	24	0.29306	0.392	0.6	Biological Process	GO:0022029	telencephalon cell migration	0.0327467	0.29306	0	0	24	40
GO:0070227 lymphocyte apoptotic process	24	0.29306	0.392	0.6	Biological Process	GO:0070227	lymphocyte apoptotic process	0.0327467	0.29306	0	0	24	40
GO:0001227 transcriptional repressor activity, RNA polymerase II transcription regulatory region sequence-specific binding	96	0.600593	1.56	0.516	Molecular Function	GO:0001227	transcriptional repressor activity, RNA polymerase II transcription regulatory region sequence-specific binding	0.0330839	0.600593	0	0	96	186
GO:0002011 morphogenesis of an epithelial sheet	25	0.29814	0.409	0.595	Biological Process	GO:0002011	morphogenesis of an epithelial sheet	0.0333911	0.29814	0	0	25	42
GO:0002260 lymphocyte homeostasis	25	0.29814	0.409	0.595	Biological Process	GO:0002260	lymphocyte homeostasis	0.0333911	0.29814	0	0	25	42
GO:1903317 regulation of protein maturation	25	0.29814	0.409	0.595	Biological Process	GO:1903317	regulation of protein maturation	0.0333911	0.29814	0	0	25	42
GO:0030430 host cell cytoplasm	6	0.318177	0.095	0.857	Cellular Component	GO:0030430	host cell cytoplasm	0.0334573	0.318177	0	0	6	7
GO:0030991 intraciliary transport particle A	6	0.318177	0.095	0.857	Cellular Component	GO:0030991	intraciliary transport particle A	0.0334573	0.318177	0	0	6	7
GO:0033655 host cell cytoplasm part	6	0.318177	0.095	0.857	Cellular Component	GO:0033655	host cell cytoplasm part	0.0334573	0.318177	0	0	6	7
GO:0097539 ciliary transition fiber	6	0.318177	0.095	0.857	Cellular Component	GO:0097539	ciliary transition fiber	0.0334573	0.318177	0	0	6	7
GO:1901653 cellular response to peptide	89	0.29865	1.455	0.514	Biological Process	GO:1901653	cellular response to peptide	0.0334738	0.29865	0	0	89	173
GO:0070665 positive regulation of leukocyte proliferation	47	0.299052	0.769	0.547	Biological Process	GO:0070665	positive regulation of leukocyte proliferation	0.0335446	0.299052	0	0	47	86
GO:0009259 ribonucleotide metabolic process	140	0.299092	2.289	0.498	Biological Process	GO:0009259	ribonucleotide metabolic process	0.0335747	0.299092	0	0	140	281
GO:0001540 beta-amyloid binding	21	0.600593	0.341	0.618	Molecular Function	GO:0001540	beta-amyloid binding	0.0336215	0.600593	0	0	21	34
GO:0016903 oxidoreductase activity, acting on the aldehyde or oxo group of donors	21	0.600593	0.341	0.618	Molecular Function	GO:0016903	oxidoreductase activity, acting on the aldehyde or oxo group of donors	0.0336215	0.600593	0	0	21	34
GO:0045309 protein phosphorylated amino acid binding	21	0.600593	0.341	0.618	Molecular Function	GO:0045309	protein phosphorylated amino acid binding	0.0336215	0.600593	0	0	21	34
GO:0022836 gated channel activity	135	0.600593	2.194	0.504	Molecular Function	GO:0022836	gated channel activity	0.0337352	0.600593	0	0	135	268
GO:0097305 response to alcohol	65	0.300307	1.063	0.528	Biological Process	GO:0097305	response to alcohol	0.0337369	0.300307	0	0	65	123
GO:0003906 DNA-(apurinic or apyrimidinic site) lyase activity	9	0.600593	0.146	0.75	Molecular Function	GO:0003906	DNA-(apurinic or apyrimidinic site) lyase activity	0.0337605	0.600593	0	0	9	12
GO:0016500 protein-hormone receptor activity	9	0.600593	0.146	0.75	Molecular Function	GO:0016500	protein-hormone receptor activity	0.0337605	0.600593	0	0	9	12
GO:0097546 ciliary base	14	0.319952	0.222	0.667	Cellular Component	GO:0097546	ciliary base	0.0338668	0.319952	0	0	14	21
GO:0015267 channel activity	184	0.600593	2.991	0.495	Molecular Function	GO:0015267	channel activity	0.0339208	0.600593	0	0	184	372
GO:0022803 passive transmembrane transporter activity	184	0.600593	2.991	0.495	Molecular Function	GO:0022803	passive transmembrane transporter activity	0.0339208	0.600593	0	0	184	372
GO:0048814 regulation of dendrite morphogenesis	26	0.301398	0.425	0.591	Biological Process	GO:0048814	regulation of dendrite morphogenesis	0.033937	0.301398	0	0	26	44
GO:0072171 mesonephric tubule morphogenesis	26	0.301398	0.425	0.591	Biological Process	GO:0072171	mesonephric tubule morphogenesis	0.033937	0.301398	0	0	26	44
GO:2000738 positive regulation of stem cell differentiation	26	0.301398	0.425	0.591	Biological Process	GO:2000738	positive regulation of stem cell differentiation	0.033937	0.301398	0	0	26	44
GO:0032946 positive regulation of mononuclear cell proliferation	45	0.302465	0.736	0.549	Biological Process	GO:0032946	positive regulation of mononuclear cell proliferation	0.0340831	0.302465	0	0	45	82
GO:0008270 zinc ion binding	294	0.600593	4.779	0.484	Molecular Function	GO:0008270	zinc ion binding	0.0342467	0.600593	0	0	294	608
GO:0004931 extracellular ATP-gated cation channel activity	6	0.600593	0.098	0.857	Molecular Function	GO:0004931	extracellular ATP-gated cation channel activity	0.0343144	0.600593	0	0	6	7
GO:0005165 neurotrophin receptor binding	6	0.600593	0.098	0.857	Molecular Function	GO:0005165	neurotrophin receptor binding	0.0343144	0.600593	0	0	6	7
GO:0005172 vascular endothelial growth factor receptor binding	6	0.600593	0.098	0.857	Molecular Function	GO:0005172	vascular endothelial growth factor receptor binding	0.0343144	0.600593	0	0	6	7
GO:0015180 L-alanine transmembrane transporter activity	6	0.600593	0.098	0.857	Molecular Function	GO:0015180	L-alanine transmembrane transporter activity	0.0343144	0.600593	0	0	6	7
GO:0015271 outward rectifier potassium channel activity	6	0.600593	0.098	0.857	Molecular Function	GO:0015271	outward rectifier potassium channel activity	0.0343144	0.600593	0	0	6	7
GO:0016863 intramolecular oxidoreductase activity, transposing C=C bonds	6	0.600593	0.098	0.857	Molecular Function	GO:0016863	intramolecular oxidoreductase activity, transposing C=C bonds	0.0343144	0.600593	0	0	6	7
GO:0017169 CDP-alcohol phosphatidyltransferase activity	6	0.600593	0.098	0.857	Molecular Function	GO:0017169	CDP-alcohol phosphatidyltransferase activity	0.0343144	0.600593	0	0	6	7
GO:0031994 insulin-like growth factor I binding	6	0.600593	0.098	0.857	Molecular Function	GO:0031994	insulin-like growth factor I binding	0.0343144	0.600593	0	0	6	7
GO:0034236 protein kinase A catalytic subunit binding	6	0.600593	0.098	0.857	Molecular Function	GO:0034236	protein kinase A catalytic subunit binding	0.0343144	0.600593	0	0	6	7
GO:0035381 ATP-gated ion channel activity	6	0.600593	0.098	0.857	Molecular Function	GO:0035381	ATP-gated ion channel activity	0.0343144	0.600593	0	0	6	7
GO:0008037 cell recognition	44	0.303834	0.72	0.55	Biological Process	GO:0008037	cell recognition	0.0343336	0.303834	0	0	44	80
GO:0005977 glycogen metabolic process	27	0.303834	0.442	0.587	Biological Process	GO:0005977	glycogen metabolic process	0.0343938	0.303834	0	0	27	46
GO:0006073 cellular glucan metabolic process	27	0.303834	0.442	0.587	Biological Process	GO:0006073	cellular glucan metabolic process	0.0343938	0.303834	0	0	27	46
GO:0044042 glucan metabolic process	27	0.303834	0.442	0.587	Biological Process	GO:0044042	glucan metabolic process	0.0343938	0.303834	0	0	27	46
GO:0046513 ceramide biosynthetic process	27	0.303834	0.442	0.587	Biological Process	GO:0046513	ceramide biosynthetic process	0.0343938	0.303834	0	0	27	46
GO:2000106 regulation of leukocyte apoptotic process	27	0.303834	0.442	0.587	Biological Process	GO:2000106	regulation of leukocyte apoptotic process	0.0343938	0.303834	0	0	27	46
GO:0030424 axon	132	0.323532	2.098	0.502	Cellular Component	GO:0030424	axon	0.034471	0.323532	0	0	132	263
GO:0006163 purine nucleotide metabolic process	138	0.306171	2.257	0.498	Biological Process	GO:0006163	purine nucleotide metabolic process	0.0347142	0.306171	0	0	138	277
GO:0001570 vasculogenesis	28	0.306171	0.458	0.583	Biological Process	GO:0001570	vasculogenesis	0.03477	0.306171	0	0	28	48
GO:0032760 positive regulation of tumor necrosis factor production	28	0.306171	0.458	0.583	Biological Process	GO:0032760	positive regulation of tumor necrosis factor production	0.03477	0.306171	0	0	28	48
GO:0060113 inner ear receptor cell differentiation	28	0.306171	0.458	0.583	Biological Process	GO:0060113	inner ear receptor cell differentiation	0.03477	0.306171	0	0	28	48
GO:0051261 protein depolymerization	42	0.306171	0.687	0.553	Biological Process	GO:0051261	protein depolymerization	0.0347898	0.306171	0	0	42	76
GO:0002824 positive regulation of adaptive immune response based on somatic recombination of immune receptors built from immunoglobulin superfamily domains	41	0.306812	0.67	0.554	Biological Process	GO:0002824	positive regulation of adaptive immune response based on somatic recombination of immune receptors built from immunoglobulin superfamily domains	0.034992	0.306812	0	0	41	74
GO:0014037 Schwann cell differentiation	15	0.306812	0.245	0.652	Biological Process	GO:0014037	Schwann cell differentiation	0.0350479	0.306812	0	0	15	23
GO:0031281 positive regulation of cyclase activity	15	0.306812	0.245	0.652	Biological Process	GO:0031281	positive regulation of cyclase activity	0.0350479	0.306812	0	0	15	23
GO:0060674 placenta blood vessel development	15	0.306812	0.245	0.652	Biological Process	GO:0060674	placenta blood vessel development	0.0350479	0.306812	0	0	15	23
GO:0060765 regulation of androgen receptor signaling pathway	15	0.306812	0.245	0.652	Biological Process	GO:0060765	regulation of androgen receptor signaling pathway	0.0350479	0.306812	0	0	15	23
GO:0070232 regulation of T cell apoptotic process	15	0.306812	0.245	0.652	Biological Process	GO:0070232	regulation of T cell apoptotic process	0.0350479	0.306812	0	0	15	23
GO:0006508 proteolysis	610	0.306812	9.975	0.467	Biological Process	GO:0006508	proteolysis	0.0350643	0.306812	0	0	610	1307
GO:0042733 embryonic digit morphogenesis	29	0.306812	0.474	0.58	Biological Process	GO:0042733	embryonic digit morphogenesis	0.0350732	0.306812	0	0	29	50
GO:0009144 purine nucleoside triphosphate metabolic process	86	0.306926	1.406	0.515	Biological Process	GO:0009144	purine nucleoside triphosphate metabolic process	0.0351127	0.306926	0	0	86	167
GO:1903363 negative regulation of cellular protein catabolic process	40	0.307235	0.654	0.556	Biological Process	GO:1903363	negative regulation of cellular protein catabolic process	0.0351744	0.307235	0	0	40	72
GO:0005794 Golgi apparatus	414	0.328495	6.579	0.475	Cellular Component	GO:0005794	Golgi apparatus	0.0352285	0.328495	0	0	414	872
GO:0032729 positive regulation of interferon-gamma production	30	0.307243	0.491	0.577	Biological Process	GO:0032729	positive regulation of interferon-gamma production	0.0353105	0.307243	0	0	30	52
GO:0097202 activation of cysteine-type endopeptidase activity	30	0.307243	0.491	0.577	Biological Process	GO:0097202	activation of cysteine-type endopeptidase activity	0.0353105	0.307243	0	0	30	52
GO:0016769 transferase activity, transferring nitrogenous groups	14	0.600593	0.228	0.667	Molecular Function	GO:0016769	transferase activity, transferring nitrogenous groups	0.0353645	0.600593	0	0	14	21
GO:0006165 nucleoside diphosphate phosphorylation	38	0.307243	0.621	0.559	Biological Process	GO:0006165	nucleoside diphosphate phosphorylation	0.0354708	0.307243	0	0	38	68
GO:0009166 nucleotide catabolic process	31	0.307243	0.507	0.574	Biological Process	GO:0009166	nucleotide catabolic process	0.035488	0.307243	0	0	31	54
GO:0043648 dicarboxylic acid metabolic process	31	0.307243	0.507	0.574	Biological Process	GO:0043648	dicarboxylic acid metabolic process	0.035488	0.307243	0	0	31	54
GO:0071887 leukocyte apoptotic process	31	0.307243	0.507	0.574	Biological Process	GO:0071887	leukocyte apoptotic process	0.035488	0.307243	0	0	31	54
GO:0032091 negative regulation of protein binding	37	0.307243	0.605	0.561	Biological Process	GO:0032091	negative regulation of protein binding	0.03558	0.307243	0	0	37	66
GO:1903051 negative regulation of proteolysis involved in cellular protein catabolic process	37	0.307243	0.605	0.561	Biological Process	GO:1903051	negative regulation of proteolysis involved in cellular protein catabolic process	0.03558	0.307243	0	0	37	66
GO:0002274 myeloid leukocyte activation	61	0.307243	0.998	0.53	Biological Process	GO:0002274	myeloid leukocyte activation	0.0355986	0.307243	0	0	61	115
GO:0001889 liver development	32	0.307243	0.523	0.571	Biological Process	GO:0001889	liver development	0.0356114	0.307243	0	0	32	56
GO:0010595 positive regulation of endothelial cell migration	32	0.307243	0.523	0.571	Biological Process	GO:0010595	positive regulation of endothelial cell migration	0.0356114	0.307243	0	0	32	56
GO:0043535 regulation of blood vessel endothelial cell migration	32	0.307243	0.523	0.571	Biological Process	GO:0043535	regulation of blood vessel endothelial cell migration	0.0356114	0.307243	0	0	32	56
GO:1901654 response to ketone	32	0.307243	0.523	0.571	Biological Process	GO:1901654	response to ketone	0.0356114	0.307243	0	0	32	56
GO:0006278 RNA-dependent DNA replication	36	0.307243	0.589	0.562	Biological Process	GO:0006278	RNA-dependent DNA replication	0.0356593	0.307243	0	0	36	64
GO:0008652 cellular amino acid biosynthetic process	36	0.307243	0.589	0.562	Biological Process	GO:0008652	cellular amino acid biosynthetic process	0.0356593	0.307243	0	0	36	64
GO:0045446 endothelial cell differentiation	36	0.307243	0.589	0.562	Biological Process	GO:0045446	endothelial cell differentiation	0.0356593	0.307243	0	0	36	64
GO:0031349 positive regulation of defense response	104	0.307243	1.701	0.507	Biological Process	GO:0031349	positive regulation of defense response	0.0356639	0.307243	0	0	104	205
GO:0031623 receptor internalization	35	0.307243	0.572	0.565	Biological Process	GO:0031623	receptor internalization	0.0357058	0.307243	0	0	35	62
GO:1902106 negative regulation of leukocyte differentiation	34	0.307243	0.556	0.567	Biological Process	GO:1902106	negative regulation of leukocyte differentiation	0.0357158	0.307243	0	0	34	60
GO:0031328 positive regulation of cellular biosynthetic process	694	0.307243	11.349	0.465	Biological Process	GO:0031328	positive regulation of cellular biosynthetic process	0.0359728	0.307243	0	0	694	1493
GO:0001649 osteoblast differentiation	60	0.307243	0.981	0.531	Biological Process	GO:0001649	osteoblast differentiation	0.0360706	0.307243	0	0	60	113
GO:0048015 phosphatidylinositol-mediated signaling	59	0.307243	0.965	0.532	Biological Process	GO:0048015	phosphatidylinositol-mediated signaling	0.0365446	0.307243	0	0	59	111
GO:0031347 regulation of defense response	177	0.307243	2.895	0.49	Biological Process	GO:0031347	regulation of defense response	0.0366711	0.307243	0	0	177	361
GO:0007204 positive regulation of cytosolic calcium ion concentration	93	0.307243	1.521	0.511	Biological Process	GO:0007204	positive regulation of cytosolic calcium ion concentration	0.0367744	0.307243	0	0	93	182
GO:0050707 regulation of cytokine secretion	58	0.307243	0.948	0.532	Biological Process	GO:0050707	regulation of cytokine secretion	0.0370204	0.307243	0	0	58	109
GO:0032102 negative regulation of response to external stimulus	110	0.307243	1.799	0.505	Biological Process	GO:0032102	negative regulation of response to external stimulus	0.0372542	0.307243	0	0	110	218
GO:0044262 cellular carbohydrate metabolic process	110	0.307243	1.799	0.505	Biological Process	GO:0044262	cellular carbohydrate metabolic process	0.0372542	0.307243	0	0	110	218
GO:0045879 negative regulation of smoothened signaling pathway	16	0.307243	0.262	0.64	Biological Process	GO:0045879	negative regulation of smoothened signaling pathway	0.037285	0.307243	0	0	16	25
GO:0072604 interleukin-6 secretion	16	0.307243	0.262	0.64	Biological Process	GO:0072604	interleukin-6 secretion	0.037285	0.307243	0	0	16	25
GO:0086065 cell communication involved in cardiac conduction	16	0.307243	0.262	0.64	Biological Process	GO:0086065	cell communication involved in cardiac conduction	0.037285	0.307243	0	0	16	25
GO:0007141 male meiosis I	10	0.307243	0.164	0.714	Biological Process	GO:0007141	male meiosis I	0.0376757	0.307243	0	0	10	14
GO:0007289 spermatid nucleus differentiation	10	0.307243	0.164	0.714	Biological Process	GO:0007289	spermatid nucleus differentiation	0.0376757	0.307243	0	0	10	14
GO:0016074 snoRNA metabolic process	10	0.307243	0.164	0.714	Biological Process	GO:0016074	snoRNA metabolic process	0.0376757	0.307243	0	0	10	14
GO:0035855 megakaryocyte development	10	0.307243	0.164	0.714	Biological Process	GO:0035855	megakaryocyte development	0.0376757	0.307243	0	0	10	14
GO:0042104 positive regulation of activated T cell proliferation	10	0.307243	0.164	0.714	Biological Process	GO:0042104	positive regulation of activated T cell proliferation	0.0376757	0.307243	0	0	10	14
GO:0045932 negative regulation of muscle contraction	10	0.307243	0.164	0.714	Biological Process	GO:0045932	negative regulation of muscle contraction	0.0376757	0.307243	0	0	10	14
GO:0060766 negative regulation of androgen receptor signaling pathway	10	0.307243	0.164	0.714	Biological Process	GO:0060766	negative regulation of androgen receptor signaling pathway	0.0376757	0.307243	0	0	10	14
GO:0070233 negative regulation of T cell apoptotic process	10	0.307243	0.164	0.714	Biological Process	GO:0070233	negative regulation of T cell apoptotic process	0.0376757	0.307243	0	0	10	14
GO:0071624 positive regulation of granulocyte chemotaxis	10	0.307243	0.164	0.714	Biological Process	GO:0071624	positive regulation of granulocyte chemotaxis	0.0376757	0.307243	0	0	10	14
GO:0097369 sodium ion import	10	0.307243	0.164	0.714	Biological Process	GO:0097369	sodium ion import	0.0376757	0.307243	0	0	10	14
GO:0098719 sodium ion import across plasma membrane	10	0.307243	0.164	0.714	Biological Process	GO:0098719	sodium ion import across plasma membrane	0.0376757	0.307243	0	0	10	14
GO:1900121 negative regulation of receptor binding	10	0.307243	0.164	0.714	Biological Process	GO:1900121	negative regulation of receptor binding	0.0376757	0.307243	0	0	10	14
GO:1903306 negative regulation of regulated secretory pathway	10	0.307243	0.164	0.714	Biological Process	GO:1903306	negative regulation of regulated secretory pathway	0.0376757	0.307243	0	0	10	14
GO:1903319 positive regulation of protein maturation	10	0.307243	0.164	0.714	Biological Process	GO:1903319	positive regulation of protein maturation	0.0376757	0.307243	0	0	10	14
GO:1990118 sodium ion import into cell	10	0.307243	0.164	0.714	Biological Process	GO:1990118	sodium ion import into cell	0.0376757	0.307243	0	0	10	14
GO:0008514 organic anion transmembrane transporter activity	86	0.600593	1.398	0.518	Molecular Function	GO:0008514	organic anion transmembrane transporter activity	0.0378162	0.600593	0	0	86	166
GO:0030427 site of polarized growth	31	0.346393	0.493	0.574	Cellular Component	GO:0030427	site of polarized growth	0.037942	0.346393	0	0	31	54
GO:0016820 hydrolase activity, acting on acid anhydrides, catalyzing transmembrane movement of substances	53	0.600593	0.862	0.541	Molecular Function	GO:0016820	hydrolase activity, acting on acid anhydrides, catalyzing transmembrane movement of substances	0.0381147	0.600593	0	0	53	98
GO:0042626 ATPase activity, coupled to transmembrane movement of substances	53	0.600593	0.862	0.541	Molecular Function	GO:0042626	ATPase activity, coupled to transmembrane movement of substances	0.0381147	0.600593	0	0	53	98
GO:1903530 regulation of secretion by cell	213	0.307243	3.483	0.485	Biological Process	GO:1903530	regulation of secretion by cell	0.0381473	0.307243	0	0	213	439
GO:0098631 protein binding involved in cell adhesion	15	0.600593	0.244	0.652	Molecular Function	GO:0098631	protein binding involved in cell adhesion	0.0382933	0.600593	0	0	15	23
GO:0035258 steroid hormone receptor binding	26	0.600593	0.423	0.591	Molecular Function	GO:0035258	steroid hormone receptor binding	0.0383592	0.600593	0	0	26	44
GO:0002085 inhibition of neuroepithelial cell differentiation	4	0.307243	0.065	1	Biological Process	GO:0002085	inhibition of neuroepithelial cell differentiation	0.0383658	0.307243	0	0	4	4
GO:0002468 dendritic cell antigen processing and presentation	4	0.307243	0.065	1	Biological Process	GO:0002468	dendritic cell antigen processing and presentation	0.0383658	0.307243	0	0	4	4
GO:0002584 negative regulation of antigen processing and presentation of peptide antigen	4	0.307243	0.065	1	Biological Process	GO:0002584	negative regulation of antigen processing and presentation of peptide antigen	0.0383658	0.307243	0	0	4	4
GO:0002924 negative regulation of humoral immune response mediated by circulating immunoglobulin	4	0.307243	0.065	1	Biological Process	GO:0002924	negative regulation of humoral immune response mediated by circulating immunoglobulin	0.0383658	0.307243	0	0	4	4
GO:0003150 muscular septum morphogenesis	4	0.307243	0.065	1	Biological Process	GO:0003150	muscular septum morphogenesis	0.0383658	0.307243	0	0	4	4
GO:0003190 atrioventricular valve formation	4	0.307243	0.065	1	Biological Process	GO:0003190	atrioventricular valve formation	0.0383658	0.307243	0	0	4	4
GO:0003356 regulation of cilium beat frequency	4	0.307243	0.065	1	Biological Process	GO:0003356	regulation of cilium beat frequency	0.0383658	0.307243	0	0	4	4
GO:0003415 chondrocyte hypertrophy	4	0.307243	0.065	1	Biological Process	GO:0003415	chondrocyte hypertrophy	0.0383658	0.307243	0	0	4	4
GO:0006231 dTMP biosynthetic process	4	0.307243	0.065	1	Biological Process	GO:0006231	dTMP biosynthetic process	0.0383658	0.307243	0	0	4	4
GO:0006244 pyrimidine nucleotide catabolic process	4	0.307243	0.065	1	Biological Process	GO:0006244	pyrimidine nucleotide catabolic process	0.0383658	0.307243	0	0	4	4
GO:0006924 activation-induced cell death of T cells	4	0.307243	0.065	1	Biological Process	GO:0006924	activation-induced cell death of T cells	0.0383658	0.307243	0	0	4	4
GO:0007016 cytoskeletal anchoring at plasma membrane	4	0.307243	0.065	1	Biological Process	GO:0007016	cytoskeletal anchoring at plasma membrane	0.0383658	0.307243	0	0	4	4
GO:0008594 photoreceptor cell morphogenesis	4	0.307243	0.065	1	Biological Process	GO:0008594	photoreceptor cell morphogenesis	0.0383658	0.307243	0	0	4	4
GO:0009204 deoxyribonucleoside triphosphate catabolic process	4	0.307243	0.065	1	Biological Process	GO:0009204	deoxyribonucleoside triphosphate catabolic process	0.0383658	0.307243	0	0	4	4
GO:0009223 pyrimidine deoxyribonucleotide catabolic process	4	0.307243	0.065	1	Biological Process	GO:0009223	pyrimidine deoxyribonucleotide catabolic process	0.0383658	0.307243	0	0	4	4
GO:0009240 isopentenyl diphosphate biosynthetic process	4	0.307243	0.065	1	Biological Process	GO:0009240	isopentenyl diphosphate biosynthetic process	0.0383658	0.307243	0	0	4	4
GO:0010692 regulation of alkaline phosphatase activity	4	0.307243	0.065	1	Biological Process	GO:0010692	regulation of alkaline phosphatase activity	0.0383658	0.307243	0	0	4	4
GO:0010764 negative regulation of fibroblast migration	4	0.307243	0.065	1	Biological Process	GO:0010764	negative regulation of fibroblast migration	0.0383658	0.307243	0	0	4	4
GO:0010990 regulation of SMAD protein complex assembly	4	0.307243	0.065	1	Biological Process	GO:0010990	regulation of SMAD protein complex assembly	0.0383658	0.307243	0	0	4	4
GO:0010991 negative regulation of SMAD protein complex assembly	4	0.307243	0.065	1	Biological Process	GO:0010991	negative regulation of SMAD protein complex assembly	0.0383658	0.307243	0	0	4	4
GO:0016024 CDP-diacylglycerol biosynthetic process	4	0.307243	0.065	1	Biological Process	GO:0016024	CDP-diacylglycerol biosynthetic process	0.0383658	0.307243	0	0	4	4
GO:0017185 peptidyl-lysine hydroxylation	4	0.307243	0.065	1	Biological Process	GO:0017185	peptidyl-lysine hydroxylation	0.0383658	0.307243	0	0	4	4
GO:0021636 trigeminal nerve morphogenesis	4	0.307243	0.065	1	Biological Process	GO:0021636	trigeminal nerve morphogenesis	0.0383658	0.307243	0	0	4	4
GO:0021637 trigeminal nerve structural organization	4	0.307243	0.065	1	Biological Process	GO:0021637	trigeminal nerve structural organization	0.0383658	0.307243	0	0	4	4
GO:0021914 negative regulation of smoothened signaling pathway involved in ventral spinal cord patterning	4	0.307243	0.065	1	Biological Process	GO:0021914	negative regulation of smoothened signaling pathway involved in ventral spinal cord patterning	0.0383658	0.307243	0	0	4	4
GO:0021960 anterior commissure morphogenesis	4	0.307243	0.065	1	Biological Process	GO:0021960	anterior commissure morphogenesis	0.0383658	0.307243	0	0	4	4
GO:0031944 negative regulation of glucocorticoid metabolic process	4	0.307243	0.065	1	Biological Process	GO:0031944	negative regulation of glucocorticoid metabolic process	0.0383658	0.307243	0	0	4	4
GO:0031946 regulation of glucocorticoid biosynthetic process	4	0.307243	0.065	1	Biological Process	GO:0031946	regulation of glucocorticoid biosynthetic process	0.0383658	0.307243	0	0	4	4
GO:0031947 negative regulation of glucocorticoid biosynthetic process	4	0.307243	0.065	1	Biological Process	GO:0031947	negative regulation of glucocorticoid biosynthetic process	0.0383658	0.307243	0	0	4	4
GO:0034316 negative regulation of Arp2/3 complex-mediated actin nucleation	4	0.307243	0.065	1	Biological Process	GO:0034316	negative regulation of Arp2/3 complex-mediated actin nucleation	0.0383658	0.307243	0	0	4	4
GO:0035787 cell migration involved in kidney development	4	0.307243	0.065	1	Biological Process	GO:0035787	cell migration involved in kidney development	0.0383658	0.307243	0	0	4	4
GO:0036515 serotonergic neuron axon guidance	4	0.307243	0.065	1	Biological Process	GO:0036515	serotonergic neuron axon guidance	0.0383658	0.307243	0	0	4	4
GO:0040031 snRNA modification	4	0.307243	0.065	1	Biological Process	GO:0040031	snRNA modification	0.0383658	0.307243	0	0	4	4
GO:0042345 regulation of NF-kappaB import into nucleus	4	0.307243	0.065	1	Biological Process	GO:0042345	regulation of NF-kappaB import into nucleus	0.0383658	0.307243	0	0	4	4
GO:0042348 NF-kappaB import into nucleus	4	0.307243	0.065	1	Biological Process	GO:0042348	NF-kappaB import into nucleus	0.0383658	0.307243	0	0	4	4
GO:0043651 linoleic acid metabolic process	4	0.307243	0.065	1	Biological Process	GO:0043651	linoleic acid metabolic process	0.0383658	0.307243	0	0	4	4
GO:0043932 ossification involved in bone remodeling	4	0.307243	0.065	1	Biological Process	GO:0043932	ossification involved in bone remodeling	0.0383658	0.307243	0	0	4	4
GO:0045023 G0 to G1 transition	4	0.307243	0.065	1	Biological Process	GO:0045023	G0 to G1 transition	0.0383658	0.307243	0	0	4	4
GO:0045349 interferon-alpha biosynthetic process	4	0.307243	0.065	1	Biological Process	GO:0045349	interferon-alpha biosynthetic process	0.0383658	0.307243	0	0	4	4
GO:0045354 regulation of interferon-alpha biosynthetic process	4	0.307243	0.065	1	Biological Process	GO:0045354	regulation of interferon-alpha biosynthetic process	0.0383658	0.307243	0	0	4	4
GO:0045837 negative regulation of membrane potential	4	0.307243	0.065	1	Biological Process	GO:0045837	negative regulation of membrane potential	0.0383658	0.307243	0	0	4	4
GO:0046073 dTMP metabolic process	4	0.307243	0.065	1	Biological Process	GO:0046073	dTMP metabolic process	0.0383658	0.307243	0	0	4	4
GO:0046078 dUMP metabolic process	4	0.307243	0.065	1	Biological Process	GO:0046078	dUMP metabolic process	0.0383658	0.307243	0	0	4	4
GO:0046341 CDP-diacylglycerol metabolic process	4	0.307243	0.065	1	Biological Process	GO:0046341	CDP-diacylglycerol metabolic process	0.0383658	0.307243	0	0	4	4
GO:0046469 platelet activating factor metabolic process	4	0.307243	0.065	1	Biological Process	GO:0046469	platelet activating factor metabolic process	0.0383658	0.307243	0	0	4	4
GO:0046490 isopentenyl diphosphate metabolic process	4	0.307243	0.065	1	Biological Process	GO:0046490	isopentenyl diphosphate metabolic process	0.0383658	0.307243	0	0	4	4
GO:0051121 hepoxilin metabolic process	4	0.307243	0.065	1	Biological Process	GO:0051121	hepoxilin metabolic process	0.0383658	0.307243	0	0	4	4
GO:0051122 hepoxilin biosynthetic process	4	0.307243	0.065	1	Biological Process	GO:0051122	hepoxilin biosynthetic process	0.0383658	0.307243	0	0	4	4
GO:0060353 regulation of cell adhesion molecule production	4	0.307243	0.065	1	Biological Process	GO:0060353	regulation of cell adhesion molecule production	0.0383658	0.307243	0	0	4	4
GO:0060696 regulation of phospholipid catabolic process	4	0.307243	0.065	1	Biological Process	GO:0060696	regulation of phospholipid catabolic process	0.0383658	0.307243	0	0	4	4
GO:0060770 negative regulation of epithelial cell proliferation involved in prostate gland development	4	0.307243	0.065	1	Biological Process	GO:0060770	negative regulation of epithelial cell proliferation involved in prostate gland development	0.0383658	0.307243	0	0	4	4
GO:0060837 blood vessel endothelial cell differentiation	4	0.307243	0.065	1	Biological Process	GO:0060837	blood vessel endothelial cell differentiation	0.0383658	0.307243	0	0	4	4
GO:0060842 arterial endothelial cell differentiation	4	0.307243	0.065	1	Biological Process	GO:0060842	arterial endothelial cell differentiation	0.0383658	0.307243	0	0	4	4
GO:0061343 cell adhesion involved in heart morphogenesis	4	0.307243	0.065	1	Biological Process	GO:0061343	cell adhesion involved in heart morphogenesis	0.0383658	0.307243	0	0	4	4
GO:0061643 chemorepulsion of axon	4	0.307243	0.065	1	Biological Process	GO:0061643	chemorepulsion of axon	0.0383658	0.307243	0	0	4	4
GO:0070316 regulation of G0 to G1 transition	4	0.307243	0.065	1	Biological Process	GO:0070316	regulation of G0 to G1 transition	0.0383658	0.307243	0	0	4	4
GO:0070427 nucleotide-binding oligomerization domain containing 1 signaling pathway	4	0.307243	0.065	1	Biological Process	GO:0070427	nucleotide-binding oligomerization domain containing 1 signaling pathway	0.0383658	0.307243	0	0	4	4
GO:0071397 cellular response to cholesterol	4	0.307243	0.065	1	Biological Process	GO:0071397	cellular response to cholesterol	0.0383658	0.307243	0	0	4	4
GO:0072014 proximal tubule development	4	0.307243	0.065	1	Biological Process	GO:0072014	proximal tubule development	0.0383658	0.307243	0	0	4	4
GO:0072033 renal vesicle formation	4	0.307243	0.065	1	Biological Process	GO:0072033	renal vesicle formation	0.0383658	0.307243	0	0	4	4
GO:0090032 negative regulation of steroid hormone biosynthetic process	4	0.307243	0.065	1	Biological Process	GO:0090032	negative regulation of steroid hormone biosynthetic process	0.0383658	0.307243	0	0	4	4
GO:0097065 anterior head development	4	0.307243	0.065	1	Biological Process	GO:0097065	anterior head development	0.0383658	0.307243	0	0	4	4
GO:0098703 calcium ion import across plasma membrane	4	0.307243	0.065	1	Biological Process	GO:0098703	calcium ion import across plasma membrane	0.0383658	0.307243	0	0	4	4
GO:1901387 positive regulation of voltage-gated calcium channel activity	4	0.307243	0.065	1	Biological Process	GO:1901387	positive regulation of voltage-gated calcium channel activity	0.0383658	0.307243	0	0	4	4
GO:1902074 response to salt	4	0.307243	0.065	1	Biological Process	GO:1902074	response to salt	0.0383658	0.307243	0	0	4	4
GO:1902075 cellular response to salt	4	0.307243	0.065	1	Biological Process	GO:1902075	cellular response to salt	0.0383658	0.307243	0	0	4	4
GO:1903935 response to sodium arsenite	4	0.307243	0.065	1	Biological Process	GO:1903935	response to sodium arsenite	0.0383658	0.307243	0	0	4	4
GO:1903936 cellular response to sodium arsenite	4	0.307243	0.065	1	Biological Process	GO:1903936	cellular response to sodium arsenite	0.0383658	0.307243	0	0	4	4
GO:1904627 response to phorbol 13-acetate 12-myristate	4	0.307243	0.065	1	Biological Process	GO:1904627	response to phorbol 13-acetate 12-myristate	0.0383658	0.307243	0	0	4	4
GO:1904628 cellular response to phorbol 13-acetate 12-myristate	4	0.307243	0.065	1	Biological Process	GO:1904628	cellular response to phorbol 13-acetate 12-myristate	0.0383658	0.307243	0	0	4	4
GO:1990035 calcium ion import into cell	4	0.307243	0.065	1	Biological Process	GO:1990035	calcium ion import into cell	0.0383658	0.307243	0	0	4	4
GO:2000646 positive regulation of receptor catabolic process	4	0.307243	0.065	1	Biological Process	GO:2000646	positive regulation of receptor catabolic process	0.0383658	0.307243	0	0	4	4
GO:2001166 regulation of histone H2B ubiquitination	4	0.307243	0.065	1	Biological Process	GO:2001166	regulation of histone H2B ubiquitination	0.0383658	0.307243	0	0	4	4
GO:2001186 negative regulation of CD8-positive, alpha-beta T cell activation	4	0.307243	0.065	1	Biological Process	GO:2001186	negative regulation of CD8-positive, alpha-beta T cell activation	0.0383658	0.307243	0	0	4	4
GO:2001286 regulation of caveolin-mediated endocytosis	4	0.307243	0.065	1	Biological Process	GO:2001286	regulation of caveolin-mediated endocytosis	0.0383658	0.307243	0	0	4	4
GO:0046434 organophosphate catabolic process	55	0.307738	0.899	0.534	Biological Process	GO:0046434	organophosphate catabolic process	0.0384541	0.307738	0	0	55	103
GO:0033643 host cell part	10	0.346393	0.159	0.714	Cellular Component	GO:0033643	host cell part	0.0389772	0.346393	0	0	10	14
GO:0032984 macromolecular complex disassembly	68	0.312207	1.112	0.523	Biological Process	GO:0032984	macromolecular complex disassembly	0.0390392	0.312207	0	0	68	130
GO:0002079 inner acrosomal membrane	4	0.346393	0.064	1	Cellular Component	GO:0002079	inner acrosomal membrane	0.0390778	0.346393	0	0	4	4
GO:0005968 Rab-protein geranylgeranyltransferase complex	4	0.346393	0.064	1	Cellular Component	GO:0005968	Rab-protein geranylgeranyltransferase complex	0.0390778	0.346393	0	0	4	4
GO:0032585 multivesicular body membrane	4	0.346393	0.064	1	Cellular Component	GO:0032585	multivesicular body membrane	0.0390778	0.346393	0	0	4	4
GO:0036156 inner dynein arm	4	0.346393	0.064	1	Cellular Component	GO:0036156	inner dynein arm	0.0390778	0.346393	0	0	4	4
GO:0042105 alpha-beta T cell receptor complex	4	0.346393	0.064	1	Cellular Component	GO:0042105	alpha-beta T cell receptor complex	0.0390778	0.346393	0	0	4	4
GO:1990111 spermatoproteasome complex	4	0.346393	0.064	1	Cellular Component	GO:1990111	spermatoproteasome complex	0.0390778	0.346393	0	0	4	4
GO:0051480 regulation of cytosolic calcium ion concentration	107	0.312686	1.75	0.505	Biological Process	GO:0051480	regulation of cytosolic calcium ion concentration	0.0391756	0.312686	0	0	107	212
GO:0030835 negative regulation of actin filament depolymerization	17	0.312686	0.278	0.63	Biological Process	GO:0030835	negative regulation of actin filament depolymerization	0.0392066	0.312686	0	0	17	27
GO:0060997 dendritic spine morphogenesis	17	0.312686	0.278	0.63	Biological Process	GO:0060997	dendritic spine morphogenesis	0.0392066	0.312686	0	0	17	27
GO:0086091 regulation of heart rate by cardiac conduction	17	0.312686	0.278	0.63	Biological Process	GO:0086091	regulation of heart rate by cardiac conduction	0.0392066	0.312686	0	0	17	27
GO:0005085 guanyl-nucleotide exchange factor activity	94	0.600593	1.528	0.514	Molecular Function	GO:0005085	guanyl-nucleotide exchange factor activity	0.0397325	0.600593	0	0	94	183
GO:0000702 oxidized base lesion DNA N-glycosylase activity	4	0.600593	0.065	1	Molecular Function	GO:0000702	oxidized base lesion DNA N-glycosylase activity	0.0398194	0.600593	0	0	4	4
GO:0001537 N-acetylgalactosamine 4-O-sulfotransferase activity	4	0.600593	0.065	1	Molecular Function	GO:0001537	N-acetylgalactosamine 4-O-sulfotransferase activity	0.0398194	0.600593	0	0	4	4
GO:0001642 group III metabotropic glutamate receptor activity	4	0.600593	0.065	1	Molecular Function	GO:0001642	group III metabotropic glutamate receptor activity	0.0398194	0.600593	0	0	4	4
GO:0001875 lipopolysaccharide receptor activity	4	0.600593	0.065	1	Molecular Function	GO:0001875	lipopolysaccharide receptor activity	0.0398194	0.600593	0	0	4	4
GO:0004095 carnitine O-palmitoyltransferase activity	4	0.600593	0.065	1	Molecular Function	GO:0004095	carnitine O-palmitoyltransferase activity	0.0398194	0.600593	0	0	4	4
GO:0005030 neurotrophin receptor activity	4	0.600593	0.065	1	Molecular Function	GO:0005030	neurotrophin receptor activity	0.0398194	0.600593	0	0	4	4
GO:0005072 transforming growth factor beta receptor, cytoplasmic mediator activity	4	0.600593	0.065	1	Molecular Function	GO:0005072	transforming growth factor beta receptor, cytoplasmic mediator activity	0.0398194	0.600593	0	0	4	4
GO:0005168 neurotrophin TRKA receptor binding	4	0.600593	0.065	1	Molecular Function	GO:0005168	neurotrophin TRKA receptor binding	0.0398194	0.600593	0	0	4	4
GO:0005315 inorganic phosphate transmembrane transporter activity	4	0.600593	0.065	1	Molecular Function	GO:0005315	inorganic phosphate transmembrane transporter activity	0.0398194	0.600593	0	0	4	4
GO:0008349 MAP kinase kinase kinase kinase activity	4	0.600593	0.065	1	Molecular Function	GO:0008349	MAP kinase kinase kinase kinase activity	0.0398194	0.600593	0	0	4	4
GO:0016416 O-palmitoyltransferase activity	4	0.600593	0.065	1	Molecular Function	GO:0016416	O-palmitoyltransferase activity	0.0398194	0.600593	0	0	4	4
GO:0016774 phosphotransferase activity, carboxyl group as acceptor	4	0.600593	0.065	1	Molecular Function	GO:0016774	phosphotransferase activity, carboxyl group as acceptor	0.0398194	0.600593	0	0	4	4
GO:0019976 interleukin-2 binding	4	0.600593	0.065	1	Molecular Function	GO:0019976	interleukin-2 binding	0.0398194	0.600593	0	0	4	4
GO:0023023 MHC protein complex binding	4	0.600593	0.065	1	Molecular Function	GO:0023023	MHC protein complex binding	0.0398194	0.600593	0	0	4	4
GO:0030023 extracellular matrix constituent conferring elasticity	4	0.600593	0.065	1	Molecular Function	GO:0030023	extracellular matrix constituent conferring elasticity	0.0398194	0.600593	0	0	4	4
GO:0030274 LIM domain binding	4	0.600593	0.065	1	Molecular Function	GO:0030274	LIM domain binding	0.0398194	0.600593	0	0	4	4
GO:0035662 Toll-like receptor 4 binding	4	0.600593	0.065	1	Molecular Function	GO:0035662	Toll-like receptor 4 binding	0.0398194	0.600593	0	0	4	4
GO:0042609 CD4 receptor binding	4	0.600593	0.065	1	Molecular Function	GO:0042609	CD4 receptor binding	0.0398194	0.600593	0	0	4	4
GO:0048407 platelet-derived growth factor binding	4	0.600593	0.065	1	Molecular Function	GO:0048407	platelet-derived growth factor binding	0.0398194	0.600593	0	0	4	4
GO:0070735 protein-glycine ligase activity	4	0.600593	0.065	1	Molecular Function	GO:0070735	protein-glycine ligase activity	0.0398194	0.600593	0	0	4	4
GO:0097493 structural molecule activity conferring elasticity	4	0.600593	0.065	1	Molecular Function	GO:0097493	structural molecule activity conferring elasticity	0.0398194	0.600593	0	0	4	4
GO:0003707 steroid hormone receptor activity	29	0.600593	0.471	0.58	Molecular Function	GO:0003707	steroid hormone receptor activity	0.0399289	0.600593	0	0	29	50
GO:0032403 protein complex binding	301	0.600593	4.893	0.482	Molecular Function	GO:0032403	protein complex binding	0.0401258	0.600593	0	0	301	625
GO:0000280 nuclear division	144	0.319832	2.355	0.495	Biological Process	GO:0000280	nuclear division	0.04013	0.319832	0	0	144	291
GO:0001968 fibronectin binding	10	0.600593	0.163	0.714	Molecular Function	GO:0001968	fibronectin binding	0.0403488	0.600593	0	0	10	14
GO:0005003 ephrin receptor activity	10	0.600593	0.163	0.714	Molecular Function	GO:0005003	ephrin receptor activity	0.0403488	0.600593	0	0	10	14
GO:0030676 Rac guanyl-nucleotide exchange factor activity	10	0.600593	0.163	0.714	Molecular Function	GO:0030676	Rac guanyl-nucleotide exchange factor activity	0.0403488	0.600593	0	0	10	14
GO:0050431 transforming growth factor beta binding	10	0.600593	0.163	0.714	Molecular Function	GO:0050431	transforming growth factor beta binding	0.0403488	0.600593	0	0	10	14
GO:0045089 positive regulation of innate immune response	77	0.322688	1.259	0.517	Biological Process	GO:0045089	positive regulation of innate immune response	0.040516	0.322688	0	0	77	149
GO:0072507 divalent inorganic cation homeostasis	157	0.324673	2.567	0.492	Biological Process	GO:0072507	divalent inorganic cation homeostasis	0.0407952	0.324673	0	0	157	319
GO:0051219 phosphoprotein binding	32	0.604706	0.52	0.571	Molecular Function	GO:0051219	phosphoprotein binding	0.0408283	0.604706	0	0	32	56
GO:0090090 negative regulation of canonical Wnt signaling pathway	50	0.324673	0.818	0.538	Biological Process	GO:0090090	negative regulation of canonical Wnt signaling pathway	0.0408342	0.324673	0	0	50	93
GO:0030149 sphingolipid catabolic process	18	0.324673	0.294	0.621	Biological Process	GO:0030149	sphingolipid catabolic process	0.0408489	0.324673	0	0	18	29
GO:0044437 vacuolar part	72	0.360179	1.144	0.522	Cellular Component	GO:0044437	vacuolar part	0.0408839	0.360179	0	0	72	138
GO:0042327 positive regulation of phosphorylation	334	0.326531	5.462	0.475	Biological Process	GO:0042327	positive regulation of phosphorylation	0.0411106	0.326531	0	0	334	703
GO:0032535 regulation of cellular component size	119	0.332574	1.946	0.5	Biological Process	GO:0032535	regulation of cellular component size	0.0420105	0.332574	0	0	119	238
GO:0034703 cation channel complex	70	0.368092	1.112	0.522	Cellular Component	GO:0034703	cation channel complex	0.0420384	0.368092	0	0	70	134
GO:0072331 signal transduction by p53 class mediator	47	0.332574	0.769	0.54	Biological Process	GO:0072331	signal transduction by p53 class mediator	0.0422269	0.332574	0	0	47	87
GO:0007157 heterophilic cell-cell adhesion via plasma membrane cell adhesion molecules	19	0.332574	0.311	0.613	Biological Process	GO:0007157	heterophilic cell-cell adhesion via plasma membrane cell adhesion molecules	0.0422447	0.332574	0	0	19	31
GO:0032105 negative regulation of response to extracellular stimulus	19	0.332574	0.311	0.613	Biological Process	GO:0032105	negative regulation of response to extracellular stimulus	0.0422447	0.332574	0	0	19	31
GO:0032108 negative regulation of response to nutrient levels	19	0.332574	0.311	0.613	Biological Process	GO:0032108	negative regulation of response to nutrient levels	0.0422447	0.332574	0	0	19	31
GO:0034394 protein localization to cell surface	19	0.332574	0.311	0.613	Biological Process	GO:0034394	protein localization to cell surface	0.0422447	0.332574	0	0	19	31
GO:0048168 regulation of neuronal synaptic plasticity	19	0.332574	0.311	0.613	Biological Process	GO:0048168	regulation of neuronal synaptic plasticity	0.0422447	0.332574	0	0	19	31
GO:0071526 semaphorin-plexin signaling pathway	19	0.332574	0.311	0.613	Biological Process	GO:0071526	semaphorin-plexin signaling pathway	0.0422447	0.332574	0	0	19	31
GO:2000404 regulation of T cell migration	19	0.332574	0.311	0.613	Biological Process	GO:2000404	regulation of T cell migration	0.0422447	0.332574	0	0	19	31
GO:0007611 learning or memory	74	0.332574	1.21	0.517	Biological Process	GO:0007611	learning or memory	0.0424899	0.332574	0	0	74	143
GO:0009205 purine ribonucleoside triphosphate metabolic process	84	0.332574	1.374	0.512	Biological Process	GO:0009205	purine ribonucleoside triphosphate metabolic process	0.0426235	0.332574	0	0	84	164
GO:0002685 regulation of leukocyte migration	62	0.332574	1.014	0.525	Biological Process	GO:0002685	regulation of leukocyte migration	0.0426429	0.332574	0	0	62	118
GO:0001835 blastocyst hatching	11	0.332574	0.18	0.688	Biological Process	GO:0001835	blastocyst hatching	0.0427563	0.332574	0	0	11	16
GO:0003283 atrial septum development	11	0.332574	0.18	0.688	Biological Process	GO:0003283	atrial septum development	0.0427563	0.332574	0	0	11	16
GO:0009067 aspartate family amino acid biosynthetic process	11	0.332574	0.18	0.688	Biological Process	GO:0009067	aspartate family amino acid biosynthetic process	0.0427563	0.332574	0	0	11	16
GO:0009299 mRNA transcription	11	0.332574	0.18	0.688	Biological Process	GO:0009299	mRNA transcription	0.0427563	0.332574	0	0	11	16
GO:0035188 hatching	11	0.332574	0.18	0.688	Biological Process	GO:0035188	hatching	0.0427563	0.332574	0	0	11	16
GO:0036037 CD8-positive, alpha-beta T cell activation	11	0.332574	0.18	0.688	Biological Process	GO:0036037	CD8-positive, alpha-beta T cell activation	0.0427563	0.332574	0	0	11	16
GO:0045724 positive regulation of cilium assembly	11	0.332574	0.18	0.688	Biological Process	GO:0045724	positive regulation of cilium assembly	0.0427563	0.332574	0	0	11	16
GO:0048486 parasympathetic nervous system development	11	0.332574	0.18	0.688	Biological Process	GO:0048486	parasympathetic nervous system development	0.0427563	0.332574	0	0	11	16
GO:0050775 positive regulation of dendrite morphogenesis	11	0.332574	0.18	0.688	Biological Process	GO:0050775	positive regulation of dendrite morphogenesis	0.0427563	0.332574	0	0	11	16
GO:0050849 negative regulation of calcium-mediated signaling	11	0.332574	0.18	0.688	Biological Process	GO:0050849	negative regulation of calcium-mediated signaling	0.0427563	0.332574	0	0	11	16
GO:0050858 negative regulation of antigen receptor-mediated signaling pathway	11	0.332574	0.18	0.688	Biological Process	GO:0050858	negative regulation of antigen receptor-mediated signaling pathway	0.0427563	0.332574	0	0	11	16
GO:0060972 left/right pattern formation	11	0.332574	0.18	0.688	Biological Process	GO:0060972	left/right pattern formation	0.0427563	0.332574	0	0	11	16
GO:0071450 cellular response to oxygen radical	11	0.332574	0.18	0.688	Biological Process	GO:0071450	cellular response to oxygen radical	0.0427563	0.332574	0	0	11	16
GO:0071451 cellular response to superoxide	11	0.332574	0.18	0.688	Biological Process	GO:0071451	cellular response to superoxide	0.0427563	0.332574	0	0	11	16
GO:0071634 regulation of transforming growth factor beta production	11	0.332574	0.18	0.688	Biological Process	GO:0071634	regulation of transforming growth factor beta production	0.0427563	0.332574	0	0	11	16
GO:0071684 organism emergence from protective structure	11	0.332574	0.18	0.688	Biological Process	GO:0071684	organism emergence from protective structure	0.0427563	0.332574	0	0	11	16
GO:0090189 regulation of branching involved in ureteric bud morphogenesis	11	0.332574	0.18	0.688	Biological Process	GO:0090189	regulation of branching involved in ureteric bud morphogenesis	0.0427563	0.332574	0	0	11	16
GO:1903523 negative regulation of blood circulation	11	0.332574	0.18	0.688	Biological Process	GO:1903523	negative regulation of blood circulation	0.0427563	0.332574	0	0	11	16
GO:2000482 regulation of interleukin-8 secretion	11	0.332574	0.18	0.688	Biological Process	GO:2000482	regulation of interleukin-8 secretion	0.0427563	0.332574	0	0	11	16
GO:0046128 purine ribonucleoside metabolic process	110	0.332649	1.799	0.502	Biological Process	GO:0046128	purine ribonucleoside metabolic process	0.0427944	0.332649	0	0	110	219
GO:0004112 cyclic-nucleotide phosphodiesterase activity	17	0.63468	0.276	0.63	Molecular Function	GO:0004112	cyclic-nucleotide phosphodiesterase activity	0.0430653	0.63468	0	0	17	27
GO:0043112 receptor metabolic process	61	0.335869	0.998	0.526	Biological Process	GO:0043112	receptor metabolic process	0.0432663	0.335869	0	0	61	116
GO:0043401 steroid hormone mediated signaling pathway	61	0.335869	0.998	0.526	Biological Process	GO:0043401	steroid hormone mediated signaling pathway	0.0432663	0.335869	0	0	61	116
GO:0010823 negative regulation of mitochondrion organization	20	0.336412	0.327	0.606	Biological Process	GO:0010823	negative regulation of mitochondrion organization	0.043423	0.336412	0	0	20	33
GO:0051145 smooth muscle cell differentiation	20	0.336412	0.327	0.606	Biological Process	GO:0051145	smooth muscle cell differentiation	0.043423	0.336412	0	0	20	33
GO:0070228 regulation of lymphocyte apoptotic process	20	0.336412	0.327	0.606	Biological Process	GO:0070228	regulation of lymphocyte apoptotic process	0.043423	0.336412	0	0	20	33
GO:0050671 positive regulation of lymphocyte proliferation	44	0.337262	0.72	0.543	Biological Process	GO:0050671	positive regulation of lymphocyte proliferation	0.0435616	0.337262	0	0	44	81
GO:0010638 positive regulation of organelle organization	198	0.339108	3.238	0.485	Biological Process	GO:0010638	positive regulation of organelle organization	0.0438582	0.339108	0	0	198	408
GO:0055086 nucleobase-containing small molecule metabolic process	198	0.339108	3.238	0.485	Biological Process	GO:0055086	nucleobase-containing small molecule metabolic process	0.0438582	0.339108	0	0	198	408
GO:0006733 oxidoreduction coenzyme metabolic process	60	0.339175	0.981	0.526	Biological Process	GO:0006733	oxidoreduction coenzyme metabolic process	0.0438959	0.339175	0	0	60	114
GO:0001508 action potential	43	0.339659	0.703	0.544	Biological Process	GO:0001508	action potential	0.0439878	0.339659	0	0	43	79
GO:0015077 monovalent inorganic cation transmembrane transporter activity	150	0.649433	2.438	0.497	Molecular Function	GO:0015077	monovalent inorganic cation transmembrane transporter activity	0.0442845	0.649433	0	0	150	302
GO:0016328 lateral plasma membrane	19	0.386191	0.302	0.613	Cellular Component	GO:0016328	lateral plasma membrane	0.0443743	0.386191	0	0	19	31
GO:0002821 positive regulation of adaptive immune response	42	0.341523	0.687	0.545	Biological Process	GO:0002821	positive regulation of adaptive immune response	0.0444021	0.341523	0	0	42	77
GO:0031529 ruffle organization	21	0.341523	0.343	0.6	Biological Process	GO:0031529	ruffle organization	0.0444091	0.341523	0	0	21	35
GO:0032608 interferon-beta production	21	0.341523	0.343	0.6	Biological Process	GO:0032608	interferon-beta production	0.0444091	0.341523	0	0	21	35
GO:0033628 regulation of cell adhesion mediated by integrin	21	0.341523	0.343	0.6	Biological Process	GO:0033628	regulation of cell adhesion mediated by integrin	0.0444091	0.341523	0	0	21	35
GO:0097061 dendritic spine organization	21	0.341523	0.343	0.6	Biological Process	GO:0097061	dendritic spine organization	0.0444091	0.341523	0	0	21	35
GO:0019902 phosphatase binding	58	0.652128	0.943	0.532	Molecular Function	GO:0019902	phosphatase binding	0.0446925	0.652128	0	0	58	109
GO:0007610 behavior	256	0.341523	4.186	0.479	Biological Process	GO:0007610	behavior	0.0447879	0.341523	0	0	256	534
GO:0071902 positive regulation of protein serine/threonine kinase activity	99	0.341523	1.619	0.505	Biological Process	GO:0071902	positive regulation of protein serine/threonine kinase activity	0.0448304	0.341523	0	0	99	196
GO:0016747 transferase activity, transferring acyl groups other than amino-acyl groups	96	0.652128	1.56	0.511	Molecular Function	GO:0016747	transferase activity, transferring acyl groups other than amino-acyl groups	0.0449063	0.652128	0	0	96	188
GO:0003376 sphingosine-1-phosphate signaling pathway	7	0.341523	0.114	0.778	Biological Process	GO:0003376	sphingosine-1-phosphate signaling pathway	0.0452223	0.341523	0	0	7	9
GO:0006825 copper ion transport	7	0.341523	0.114	0.778	Biological Process	GO:0006825	copper ion transport	0.0452223	0.341523	0	0	7	9
GO:0007351 tripartite regional subdivision	7	0.341523	0.114	0.778	Biological Process	GO:0007351	tripartite regional subdivision	0.0452223	0.341523	0	0	7	9
GO:0008595 anterior/posterior axis specification, embryo	7	0.341523	0.114	0.778	Biological Process	GO:0008595	anterior/posterior axis specification, embryo	0.0452223	0.341523	0	0	7	9
GO:0010752 regulation of cGMP-mediated signaling	7	0.341523	0.114	0.778	Biological Process	GO:0010752	regulation of cGMP-mediated signaling	0.0452223	0.341523	0	0	7	9
GO:0015824 proline transport	7	0.341523	0.114	0.778	Biological Process	GO:0015824	proline transport	0.0452223	0.341523	0	0	7	9
GO:0032691 negative regulation of interleukin-1 beta production	7	0.341523	0.114	0.778	Biological Process	GO:0032691	negative regulation of interleukin-1 beta production	0.0452223	0.341523	0	0	7	9
GO:0034755 iron ion transmembrane transport	7	0.341523	0.114	0.778	Biological Process	GO:0034755	iron ion transmembrane transport	0.0452223	0.341523	0	0	7	9
GO:0045072 regulation of interferon-gamma biosynthetic process	7	0.341523	0.114	0.778	Biological Process	GO:0045072	regulation of interferon-gamma biosynthetic process	0.0452223	0.341523	0	0	7	9
GO:0045078 positive regulation of interferon-gamma biosynthetic process	7	0.341523	0.114	0.778	Biological Process	GO:0045078	positive regulation of interferon-gamma biosynthetic process	0.0452223	0.341523	0	0	7	9
GO:0045618 positive regulation of keratinocyte differentiation	7	0.341523	0.114	0.778	Biological Process	GO:0045618	positive regulation of keratinocyte differentiation	0.0452223	0.341523	0	0	7	9
GO:0048484 enteric nervous system development	7	0.341523	0.114	0.778	Biological Process	GO:0048484	enteric nervous system development	0.0452223	0.341523	0	0	7	9
GO:0060396 growth hormone receptor signaling pathway	7	0.341523	0.114	0.778	Biological Process	GO:0060396	growth hormone receptor signaling pathway	0.0452223	0.341523	0	0	7	9
GO:0060973 cell migration involved in heart development	7	0.341523	0.114	0.778	Biological Process	GO:0060973	cell migration involved in heart development	0.0452223	0.341523	0	0	7	9
GO:0070723 response to cholesterol	7	0.341523	0.114	0.778	Biological Process	GO:0070723	response to cholesterol	0.0452223	0.341523	0	0	7	9
GO:0070886 positive regulation of calcineurin-NFAT signaling cascade	7	0.341523	0.114	0.778	Biological Process	GO:0070886	positive regulation of calcineurin-NFAT signaling cascade	0.0452223	0.341523	0	0	7	9
GO:0071378 cellular response to growth hormone stimulus	7	0.341523	0.114	0.778	Biological Process	GO:0071378	cellular response to growth hormone stimulus	0.0452223	0.341523	0	0	7	9
GO:0072574 hepatocyte proliferation	7	0.341523	0.114	0.778	Biological Process	GO:0072574	hepatocyte proliferation	0.0452223	0.341523	0	0	7	9
GO:0072575 epithelial cell proliferation involved in liver morphogenesis	7	0.341523	0.114	0.778	Biological Process	GO:0072575	epithelial cell proliferation involved in liver morphogenesis	0.0452223	0.341523	0	0	7	9
GO:0086013 membrane repolarization during cardiac muscle cell action potential	7	0.341523	0.114	0.778	Biological Process	GO:0086013	membrane repolarization during cardiac muscle cell action potential	0.0452223	0.341523	0	0	7	9
GO:0097278 complement-dependent cytotoxicity	7	0.341523	0.114	0.778	Biological Process	GO:0097278	complement-dependent cytotoxicity	0.0452223	0.341523	0	0	7	9
GO:1902043 positive regulation of extrinsic apoptotic signaling pathway via death domain receptors	7	0.341523	0.114	0.778	Biological Process	GO:1902043	positive regulation of extrinsic apoptotic signaling pathway via death domain receptors	0.0452223	0.341523	0	0	7	9
GO:1904294 positive regulation of ERAD pathway	7	0.341523	0.114	0.778	Biological Process	GO:1904294	positive regulation of ERAD pathway	0.0452223	0.341523	0	0	7	9
GO:2001185 regulation of CD8-positive, alpha-beta T cell activation	7	0.341523	0.114	0.778	Biological Process	GO:2001185	regulation of CD8-positive, alpha-beta T cell activation	0.0452223	0.341523	0	0	7	9
GO:0001658 branching involved in ureteric bud morphogenesis	22	0.341523	0.36	0.595	Biological Process	GO:0001658	branching involved in ureteric bud morphogenesis	0.0452257	0.341523	0	0	22	37
GO:0002294 CD4-positive, alpha-beta T cell differentiation involved in immune response	22	0.341523	0.36	0.595	Biological Process	GO:0002294	CD4-positive, alpha-beta T cell differentiation involved in immune response	0.0452257	0.341523	0	0	22	37
GO:0086003 cardiac muscle cell contraction	22	0.341523	0.36	0.595	Biological Process	GO:0086003	cardiac muscle cell contraction	0.0452257	0.341523	0	0	22	37
GO:0048839 inner ear development	70	0.341595	1.145	0.519	Biological Process	GO:0048839	inner ear development	0.0452646	0.341595	0	0	70	135
GO:0043583 ear development	80	0.343313	1.308	0.513	Biological Process	GO:0043583	ear development	0.0455216	0.343313	0	0	80	156
GO:0005891 voltage-gated calcium channel complex	20	0.392236	0.318	0.606	Cellular Component	GO:0005891	voltage-gated calcium channel complex	0.0456701	0.392236	0	0	20	33
GO:0009880 embryonic pattern specification	23	0.344844	0.376	0.59	Biological Process	GO:0009880	embryonic pattern specification	0.0458921	0.344844	0	0	23	39
GO:0014812 muscle cell migration	23	0.344844	0.376	0.59	Biological Process	GO:0014812	muscle cell migration	0.0458921	0.344844	0	0	23	39
GO:0043551 regulation of phosphatidylinositol 3-kinase activity	23	0.344844	0.376	0.59	Biological Process	GO:0043551	regulation of phosphatidylinositol 3-kinase activity	0.0458921	0.344844	0	0	23	39
GO:0042089 cytokine biosynthetic process	38	0.344844	0.621	0.551	Biological Process	GO:0042089	cytokine biosynthetic process	0.0459023	0.344844	0	0	38	69
GO:0042107 cytokine metabolic process	38	0.344844	0.621	0.551	Biological Process	GO:0042107	cytokine metabolic process	0.0459023	0.344844	0	0	38	69
GO:0046939 nucleotide phosphorylation	38	0.344844	0.621	0.551	Biological Process	GO:0046939	nucleotide phosphorylation	0.0459023	0.344844	0	0	38	69
GO:0016248 channel inhibitor activity	11	0.657296	0.179	0.688	Molecular Function	GO:0016248	channel inhibitor activity	0.0459246	0.657296	0	0	11	16
GO:0022821 potassium ion antiporter activity	11	0.657296	0.179	0.688	Molecular Function	GO:0022821	potassium ion antiporter activity	0.0459246	0.657296	0	0	11	16
GO:0031418 L-ascorbic acid binding	11	0.657296	0.179	0.688	Molecular Function	GO:0031418	L-ascorbic acid binding	0.0459246	0.657296	0	0	11	16
GO:1901698 response to nitrogen compound	225	0.346191	3.679	0.482	Biological Process	GO:1901698	response to nitrogen compound	0.0461378	0.346191	0	0	225	467
GO:0000041 transition metal ion transport	37	0.346191	0.605	0.552	Biological Process	GO:0000041	transition metal ion transport	0.0462267	0.346191	0	0	37	67
GO:0001841 neural tube formation	37	0.346191	0.605	0.552	Biological Process	GO:0001841	neural tube formation	0.0462267	0.346191	0	0	37	67
GO:0072521 purine-containing compound metabolic process	156	0.346191	2.551	0.491	Biological Process	GO:0072521	purine-containing compound metabolic process	0.0463956	0.346191	0	0	156	318
GO:0007045 cell-substrate adherens junction assembly	24	0.346191	0.392	0.585	Biological Process	GO:0007045	cell-substrate adherens junction assembly	0.0464257	0.346191	0	0	24	41
GO:0045600 positive regulation of fat cell differentiation	24	0.346191	0.392	0.585	Biological Process	GO:0045600	positive regulation of fat cell differentiation	0.0464257	0.346191	0	0	24	41
GO:0048041 focal adhesion assembly	24	0.346191	0.392	0.585	Biological Process	GO:0048041	focal adhesion assembly	0.0464257	0.346191	0	0	24	41
GO:0034992 microtubule organizing center attachment site	7	0.392236	0.111	0.778	Cellular Component	GO:0034992	microtubule organizing center attachment site	0.0464346	0.392236	0	0	7	9
GO:0034993 LINC complex	7	0.392236	0.111	0.778	Cellular Component	GO:0034993	LINC complex	0.0464346	0.392236	0	0	7	9
GO:0042613 MHC class II protein complex	7	0.392236	0.111	0.778	Cellular Component	GO:0042613	MHC class II protein complex	0.0464346	0.392236	0	0	7	9
GO:0071437 invadopodium	7	0.392236	0.111	0.778	Cellular Component	GO:0071437	invadopodium	0.0464346	0.392236	0	0	7	9
GO:0051726 regulation of cell cycle	325	0.346191	5.315	0.474	Biological Process	GO:0051726	regulation of cell cycle	0.0466571	0.346191	0	0	325	685
GO:0050769 positive regulation of neurogenesis	135	0.346191	2.208	0.495	Biological Process	GO:0050769	positive regulation of neurogenesis	0.0466682	0.346191	0	0	135	273
GO:0010632 regulation of epithelial cell migration	68	0.346191	1.112	0.519	Biological Process	GO:0010632	regulation of epithelial cell migration	0.0467148	0.346191	0	0	68	131
GO:0032368 regulation of lipid transport	35	0.346191	0.572	0.556	Biological Process	GO:0032368	regulation of lipid transport	0.0467951	0.346191	0	0	35	63
GO:0060079 excitatory postsynaptic potential	35	0.346191	0.572	0.556	Biological Process	GO:0060079	excitatory postsynaptic potential	0.0467951	0.346191	0	0	35	63
GO:0006308 DNA catabolic process	25	0.346191	0.409	0.581	Biological Process	GO:0006308	DNA catabolic process	0.0468414	0.346191	0	0	25	43
GO:0003148 outflow tract septum morphogenesis	12	0.346191	0.196	0.667	Biological Process	GO:0003148	outflow tract septum morphogenesis	0.0469925	0.346191	0	0	12	18
GO:0006730 one-carbon metabolic process	12	0.346191	0.196	0.667	Biological Process	GO:0006730	one-carbon metabolic process	0.0469925	0.346191	0	0	12	18
GO:0006833 water transport	12	0.346191	0.196	0.667	Biological Process	GO:0006833	water transport	0.0469925	0.346191	0	0	12	18
GO:0010800 positive regulation of peptidyl-threonine phosphorylation	12	0.346191	0.196	0.667	Biological Process	GO:0010800	positive regulation of peptidyl-threonine phosphorylation	0.0469925	0.346191	0	0	12	18
GO:0018126 protein hydroxylation	12	0.346191	0.196	0.667	Biological Process	GO:0018126	protein hydroxylation	0.0469925	0.346191	0	0	12	18
GO:0032373 positive regulation of sterol transport	12	0.346191	0.196	0.667	Biological Process	GO:0032373	positive regulation of sterol transport	0.0469925	0.346191	0	0	12	18
GO:0032376 positive regulation of cholesterol transport	12	0.346191	0.196	0.667	Biological Process	GO:0032376	positive regulation of cholesterol transport	0.0469925	0.346191	0	0	12	18
GO:0045429 positive regulation of nitric oxide biosynthetic process	12	0.346191	0.196	0.667	Biological Process	GO:0045429	positive regulation of nitric oxide biosynthetic process	0.0469925	0.346191	0	0	12	18
GO:0052646 alditol phosphate metabolic process	12	0.346191	0.196	0.667	Biological Process	GO:0052646	alditol phosphate metabolic process	0.0469925	0.346191	0	0	12	18
GO:0060632 regulation of microtubule-based movement	12	0.346191	0.196	0.667	Biological Process	GO:0060632	regulation of microtubule-based movement	0.0469925	0.346191	0	0	12	18
GO:0061001 regulation of dendritic spine morphogenesis	12	0.346191	0.196	0.667	Biological Process	GO:0061001	regulation of dendritic spine morphogenesis	0.0469925	0.346191	0	0	12	18
GO:0071604 transforming growth factor beta production	12	0.346191	0.196	0.667	Biological Process	GO:0071604	transforming growth factor beta production	0.0469925	0.346191	0	0	12	18
GO:1904292 regulation of ERAD pathway	12	0.346191	0.196	0.667	Biological Process	GO:1904292	regulation of ERAD pathway	0.0469925	0.346191	0	0	12	18
GO:1904407 positive regulation of nitric oxide metabolic process	12	0.346191	0.196	0.667	Biological Process	GO:1904407	positive regulation of nitric oxide metabolic process	0.0469925	0.346191	0	0	12	18
GO:2000008 regulation of protein localization to cell surface	12	0.346191	0.196	0.667	Biological Process	GO:2000008	regulation of protein localization to cell surface	0.0469925	0.346191	0	0	12	18
GO:0014033 neural crest cell differentiation	34	0.346191	0.556	0.557	Biological Process	GO:0014033	neural crest cell differentiation	0.0470323	0.346191	0	0	34	61
GO:0014066 regulation of phosphatidylinositol 3-kinase signaling	34	0.346191	0.556	0.557	Biological Process	GO:0014066	regulation of phosphatidylinositol 3-kinase signaling	0.0470323	0.346191	0	0	34	61
GO:0048644 muscle organ morphogenesis	34	0.346191	0.556	0.557	Biological Process	GO:0048644	muscle organ morphogenesis	0.0470323	0.346191	0	0	34	61
GO:1901607 alpha-amino acid biosynthetic process	34	0.346191	0.556	0.557	Biological Process	GO:1901607	alpha-amino acid biosynthetic process	0.0470323	0.346191	0	0	34	61
GO:0022626 cytosolic ribosome	44	0.39576	0.699	0.543	Cellular Component	GO:0022626	cytosolic ribosome	0.0471275	0.39576	0	0	44	81
GO:0070252 actin-mediated cell contraction	26	0.346639	0.425	0.578	Biological Process	GO:0070252	actin-mediated cell contraction	0.0471527	0.346639	0	0	26	45
GO:0097035 regulation of membrane lipid distribution	26	0.346639	0.425	0.578	Biological Process	GO:0097035	regulation of membrane lipid distribution	0.0471527	0.346639	0	0	26	45
GO:0032387 negative regulation of intracellular transport	33	0.347009	0.54	0.559	Biological Process	GO:0032387	negative regulation of intracellular transport	0.0472327	0.347009	0	0	33	59
GO:0030858 positive regulation of epithelial cell differentiation	27	0.347741	0.442	0.574	Biological Process	GO:0030858	positive regulation of epithelial cell differentiation	0.0473711	0.347741	0	0	27	47
GO:0060415 muscle tissue morphogenesis	32	0.347741	0.523	0.561	Biological Process	GO:0060415	muscle tissue morphogenesis	0.0473921	0.347741	0	0	32	57
GO:0070192 chromosome organization involved in meiotic cell cycle	31	0.347946	0.507	0.564	Biological Process	GO:0070192	chromosome organization involved in meiotic cell cycle	0.0475052	0.347946	0	0	31	55
GO:0043954 cellular component maintenance	30	0.347946	0.491	0.566	Biological Process	GO:0043954	cellular component maintenance	0.0475664	0.347946	0	0	30	53
GO:0051928 positive regulation of calcium ion transport	30	0.347946	0.491	0.566	Biological Process	GO:0051928	positive regulation of calcium ion transport	0.0475664	0.347946	0	0	30	53
GO:0002444 myeloid leukocyte mediated immunity	29	0.347946	0.474	0.569	Biological Process	GO:0002444	myeloid leukocyte mediated immunity	0.0475694	0.347946	0	0	29	51
GO:0032755 positive regulation of interleukin-6 production	29	0.347946	0.474	0.569	Biological Process	GO:0032755	positive regulation of interleukin-6 production	0.0475694	0.347946	0	0	29	51
GO:0005324 long-chain fatty acid transporter activity	7	0.659418	0.114	0.778	Molecular Function	GO:0005324	long-chain fatty acid transporter activity	0.047705	0.659418	0	0	7	9
GO:0005388 calcium-transporting ATPase activity	7	0.659418	0.114	0.778	Molecular Function	GO:0005388	calcium-transporting ATPase activity	0.047705	0.659418	0	0	7	9
GO:0008242 omega peptidase activity	7	0.659418	0.114	0.778	Molecular Function	GO:0008242	omega peptidase activity	0.047705	0.659418	0	0	7	9
GO:0008569 ATP-dependent microtubule motor activity, minus-end-directed	7	0.659418	0.114	0.778	Molecular Function	GO:0008569	ATP-dependent microtubule motor activity, minus-end-directed	0.047705	0.659418	0	0	7	9
GO:0016653 oxidoreductase activity, acting on NAD(P)H, heme protein as acceptor	7	0.659418	0.114	0.778	Molecular Function	GO:0016653	oxidoreductase activity, acting on NAD(P)H, heme protein as acceptor	0.047705	0.659418	0	0	7	9
GO:0086008 voltage-gated potassium channel activity involved in cardiac muscle cell action potential repolarization	7	0.659418	0.114	0.778	Molecular Function	GO:0086008	voltage-gated potassium channel activity involved in cardiac muscle cell action potential repolarization	0.047705	0.659418	0	0	7	9
GO:0004180 carboxypeptidase activity	20	0.659418	0.325	0.606	Molecular Function	GO:0004180	carboxypeptidase activity	0.0480664	0.659418	0	0	20	33
GO:0005089 Rho guanyl-nucleotide exchange factor activity	20	0.659418	0.325	0.606	Molecular Function	GO:0005089	Rho guanyl-nucleotide exchange factor activity	0.0480664	0.659418	0	0	20	33
GO:0098531 transcription factor activity, direct ligand regulated sequence-specific DNA binding	20	0.659418	0.325	0.606	Molecular Function	GO:0098531	transcription factor activity, direct ligand regulated sequence-specific DNA binding	0.0480664	0.659418	0	0	20	33
GO:0043087 regulation of GTPase activity	160	0.353541	2.617	0.489	Biological Process	GO:0043087	regulation of GTPase activity	0.0484523	0.353541	0	0	160	327
GO:0002791 regulation of peptide secretion	53	0.353541	0.867	0.53	Biological Process	GO:0002791	regulation of peptide secretion	0.0484557	0.353541	0	0	53	100
GO:0032104 regulation of response to extracellular stimulus	53	0.353541	0.867	0.53	Biological Process	GO:0032104	regulation of response to extracellular stimulus	0.0484557	0.353541	0	0	53	100
GO:0032107 regulation of response to nutrient levels	53	0.353541	0.867	0.53	Biological Process	GO:0032107	regulation of response to nutrient levels	0.0484557	0.353541	0	0	53	100
GO:0051247 positive regulation of protein metabolic process	515	0.354209	8.422	0.467	Biological Process	GO:0051247	positive regulation of protein metabolic process	0.0485776	0.354209	0	0	515	1103
GO:0032388 positive regulation of intracellular transport	76	0.354309	1.243	0.514	Biological Process	GO:0032388	positive regulation of intracellular transport	0.0486217	0.354309	0	0	76	148
GO:0031256 leading edge membrane	40	0.405306	0.636	0.548	Cellular Component	GO:0031256	leading edge membrane	0.0486674	0.405306	0	0	40	73
GO:0019866 organelle inner membrane	126	0.405306	2.002	0.498	Cellular Component	GO:0019866	organelle inner membrane	0.0488287	0.405306	0	0	126	253
GO:0016409 palmitoyltransferase activity	21	0.669921	0.341	0.6	Molecular Function	GO:0016409	palmitoyltransferase activity	0.0492821	0.669921	0	0	21	35
GO:0045502 dynein binding	21	0.669921	0.341	0.6	Molecular Function	GO:0045502	dynein binding	0.0492821	0.669921	0	0	21	35
GO:0071375 cellular response to peptide hormone stimulus	75	0.359973	1.226	0.514	Biological Process	GO:0071375	cellular response to peptide hormone stimulus	0.0494299	0.359973	0	0	75	146
GO:0009117 nucleotide metabolic process	178	0.360016	2.911	0.486	Biological Process	GO:0009117	nucleotide metabolic process	0.0494667	0.360016	0	0	178	366
GO:0009141 nucleoside triphosphate metabolic process	93	0.361047	1.521	0.505	Biological Process	GO:0009141	nucleoside triphosphate metabolic process	0.0496393	0.361047	0	0	93	184
GO:0019362 pyridine nucleotide metabolic process	51	0.361556	0.834	0.531	Biological Process	GO:0019362	pyridine nucleotide metabolic process	0.0497975	0.361556	0	0	51	96
GO:0046496 nicotinamide nucleotide metabolic process	51	0.361556	0.834	0.531	Biological Process	GO:0046496	nicotinamide nucleotide metabolic process	0.0497975	0.361556	0	0	51	96
GO:0019693 ribose phosphate metabolic process	145	0.361556	2.371	0.492	Biological Process	GO:0019693	ribose phosphate metabolic process	0.0498024	0.361556	0	0	145	295
GO:0002250 adaptive immune response	101	0.361872	1.652	0.502	Biological Process	GO:0002250	adaptive immune response	0.049877	0.361872	0	0	101	201
GO:0060255 regulation of macromolecule metabolic process	1930	0.363581	31.562	0.453	Biological Process	GO:0060255	regulation of macromolecule metabolic process	0.0501437	0.363581	0	0	1930	4259
[truncated: 14,066 more rows]
