# Supplementary material for: Identification and Characterization of lncRNA and mRNA in Testes of Landrace and Hezuo Boars
Source: Animals (Basel). 2021 Jul 30;11(8):2263. doi: 10.3390/ani11082263 (PMC8388364; doi:10.3390/ani11082263)
Supplement: Supplementary file 1 [file animals-11-02263-s001.zip › Table S11.xlsx]

## Sheet: Table S10
KEGG_A_class	KEGG_B_class	Pathway	trans (3105)	All (7380)	Pvalue	Qvalue	Pathway ID	Genes	K_IDs
Metabolism	Global and overview maps	Metabolic pathways	633	1257	4.94714e-11	1.63256e-08	ko01100	ncbi_396816(AKR1B1);ncbi_414424(MAOA);ncbi_414851(MGAT4C);ncbi_414909(MAOB);ncbi_445539(HSD3B1);ncbi_449572(GBA);ncbi_497050(AHCY);ncbi_407745(TYR);ncbi_574054(ATP5G1);ncbi_692156(ENO3);ncbi_733582(CDS1);ncbi_733601(PFKM);ncbi_733634(AKR1C1);ncbi_733683(NME2);ncbi_768107(RGN);ncbi_100037301(DNMT3A);ncbi_100579141(NDUFA4);ncbi_100038022(COX6B);ncbi_100048943(ADSSL1);ncbi_100048954(SDHD);ncbi_10004…	K00011+K00274+K13748+K00274+K00070+K01201+K01251+K00505+K02128+K01689+K00981+K00850+K04119+K00940+K01053+K17398+K03948+K02267+K01939+K00237+K11067+K16816+K00927+K00232+K03843+K00615+K01062+K00016+K15717+K00844+K00166+K00058+K00553+K01074+K00688+K01583+K00167+K12373+K01204+K00613+K00933+K00419+K01834+K00515+K00789+K13513+K13241+K01895+K01110+K01897+K13523+K19007+K22283+K01054+K01080+K13506+K02152+…
Human Diseases	Cancers	Proteoglycans in cancer	118	194	7.72875e-08	9.05192e-06	ko05205	ncbi_397458(SLC9A1);ncbi_494457(RDX);ncbi_494458(MSN);ncbi_574062(MAPK12);ncbi_733611(PPP1CA);ncbi_733648(STAT3);ncbi_780428(CDC42);ncbi_397285(ITGAV);ncbi_399541(TLR4);ncbi_396696(HIF1A);ncbi_100192436(GRB2);ncbi_100271932(HPSE);ncbi_100126861(AKT1);ncbi_100327037(WNT4);ncbi_100337669(FZD2);ncbi_100519770(SDC1);ncbi_100517823(FRS2);ncbi_100152607(LUM);ncbi_397483(ITGA2);ncbi_492313(THBS1);ncbi_1…	K05742+K05762+K05763+K04441+K06269+K04692+K04393+K06487+K10160+K08268+K04364+K07964+K04456+K00408+K02235+K06257+K12461+K08122+K06481+K16857+K06588+K04456+K02376+K16336+K06278+K10159+K04389+K04451+K04390+K13769+K04660+K05719+K06493+K04361+K13375+K03156+K05448+K05087+K06269+K01398+K04515+K08550+K05459+K08845+K02105+K06484+K16865+K05704+K02329+K04441+K04688+K05692+K00714+K00182+K16866+K00922+K07203+…
Human Diseases	Cancers	Pathways in cancer	268	502	8.22902e-08	9.05192e-06	ko05200	ncbi_414388(TPM3);ncbi_414912(SPI1);ncbi_406188(NFKBIA);ncbi_494460(CXCL12);ncbi_595129(FADD);ncbi_414902(MITF);ncbi_414911(EDNRB);ncbi_654405(GNAQ);ncbi_733648(STAT3);ncbi_751869(NFKB1);ncbi_780426(CCND3);ncbi_780428(CDC42);ncbi_780435(LOC780435);ncbi_397285(ITGAV);ncbi_100037300(XIAP);ncbi_100126864(IFNGR2);ncbi_100127355(IKBKG);ncbi_100144492(CDK4);ncbi_397523(GNAI2);ncbi_396696(HIF1A);ncbi_10…	K09290+K09438+K04734+K10031+K02373+K09455+K04198+K04634+K04692+K02580+K10152+K04393+K00799+K06487+K04725+K05133+K07210+K02089+K04630+K08268+K20996+K04492+K04632+K04364+K04438+K13241+K01110+K04347+K05063+K05072+K00355+K04456+K02678+K22182+K00408+K03875+K08734+K05132+K04402+K06054+K02235+K21283+K11222+K11225+K05131+K02085+K09289+K09091+K00799+K07825+K01679+K06626+K06481+K04289+K04079+K00799+K08367+…
Organismal Systems	Immune system	Th17 cell differentiation	70	105	2.68094e-07	2.21178e-05	ko04659	ncbi_445528(SLA-DMA);ncbi_396565(IL1B2);ncbi_406188(NFKBIA);ncbi_494013(CD3G);ncbi_574062(MAPK12);ncbi_733648(STAT3);ncbi_751869(NFKB1);ncbi_100126864(IFNGR2);ncbi_100127355(IKBKG);ncbi_100134969(NFATC2);ncbi_100037921(SLA-DQB1);ncbi_100153386(SLA-DRB1);ncbi_100135040(SLA-DRA);ncbi_100135050(SLA-DMB);ncbi_100153387(SLA-DQA1);ncbi_100135049(SLA-DOB);ncbi_397363(TYK2);ncbi_396696(HIF1A);ncbi_444998…	K06752+K04519+K04734+K06452+K04441+K04692+K02580+K05133+K07210+K17332+K06752+K06752+K06752+K06752+K06752+K06752+K11219+K08268+K10163+K05856+K05063+K05132+K06752+K11225+K19598+K04079+K08367+K09445+K04500+K09093+K10166+K11220+K06450+K05068+K04448+K04079+K13375+K04501+K05070+K04447+K04500+K06453+K04446+K11224+K06451+K11223+K05071+K05055+K04348+K04441+K11218+K07203+K04440+K08527+K08534+K02581+K06268+…
Human Diseases	Endocrine and metabolic diseases	AGE-RAGE signaling pathway in diabetic complications	66	100	1.02343e-06	5.17512e-05	ko04933	ncbi_396565(IL1B2);ncbi_574062(MAPK12);ncbi_733648(STAT3);ncbi_751869(NFKB1);ncbi_780428(CDC42);ncbi_100144492(CDK4);ncbi_100157642(THBD);ncbi_100126861(AKT1);ncbi_100533200(PRKCZ);ncbi_100152001(COL3A1);ncbi_100627099(PLCD1);ncbi_100155304(SMAD2);ncbi_100127478(AKT2);ncbi_100511072(DIAPH1);ncbi_396655(STAT1);ncbi_396913(JUN);ncbi_396925(VCAM1);ncbi_397078(TGFB1);ncbi_397086(TNF);ncbi_397108(GP91…	K04519+K04441+K04692+K02580+K04393+K02089+K03907+K04456+K18952+K19720+K05857+K04500+K04456+K05740+K11220+K04448+K06527+K13375+K03156+K21421+K05857+K04501+K05448+K04447+K04500+K04446+K11224+K01398+K13377+K14624+K11223+K13242+K06624+K04441+K16858+K09203+K00922+K04440+K21423+K04166+K05717+K04702+K02649+K06068+K05858+K02649+K13376+K07201+K06237+K06237+K02677+K06236+K00922+K04388+K05860+K05449+K01116+…
Organismal Systems	Immune system	Th1 and Th2 cell differentiation	60	89	1.07482e-06	5.17512e-05	ko04658	ncbi_445528(SLA-DMA);ncbi_406188(NFKBIA);ncbi_494013(CD3G);ncbi_574062(MAPK12);ncbi_751869(NFKB1);ncbi_100126864(IFNGR2);ncbi_100127355(IKBKG);ncbi_100134969(NFATC2);ncbi_100037921(SLA-DQB1);ncbi_100153386(SLA-DRB1);ncbi_100135040(SLA-DRA);ncbi_100135050(SLA-DMB);ncbi_100153387(SLA-DQA1);ncbi_100135049(SLA-DOB);ncbi_397363(TYK2);ncbi_100233188(LCK);ncbi_100271900(IL12RB1);ncbi_100152238(IFNGR1);n…	K06752+K04734+K06452+K04441+K02580+K05133+K07210+K17332+K06752+K06752+K06752+K06752+K06752+K06752+K11219+K05856+K05063+K05132+K06752+K11222+K11225+K10166+K11220+K06450+K05068+K04448+K05070+K05064+K04447+K06453+K04446+K11224+K06451+K11223+K05071+K04348+K04441+K11218+K06053+K04440+K06051+K02581+K06268+K07362+K06052+K06051+K05069+K01116+K02599+K21635+K20995+K07360+K06268+K04371+K20994+K09279+K05872+…
Environmental Information Processing	Signaling molecules and interaction	Cell adhesion molecules (CAMs)	87	140	1.09775e-06	5.17512e-05	ko04514	ncbi_397247(NECTIN1);ncbi_414737(CDH5);ncbi_396627(CD8A);ncbi_445528(SLA-DMA);ncbi_574057(PDCD1LG2);ncbi_492312(MADCAM1);ncbi_733597(ICOS);ncbi_733681(ITGAL);ncbi_397285(ITGAV);ncbi_100037288(SLA-3);ncbi_100038012(NECTIN2);ncbi_100125963(SELPLG);ncbi_100127147(SELL);ncbi_100037921(SLA-DQB1);ncbi_100153386(SLA-DRB1);ncbi_100135031(SLA-2);ncbi_100135036(SLA-8);ncbi_100135037(SLA-6);ncbi_100135040(S…	K06081+K06533+K06458+K06752+K06708+K06779+K06713+K05718+K06487+K06751+K06531+K06544+K06495+K06752+K06752+K06751+K06751+K06751+K06752+K06752+K06752+K06752+K06089+K06087+K06087+K06087+K06087+K06087+K06087+K06087+K06088+K06752+K06744+K06793+K06257+K16336+K06459+K06751+K06449+K06492+K06527+K06471+K06464+K05719+K06474+K03160+K05413+K06548+K06780+K06478+K06483+K06550+K06759+K06547+K07378+K06539+K06477+…
Human Diseases	Infectious diseases	HTLV-I infection	142	253	3.27003e-06	0.000134889	ko05166	ncbi_414912(SPI1);ncbi_445528(SLA-DMA);ncbi_406188(NFKBIA);ncbi_494013(CD3G);ncbi_733681(ITGAL);ncbi_751869(NFKB1);ncbi_780426(CCND3);ncbi_100037288(SLA-3);ncbi_100037300(XIAP);ncbi_100038004(EGR2);ncbi_100127355(IKBKG);ncbi_100134969(NFATC2);ncbi_100037921(SLA-DQB1);ncbi_100153386(SLA-DRB1);ncbi_100135031(SLA-2);ncbi_100135036(SLA-8);ncbi_100135037(SLA-6);ncbi_100135040(SLA-DRA);ncbi_100135050(S…	K09438+K06752+K04734+K06452+K05718+K02580+K10152+K06751+K04725+K12496+K07210+K17332+K06752+K06752+K06751+K06751+K06751+K06752+K06752+K06752+K06752+K21770+K03363+K02089+K06641+K05856+K04456+K02678+K09341+K15308+K00408+K15306+K06752+K02235+K02085+K11304+K03504+K04500+K04456+K02376+K04363+K05770+K06751+K06450+K04451+K05068+K04448+K06527+K06464+K05862+K13375+K03156+K04501+K05070+K10151+K04500+K04446+…
Environmental Information Processing	Signal transduction	Phospholipase D signaling pathway	87	144	5.83464e-06	0.000213937	ko04072	ncbi_397406(FCER1G);ncbi_780425(ARF6);ncbi_100049657(GNAS);ncbi_100192436(GRB2);ncbi_100233171(AGPAT3);ncbi_100233172(AGPAT5);ncbi_100233200(PLPP2);ncbi_100240721(CYTH2);ncbi_100240722(CYTH4);ncbi_100126861(AKT1);ncbi_100512581(LPAR1);ncbi_100519446(PLD1);ncbi_100127478(AKT2);ncbi_100627123(PDGFRA);ncbi_396781(LOC396781);ncbi_396979(PIK3CG);ncbi_397070(EGFR);ncbi_397097(DGKA);ncbi_397126(PTGFR);n…	K07983+K07941+K04632+K04364+K13523+K19007+K01080+K18441+K18441+K04456+K04289+K01115+K04456+K04363+K06856+K21289+K04361+K00901+K04262+K04228+K05461+K08044+K06279+K17449+K00922+K07203+K01080+K16342+K04166+K01080+K07829+K04226+K04273+K08390+K18441+K04718+K04603+K02649+K04608+K05858+K04275+K04359+K07293+K02649+K04605+K01528+K00889+K00901+K02677+K21290+K07831+K00922+K00901+K08045+K08732+K04608+K17448+…
Organismal Systems	Immune system	Leukocyte transendothelial migration	69	110	8.84357e-06	0.000291838	ko04670	ncbi_414737(CDH5);ncbi_474162(MYLPF);ncbi_494458(MSN);ncbi_494460(CXCL12);ncbi_574062(MAPK12);ncbi_733637(LOC733637);ncbi_733681(ITGAL);ncbi_780428(CDC42);ncbi_100134857(NCF1);ncbi_397523(GNAI2);ncbi_100142665(NCF2);ncbi_100127138(F11R);ncbi_100271931(THY1);ncbi_100127486(CLDN7);ncbi_100294676(CLDN18);ncbi_100294682(CLDN19);ncbi_396997(CLDN5);ncbi_733578(CLDN4);ncbi_100302020(CLDN6);ncbi_10030202…	K06533+K12758+K05763+K10031+K04441+K12757+K05718+K04393+K08011+K04630+K08010+K06089+K06514+K06087+K06087+K06087+K06087+K06087+K06087+K06087+K06088+K05699+K12755+K05730+K06527+K06471+K06464+K05700+K05719+K21421+K01398+K08009+K02105+K08012+K04441+K05691+K05692+K05699+K00922+K12757+K08016+K06483+K12754+K19663+K05730+K08013+K05690+K07836+K05726+K06787+K02649+K05702+K17388+K07293+K08007+K07860+K02649+…
Cellular Processes	Cellular community - eukaryotes	Focal adhesion	112	196	1.19345e-05	0.000330678	ko04510	ncbi_474162(MYLPF);ncbi_733611(PPP1CA);ncbi_733637(LOC733637);ncbi_780426(CCND3);ncbi_780428(CDC42);ncbi_397285(ITGAV);ncbi_100037300(XIAP);ncbi_397393(CAPN2);ncbi_100192436(GRB2);ncbi_100192444(CRK);ncbi_100156264(PTEN);ncbi_100126861(AKT1);ncbi_100513412(ACTN1);ncbi_397483(ITGA2);ncbi_100157760(MYL9);ncbi_492313(THBS1);ncbi_100520379(PARVG);ncbi_399543(VWF);ncbi_100134977(ITGB5);ncbi_100127478(…	K12758+K06269+K12757+K10152+K04393+K06487+K04725+K03853+K04364+K04438+K01110+K04456+K05699+K06481+K12755+K16857+K06275+K03900+K06588+K04456+K05740+K05730+K05635+K04363+K06278+K04448+K05700+K05719+K06493+K04361+K06250+K05448+K10151+K05087+K06269+K05459+K02105+K06484+K05096+K05704+K06279+K17449+K16858+K04659+K05692+K05699+K00922+K12757+K05098+K04440+K05636+K06483+K05717+K06273+K12754+K06247+K19663+…
Human Diseases	Infectious diseases	Toxoplasmosis	65	103	1.20247e-05	0.000330678	ko05145	ncbi_414371(CCR5);ncbi_445528(SLA-DMA);ncbi_406188(NFKBIA);ncbi_574062(MAPK12);ncbi_733648(STAT3);ncbi_751869(NFKB1);ncbi_100037300(XIAP);ncbi_100125555(LY96);ncbi_100126864(IFNGR2);ncbi_399541(TLR4);ncbi_100127355(IKBKG);ncbi_100037921(SLA-DQB1);ncbi_100153386(SLA-DRB1);ncbi_100135040(SLA-DRA);ncbi_100135050(SLA-DMB);ncbi_100153387(SLA-DQA1);ncbi_100135049(SLA-DOB);ncbi_397363(TYK2);ncbi_397523(…	K04180+K06752+K04734+K04441+K04692+K02580+K04725+K05400+K05133+K10160+K07210+K06752+K06752+K06752+K06752+K06752+K06752+K11219+K04630+K03283+K03283+K13241+K04456+K05132+K06752+K04694+K12473+K03283+K04403+K04456+K05635+K10159+K03283+K11220+K05135+K21289+K05719+K13375+K03156+K04447+K03160+K13377+K04570+K09565+K04441+K04440+K05636+K04730+K06247+K02581+K03283+K05134+K04433+K06241+K13376+K21290+K06243+…
Organismal Systems	Immune system	Hematopoietic cell lineage	56	87	2.06409e-05	0.000523961	ko04640	ncbi_396627(CD8A);ncbi_445528(SLA-DMA);ncbi_396565(IL1B2);ncbi_494013(CD3G);ncbi_613130(FCGR1A);ncbi_733702(CD36);ncbi_100037921(SLA-DQB1);ncbi_100153386(SLA-DRB1);ncbi_100135040(SLA-DRA);ncbi_100135050(SLA-DMB);ncbi_100153387(SLA-DQA1);ncbi_100135049(SLA-DOB);ncbi_100216312(GP9);ncbi_100037942(FCER2);ncbi_100271930(IL7R);ncbi_100157996(SLA-DOA);ncbi_100511702(CD38);ncbi_397483(ITGA2);ncbi_100513…	K06458+K06752+K04519+K06452+K06498+K06259+K06752+K06752+K06752+K06752+K06752+K06752+K06263+K06468+K05072+K06752+K01242+K06481+K05453+K06455+K06459+K06450+K06449+K04006+K06856+K05068+K06503+K06493+K06460+K03156+K06474+K05431+K04008+K06451+K05461+K05079+K05071+K06465+K05055+K06484+K05090+K06575+K05056+K06483+K06256+K06854+K05092+K04386+K04012+K06261+K06485+K06480+K05066+K05417+K05061+K06467
Human Diseases	Infectious diseases	Leishmaniasis	44	65	2.50838e-05	0.00059126	ko05140	ncbi_445528(SLA-DMA);ncbi_396565(IL1B2);ncbi_406188(NFKBIA);ncbi_574062(MAPK12);ncbi_613130(FCGR1A);ncbi_751869(NFKB1);ncbi_100126864(IFNGR2);ncbi_399541(TLR4);ncbi_100134857(NCF1);ncbi_100037921(SLA-DQB1);ncbi_100153386(SLA-DRB1);ncbi_100135040(SLA-DRA);ncbi_100135050(SLA-DMB);ncbi_100153387(SLA-DQA1);ncbi_100135049(SLA-DOB);ncbi_100142665(NCF2);ncbi_396859(NOS2);ncbi_100152238(IFNGR1);ncbi_1001…	K06752+K04519+K04734+K04441+K06498+K02580+K05133+K10160+K08011+K06752+K06752+K06752+K06752+K06752+K06752+K08010+K13241+K05132+K06752+K04403+K10159+K11220+K06856+K04448+K06464+K05719+K03990+K13375+K03156+K21421+K04447+K13377+K08009+K06463+K08012+K04441+K06483+K04730+K05697+K02581+K13536+K04375+K13376+K04371
Organismal Systems	Immune system	Platelet activation	73	121	3.47098e-05	0.000763617	ko04611	ncbi_397406(FCER1G);ncbi_444999(GUCY1B3);ncbi_553100(GUCY1A3);ncbi_574062(MAPK12);ncbi_654405(GNAQ);ncbi_733611(PPP1CA);ncbi_733637(LOC733637);ncbi_397523(GNAI2);ncbi_100049657(GNAS);ncbi_100171399(STIM1);ncbi_100216312(GP9);ncbi_100126861(AKT1);ncbi_503659(P2RY12);ncbi_100533200(PRKCZ);ncbi_100152001(COL3A1);ncbi_100627308(BTK);ncbi_397483(ITGA2);ncbi_399543(VWF);ncbi_100127478(AKT2);ncbi_396979…	K07983+K12319+K12318+K04441+K04634+K06269+K12757+K04630+K04632+K16059+K06263+K04456+K04298+K18952+K19720+K07370+K06481+K03900+K04456+K21289+K05719+K06493+K01832+K06269+K13242+K00509+K08044+K05704+K04441+K17084+K05692+K00922+K12757+K16342+K17704+K08512+K12330+K07836+K04270+K02649+K07532+K05858+K00907+K17388+K02649+K12319+K06271+K06236+K05215+K06261+K21290+K04958+K00922+K08045+K08042+K07361+K05858+…
Environmental Information Processing	Signal transduction	Rap1 signaling pathway	114	204	3.91168e-05	0.000806783	ko04015	ncbi_574062(MAPK12);ncbi_654405(GNAQ);ncbi_733681(ITGAL);ncbi_780428(CDC42);ncbi_100144501(EFNA1);ncbi_397523(GNAI2);ncbi_100049657(GNAS);ncbi_100192444(CRK);ncbi_100126861(AKT1);ncbi_100533200(PRKCZ);ncbi_100512581(LPAR1);ncbi_100512494(PFN1);ncbi_100513084(CSF1);ncbi_492313(THBS1);ncbi_100522839(ID1);ncbi_100127478(AKT2);ncbi_100627123(PDGFRA);ncbi_396730(ANGPT2);ncbi_396943(ITGB2);ncbi_397019(…	K04441+K04634+K05718+K04393+K05462+K04630+K04632+K04438+K04456+K18952+K04289+K05759+K05453+K16857+K04680+K04456+K04363+K05466+K06464+K05719+K06493+K04361+K05448+K05087+K05459+K05461+K02105+K05096+K08044+K17702+K05704+K05462+K04441+K16858+K05095+K12490+K05090+K05692+K00922+K05098+K17704+K17698+K12362+K07829+K19663+K08390+K04365+K05759+K04277+K08013+K05690+K05462+K17706+K08020+K07362+K07836+K05726+…
Cellular Processes	Cell growth and death	Necroptosis	88	152	5.23739e-05	0.00101667	ko04217	ncbi_414381(CFLAR);ncbi_396565(IL1B2);ncbi_406191(TNFSF10);ncbi_595129(FADD);ncbi_733648(STAT3);ncbi_780415(IRF9);ncbi_100037300(XIAP);ncbi_100037937(TLR3);ncbi_397393(CAPN2);ncbi_100126864(IFNGR2);ncbi_399541(TLR4);ncbi_397363(TYK2);ncbi_100141311(H2AFZ);ncbi_100141306(PYGL);ncbi_100144524(ZBP1);ncbi_100152238(IFNGR1);ncbi_100415811(SPATA2L);ncbi_397261(STAT4);ncbi_100153518(STAT6);ncbi_10053355…	K04724+K04519+K04721+K02373+K04692+K04693+K04725+K05401+K03853+K05133+K10160+K11219+K11251+K00688+K12965+K05132+K17595+K11222+K11225+K05131+K13625+K04079+K00261+K11251+K12198+K12800+K11859+K12967+K04727+K05842+K01367+K11220+K05130+K04389+K04390+K11221+K01915+K00460+K05862+K04079+K00522+K03156+K21421+K04447+K01370+K11224+K04515+K11223+K16195+K15041+K15040+K05863+K11251+K08847+K05863+K00688+K11218+…
Organismal Systems	Development	Axon guidance	99	175	6.53541e-05	0.00115049	ko04360	ncbi_445532(CFL1);ncbi_494460(CXCL12);ncbi_733599(NTN1);ncbi_733700(CDK5);ncbi_780428(CDC42);ncbi_492315(BMP7);ncbi_100134969(NFATC2);ncbi_100144501(EFNA1);ncbi_397523(GNAI2);ncbi_100188979(EPHA4);ncbi_397210(TRPC3);ncbi_100327037(WNT4);ncbi_100533200(PRKCZ);ncbi_397019(ITGB1);ncbi_397394(CAMK2G);ncbi_100153225(SEMA3F);ncbi_100151886(DPYSL2);ncbi_100153200(SEMA3B);ncbi_396603(PPP3CB);ncbi_1001545…	K05765+K10031+K06843+K02090+K04393+K16621+K17332+K05462+K04630+K05105+K04966+K00408+K18952+K05719+K04515+K06840+K07528+K06840+K04348+K05704+K02329+K05462+K05766+K07527+K05766+K05113+K06521+K07529+K00922+K05109+K05106+K06724+K06753+K05102+K06226+K06550+K07530+K06842+K20013+K07829+K04969+K05112+K06268+K06845+K06225+K06842+K05111+K05462+K05103+K00444+K06521+K07520+K02649+K06821+K17334+K07532+K07526+…
Human Diseases	Infectious diseases	Human papillomavirus infection	174	332	6.62404e-05	0.00115049	ko05165	ncbi_595129(FADD);ncbi_751869(NFKB1);ncbi_780415(IRF9);ncbi_780426(CCND3);ncbi_780428(CDC42);ncbi_397285(ITGAV);ncbi_396611(IRF1);ncbi_100037288(SLA-3);ncbi_100037937(TLR3);ncbi_100127355(IKBKG);ncbi_100135031(SLA-2);ncbi_100135036(SLA-8);ncbi_100135037(SLA-6);ncbi_397363(TYK2);ncbi_100144492(CDK4);ncbi_100144522(NOTCH4);ncbi_100049657(GNAS);ncbi_100192436(GRB2);ncbi_100156264(PTEN);ncbi_10015235…	K02373+K02580+K04693+K10152+K04393+K06487+K09444+K06751+K05401+K07210+K06751+K06751+K06751+K11219+K02089+K20996+K04632+K04364+K01110+K02152+K04456+K04354+K00408+K06054+K02235+K18952+K05131+K02085+K09091+K06626+K11584+K07205+K06481+K16857+K03900+K06588+K04456+K05635+K05842+K02376+K06751+K11220+K05130+K04389+K04451+K04390+K11221+K05719+K06493+K04361+K03156+K06250+K03456+K04354+K05448+K10151+K06624+…
Organismal Systems	Immune system	Fc gamma R-mediated phagocytosis	52	82	7.31833e-05	0.00117339	ko04666	ncbi_445532(CFL1);ncbi_613130(FCGR1A);ncbi_613131(FCGR2B);ncbi_780425(ARF6);ncbi_780428(CDC42);ncbi_100037305(BIN1);ncbi_100134857(NCF1);ncbi_100192444(CRK);ncbi_100233200(PLPP2);ncbi_100126861(AKT1);ncbi_100155875(ARPC4);ncbi_100626324(AMPH);ncbi_100519446(PLD1);ncbi_100512981(SCIN);ncbi_100127478(AKT2);ncbi_100512789(WASF2);ncbi_100519821(VAV1);ncbi_396781(LOC396781);ncbi_100512153(RPS6KB2);ncb…	K05765+K06498+K12560+K07941+K04393+K12562+K08011+K04438+K01080+K04456+K05755+K12562+K01115+K05768+K04456+K05748+K05730+K06856+K04688+K00922+K01080+K06478+K04688+K01080+K19663+K13536+K05730+K04718+K07362+K02649+K06068+K07860+K02649+K00889+K02677+K00922+K03084+K08893+K01116+K05747+K02649+K05743+K12488+K04371+K18050+K12488+K05854+K05730+K12561+K05859+K06274+K04718
Cellular Processes	Transport and catabolism	Phagosome	84	145	7.46699e-05	0.00117339	ko04145	ncbi_445528(SLA-DMA);ncbi_613130(FCGR1A);ncbi_613131(FCGR2B);ncbi_733594(TUBA1B);ncbi_733649(TAP1);ncbi_733686(TUBB);ncbi_733702(CD36);ncbi_397285(ITGAV);ncbi_100037288(SLA-3);ncbi_399541(TLR4);ncbi_100134857(NCF1);ncbi_100037921(SLA-DQB1);ncbi_100153386(SLA-DRB1);ncbi_100135031(SLA-2);ncbi_100135036(SLA-8);ncbi_100135037(SLA-6);ncbi_100135040(SLA-DRA);ncbi_100135050(SLA-DMB);ncbi_100153387(SLA-D…	K06752+K06498+K12560+K07374+K05653+K07375+K06259+K06487+K06751+K10160+K08011+K06752+K06752+K06751+K06751+K06751+K06752+K06752+K06752+K06752+K06513+K08010+K02152+K06752+K05654+K10415+K06528+K06481+K10956+K16857+K06588+K06560+K13884+K10159+K06751+K06856+K06464+K13885+K05719+K06503+K06493+K03990+K21421+K08009+K06463+K08012+K06484+K08488+K07374+K07375+K02154+K04659+K05692+K07374+K02146+K01365+K10956+…
Metabolism	Global and overview maps	Carbon metabolism	66	110	0.000103081	0.00154621	ko01200	ncbi_692156(ENO3);ncbi_733601(PFKM);ncbi_768107(RGN);ncbi_100048954(SDHD);ncbi_407608(PGK1);ncbi_100127150(TKT);ncbi_494561(HK2);ncbi_100144529(PHGDH);ncbi_100188980(PGAM2);ncbi_100153866(ACSS2);ncbi_100134828(FBP2);ncbi_100156927(ECHS1);ncbi_396823(GAPDH);ncbi_100152344(HK1);ncbi_100627128(FH);ncbi_397039(MDH2);ncbi_100520040(ME3);ncbi_396679(AMT);ncbi_100157162(GLUD1);ncbi_100513555(ADH5);ncbi_…	K01689+K00850+K01053+K00237+K00927+K00615+K00844+K00058+K01834+K01895+K03841+K07511+K00134+K00844+K01679+K00026+K00029+K00605+K00261+K00121+K00927+K00025+K00248+K01966+K14454+K14455+K07515+K03841+K00627+K00249+K00382+K01647+K03781+K01810+K00658+K00029+K00626+K00873+K00863+K01057+K00844+K00814+K00236+K00814+K01900+K12407+K00164+K00030+K00851+K00161+K00036+K19269+K01834+K01689+K00140+K00031+K00615+…
Cellular Processes	Cell growth and death	Apoptosis	79	137	0.000149539	0.00214556	ko04210	ncbi_414381(CFLAR);ncbi_406188(NFKBIA);ncbi_406191(TNFSF10);ncbi_595129(FADD);ncbi_494568(CTSD);ncbi_733594(TUBA1B);ncbi_751869(NFKB1);ncbi_100037300(XIAP);ncbi_100037961(CTSB);ncbi_397393(CAPN2);ncbi_100126859(LMNA);ncbi_100127355(IKBKG);ncbi_100141405(CTSZ);ncbi_100240743(DDIT3);ncbi_100126861(AKT1);ncbi_100152997(GADD45G);ncbi_100155744(DIABLO);ncbi_100127478(AKT2);ncbi_100524062(AIFM1);ncbi_3…	K04724+K04734+K04721+K02373+K01379+K07374+K02580+K04725+K01363+K03853+K12641+K07210+K08568+K04452+K04456+K04402+K10522+K04456+K04727+K01367+K02539+K04389+K04451+K04390+K04448+K01366+K03156+K08731+K10131+K04570+K04738+K14021+K07374+K03176+K01173+K08569+K07611+K05692+K08860+K07374+K10132+K00922+K04440+K01275+K01365+K16943+K07374+K19901+K07611+K10798+K02512+K07818+K04402+K04396+K02186+K02308+K08852+…
Metabolism	Amino acid metabolism	Valine, leucine and isoleucine degradation	34	50	0.000182536	0.00250987	ko00280	ncbi_100142666(BCKDHA);ncbi_100142669(BCKDHB);ncbi_100156047(IVD);ncbi_100312959(ACAA2);ncbi_100156927(ECHS1);ncbi_100513890(AGXT2);ncbi_100524223(HMGCS1);ncbi_100525616(AOX2);ncbi_397017(HADHB);ncbi_396932(ACADS);ncbi_100158147(PCCB);ncbi_396978(OXCT1);ncbi_397012(HADHA);ncbi_397104(ACADM);ncbi_397129(DLD);ncbi_397500(ABAT);ncbi_397604(HADH);ncbi_397673(HMGCS2);ncbi_100152303(ACAT2);ncbi_396841(…	K00166+K00167+K00253+K07508+K07511+K00827+K01641+K00157+K07509+K00248+K01966+K01027+K07515+K00249+K00382+K13524+K00022+K01641+K00626+K00826+K00128+K07513+K08683+K00128+K01640+K09699+K03334+K00140+K03334+K01969+K14085+K07514+K05605+K03334
Human Diseases	Infectious diseases	Chagas disease (American trypanosomiasis)	62	104	0.000213765	0.00282169	ko05142	ncbi_414381(CFLAR);ncbi_445461(C1QA);ncbi_396565(IL1B2);ncbi_406188(NFKBIA);ncbi_494013(CD3G);ncbi_574062(MAPK12);ncbi_595129(FADD);ncbi_613133(ACE);ncbi_654405(GNAQ);ncbi_751869(NFKB1);ncbi_100048958(GNA14);ncbi_100126864(IFNGR2);ncbi_399541(TLR4);ncbi_100127355(IKBKG);ncbi_397523(GNAI2);ncbi_396613(CCL5);ncbi_100049657(GNAS);ncbi_396859(NOS2);ncbi_100126861(AKT1);ncbi_397090(PPP2R2A);ncbi_10015…	K04724+K03986+K04519+K04734+K06452+K04441+K02373+K01283+K04634+K02580+K04636+K05133+K10160+K07210+K04630+K12499+K04632+K13241+K04456+K04354+K05132+K03987+K03988+K04500+K04456+K05842+K10159+K06450+K04389+K04390+K04448+K10161+K03990+K13375+K03156+K03456+K04354+K04500+K06453+K13377+K14624+K06451+K04441+K00922+K04440+K04730+K04633+K03916+K02649+K05858+K02649+K13376+K01283+K00922+K04388+K05858+K02649+…
Metabolism	Carbohydrate metabolism	Propanoate metabolism	23	31	0.000284931	0.0035796	ko00640	ncbi_100621540(LDHB);ncbi_100142666(BCKDHA);ncbi_100142669(BCKDHB);ncbi_100153866(ACSS2);ncbi_407245(LDHA);ncbi_100156927(ECHS1);ncbi_100502559(LDHC);ncbi_100154993(ACACB);ncbi_100153697(LOC100153697);ncbi_100158147(PCCB);ncbi_397012(HADHA);ncbi_397104(ACADM);ncbi_397129(DLD);ncbi_397500(ABAT);ncbi_100152303(ACAT2);ncbi_100512509(ECHDC1);ncbi_397026(SUCLG2);ncbi_100156530(DBT);ncbi_100512104(ACSS…	K00016+K00166+K00167+K01895+K00016+K07511+K00016+K01946+K00016+K01966+K07515+K00249+K00382+K13524+K00626+K18426+K01900+K09699+K01908+K00140+K07514+K05605+K01578
Human Diseases	Drug resistance	Endocrine resistance	55	91	0.000292876	0.0035796	ko01522	ncbi_574062(MAPK12);ncbi_100144492(CDK4);ncbi_100144522(NOTCH4);ncbi_100049657(GNAS);ncbi_100192436(GRB2);ncbi_100126861(AKT1);ncbi_100127478(AKT2);ncbi_397276(TP53);ncbi_396913(JUN);ncbi_397070(EGFR);ncbi_397350(IGF1R);ncbi_397391(MMP2);ncbi_397435(ESR1);ncbi_397491(IGF1);ncbi_397584(CDKN1B);ncbi_397601(ARAF);ncbi_100152067(ADCY4);ncbi_100154503(SRC);ncbi_100156321(SHC1);ncbi_100156630(MAPK14);n…	K04441+K02089+K20996+K04632+K04364+K04456+K04456+K04451+K04448+K04361+K05087+K01398+K08550+K05459+K06624+K08845+K08044+K05704+K06279+K04441+K17449+K04688+K04246+K00922+K07203+K04440+K04688+K06051+K15144+K04365+K02649+K06052+K06051+K02649+K04650+K00922+K08045+K17448+K08042+K17454+K02599+K21635+K02833+K02649+K20995+K05931+K17447+K08043+K04371+K08048+K20994+K18452+K08046+K08047+K02161
Organismal Systems	Development	Osteoclast differentiation	71	124	0.000423073	0.00482811	ko04380	ncbi_414912(SPI1);ncbi_396565(IL1B2);ncbi_406188(NFKBIA);ncbi_494566(SIRPA);ncbi_574062(MAPK12);ncbi_613130(FCGR1A);ncbi_613131(FCGR2B);ncbi_414902(MITF);ncbi_751869(NFKB1);ncbi_780415(IRF9);ncbi_100126864(IFNGR2);ncbi_100127355(IKBKG);ncbi_100134857(NCF1);ncbi_100134969(NFATC2);ncbi_397363(TYK2);ncbi_100142665(NCF2);ncbi_493186(SOCS3);ncbi_100144538(PIGE-108A11.3);ncbi_100192436(GRB2);ncbi_10023…	K09438+K04519+K04734+K06551+K04441+K06498+K12560+K09455+K02580+K04693+K05133+K07210+K08011+K17332+K11219+K08010+K04696+K06512+K04364+K05856+K04456+K05132+K04694+K05131+K07370+K04403+K05453+K04456+K09030+K11220+K05130+K04448+K11221+K06493+K13375+K03156+K04446+K07992+K14379+K08009+K08530+K06463+K08012+K04348+K04441+K05090+K00922+K07364+K04440+K06268+K05147+K02649+K09028+K04433+K06551+K05869+K14380+…
Organismal Systems	Digestive system	Pancreatic secretion	54	90	0.000428934	0.00482811	ko04972	ncbi_396898(ATP1B1);ncbi_397458(SLC9A1);ncbi_503546(SLC4A4);ncbi_654405(GNAQ);ncbi_403154(CFTR);ncbi_100144478(CHRM3);ncbi_100049657(GNAS);ncbi_396828(ATP1A2);ncbi_100329126(ATP1A3);ncbi_100157809(PNLIP);ncbi_100462755(PNLIPRP2);ncbi_100516962(ATP2A1);ncbi_100152597(PLA2G12B);ncbi_100511702(CD38);ncbi_100512662(PLA2G2D);ncbi_396875(ATP2A2);ncbi_397197(CELA2A);ncbi_397284(CLCA1);ncbi_397434(KCNMA1…	K01540+K05742+K13575+K04634+K05031+K04131+K04632+K01539+K01539+K14073+K14075+K05853+K01047+K01242+K01047+K05853+K01346+K05027+K04936+K08779+K01539+K05850+K07886+K05030+K08044+K18245+K01300+K07884+K12298+K19663+K18152+K07836+K05858+K02677+K05853+K04958+K05850+K08045+K08042+K01298+K05850+K04926+K05858+K01047+K08043+K08048+K01539+K08046+K04959+K09632+K08047+K01047+K05858+K01176
Environmental Information Processing	Signal transduction	HIF-1 signaling pathway	57	96	0.000438919	0.00482811	ko04066	ncbi_692156(ENO3);ncbi_733648(STAT3);ncbi_751869(NFKB1);ncbi_100101924(EIF4E2);ncbi_100126864(IFNGR2);ncbi_399541(TLR4);ncbi_494561(HK2);ncbi_396696(HIF1A);ncbi_396859(NOS2);ncbi_100126861(AKT1);ncbi_100152238(IFNGR1);ncbi_396823(GAPDH);ncbi_100152344(HK1);ncbi_100627508(EIF4EBP1);ncbi_396996(TF);ncbi_100127478(AKT2);ncbi_396730(ANGPT2);ncbi_396862(TIMP1);ncbi_397062(TFRC);ncbi_397070(EGFR);ncbi_…	K01689+K04692+K02580+K03259+K05133+K10160+K00844+K08268+K13241+K04456+K05132+K00134+K00844+K07205+K14736+K04456+K05466+K16451+K06503+K04361+K21421+K05448+K05087+K04515+K05459+K13242+K06624+K05055+K05096+K09592+K04688+K00844+K00922+K07203+K03259+K04688+K19663+K00161+K03871+K01689+K02649+K01103+K05467+K09592+K05121+K02649+K03870+K02677+K00922+K01116+K04515+K02649+K04527+K04371+K05859+K01689+K02161
Human Diseases	Infectious diseases	Measles	72	127	0.000574234	0.00607182	ko05162	ncbi_396565(IL1B2);ncbi_406188(NFKBIA);ncbi_494013(CD3G);ncbi_494458(MSN);ncbi_406191(TNFSF10);ncbi_595128(OAS2);ncbi_613131(FCGR2B);ncbi_733648(STAT3);ncbi_751869(NFKB1);ncbi_780415(IRF9);ncbi_780426(CCND3);ncbi_100037289(IRF7);ncbi_100101927(IFIH1);ncbi_100126864(IFNGR2);ncbi_399541(TLR4);ncbi_397363(TYK2);ncbi_100144492(CDK4);ncbi_396906(HSPA6);ncbi_100144518(HSPA1L);ncbi_100233179(DOK1);ncbi_…	K04519+K04734+K06452+K05763+K04721+K14216+K12560+K04692+K02580+K04693+K10152+K09447+K12647+K05133+K10160+K11219+K02089+K03283+K03283+K14752+K03115+K04456+K05132+K05131+K03283+K06626+K07899+K04456+K11859+K10159+K03283+K11220+K05130+K06450+K12646+K04389+K04451+K06856+K05068+K04390+K04007+K11221+K10161+K05070+K10151+K04447+K11224+K06451+K11223+K06624+K16195+K14753+K11218+K08860+K10132+K00922+K07900+…
Human Diseases	Cancers	Hepatocellular carcinoma	88	160	0.000588783	0.00607182	ko05225	ncbi_780435(LOC780435);ncbi_100144492(CDK4);ncbi_100170126(LEF1);ncbi_100192436(GRB2);ncbi_100156264(PTEN);ncbi_100286873(NQO1);ncbi_100126861(AKT1);ncbi_100156736(TXNRD2);ncbi_100327037(WNT4);ncbi_100152997(GADD45G);ncbi_100337669(FZD2);ncbi_100579172(APC2);ncbi_100152951(GSTA4);ncbi_100512367(SMARCD2);ncbi_100155712(SMARCD1);ncbi_100514231(GSTM3);ncbi_100155304(SMAD2);ncbi_100127478(AKT2);ncbi_…	K00799+K02089+K04492+K04364+K01110+K00355+K04456+K22182+K00408+K04402+K02235+K02085+K00799+K11650+K11650+K00799+K04500+K04456+K00799+K02376+K04451+K13769+K04361+K13375+K04501+K04500+K05087+K13377+K08774+K04570+K00799+K08845+K02105+K14021+K04491+K02329+K00799+K06279+K17449+K04688+K05692+K11652+K00714+K00182+K02353+K00922+K07203+K04688+K00572+K11340+K05638+K01558+K02353+K19663+K00714+K04365+K04402+…
Metabolism	Glycan biosynthesis and metabolism	Glycosaminoglycan biosynthesis - chondroitin sulfate / dermatan sulfate	16	20	0.00061806	0.0061806	ko00532	ncbi_100316855(B4GALT7);ncbi_100520288(CHSY1);ncbi_100157878(CSGALNACT2);ncbi_100151968(CHST3);ncbi_100520059(CHST14);ncbi_100523125(B3GALT6);ncbi_100519444(CHST13);ncbi_100521649(CHST7);ncbi_397642(B3GAT3);ncbi_100623047(CHPF);ncbi_100625171(DSE);ncbi_100514793(XYLT2);ncbi_100152393(CHST15);ncbi_100157186(CHST11);ncbi_100518720(CHSY3);ncbi_100738738(UST)	K00733+K13499+K00746+K01020+K08105+K00734+K07779+K04743+K10158+K00747+K01794+K00771+K08106+K01017+K13499+K03193
Environmental Information Processing	Signal transduction	PI3K-Akt signaling pathway	171	338	0.000753861	0.00731689	ko04151	ncbi_751869(NFKB1);ncbi_780426(CCND3);ncbi_397285(ITGAV);ncbi_100101924(EIF4E2);ncbi_399541(TLR4);ncbi_100127355(IKBKG);ncbi_100144492(CDK4);ncbi_100144501(EFNA1);ncbi_100144493(NTF3);ncbi_733621(FOXO3);ncbi_100192436(GRB2);ncbi_100156264(PTEN);ncbi_100270820(GNG12);ncbi_100271930(IL7R);ncbi_100126861(AKT1);ncbi_397090(PPP2R2A);ncbi_574064(GYS1);ncbi_100533555(IFNAR2);ncbi_100153821(DDIT4);ncbi_1…	K02580+K10152+K06487+K03259+K10160+K07210+K02089+K05462+K04356+K09408+K04364+K01110+K04347+K05072+K04456+K04354+K00693+K05131+K08270+K07825+K12457+K06626+K11584+K07205+K06481+K04289+K04079+K16172+K12230+K05453+K16857+K03900+K06588+K04456+K05635+K04363+K02539+K10159+K05130+K04389+K05466+K04451+K06856+K05068+K13769+K21289+K05719+K04079+K06493+K04361+K06250+K03456+K04354+K04129+K05070+K05448+K10151+…
Cellular Processes	Cell growth and death	Cellular senescence	85	155	0.000819345	0.00772526	ko04218	ncbi_574062(MAPK12);ncbi_733611(PPP1CA);ncbi_751869(NFKB1);ncbi_780426(CCND3);ncbi_100037288(SLA-3);ncbi_397393(CAPN2);ncbi_100134969(NFATC2);ncbi_100135031(SLA-2);ncbi_100135036(SLA-8);ncbi_100135037(SLA-6);ncbi_100135668(CCNB2);ncbi_100144492(CDK4);ncbi_100126845(TRPV4);ncbi_733621(FOXO3);ncbi_100192447(CHEK2);ncbi_100156264(PTEN);ncbi_100126861(AKT1);ncbi_100302363(ETS1);ncbi_397662(CCNB1);ncb…	K04441+K06269+K02580+K10152+K06751+K03853+K17332+K06751+K06751+K06751+K21770+K02089+K04973+K09408+K06641+K01110+K04456+K02678+K05868+K04402+K21774+K06626+K07205+K04500+K04456+K01367+K06751+K04451+K05862+K13375+K10151+K04500+K04446+K06269+K13377+K09183+K15041+K15040+K05863+K21124+K03362+K05863+K04348+K04441+K10994+K18753+K00922+K07203+K05863+K04443+K04851+K07829+K06268+K06626+K04402+K21771+K09406+…
Human Diseases	Drug resistance	EGFR tyrosine kinase inhibitor resistance	47	78	0.000869524	0.00785041	ko01521	ncbi_733648(STAT3);ncbi_100101924(EIF4E2);ncbi_100144875(AXL);ncbi_733621(FOXO3);ncbi_100192436(GRB2);ncbi_100156264(PTEN);ncbi_100126861(AKT1);ncbi_100627508(EIF4EBP1);ncbi_100127478(AKT2);ncbi_100627123(PDGFRA);ncbi_397070(EGFR);ncbi_397157(VEGFA);ncbi_397201(JAK2);ncbi_397350(IGF1R);ncbi_397484(TGFA);ncbi_397491(IGF1);ncbi_397536(BCL2L1);ncbi_397601(ARAF);ncbi_399522(IL6R);ncbi_100154503(SRC);…	K04692+K03259+K05115+K09408+K04364+K01110+K04456+K07205+K04456+K04363+K04361+K05448+K04447+K05087+K08774+K05459+K04570+K08845+K05055+K05704+K06279+K17449+K04688+K00922+K07203+K05098+K03259+K04688+K19663+K04365+K02649+K04359+K02649+K02677+K00922+K17448+K05455+K01116+K02833+K02649+K17447+K05089+K04371+K05084+K05859+K02161+K05450
Environmental Information Processing	Signaling molecules and interaction	ECM-receptor interaction	49	82	0.000886874	0.00785041	ko04512	ncbi_733702(CD36);ncbi_397285(ITGAV);ncbi_100216312(GP9);ncbi_100519770(SDC1);ncbi_397483(ITGA2);ncbi_492313(THBS1);ncbi_399543(VWF);ncbi_100134977(ITGB5);ncbi_100514785(LAMC1);ncbi_397019(ITGB1);ncbi_397063(ITGB3);ncbi_397087(SPP1);ncbi_100155091(ITGA5);ncbi_100157784(SV2B);ncbi_396554(COMP);ncbi_396707(LAMB1);ncbi_100521477(ITGA4);ncbi_397620(FN1);ncbi_100515063(HMMR);ncbi_100157958(LAMC3);ncbi…	K06259+K06487+K06263+K06257+K06481+K16857+K03900+K06588+K05635+K05719+K06493+K06250+K06484+K06258+K04659+K05636+K06483+K05717+K06267+K06247+K08131+K06256+K06248+K06241+K04659+K06237+K06237+K06236+K06261+K06265+K06243+K06238+K06238+K06585+K06238+K06485+K06480+K06240+K08131+K06237+K06238+K05637+K04659+K19719+K06254+K06255+K05637+K06587+K06238
Organismal Systems	Endocrine system	Aldosterone synthesis and secretion	54	92	0.000903987	0.00785041	ko04925	ncbi_396898(ATP1B1);ncbi_445539(HSD3B1);ncbi_654405(GNAQ);ncbi_100049657(GNAS);ncbi_396828(ATP1A2);ncbi_100329126(ATP1A3);ncbi_100156272(CAMK1);ncbi_396801(LDLR);ncbi_100511150(CAMK1D);ncbi_396597(STAR);ncbi_396863(POMC);ncbi_397018(SCARB1);ncbi_397394(CAMK2G);ncbi_397448(KCNJ5);ncbi_397481(ATP1A1);ncbi_397583(LIPE);ncbi_397636(ATP2B1);ncbi_403329(CYP11A1);ncbi_403337(CYP21A2);ncbi_100152067(ADCY…	K01540+K00070+K04634+K04632+K01539+K01539+K08794+K12473+K08794+K16931+K05228+K13885+K04515+K04999+K01539+K07188+K05850+K00498+K00513+K08044+K09048+K09048+K04851+K04166+K09048+K19663+K18283+K05858+K09047+K05869+K02677+K04854+K04958+K05850+K08045+K08042+K04515+K05850+K05858+K13806+K13806+K08043+K18050+K04919+K08048+K01539+K12323+K08046+K09053+K04959+K04856+K08047+K05858+K06070
Environmental Information Processing	Signal transduction	Calcium signaling pathway	99	185	0.000981331	0.00830357	ko04020	ncbi_397431(HTR4);ncbi_414911(EDNRB);ncbi_654405(GNAQ);ncbi_100048958(GNA14);ncbi_100144478(CHRM3);ncbi_100049657(GNAS);ncbi_100171399(STIM1);ncbi_396859(NOS2);ncbi_100310801(PHKG2);ncbi_100516962(ATP2A1);ncbi_100627099(PLCD1);ncbi_100511702(CD38);ncbi_100627123(PDGFRA);ncbi_396781(LOC396781);ncbi_396875(ATP2A2);ncbi_397010(VDAC1);ncbi_397070(EGFR);ncbi_397092(OXTR);ncbi_397099(CHRM1);ncbi_397119…	K04160+K04198+K04634+K04636+K04131+K04632+K16059+K13241+K00871+K05853+K05857+K01242+K04363+K06856+K05853+K05862+K04361+K04229+K04129+K05857+K04262+K04163+K04322+K04323+K04515+K04197+K13242+K05861+K05850+K15041+K15040+K05863+K04248+K05220+K05863+K08044+K04348+K09565+K05863+K04851+K04166+K05217+K04150+K19663+K06268+K16057+K04226+K04633+K04224+K04718+K04603+K03916+K05219+K05858+K00907+K04282+K05869+…
Metabolism	Metabolism of cofactors and vitamins	Folate biosynthesis	18	24	0.00109015	0.00872491	ko00790	ncbi_396816(AKR1B1);ncbi_733634(AKR1C1);ncbi_100155605(PCBD1);ncbi_100153443(GPHN);ncbi_100512870(MOCS2);ncbi_100622246(LOC100622246);ncbi_397143(CBR1);ncbi_397619(QDPR);ncbi_100154232(GGH);ncbi_100154835(MOCS1);ncbi_100521367(SPR);ncbi_100521229(LOC100521229);ncbi_100737784(PTS);ncbi_100736908(FPGS);ncbi_100627725(TPH2);ncbi_100521900(PAH);ncbi_100170147(ALPL);ncbi_102168145(GCH1)	K00011+K04119+K01724+K15376+K03635+K00079+K00079+K00357+K01307+K20967+K00072+K01077+K01737+K01930+K00502+K00500+K01077+K01495
Organismal Systems	Immune system	Antigen processing and presentation	38	61	0.0011054	0.00872491	ko04612	ncbi_396627(CD8A);ncbi_445528(SLA-DMA);ncbi_733649(TAP1);ncbi_100037288(SLA-3);ncbi_100037961(CTSB);ncbi_100037921(SLA-DQB1);ncbi_100153386(SLA-DRB1);ncbi_100135031(SLA-2);ncbi_100135036(SLA-8);ncbi_100135037(SLA-6);ncbi_100135040(SLA-DRA);ncbi_100135050(SLA-DMB);ncbi_100153387(SLA-DQA1);ncbi_100135049(SLA-DOB);ncbi_396906(HSPA6);ncbi_100144518(HSPA1L);ncbi_100157996(SLA-DOA);ncbi_733650(TAP2);nc…	K06458+K06752+K05653+K06751+K01363+K06752+K06752+K06751+K06751+K06751+K06752+K06752+K06752+K06752+K03283+K03283+K06752+K05654+K03283+K04079+K06459+K03283+K06751+K06505+K04079+K08055+K03156+K06697+K06696+K01369+K08061+K01365+K03283+K08058+K06751+K08063+K06751+K10785
Cellular Processes	Transport and catabolism	Lysosome	67	119	0.0011297	0.00872491	ko04142	ncbi_449572(GBA);ncbi_494568(CTSD);ncbi_100037961(CTSB);ncbi_100124381(NEU1);ncbi_100127354(CLN3);ncbi_100141405(CTSZ);ncbi_100142668(LIPA);ncbi_100144537(PPT2);ncbi_100142664(HEXA);ncbi_100142667(NAGA);ncbi_100415928(GLA);ncbi_100156798(CTSA);ncbi_100156917(GALC);ncbi_100511918(AP1M1);ncbi_414407(SCARB2);ncbi_100154598(LAMP2);ncbi_100514188(SUMF1);ncbi_103158530(CD68);ncbi_396764(SLC11A1);ncbi_3…	K01201+K01379+K01363+K01186+K12389+K08568+K01052+K01074+K12373+K01204+K01189+K13289+K01202+K12393+K12384+K06528+K13444+K06501+K12347+K12373+K01366+K01134+K01158+K13443+K14379+K12385+K06546+K01319+K01369+K05656+K12391+K12301+K02154+K08569+K12311+K19363+K02146+K01074+K01275+K01365+K12383+K12348+K12387+K01279+K04992+K01565+K12387+K12404+K12398+K06497+K08565+K12390+K12393+K12388+K12350+K04644+K12309+…
Human Diseases	Immune diseases	Inflammatiory bowel disease (IBD)	39	63	0.00113688	0.00872491	ko05321	ncbi_445528(SLA-DMA);ncbi_396565(IL1B2);ncbi_733648(STAT3);ncbi_751869(NFKB1);ncbi_100126864(IFNGR2);ncbi_399541(TLR4);ncbi_100037921(SLA-DQB1);ncbi_100153386(SLA-DRB1);ncbi_100135040(SLA-DRA);ncbi_100135050(SLA-DMB);ncbi_100153387(SLA-DQA1);ncbi_100135049(SLA-DOB);ncbi_444998(FOXP3);ncbi_100271900(IL12RB1);ncbi_100152238(IFNGR1);ncbi_100157996(SLA-DOA);ncbi_397261(STAT4);ncbi_100153518(STAT6);nc…	K06752+K04519+K04692+K02580+K05133+K10160+K06752+K06752+K06752+K06752+K06752+K06752+K10163+K05063+K05132+K06752+K11222+K11225+K04500+K10166+K10168+K10159+K11220+K04448+K05482+K13375+K03156+K05070+K05064+K05173+K04500+K04446+K13377+K05071+K08534+K05174+K13376+K05075+K10785
Organismal Systems	Immune system	Natural killer cell mediated cytotoxicity	63	111	0.00119026	0.00892691	ko04650	ncbi_397406(FCER1G);ncbi_406191(TNFSF10);ncbi_733681(ITGAL);ncbi_100037288(SLA-3);ncbi_100126864(IFNGR2);ncbi_100134969(NFATC2);ncbi_100135031(SLA-2);ncbi_100135036(SLA-8);ncbi_100135037(SLA-6);ncbi_100141419(NCR1);ncbi_100192436(GRB2);ncbi_100233188(LCK);ncbi_100152238(IFNGR1);ncbi_100533555(IFNAR2);ncbi_100511130(CD48);ncbi_100519821(VAV1);ncbi_396650(SLA-7);ncbi_396658(IFNAR1);ncbi_396726(FASL…	K07983+K04721+K05718+K06751+K05133+K17332+K06751+K06751+K06751+K06741+K04364+K05856+K05132+K05131+K06479+K05730+K06751+K05130+K04389+K06856+K04390+K06464+K03156+K06453+K04446+K07992+K08845+K06463+K04348+K06582+K06279+K17449+K00922+K05697+K19663+K06268+K07818+K04365+K05730+K07362+K07984+K04722+K02649+K06751+K07293+K07860+K02649+K02677+K00922+K04722+K17448+K07361+K01116+K02833+K02649+K17447+K07360+…
Human Diseases	Infectious diseases	Influenza A	83	153	0.00144453	0.0105932	ko05164	ncbi_445528(SLA-DMA);ncbi_396565(IL1B2);ncbi_406188(NFKBIA);ncbi_494019(CXCL10);ncbi_406191(TNFSF10);ncbi_574062(MAPK12);ncbi_595128(OAS2);ncbi_751869(NFKB1);ncbi_780415(IRF9);ncbi_100037289(IRF7);ncbi_100037937(TLR3);ncbi_100048946(RNASEL);ncbi_100101927(IFIH1);ncbi_100125839(RAE1);ncbi_100126864(IFNGR2);ncbi_399541(TLR4);ncbi_100037921(SLA-DQB1);ncbi_100153386(SLA-DRB1);ncbi_100135040(SLA-DRA);…	K06752+K04519+K04734+K12671+K04721+K04441+K14216+K02580+K04693+K09447+K05401+K01165+K12647+K14298+K05133+K10160+K06752+K06752+K06752+K06752+K06752+K06752+K11219+K03283+K03283+K04696+K12499+K04456+K15043+K15042+K05132+K06752+K12653+K05131+K14284+K03283+K09507+K12800+K04456+K12967+K05842+K03283+K11220+K05130+K12646+K04389+K15045+K04390+K04448+K11221+K05862+K05482+K03156+K04447+K01370+K14624+K16195+…
Environmental Information Processing	Signal transduction	Sphingolipid signaling pathway	65	116	0.00156913	0.0112568	ko04071	ncbi_397406(FCER1G);ncbi_574062(MAPK12);ncbi_606743(ADORA1);ncbi_494568(CTSD);ncbi_654405(GNAQ);ncbi_751869(NFKB1);ncbi_397523(GNAI2);ncbi_100156264(PTEN);ncbi_100126861(AKT1);ncbi_397090(PPP2R2A);ncbi_100127167(CERS4);ncbi_100533200(PRKCZ);ncbi_100511551(S1PR2);ncbi_100525377(PPP2R5E);ncbi_100519446(PLD1);ncbi_100127478(AKT2);ncbi_397276(TP53);ncbi_397086(TNF);ncbi_397088(PPP2R1A);ncbi_397089(PP…	K07983+K04441+K04265+K01379+K04634+K02580+K04630+K01110+K04456+K04354+K04710+K18952+K04292+K11584+K01115+K04456+K04451+K03156+K03456+K04354+K13242+K04290+K12351+K04441+K04710+K00922+K04440+K01634+K12348+K00654+K19663+K04718+K04710+K11584+K18953+K03916+K02649+K05858+K17388+K07860+K02649+K12350+K02677+K11583+K00922+K04426+K04717+K04710+K11583+K11584+K02833+K05858+K02649+K04293+K05665+K04371+K18050+…
Organismal Systems	Nervous system	Glutamatergic synapse	62	110	0.00164049	0.011434	ko04724	ncbi_654405(GNAQ);ncbi_397523(GNAI2);ncbi_100049657(GNAS);ncbi_100270820(GNG12);ncbi_100154522(GNB3);ncbi_100519446(PLD1);ncbi_100525644(SLC38A2);ncbi_396944(GLUL);ncbi_100156449(GRK3);ncbi_100157949(GNB5);ncbi_100156419(HOMER2);ncbi_100152067(ADCY4);ncbi_396603(PPP3CB);ncbi_100519886(SLC17A6);ncbi_100518296(SLC1A6);ncbi_100512353(SHANK1);ncbi_100524886(GRIA4);ncbi_100520687(PLA2G4A);ncbi_1005111…	K04634+K04630+K04632+K04347+K07825+K01115+K14207+K01915+K00910+K04539+K15010+K08044+K04348+K12302+K05617+K15009+K05200+K16342+K04851+K05199+K05214+K19663+K13576+K06268+K05613+K11828+K05198+K04603+K04546+K04608+K05858+K04540+K05204+K04605+K02677+K05213+K04958+K04538+K08045+K04608+K05202+K08042+K05858+K04543+K04608+K05209+K06268+K08043+K04371+K08048+K15009+K08046+K05210+K04959+K08047+K04534+K16342+…
Human Diseases	Endocrine and metabolic diseases	Insulin resistance	61	108	0.00166313	0.011434	ko04931	ncbi_406188(NFKBIA);ncbi_399528(CPT1B);ncbi_664652(OGT);ncbi_733611(PPP1CA);ncbi_733648(STAT3);ncbi_733702(CD36);ncbi_751869(NFKB1);ncbi_100037269(SLC27A1);ncbi_397553(NR1H3);ncbi_396667(PTPN1);ncbi_100141306(PYGL);ncbi_493186(SOCS3);ncbi_399527(CPT1A);ncbi_100156264(PTEN);ncbi_100126861(AKT1);ncbi_397209(GFPT1);ncbi_574064(GYS1);ncbi_100533200(PRKCZ);ncbi_100154993(ACACB);ncbi_100523972(RPS6KA1)…	K04734+K19523+K09667+K06269+K04692+K06259+K02580+K08745+K08536+K05696+K00688+K04696+K08765+K01110+K04456+K00820+K00693+K18952+K01946+K04373+K16172+K04456+K08746+K03156+K06269+K13242+K04688+K00688+K09048+K09048+K00820+K09113+K00922+K07203+K04440+K01084+K04688+K09048+K04373+K07200+K07189+K02649+K06068+K09047+K04373+K07293+K08745+K08772+K02649+K07201+K17902+K00922+K09113+K00688+K02649+K04527+K17962+…
Metabolism	Carbohydrate metabolism	Glycolysis / Gluconeogenesis	38	62	0.00170817	0.0114862	ko00010	ncbi_692156(ENO3);ncbi_733601(PFKM);ncbi_407608(PGK1);ncbi_100621540(LDHB);ncbi_494561(HK2);ncbi_100188980(PGAM2);ncbi_100153866(ACSS2);ncbi_100134828(FBP2);ncbi_407245(LDHA);ncbi_100502559(LDHC);ncbi_396823(GAPDH);ncbi_100152344(HK1);ncbi_100513555(ADH5);ncbi_397566(PGM1);ncbi_100153697(LOC100153697);ncbi_396673(PGK2);ncbi_396924(AKR1A1);ncbi_397038(FBP1);ncbi_397054(DLAT);ncbi_397129(DLD);ncbi_…	K01689+K00850+K00927+K00016+K00844+K01834+K01895+K03841+K00016+K00016+K00134+K00844+K00121+K01835+K00016+K00927+K00002+K03841+K00627+K00382+K01810+K01785+K00873+K00844+K15779+K01084+K00128+K12407+K00128+K00161+K01834+K01689+K00129+K14085+K01623+K01689+K10705+K08074
Human Diseases	Cancers	Acute myeloid leukemia	39	64	0.00174033	0.0114862	ko05221	ncbi_414912(SPI1);ncbi_613130(FCGR1A);ncbi_733648(STAT3);ncbi_751869(NFKB1);ncbi_100127355(IKBKG);ncbi_100170126(LEF1);ncbi_100192436(GRB2);ncbi_100126861(AKT1);ncbi_100627508(EIF4EBP1);ncbi_100512633(RUNX1);ncbi_100127478(AKT2);ncbi_100622968(DUSP6);ncbi_397340(STAT5B);ncbi_397550(STAT5A);ncbi_397592(JUP);ncbi_397601(ARAF);ncbi_100157336(PML);ncbi_100153922(TCF7L2);ncbi_100512153(RPS6KB2);ncbi_1…	K09438+K06498+K04692+K02580+K07210+K04492+K04364+K04456+K07205+K08367+K04456+K21946+K11224+K11223+K10056+K08845+K10054+K04491+K04688+K05090+K09055+K00922+K07203+K08527+K10789+K04688+K04365+K04702+K05092+K02649+K02649+K10055+K00922+K02633+K02833+K02649+K02620+K04371+K10053
Metabolism	Amino acid metabolism	Cysteine and methionine metabolism	29	45	0.00199615	0.0129163	ko00270	ncbi_497050(AHCY);ncbi_100037301(DNMT3A);ncbi_100621540(LDHB);ncbi_100217381(MAT2B);ncbi_100312964(CDO1);ncbi_407245(LDHA);ncbi_100502559(LDHC);ncbi_397371(BHMT);ncbi_100512899(AHCYL1);ncbi_100156922(MAT1A);ncbi_100626434(ADI1);ncbi_397039(MDH2);ncbi_100152660(GSS);ncbi_100513890(AGXT2);ncbi_100153697(LOC100153697);ncbi_396894(MDH1);ncbi_396967(GOT1);ncbi_396968(GOT2);ncbi_100153977(GCLM);ncbi_10…	K01251+K17398+K00016+K00789+K00456+K00016+K00016+K00544+K01251+K00789+K08967+K00026+K21456+K00827+K00016+K00025+K14454+K14455+K11205+K00772+K08964+K08963+K00826+K03334+K00797+K03334+K01011+K01011+K03334
Human Diseases	Infectious diseases	Staphylococcus aureus infection	30	47	0.00209523	0.0132967	ko05150	ncbi_414437(C5);ncbi_445461(C1QA);ncbi_445528(SLA-DMA);ncbi_397274(C1S);ncbi_613130(FCGR1A);ncbi_613131(FCGR2B);ncbi_733681(ITGAL);ncbi_448981(C2);ncbi_100125963(SELPLG);ncbi_100037921(SLA-DQB1);ncbi_100153386(SLA-DRB1);ncbi_100135040(SLA-DRA);ncbi_100135050(SLA-DMB);ncbi_100153387(SLA-DQA1);ncbi_100135049(SLA-DOB);ncbi_445467(C4A);ncbi_100144539(FCAR);ncbi_100157996(SLA-DOA);ncbi_100048955(C5AR1…	K03994+K03986+K06752+K01331+K06498+K12560+K05718+K01332+K06544+K06752+K06752+K06752+K06752+K06752+K06752+K03989+K06513+K06752+K04010+K03987+K03988+K06856+K06464+K03990+K06463+K01334+K04279+K04009+K01330+K10785
Metabolism	Glycan biosynthesis and metabolism	Other glycan degradation	14	18	0.002269	0.0138661	ko00511	ncbi_449572(GBA);ncbi_100124381(NEU1);ncbi_100142664(HEXA);ncbi_100155655(GBA2);ncbi_100621112(FUCA1);ncbi_396847(MAN2B2);ncbi_396958(HEXB);ncbi_100156538(MAN2C1);ncbi_100518647(MAN2B1);ncbi_100739223(NEU3);ncbi_100523137(HEXDC);ncbi_100738467(NEU2);ncbi_100624593(GLB1);ncbi_100154940(FUCA2)	K01201+K01186+K12373+K17108+K01206+K12312+K12373+K01191+K12311+K12357+K14459+K12357+K12309+K01206
Metabolism	Glycan biosynthesis and metabolism	Glycosaminoglycan degradation	14	18	0.002269	0.0138661	ko00531	ncbi_100142664(HEXA);ncbi_100271932(HPSE);ncbi_396958(HEXB);ncbi_397074(SPAM1);ncbi_404697(HYAL2);ncbi_404698(HYAL1);ncbi_100524837(HYAL4);ncbi_100737146(SGSH);ncbi_100624593(GLB1);ncbi_100157983(HPSE2);ncbi_100517562(HGSNAT);ncbi_100512880(IDS);ncbi_102158016(ARSB);ncbi_110262029(IDUA)	K12373+K07964+K12373+K01197+K01197+K01197+K01197+K01565+K12309+K07965+K10532+K01136+K01135+K01217
Environmental Information Processing	Signal transduction	VEGF signaling pathway	34	55	0.00240075	0.0142256	ko04370	ncbi_493184(HSPB1);ncbi_574062(MAPK12);ncbi_780428(CDC42);ncbi_100134969(NFATC2);ncbi_100233192(MAPKAPK3);ncbi_100126861(AKT1);ncbi_100127478(AKT2);ncbi_397157(VEGFA);ncbi_397557(NOS3);ncbi_396603(PPP3CB);ncbi_100154503(SRC);ncbi_100156630(MAPK14);ncbi_100518131(PIK3CD);ncbi_397311(KDR);ncbi_100520687(PLA2G4A);ncbi_100521986(MAPKAPK2);ncbi_100518074(PRKCG);ncbi_100625117(PPP3R2);ncbi_100519210(SP…	K04455+K04441+K04393+K17332+K04444+K04456+K04456+K05448+K13242+K04348+K05704+K04441+K00922+K05098+K16342+K04443+K19663+K06268+K04718+K02649+K07860+K02649+K02677+K00922+K01116+K02833+K02649+K17447+K06268+K04371+K05859+K04718+K16342+K16342
Organismal Systems	Endocrine system	Relaxin signaling pathway	71	130	0.00245036	0.0142256	ko04926	ncbi_406188(NFKBIA);ncbi_574062(MAPK12);ncbi_414911(EDNRB);ncbi_751869(NFKB1);ncbi_397523(GNAI2);ncbi_100049657(GNAS);ncbi_100192436(GRB2);ncbi_396859(NOS2);ncbi_100270820(GNG12);ncbi_100126861(AKT1);ncbi_100533200(PRKCZ);ncbi_100152001(COL3A1);ncbi_100154522(GNB3);ncbi_100155304(SMAD2);ncbi_100127478(AKT2);ncbi_396913(JUN);ncbi_397070(EGFR);ncbi_397078(TGFB1);ncbi_397157(VEGFA);ncbi_397260(SMAD3…	K04734+K04441+K04198+K02580+K04630+K04632+K04364+K13241+K04347+K04456+K18952+K19720+K07825+K04500+K04456+K04448+K04361+K13375+K05448+K04500+K01398+K13242+K04539+K08044+K05704+K06279+K04441+K17449+K16858+K09048+K09048+K00922+K04440+K04439+K07994+K09048+K04306+K04546+K08397+K02649+K05858+K09047+K04540+K02649+K06237+K06237+K02677+K06236+K04439+K00922+K04538+K08045+K04388+K13240+K17448+K05449+K08042+…
Metabolism	Lipid metabolism	Glycerolipid metabolism	36	59	0.00250329	0.0142256	ko00561	ncbi_396816(AKR1B1);ncbi_100049704(PNPLA2);ncbi_100217396(LCLAT1);ncbi_100233171(AGPAT3);ncbi_100233172(AGPAT5);ncbi_100233189(LIPC);ncbi_100233193(MGLL);ncbi_100233200(PLPP2);ncbi_100152836(GPAT4);ncbi_100294675(DGAT2);ncbi_100157809(PNLIP);ncbi_100415928(GLA);ncbi_100462755(PNLIPRP2);ncbi_100155736(LIPG);ncbi_396924(AKR1A1);ncbi_397097(DGKA);ncbi_397118(DGAT1);ncbi_100152017(MBOAT1);ncbi_100520…	K00011+K16816+K13513+K13523+K19007+K22283+K01054+K01080+K13506+K11160+K14073+K01189+K14075+K22284+K00002+K00901+K11155+K13517+K00863+K01080+K13506+K00864+K00128+K14458+K01080+K00128+K12298+K00629+K14085+K00629+K00901+K00901+K14076+K00901+K00901+K00901
Human Diseases	Infectious diseases	Amoebiasis	53	93	0.00250675	0.0142256	ko05146	ncbi_396565(IL1B2);ncbi_493184(HSPB1);ncbi_654405(GNAQ);ncbi_751869(NFKB1);ncbi_100037954(C8B);ncbi_100048958(GNA14);ncbi_100126851(SERPINB9);ncbi_399541(TLR4);ncbi_100049657(GNAS);ncbi_396859(NOS2);ncbi_100513412(ACTN1);ncbi_100152001(COL3A1);ncbi_100514785(LAMC1);ncbi_396623(TLR2);ncbi_396781(LOC396781);ncbi_396943(ITGB2);ncbi_396974(VCL);ncbi_397078(TGFB1);ncbi_397086(TNF);ncbi_397115(ARG1);nc…	K04519+K04455+K04634+K02580+K03998+K04636+K13963+K10160+K04632+K13241+K05699+K19720+K05635+K10159+K06856+K06464+K05700+K13375+K03156+K01476+K13377+K01319+K05699+K00922+K05636+K05717+K06247+K19663+K07898+K04633+K13963+K02649+K05858+K06241+K04386+K02649+K13376+K06237+K06237+K02677+K06236+K07897+K00922+K06243+K06240+K06237+K10955+K05858+K02649+K05637+K07888+K05637+K05858
Organismal Systems	Aging	Longevity regulating pathway - multiple species	37	61	0.00254336	0.0142256	ko04213	ncbi_396906(HSPA6);ncbi_100144518(HSPA1L);ncbi_733621(FOXO3);ncbi_100126861(AKT1);ncbi_397036(SOD1);ncbi_100511890(HSPA8);ncbi_100512686(IRS1);ncbi_100127478(AKT2);ncbi_396648(HSP70.2);ncbi_100154319(SOD2);ncbi_397350(IGF1R);ncbi_397491(IGF1);ncbi_397568(CAT);ncbi_100152067(ADCY4);ncbi_100512153(RPS6KB2);ncbi_100518131(PIK3CD);ncbi_100127359(MTOR);ncbi_100127158(RPS6KB1);ncbi_100523927(EIF4EBP2);…	K03283+K03283+K09408+K04456+K04565+K03283+K16172+K04456+K03283+K04564+K05087+K05459+K03781+K08044+K04688+K00922+K07203+K04688+K18644+K03283+K07200+K09542+K02649+K02649+K07201+K00922+K08045+K08042+K17446+K02833+K02649+K04527+K08043+K08048+K08046+K08047+K03695
Environmental Information Processing	Signal transduction	Hippo signaling pathway	80	150	0.00325381	0.0174093	ko04390	ncbi_654298(ID2);ncbi_654299(TEAD3);ncbi_733611(PPP1CA);ncbi_780426(CCND3);ncbi_492315(BMP7);ncbi_100170126(LEF1);ncbi_100152085(TEAD4);ncbi_100216478(TEAD1);ncbi_397090(PPP2R2A);ncbi_100327037(WNT4);ncbi_100337669(FZD2);ncbi_100157103(BMP2);ncbi_100533200(PRKCZ);ncbi_100151964(BMP5);ncbi_100579172(APC2);ncbi_100521305(SMAD7);ncbi_100522839(ID1);ncbi_100155304(SMAD2);ncbi_100520334(GLI2);ncbi_100…	K17693+K09448+K06269+K10152+K16621+K04492+K09448+K09448+K04354+K00408+K02235+K21283+K18952+K04663+K02085+K19631+K04680+K04500+K16798+K02376+K06827+K06464+K04676+K13375+K03456+K04354+K04501+K10151+K04500+K08731+K06269+K13377+K04665+K02105+K03362+K16198+K04491+K02329+K05691+K05692+K00714+K00182+K08960+K10132+K02353+K06685+K16823+K00572+K01558+K21098+K20013+K02353+K00714+K11828+K16198+K05706+K02354+…
Human Diseases	Endocrine and metabolic diseases	Cushing syndrome	80	150	0.00325381	0.0174093	ko04934	ncbi_445539(HSD3B1);ncbi_654405(GNAQ);ncbi_100144492(CDK4);ncbi_397523(GNAI2);ncbi_100170126(LEF1);ncbi_100049657(GNAS);ncbi_100327037(WNT4);ncbi_100337669(FZD2);ncbi_396801(LDLR);ncbi_100579172(APC2);ncbi_100627128(FH);ncbi_100512048(CCNE2);ncbi_396654(AHR);ncbi_100157360(FZD6);ncbi_100627197(KCNK2);ncbi_396597(STAR);ncbi_396863(POMC);ncbi_397018(SCARB1);ncbi_397070(EGFR);ncbi_397368(NR5A1);ncbi…	K00070+K04634+K02089+K04630+K04492+K04632+K00408+K02235+K12473+K02085+K01679+K06626+K09093+K02376+K04913+K16931+K05228+K13885+K04361+K08560+K04515+K06624+K02105+K00498+K00513+K08044+K09355+K04491+K02329+K17767+K09048+K09048+K00714+K00182+K02353+K07843+K04851+K00572+K04166+K09048+K01558+K02353+K00714+K14961+K06626+K04365+K07836+K02354+K00444+K02375+K02432+K05858+K09047+K18437+K02842+K09186+K04385+…
Human Diseases	Immune diseases	Systemic lupus erythematosus	55	98	0.00332535	0.0174093	ko05322	ncbi_414437(C5);ncbi_445461(C1QA);ncbi_445528(SLA-DMA);ncbi_397274(C1S);ncbi_613130(FCGR1A);ncbi_100037954(C8B);ncbi_448981(C2);ncbi_100037921(SLA-DQB1);ncbi_100153386(SLA-DRB1);ncbi_100135040(SLA-DRA);ncbi_100135050(SLA-DMB);ncbi_100153387(SLA-DQA1);ncbi_100135049(SLA-DOB);ncbi_445467(C4A);ncbi_100141311(H2AFZ);ncbi_100302538(TRIM21);ncbi_100157996(SLA-DOA);ncbi_100513412(ACTN1);ncbi_100518846(C…	K03994+K03986+K06752+K01331+K06498+K03998+K01332+K06752+K06752+K06752+K06752+K06752+K06752+K03989+K11251+K10651+K06752+K05699+K03987+K03988+K11251+K06856+K03990+K03156+K03160+K05413+K03996+K06463+K11251+K01319+K01327+K05699+K11087+K11252+K11252+K11251+K11251+K11251+K11253+K11252+K11251+K11252+K11251+K11251+K11252+K05209+K05210+K01330+K11252+K11252+K11251+K11252+K11253+K10785+K11251
Metabolism	Amino acid metabolism	Arginine and proline metabolism	30	48	0.0033591	0.0174093	ko00330	ncbi_414424(MAOA);ncbi_414909(MAOB);ncbi_100144439(AZIN2);ncbi_100126844(GATM);ncbi_397264(CKM);ncbi_396859(NOS2);ncbi_100153961(HOGA1);ncbi_100627332(CKB);ncbi_100158127(CNDP2);ncbi_100820830(ALDH4A1);ncbi_396967(GOT1);ncbi_396968(GOT2);ncbi_397115(ARG1);ncbi_397557(NOS3);ncbi_397645(SAT1);ncbi_100151977(ALDH18A1);ncbi_100524702(PYCR2);ncbi_100525303(ALDH3A2);ncbi_100156278(ALDH1B1);ncbi_1006251…	K00274+K00274+K01583+K00613+K00933+K13241+K18123+K00933+K08660+K00294+K14454+K14455+K01476+K13242+K00657+K12657+K00286+K00128+K00128+K00542+K11142+K00797+K14755+K14085+K00472+K13240+K00286+K01581+K11394+K18384
Metabolism	Lipid metabolism	Glycerophospholipid metabolism	54	96	0.00337636	0.0174093	ko00564	ncbi_733582(CDS1);ncbi_100217396(LCLAT1);ncbi_100233171(AGPAT3);ncbi_100233172(AGPAT5);ncbi_100233200(PLPP2);ncbi_100152836(GPAT4);ncbi_100303723(LCAT);ncbi_100170145(CDS2);ncbi_100312963(CDIPT);ncbi_100156253(GNPAT);ncbi_100153250(GPD1);ncbi_100505461(CHKB);ncbi_100152597(PLA2G12B);ncbi_100519446(PLD1);ncbi_100512162(SELENOI);ncbi_100512662(PLA2G2D);ncbi_397097(DGKA);ncbi_100152643(PCYT1B);ncbi_…	K00981+K13513+K13523+K19007+K01080+K13506+K00650+K00981+K00999+K00649+K00006+K14156+K01047+K01115+K00993+K01047+K00901+K00968+K13517+K13644+K16343+K13516+K01080+K16860+K13506+K16342+K01080+K13510+K08744+K01049+K06130+K06124+K00006+K13510+K00629+K00629+K00994+K00901+K06124+K00901+K00901+K13511+K14676+K08730+K01047+K08729+K06128+K01047+K16342+K16342+K00901+K14286+K00901+K00006
Organismal Systems	Endocrine system	Progesterone-mediated oocyte maturation	50	88	0.00356432	0.0180958	ko04914	ncbi_497234(FZR1);ncbi_574061(SPDYA);ncbi_574062(MAPK12);ncbi_574063(AURKA);ncbi_100135668(CCNB2);ncbi_100144474(CDC25C);ncbi_397523(GNAI2);ncbi_100286809(PKMYT1);ncbi_100126861(AKT1);ncbi_396805(PGR);ncbi_397662(CCNB1);ncbi_100329127(CDC25B);ncbi_100462674(CPEB2);ncbi_100523972(RPS6KA1);ncbi_396742(HSP90AB1);ncbi_100127478(AKT2);ncbi_397028(HSP90AA1);ncbi_397350(IGF1R);ncbi_397491(IGF1);ncbi_397…	K03364+K08694+K04441+K11481+K21770+K05867+K04630+K06633+K04456+K08556+K05868+K05866+K02602+K04373+K04079+K04456+K04079+K05087+K05459+K08845+K08044+K04441+K00922+K04440+K04373+K13728+K04365+K21771+K06627+K02649+K02602+K04373+K03359+K08694+K02649+K00922+K08045+K08042+K03349+K06645+K13296+K02649+K06631+K02178+K08043+K04371+K08048+K08046+K08047+K03351
Environmental Information Processing	Signal transduction	MAPK signaling pathway	143	287	0.00415429	0.0207715	ko04010	ncbi_396565(IL1B2);ncbi_493184(HSPB1);ncbi_574062(MAPK12);ncbi_733590(MEF2C);ncbi_751869(NFKB1);ncbi_780428(CDC42);ncbi_100127355(IKBKG);ncbi_100144501(EFNA1);ncbi_396906(HSPA6);ncbi_100144518(HSPA1L);ncbi_100144493(NTF3);ncbi_100192436(GRB2);ncbi_100192444(CRK);ncbi_100233192(MAPKAPK3);ncbi_100240743(DDIT3);ncbi_100270820(GNG12);ncbi_100126861(AKT1);ncbi_100329127(CDC25B);ncbi_100152997(GADD45G)…	K04519+K04455+K04441+K04454+K02580+K04393+K07210+K05462+K03283+K03283+K04356+K04364+K04438+K04444+K04452+K04347+K04456+K05866+K04402+K04373+K12457+K03283+K04403+K05453+K04456+K21946+K04363+K03283+K04389+K05466+K04451+K04390+K04448+K13769+K04361+K13375+K03156+K05448+K04446+K05087+K13377+K08774+K05459+K05461+K08845+K05096+K04348+K05462+K04441+K03176+K16858+K04414+K18018+K05095+K05090+K05098+K04440+…
Metabolism	Carbohydrate metabolism	Pyruvate metabolism	24	37	0.00424901	0.020928	ko00620	ncbi_100621540(LDHB);ncbi_100153866(ACSS2);ncbi_407245(LDHA);ncbi_100155997(ACYP1);ncbi_100502559(LDHC);ncbi_100154993(ACACB);ncbi_100627128(FH);ncbi_397039(MDH2);ncbi_100520040(ME3);ncbi_100153697(LOC100153697);ncbi_396894(MDH1);ncbi_397054(DLAT);ncbi_397129(DLD);ncbi_397538(ME1);ncbi_100152303(ACAT2);ncbi_100158154(PKM);ncbi_100525303(ALDH3A2);ncbi_100156278(ALDH1B1);ncbi_100294678(PDHA1);ncbi_…	K00016+K01895+K00016+K01512+K00016+K01946+K01679+K00026+K00029+K00016+K00025+K00627+K00382+K00029+K00626+K00873+K00128+K00128+K00161+K01067+K14085+K00049+K01069+K00102
Cellular Processes	Transport and catabolism	Endocytosis	121	240	0.00491652	0.0238596	ko04144	ncbi_414371(CCR5);ncbi_780425(ARF6);ncbi_780428(CDC42);ncbi_100037288(SLA-3);ncbi_100037305(BIN1);ncbi_100037958(CAPZA2);ncbi_100134958(CAPZB);ncbi_100135031(SLA-2);ncbi_100135036(SLA-8);ncbi_100135037(SLA-6);ncbi_396906(HSPA6);ncbi_100144518(HSPA1L);ncbi_100144535(RAB22A);ncbi_100240721(CYTH2);ncbi_100240722(CYTH4);ncbi_406190(DNAJC6);ncbi_100316852(SH3GLB1);ncbi_100533200(PRKCZ);ncbi_396801(LDL…	K04180+K07941+K04393+K06751+K12562+K10364+K10365+K06751+K06751+K06751+K03283+K03283+K07891+K18441+K18441+K09526+K11248+K18952+K12473+K05755+K11825+K07876+K03283+K12562+K11827+K18461+K01115+K12198+K07905+K19367+K04500+K04363+K06278+K03283+K06751+K05068+K13649+K06503+K04361+K05070+K04500+K05087+K00910+K07879+K10054+K18466+K12184+K12484+K18442+K17918+K08291+K05704+K11247+K17920+K05095+K12490+K10364+…
Metabolism	Global and overview maps	Fatty acid metabolism	29	47	0.00510822	0.0244306	ko01212	ncbi_399528(CPT1B);ncbi_100113422(ACOX1);ncbi_100144537(PPT2);ncbi_399527(CPT1A);ncbi_100233169(ACSL3);ncbi_100312959(ACAA2);ncbi_444997(FADS2);ncbi_100156927(ECHS1);ncbi_100515782(MECR);ncbi_100519491(CPT2);ncbi_397017(HADHB);ncbi_396670(SCD);ncbi_396932(ACADS);ncbi_397012(HADHA);ncbi_397104(ACADM);ncbi_397604(HADH);ncbi_100152303(ACAT2);ncbi_100154613(HACD3);ncbi_100523711(HACD4);ncbi_100517533…	K19523+K00232+K01074+K08765+K01897+K07508+K10226+K07511+K07512+K08766+K07509+K00507+K00248+K07515+K00249+K00022+K00626+K10703+K10703+K01074+K07513+K19524+K07514+K09458+K10258+K15013+K10205+K10203+K00232
Human Diseases	Cancers	Transcriptional misregulation in cancers	87	167	0.00524592	0.0247308	ko05202	ncbi_414912(SPI1);ncbi_613130(FCGR1A);ncbi_654298(ID2);ncbi_414902(MITF);ncbi_733590(MEF2C);ncbi_751869(NFKB1);ncbi_780436(LDB1);ncbi_100174960(KLF3);ncbi_100240743(DDIT3);ncbi_100307051(CDK9);ncbi_100152997(GADD45G);ncbi_397360(CEBPB);ncbi_100623208(ETV5);ncbi_100625364(ERG);ncbi_100153985(SIX4);ncbi_100512633(RUNX1);ncbi_100156911(EWSR1);ncbi_100622968(DUSP6);ncbi_100520981(NFKBIZ);ncbi_397276(…	K09438+K06498+K17693+K09455+K04454+K02580+K15617+K15605+K04452+K02211+K04402+K10048+K15593+K09435+K15615+K08367+K13209+K21946+K14242+K04451+K06856+K00717+K04676+K01343+K10151+K05087+K03160+K05413+K05459+K04570+K06624+K10056+K08530+K03211+K10054+K05096+K09355+K14021+K03176+K15187+K09383+K01327+K05090+K09109+K09055+K08527+K10789+K01558+K09105+K05199+K04376+K15379+K09278+K15604+K04402+K15612+K09254+…
Environmental Information Processing	Signal transduction	cAMP signaling pathway	100	195	0.00535618	0.0248949	ko04024	ncbi_397431(HTR4);ncbi_396898(ATP1B1);ncbi_406188(NFKBIA);ncbi_397458(SLC9A1);ncbi_606743(ADORA1);ncbi_733611(PPP1CA);ncbi_751869(NFKB1);ncbi_100113422(ACOX1);ncbi_403154(CFTR);ncbi_397523(GNAI2);ncbi_396825(PDE4A);ncbi_100049657(GNAS);ncbi_100126861(AKT1);ncbi_396828(ATP1A2);ncbi_100329126(ATP1A3);ncbi_100511793(ADCYAP1R1);ncbi_100157188(ADCY10);ncbi_100157760(MYL9);ncbi_100519446(PLD1);ncbi_100…	K04160+K01540+K04734+K05742+K04265+K06269+K02580+K00232+K05031+K04630+K13293+K04632+K04456+K01539+K01539+K04587+K11265+K12755+K01115+K16797+K04581+K04456+K05730+K04328+K19021+K18435+K04448+K04229+K04129+K04446+K06269+K04515+K04197+K01539+K04204+K04249+K04153+K04665+K07188+K05850+K04247+K08044+K09048+K09048+K12490+K00922+K06231+K04440+K04951+K05200+K04851+K09048+K05199+K04259+K05214+K07829+K13293+…
Human Diseases	Cancers	Basal cell carcinoma	37	63	0.00549128	0.0251684	ko05217	ncbi_100170126(LEF1);ncbi_100327037(WNT4);ncbi_100152997(GADD45G);ncbi_100337669(FZD2);ncbi_100157103(BMP2);ncbi_100579172(APC2);ncbi_100520490(GLI1);ncbi_100520334(GLI2);ncbi_100157360(FZD6);ncbi_397276(TP53);ncbi_397657(CTNNB1);ncbi_397543(BAK1);ncbi_100153922(TCF7L2);ncbi_100153078(FZD3);ncbi_100513655(WNT8B);ncbi_100520560(WNT2B);ncbi_100525170(DVL1);ncbi_100525059(HHIP);ncbi_100153445(WNT7A)…	K04492+K00408+K04402+K02235+K21283+K02085+K16797+K16798+K02376+K04451+K02105+K14021+K04491+K02329+K00714+K00182+K02353+K06231+K00572+K06226+K01558+K02353+K00714+K06225+K04402+K02354+K00444+K02375+K02432+K02842+K04385+K06229+K00445+K06230+K02620+K18806+K02432
Cellular Processes	Cellular community - eukaryotes	Signaling pathways regulating pluripotency of stem cells	73	138	0.00624718	0.0282407	ko04550	ncbi_448845(ACVR2B);ncbi_574062(MAPK12);ncbi_595111(KLF4);ncbi_654298(ID2);ncbi_733648(STAT3);ncbi_100192436(GRB2);ncbi_100126861(AKT1);ncbi_397490(INHBB);ncbi_100327037(WNT4);ncbi_100337669(FZD2);ncbi_100153584(SMAD9);ncbi_100579172(APC2);ncbi_100626978(ID3);ncbi_100522839(ID1);ncbi_100155304(SMAD2);ncbi_100127478(AKT2);ncbi_100157360(FZD6);ncbi_397016(SMAD1);ncbi_397093(INHBA);ncbi_397142(SMAD4…	K13596+K04441+K17846+K17693+K04692+K04364+K04456+K22687+K00408+K02235+K16791+K02085+K17694+K04680+K04500+K04456+K02376+K04676+K04667+K04501+K04447+K04500+K05087+K05459+K02105+K05419+K04675+K10177+K08553+K02329+K08026+K04441+K11218+K05095+K00714+K00182+K02353+K00922+K09222+K00572+K11489+K01558+K02353+K09222+K00714+K11421+K02354+K00444+K04362+K02375+K02649+K11487+K02432+K18498+K02842+K02649+K04385+…
Human Diseases	Cancers	Chronic myeloid leukemia	42	74	0.00741816	0.0327565	ko05220	ncbi_406188(NFKBIA);ncbi_751869(NFKB1);ncbi_100127355(IKBKG);ncbi_100144492(CDK4);ncbi_100192436(GRB2);ncbi_100192444(CRK);ncbi_100126861(AKT1);ncbi_100152997(GADD45G);ncbi_100512633(RUNX1);ncbi_100127478(AKT2);ncbi_397276(TP53);ncbi_397078(TGFB1);ncbi_397142(SMAD4);ncbi_397340(STAT5B);ncbi_397400(TGFB3);ncbi_397536(BCL2L1);ncbi_397550(STAT5A);ncbi_397584(CDKN1B);ncbi_397601(ARAF);ncbi_397543(BAK…	K04734+K02580+K07210+K02089+K04364+K04438+K04456+K04402+K08367+K04456+K04451+K13375+K04501+K11224+K13377+K04570+K11223+K06624+K08845+K14021+K06279+K17449+K00922+K04496+K04365+K04402+K02649+K07293+K02649+K13376+K00922+K04462+K04388+K08878+K17448+K17454+K02833+K02649+K17447+K04371+K07293+K04496
Human Diseases	Infectious diseases	Herpes simplex infection	89	173	0.00744467	0.0327565	ko05168	ncbi_397247(NECTIN1);ncbi_414437(C5);ncbi_445528(SLA-DMA);ncbi_396565(IL1B2);ncbi_406188(NFKBIA);ncbi_595128(OAS2);ncbi_595129(FADD);ncbi_733611(PPP1CA);ncbi_733649(TAP1);ncbi_751869(NFKB1);ncbi_780415(IRF9);ncbi_100037286(ARNTL);ncbi_100037288(SLA-3);ncbi_100037289(IRF7);ncbi_100037937(TLR3);ncbi_100038012(NECTIN2);ncbi_100048946(RNASEL);ncbi_100101927(IFIH1);ncbi_100126864(IFNGR2);ncbi_10012735…	K06081+K03994+K06752+K04519+K04734+K14216+K02373+K06269+K05653+K02580+K04693+K02296+K06751+K09447+K05401+K06531+K01165+K12647+K05133+K07210+K06752+K06752+K06751+K06751+K06751+K06752+K06752+K06752+K06752+K11219+K04696+K12499+K11838+K15409+K03115+K03875+K05132+K06752+K05131+K05654+K14284+K03127+K04403+K14217+K05477+K05842+K10159+K06751+K11220+K05130+K06505+K12646+K04389+K04451+K04390+K04448+K11221+…
Environmental Information Processing	Signal transduction	Wnt signaling pathway	74	141	0.00760669	0.033029	ko04310	ncbi_780402(SERPINF1);ncbi_780426(CCND3);ncbi_100134969(NFATC2);ncbi_100145890(SFRP4);ncbi_100170126(LEF1);ncbi_397211(CSNK2B);ncbi_100327037(WNT4);ncbi_100337669(FZD2);ncbi_449001(BAMBI);ncbi_100579172(APC2);ncbi_100516027(SFRP2);ncbi_100512657(WIF1);ncbi_100157360(FZD6);ncbi_397276(TP53);ncbi_396913(JUN);ncbi_397142(SMAD4);ncbi_397162(CCND2);ncbi_397318(NFATC1);ncbi_397394(CAMK2G);ncbi_397657(C…	K19614+K10152+K17332+K02185+K04492+K03115+K00408+K02235+K10162+K02085+K02176+K01691+K02376+K04451+K04448+K04501+K10151+K04446+K04515+K02105+K03362+K08110+K04348+K04491+K02329+K04510+K00714+K00182+K08960+K02353+K03344+K04440+K04511+K00572+K01558+K04511+K02353+K19663+K02166+K04508+K00181+K06268+K00714+K04494+K04496+K04510+K02354+K00444+K02375+K17334+K02432+K05858+K17388+K02842+K07860+K19882+K04385+…
Organismal Systems	Endocrine system	Cortisol synthesis and secretion	36	62	0.0078613	0.0336913	ko04927	ncbi_445539(HSD3B1);ncbi_654405(GNAQ);ncbi_100049657(GNAS);ncbi_396801(LDLR);ncbi_100627197(KCNK2);ncbi_396597(STAR);ncbi_396863(POMC);ncbi_397018(SCARB1);ncbi_397368(NR5A1);ncbi_397680(NR0B1);ncbi_403329(CYP11A1);ncbi_403337(CYP21A2);ncbi_100152067(ADCY4);ncbi_100154639(PBX1);ncbi_100516663(CREB3L1);ncbi_100522979(CREB3L3);ncbi_100511102(CACNA1D);ncbi_100519976(AGTR1);ncbi_100520468(CREB3L2);ncb…	K00070+K04634+K04632+K12473+K04913+K16931+K05228+K13885+K08560+K08562+K00498+K00513+K08044+K09355+K09048+K09048+K04851+K04166+K09048+K05858+K09047+K18437+K04854+K04958+K08045+K22398+K08042+K05858+K08043+K00497+K08048+K08046+K04959+K04856+K08047+K05858
Human Diseases	Cancers	MicroRNAs in cancer	72	137	0.0080488	0.0338432	ko05206	ncbi_494457(RDX);ncbi_733648(STAT3);ncbi_751869(NFKB1);ncbi_100037301(DNMT3A);ncbi_100037999(TPM1);ncbi_100144474(CDC25C);ncbi_100144522(NOTCH4);ncbi_100192436(GRB2);ncbi_100192444(CRK);ncbi_100156264(PTEN);ncbi_100329127(CDC25B);ncbi_100337657(ZFPM2);ncbi_100307052(SOCS1);ncbi_100579172(APC2);ncbi_100153821(DDIT4);ncbi_100512048(CCNE2);ncbi_100625497(EZH2);ncbi_100512686(IRS1);ncbi_492313(THBS1)…	K05762+K04692+K02580+K17398+K10373+K05867+K20996+K04364+K04438+K01110+K05866+K17442+K04694+K02085+K08270+K06626+K11430+K16172+K16857+K05658+K04363+K02539+K04451+K06493+K04361+K05448+K10151+K06624+K06484+K07996+K16865+K17383+K14021+K02329+K06279+K17449+K16866+K07203+K19663+K15379+K17391+K06256+K06626+K09283+K04702+K08670+K07606+K10149+K04359+K08007+K17387+K13376+K02677+K12035+K09295+K09299+K17454+…
Organismal Systems	Sensory system	Inflammatory mediator regulation of TRP channels	53	97	0.00810186	0.0338432	ko04750	ncbi_396565(IL1B2);ncbi_574062(MAPK12);ncbi_654405(GNAQ);ncbi_733611(PPP1CA);ncbi_100049657(GNAS);ncbi_100126845(TRPV4);ncbi_397378(PPP1CB);ncbi_397394(CAMK2G);ncbi_397491(IGF1);ncbi_100152067(ADCY4);ncbi_100154503(SRC);ncbi_100156630(MAPK14);ncbi_100154471(NTRK1);ncbi_100519703(F2RL1);ncbi_100514711(PLA2G6);ncbi_100518131(PIK3CD);ncbi_100524940(LOC100524940);ncbi_100521736(MAPK10);ncbi_100520687…	K04519+K04441+K04634+K06269+K04632+K04973+K06269+K04515+K05459+K08044+K05704+K04441+K03176+K04234+K16343+K00922+K07418+K04440+K16342+K04259+K19663+K03916+K04723+K02649+K04433+K06068+K05858+K04830+K04386+K02649+K18051+K02677+K04958+K00922+K08045+K04831+K04261+K08042+K01116+K04515+K05858+K02649+K08043+K18050+K08048+K08046+K04959+K05859+K08047+K07418+K16342+K16342+K05858
Cellular Processes	Cell motility	Regulation of actin cytoskeleton	104	206	0.00827683	0.0341419	ko04810	ncbi_445532(CFL1);ncbi_474162(MYLPF);ncbi_397458(SLC9A1);ncbi_494457(RDX);ncbi_494458(MSN);ncbi_494460(CXCL12);ncbi_733606(TMSB4X);ncbi_733611(PPP1CA);ncbi_733637(LOC733637);ncbi_733681(ITGAL);ncbi_780428(CDC42);ncbi_397285(ITGAV);ncbi_100144478(CHRM3);ncbi_100192444(CRK);ncbi_100270820(GNG12);ncbi_100520446(PIP4K2A);ncbi_100579172(APC2);ncbi_100155875(ARPC4);ncbi_100513412(ACTN1);ncbi_397483(ITG…	K05765+K12758+K05742+K05762+K05763+K10031+K05764+K06269+K12757+K05718+K04393+K06487+K04131+K04438+K04347+K00920+K02085+K05755+K05699+K06481+K04289+K05759+K12755+K05768+K06588+K05740+K05748+K05730+K04363+K06464+K05700+K05719+K06493+K04361+K04129+K06269+K08845+K06484+K05704+K05766+K05766+K05095+K05692+K05699+K00922+K12757+K06483+K05717+K12754+K05720+K07829+K08390+K04365+K05730+K12330+K05759+K05726+…
Organismal Systems	Immune system	Chemokine signaling pathway	88	172	0.00932696	0.0379987	ko04062	ncbi_396663(CCR7);ncbi_414371(CCR5);ncbi_414372(CCR2);ncbi_414373(CCR3);ncbi_406188(NFKBIA);ncbi_448797(CCL21);ncbi_494019(CXCL10);ncbi_494460(CXCL12);ncbi_733648(STAT3);ncbi_751869(NFKB1);ncbi_780428(CDC42);ncbi_100127355(IKBKG);ncbi_100134857(NCF1);ncbi_100135681(CXCL9);ncbi_397523(GNAI2);ncbi_100169744(CXCL11);ncbi_396613(CCL5);ncbi_733621(FOXO3);ncbi_100192436(GRB2);ncbi_100192444(CRK);ncbi_1…	K04182+K04180+K04177+K04178+K04734+K16062+K12671+K10031+K04692+K02580+K04393+K07210+K08011+K05416+K04630+K12672+K12499+K09408+K04364+K04438+K04347+K04456+K21097+K18952+K07825+K21095+K04456+K05730+K11220+K11221+K04447+K11224+K14624+K00910+K04539+K08044+K08291+K05704+K06279+K17449+K11218+K00922+K10032+K04439+K02581+K04192+K04179+K04365+K05730+K07836+K05726+K08291+K04546+K02649+K06068+K05858+K17388+…
Human Diseases	Infectious diseases	Human cytomegalovirus infection	108	216	0.0103397	0.0411159	ko05163	ncbi_414371(CCR5);ncbi_414373(CCR3);ncbi_396565(IL1B2);ncbi_406188(NFKBIA);ncbi_494460(CXCL12);ncbi_574062(MAPK12);ncbi_595129(FADD);ncbi_654405(GNAQ);ncbi_733648(STAT3);ncbi_733649(TAP1);ncbi_751869(NFKB1);ncbi_397285(ITGAV);ncbi_100037288(SLA-3);ncbi_100127355(IKBKG);ncbi_100134969(NFATC2);ncbi_100135031(SLA-2);ncbi_100135036(SLA-8);ncbi_100135037(SLA-6);ncbi_100144492(CDK4);ncbi_397523(GNAI2);…	K04180+K04178+K04519+K04734+K10031+K04441+K02373+K04634+K04692+K05653+K02580+K06487+K06751+K07210+K17332+K06751+K06751+K06751+K02089+K04630+K12499+K04632+K04364+K04438+K12654+K04347+K04456+K05654+K07825+K07205+K04456+K04363+K06751+K05135+K04389+K04451+K04390+K08055+K06493+K04361+K03156+K05448+K04446+K14624+K02105+K05055+K04539+K08044+K04348+K14021+K05704+K04441+K04688+K09048+K09048+K00922+K07203+…
Environmental Information Processing	Signal transduction	Jak-STAT signaling pathway	78	151	0.0103413	0.0411159	ko04630	ncbi_396836(LEPR);ncbi_733648(STAT3);ncbi_780415(IRF9);ncbi_780426(CCND3);ncbi_100037966(SOCS2);ncbi_100126864(IFNGR2);ncbi_397363(TYK2);ncbi_493186(SOCS3);ncbi_100192436(GRB2);ncbi_100271900(IL12RB1);ncbi_100271930(IL7R);ncbi_100126861(AKT1);ncbi_100152238(IFNGR1);ncbi_397261(STAT4);ncbi_100153518(STAT6);ncbi_100514187(SOCS7);ncbi_100307052(SOCS1);ncbi_100533555(IFNAR2);ncbi_100511742(IL27RA);nc…	K05062+K04692+K04693+K10152+K04695+K05133+K11219+K04696+K04364+K05063+K05072+K04456+K05132+K11222+K11225+K04699+K04694+K05131+K19598+K04456+K00157+K04363+K02539+K11220+K05135+K05130+K05068+K05424+K11221+K04361+K05070+K10151+K05064+K04447+K05431+K11224+K05080+K04570+K11223+K05079+K05071+K05076+K14365+K05419+K05055+K04738+K11218+K16064+K00922+K07203+K05056+K05057+K05697+K05074+K05137+K06854+K05134+…
Cellular Processes	Cellular community - eukaryotes	Adherens junction	39	69	0.0105957	0.0416258	ko04520	ncbi_397247(NECTIN1);ncbi_780428(CDC42);ncbi_100038012(NECTIN2);ncbi_396667(PTPN1);ncbi_100170126(LEF1);ncbi_397211(CSNK2B);ncbi_100513412(ACTN1);ncbi_100155304(SMAD2);ncbi_100512789(WASF2);ncbi_396974(VCL);ncbi_397070(EGFR);ncbi_397142(SMAD4);ncbi_397260(SMAD3);ncbi_397350(IGF1R);ncbi_397657(CTNNB1);ncbi_100156181(PTPRB);ncbi_100154503(SRC);ncbi_100153922(TCF7L2);ncbi_100523778(CTNNA1);ncbi_4143…	K06081+K04393+K06531+K05696+K04492+K03115+K05699+K04500+K05748+K05700+K04361+K04501+K04500+K05087+K02105+K05694+K05704+K04491+K05691+K05692+K05699+K05697+K05690+K05706+K04362+K05702+K07860+K04237+K06084+K04388+K05747+K05698+K04527+K02620+K04371+K06085+K05695+K05693+K16848
Environmental Information Processing	Signal transduction	cGMP - PKG signaling pathway	83	162	0.0108545	0.0417841	ko04022	ncbi_396898(ATP1B1);ncbi_444999(GUCY1B3);ncbi_553100(GUCY1A3);ncbi_606743(ADORA1);ncbi_414911(EDNRB);ncbi_654405(GNAQ);ncbi_733590(MEF2C);ncbi_733611(PPP1CA);ncbi_100134969(NFATC2);ncbi_397523(GNAI2);ncbi_100126861(AKT1);ncbi_396828(ATP1A2);ncbi_100329126(ATP1A3);ncbi_100516962(ATP2A1);ncbi_100512698(NPR2);ncbi_100157760(MYL9);ncbi_100512686(IRS1);ncbi_100127478(AKT2);ncbi_396555(PDE3A);ncbi_3968…	K01540+K12319+K12318+K04265+K04198+K04634+K04454+K06269+K17332+K04630+K04456+K01539+K01539+K05853+K12324+K12755+K16172+K04456+K19021+K05853+K21289+K05862+K04446+K06269+K04936+K04197+K01539+K09183+K13242+K05850+K15041+K15040+K05863+K05863+K08044+K04348+K09565+K09048+K09048+K05863+K04851+K04166+K04937+K09048+K04969+K06268+K18283+K04378+K03916+K17334+K05858+K00907+K09047+K17388+K12319+K05853+K21290+…
Organismal Systems	Endocrine system	Renin secretion	37	65	0.0108892	0.0417841	ko04924	ncbi_444999(GUCY1B3);ncbi_553100(GUCY1A3);ncbi_606743(ADORA1);ncbi_613133(ACE);ncbi_654405(GNAQ);ncbi_100037961(CTSB);ncbi_397523(GNAI2);ncbi_100049657(GNAS);ncbi_100511793(ADCYAP1R1);ncbi_396555(PDE3A);ncbi_397284(CLCA1);ncbi_397293(KCNJ2);ncbi_397434(KCNMA1);ncbi_397457(EDNRA);ncbi_407773(AQP1);ncbi_100154624(CLCA4);ncbi_396603(PPP3CB);ncbi_100511102(CACNA1D);ncbi_100519976(AGTR1);ncbi_10012716…	K12319+K12318+K04265+K01283+K04634+K01363+K04630+K04632+K04587+K19021+K05027+K04996+K04936+K04197+K09864+K05030+K04348+K04851+K04166+K04259+K06268+K05858+K12319+K01283+K04958+K08045+K09821+K13755+K04261+K13755+K05858+K13296+K06268+K12323+K08046+K04959+K05858
Metabolism	Lipid metabolism	Sphingolipid metabolism	28	47	0.0114706	0.0421142	ko00600	ncbi_449572(GBA);ncbi_100124381(NEU1);ncbi_100233200(PLPP2);ncbi_100127167(CERS4);ncbi_100415928(GLA);ncbi_100156917(GALC);ncbi_100155655(GBA2);ncbi_396973(ARSA);ncbi_100152737(UGCG);ncbi_100152155(SMPD2);ncbi_100156737(CERS2);ncbi_100512419(PLPP3);ncbi_100525187(SGPL1);ncbi_100515451(PLPP1);ncbi_100512932(ASAH1);ncbi_100519280(SPTLC3);ncbi_100739223(NEU3);ncbi_100518128(SMPD3);ncbi_100519210(SPH…	K01201+K01186+K01080+K04710+K01189+K01202+K17108+K01134+K00720+K12351+K04710+K01080+K01634+K01080+K12348+K00654+K12357+K12352+K04718+K04710+K12357+K12350+K12309+K04717+K04710+K04715+K04718+K00654
Organismal Systems	Endocrine system	Ovarian Steroidogenesis	28	47	0.0114706	0.0421142	ko04913	ncbi_445539(HSD3B1);ncbi_733634(AKR1C1);ncbi_100049657(GNAS);ncbi_100312973(HSD17B2);ncbi_396801(LDLR);ncbi_396597(STAR);ncbi_397018(SCARB1);ncbi_397153(LHB);ncbi_397350(IGF1R);ncbi_397491(IGF1);ncbi_397679(FSHR);ncbi_403329(CYP11A1);ncbi_407247(LHCGR);ncbi_100152067(ADCY4);ncbi_100524940(LOC100524940);ncbi_100520687(PLA2G4A);ncbi_100155970(ADCY5);ncbi_100156205(ALOX5);ncbi_100517503(ADCY2);ncbi_…	K00070+K04119+K04632+K13368+K12473+K16931+K13885+K08521+K05087+K05459+K04247+K00498+K04248+K08044+K07418+K16342+K08045+K00461+K08042+K04527+K07410+K08043+K08048+K08046+K08047+K07418+K16342+K16342
Metabolism	Carbohydrate metabolism	Amino sugar and nucleotide sugar metabolism	29	49	0.0114972	0.0421142	ko00520	ncbi_396918(CMAH);ncbi_494561(HK2);ncbi_100142664(HEXA);ncbi_641344(GNE);ncbi_100151790(PMM1);ncbi_100155883(NANS);ncbi_397209(GFPT1);ncbi_100513664(FPGT);ncbi_100152344(HK1);ncbi_100511951(CYB5R1);ncbi_100512094(GNPDA1);ncbi_100513145(UXS1);ncbi_397566(PGM1);ncbi_100154551(MPI);ncbi_396958(HEXB);ncbi_397040(UGP2);ncbi_397141(NPL);ncbi_397602(GPI);ncbi_100156649(UAP1);ncbi_100518539(GFPT2);ncbi_1…	K08080+K00844+K12373+K12409+K17497+K05304+K00820+K00976+K00844+K00326+K02564+K08678+K01835+K01809+K12373+K00963+K01639+K01810+K00972+K00820+K00844+K15779+K00849+K12407+K00012+K00965+K00326+K00972+K00326
Human Diseases	Substance dependence	Morphine addiction	49	90	0.0115985	0.0421142	ko05032	ncbi_606743(ADORA1);ncbi_397523(GNAI2);ncbi_396825(PDE4A);ncbi_100049657(GNAS);ncbi_100270820(GNG12);ncbi_100154522(GNB3);ncbi_396555(PDE3A);ncbi_397448(KCNJ5);ncbi_100156449(GRK3);ncbi_100157949(GNB5);ncbi_100152067(ADCY4);ncbi_100152937(GRK5);ncbi_100152828(KCNJ9);ncbi_100517042(GABRG1);ncbi_100521141(ARRB1);ncbi_100525792(GABRP);ncbi_100516716(GABRE);ncbi_100518074(PRKCG);ncbi_100037967(PDE4D)…	K04265+K04630+K13293+K04632+K04347+K07825+K19021+K04999+K00910+K04539+K08044+K08291+K05002+K05186+K04439+K05189+K05185+K19663+K13293+K18283+K05181+K08291+K05175+K04546+K04540+K18437+K02677+K04439+K04538+K08045+K18438+K13755+K13298+K08042+K13755+K05175+K13296+K13293+K04543+K08291+K18436+K08043+K08048+K18436+K08046+K08047+K04534+K04536+K05181
Human Diseases	Cancers	Viral carcinogenesis	93	184	0.0116133	0.0421142	ko05203	ncbi_414371(CCR5);ncbi_414373(CCR3);ncbi_406188(NFKBIA);ncbi_733648(STAT3);ncbi_751869(NFKB1);ncbi_780415(IRF9);ncbi_780426(CCND3);ncbi_780428(CDC42);ncbi_100037288(SLA-3);ncbi_100037289(IRF7);ncbi_100038004(EGR2);ncbi_100127355(IKBKG);ncbi_100135031(SLA-2);ncbi_100135036(SLA-8);ncbi_100135037(SLA-6);ncbi_397379(CDC20);ncbi_100144492(CDK4);ncbi_100144465(MRPS18B);ncbi_100190899(USP7);ncbi_1001924…	K04180+K04178+K04734+K04692+K02580+K04693+K10152+K04393+K06751+K09447+K12496+K07210+K06751+K06751+K06751+K03363+K02089+K16174+K11838+K04364+K03875+K15306+K05699+K06626+K05768+K06751+K04451+K04448+K03990+K10151+K10131+K11224+K11223+K06624+K16195+K15041+K16198+K14021+K05704+K00873+K03123+K09048+K09048+K11218+K18671+K02146+K05699+K00922+K06053+K04443+K11252+K09048+K09504+K11252+K04179+K09849+K06626+…
Organismal Systems	Digestive system	Protein digestion and absorption	48	88	0.0118713	0.0425818	ko04974	ncbi_396898(ATP1B1);ncbi_445538(XPNPEP2);ncbi_397533(COL5A1);ncbi_397531(COL5A3);ncbi_397532(COL5A2);ncbi_100037973(SLC7A9);ncbi_100037972(SLC7A7);ncbi_100144588(SLC3A1);ncbi_100144303(ACE2);ncbi_396828(ATP1A2);ncbi_100329126(ATP1A3);ncbi_100152001(COL3A1);ncbi_100525644(SLC38A2);ncbi_397168(KCNE3);ncbi_397197(CELA2A);ncbi_397476(CPA1);ncbi_397481(ATP1A1);ncbi_397492(DPP4);ncbi_100154866(KCNK5);n…	K01540+K14208+K19721+K19721+K19721+K13868+K13867+K14210+K09708+K01539+K01539+K19720+K14207+K04897+K01346+K08779+K01539+K01278+K04916+K01300+K05616+K08131+K05334+K08133+K16629+K01285+K07603+K19721+K06237+K06237+K08135+K06236+K06238+K06238+K06823+K06238+K08131+K01298+K06237+K06238+K04926+K05849+K01539+K19721+K08187+K19719+K09632+K06238
Organismal Systems	Endocrine system	Renin-angiotensin system	15	22	0.0120243	0.0426669	ko04614	ncbi_431673(KLK1);ncbi_445540(PREP);ncbi_613133(ACE);ncbi_100125826(LNPEP);ncbi_100144303(ACE2);ncbi_100156798(CTSA);ncbi_397080(ENPEP);ncbi_397646(NLN);ncbi_100154047(LOC100154047);ncbi_100519976(AGTR1);ncbi_733586(AGTR2);ncbi_100515678(PRCP);ncbi_100515049(LOC100515049);ncbi_100157073(AGT);ncbi_100156469(LOC100156469)	K01325+K01322+K01283+K01257+K09708+K13289+K11141+K01393+K01319+K04166+K04167+K01285+K01283+K09821+K01329
Metabolism	Carbohydrate metabolism	Butanoate metabolism	16	24	0.0130461	0.0458002	ko00650	ncbi_100156927(ECHS1);ncbi_100157072(ALDH5A1);ncbi_100524223(HMGCS1);ncbi_396928(GAD1);ncbi_396932(ACADS);ncbi_396978(OXCT1);ncbi_397012(HADHA);ncbi_397500(ABAT);ncbi_397604(HADH);ncbi_397673(HMGCS2);ncbi_100152303(ACAT2);ncbi_100510957(ACSM2B);ncbi_100511318(ACSM5);ncbi_100522692(BDH2);ncbi_100627473(HMGCLL1);ncbi_448846(EHHADH)	K07511+K00139+K01641+K01580+K00248+K01027+K07515+K13524+K00022+K01641+K00626+K01896+K01896+K00019+K01640+K07514
Organismal Systems	Digestive system	Salivary secretion	42	76	0.0135405	0.0470353	ko04970	ncbi_396898(ATP1B1);ncbi_397458(SLC9A1);ncbi_444999(GUCY1B3);ncbi_553100(GUCY1A3);ncbi_654405(GNAQ);ncbi_733672(CST3);ncbi_751862(DMBT1);ncbi_100126278(AQP5);ncbi_100144478(CHRM3);ncbi_100170124(PMAP-36);ncbi_100049657(GNAS);ncbi_396828(ATP1A2);ncbi_100329126(ATP1A3);ncbi_100511702(CD38);ncbi_397434(KCNMA1);ncbi_397481(ATP1A1);ncbi_397636(ATP2B1);ncbi_100157211(LYZ);ncbi_100152067(ADCY4);ncbi_100…	K01540+K05742+K12319+K12318+K04634+K13899+K13912+K09867+K04131+K13916+K04632+K01539+K01539+K01242+K04936+K01539+K05850+K13915+K08044+K19663+K18152+K05858+K12319+K02677+K12550+K04958+K05850+K08045+K13240+K08042+K04975+K05850+K05858+K13879+K08043+K08048+K01539+K08046+K04959+K08047+K05858+K01176
Organismal Systems	Immune system	B cell receptor signaling pathway	39	70	0.014366	0.0493832	ko04662	ncbi_406188(NFKBIA);ncbi_613131(FCGR2B);ncbi_751869(NFKB1);ncbi_780427(CD81);ncbi_100127355(IKBKG);ncbi_100134969(NFATC2);ncbi_100192436(GRB2);ncbi_100126861(AKT1);ncbi_100627308(BTK);ncbi_100155165(PIK3AP1);ncbi_100127478(AKT2);ncbi_100519821(VAV1);ncbi_396781(LOC396781);ncbi_396913(JUN);ncbi_397318(NFATC1);ncbi_397669(CD19);ncbi_396603(PPP3CB);ncbi_100519082(LOC100519082);ncbi_100518131(PIK3CD)…	K04734+K12560+K02580+K06508+K07210+K17332+K04364+K04456+K07370+K12230+K04456+K05730+K06856+K04448+K04446+K06465+K04348+K19831+K00922+K12362+K05697+K02581+K06268+K05730+K02649+K07860+K02649+K04012+K00922+K03084+K02833+K02649+K06268+K04371+K05854+K05730+K05859+K06467+K05872
Cellular Processes	Cell growth and death	Oocyte meiosis	59	112	0.0145575	0.0495256	ko04114	ncbi_574061(SPDYA);ncbi_574062(MAPK12);ncbi_574063(AURKA);ncbi_733611(PPP1CA);ncbi_100135668(CCNB2);ncbi_397379(CDC20);ncbi_100144474(CDC25C);ncbi_100286809(PKMYT1);ncbi_396805(PGR);ncbi_397662(CCNB1);ncbi_100462674(CPEB2);ncbi_100523972(RPS6KA1);ncbi_100512048(CCNE2);ncbi_100525377(PPP2R5E);ncbi_397088(PPP2R1A);ncbi_397350(IGF1R);ncbi_397378(PPP1CB);ncbi_397394(CAMK2G);ncbi_397491(IGF1);ncbi_397…	K08694+K04441+K11481+K06269+K21770+K03363+K05867+K06633+K08556+K05868+K02602+K04373+K06626+K11584+K03456+K05087+K06269+K04515+K05459+K08557+K05861+K03362+K10318+K08044+K04348+K16198+K06635+K06636+K04373+K06268+K13728+K06626+K11584+K16198+K13054+K16197+K02602+K04373+K02365+K03359+K08694+K04958+K08045+K08042+K04515+K03349+K11584+K13055+K06631+K02178+K06268+K08043+K04371+K08048+K06636+K08046+K04959+…
Organismal Systems	Aging	Longevity regulating pathway - mammal	48	89	0.0154256	0.0519433	ko04211	ncbi_404694(ADIPOR2);ncbi_751869(NFKB1);ncbi_100101924(EIF4E2);ncbi_100124382(EHMT2);ncbi_733621(FOXO3);ncbi_100126861(AKT1);ncbi_100627508(EIF4EBP1);ncbi_100512686(IRS1);ncbi_100127478(AKT2);ncbi_397276(TP53);ncbi_100154319(SOD2);ncbi_397350(IGF1R);ncbi_397491(IGF1);ncbi_397568(CAT);ncbi_397660(ADIPOQ);ncbi_397671(PPARG);ncbi_100152067(ADCY4);ncbi_100512153(RPS6KB2);ncbi_100516663(CREB3L1);ncbi_…	K07297+K02580+K03259+K11420+K09408+K04456+K07205+K16172+K04456+K04451+K04564+K05087+K05459+K03781+K07296+K08530+K08044+K04688+K09048+K09048+K00922+K07203+K03259+K04688+K09048+K20394+K07200+K02649+K09047+K05869+K02649+K07201+K14756+K00922+K08045+K21357+K08042+K17446+K02833+K02649+K04527+K07298+K08043+K08048+K17589+K08046+K19730+K08047
Organismal Systems	Circulatory system	Adrenergic signaling in cardiomyocytes	70	136	0.016113	0.0526194	ko04261	ncbi_396898(ATP1B1);ncbi_414388(TPM3);ncbi_397458(SLC9A1);ncbi_574062(MAPK12);ncbi_654405(GNAQ);ncbi_733611(PPP1CA);ncbi_100037999(TPM1);ncbi_397523(GNAI2);ncbi_396693(TPM2);ncbi_100049657(GNAS);ncbi_100126861(AKT1);ncbi_397090(PPP2R2A);ncbi_100152267(ACTC1);ncbi_396828(ATP1A2);ncbi_100329126(ATP1A3);ncbi_100525377(PPP2R5E);ncbi_100127478(AKT2);ncbi_100515755(MYL3);ncbi_396979(PIK3CG);ncbi_397088…	K01540+K09290+K05742+K04441+K04634+K06269+K10373+K04630+K10374+K04632+K04456+K04354+K12314+K01539+K01539+K11584+K04456+K12749+K21289+K03456+K04354+K06269+K04515+K01539+K10375+K05850+K08044+K04441+K09048+K09048+K09052+K04869+K04851+K04166+K09048+K04894+K11584+K04871+K04167+K05858+K09047+K02677+K21290+K04859+K05850+K11583+K08045+K04838+K04839+K08042+K04515+K05850+K11583+K11584+K04926+K05858+K08043+…
Organismal Systems	Endocrine system	Regulation of lipolysis in adipocyte	31	54	0.0162354	0.0526194	ko04923	ncbi_497624(ABHD5);ncbi_606743(ADORA1);ncbi_100049704(PNPLA2);ncbi_100126283(AQP7);ncbi_397523(GNAI2);ncbi_100049657(GNAS);ncbi_100233193(MGLL);ncbi_100126861(AKT1);ncbi_100512686(IRS1);ncbi_100127478(AKT2);ncbi_397547(NPY1R);ncbi_397560(TSHR);ncbi_397583(LIPE);ncbi_397658(TSHB);ncbi_397541(PTGS1);ncbi_100152067(ADCY4);ncbi_100518131(PIK3CD);ncbi_100623707(PIK3R1);ncbi_100511937(LOC100511937);ncb…	K13699+K04265+K16816+K08771+K04630+K04632+K01054+K04456+K16172+K04456+K04204+K04249+K07188+K05251+K00509+K08044+K00922+K02649+K02649+K00922+K08045+K08042+K17446+K13296+K02649+K04527+K08043+K08048+K12323+K08046+K08047
Metabolism	Amino acid metabolism	Alanine, aspartate and glutamate metabolism	22	36	0.0163303	0.0526194	ko00250	ncbi_100048943(ADSSL1);ncbi_397209(GFPT1);ncbi_100625406(NIT2);ncbi_100157072(ALDH5A1);ncbi_100157162(GLUD1);ncbi_100513890(AGXT2);ncbi_100820830(ALDH4A1);ncbi_396928(GAD1);ncbi_396944(GLUL);ncbi_396967(GOT1);ncbi_396968(GOT2);ncbi_397500(ABAT);ncbi_397677(FOLH1B);ncbi_100518539(GFPT2);ncbi_100524618(GPT);ncbi_100521318(GPT2);ncbi_414411(ASS1);ncbi_100522257(IL4I1);ncbi_100525099(LOC100525099);nc…	K01939+K00820+K13566+K00139+K00261+K00827+K00294+K01580+K01915+K14454+K14455+K13524+K14592+K00820+K00814+K00814+K01940+K03334+K03334+K11540+K03334+K18309
Environmental Information Processing	Signal transduction	TGF-beta signaling pathway	45	83	0.0166269	0.0526194	ko04350	ncbi_448845(ACVR2B);ncbi_654298(ID2);ncbi_492315(BMP7);ncbi_397490(INHBB);ncbi_100337677(LEFTY2);ncbi_100157103(BMP2);ncbi_100153584(SMAD9);ncbi_449001(BAMBI);ncbi_100151964(BMP5);ncbi_100154297(AMHR2);ncbi_100515395(PITX2);ncbi_100626978(ID3);ncbi_100521305(SMAD7);ncbi_100625732(TGIF1);ncbi_492313(THBS1);ncbi_100522839(ID1);ncbi_100155304(SMAD2);ncbi_396957(DCN);ncbi_397016(SMAD1);ncbi_397078(TG…	K13596+K17693+K16621+K22687+K04668+K21283+K16791+K10162+K04663+K04672+K04686+K17694+K19631+K19383+K16857+K04680+K04500+K04660+K04676+K13375+K03156+K03456+K04667+K04501+K04500+K13377+K04665+K04675+K04688+K04688+K20013+K04657+K04677+K13376+K04388+K04666+K19553+K16790+K04678+K19559+K04371+K19558+K04679+K16622+K04667
Metabolism	Amino acid metabolism	Glycine, serine and threonine metabolism	24	40	0.0166587	0.0526194	ko00260	ncbi_414424(MAOA);ncbi_414909(MAOB);ncbi_397444(GNMT);ncbi_100144529(PHGDH);ncbi_100126844(GATM);ncbi_100188980(PGAM2);ncbi_397371(BHMT);ncbi_396679(AMT);ncbi_100513890(AGXT2);ncbi_397065(TDH);ncbi_397129(DLD);ncbi_100525698(GCAT);ncbi_100625146(GAMT);ncbi_100518817(ALAS2);ncbi_100154776(PGAM1);ncbi_100151982(CHDH);ncbi_106504110(ALDH7A1);ncbi_100154014(GRHPR);ncbi_110255953(LOC110255953);ncbi_10…	K00274+K00274+K00552+K00058+K00613+K01834+K00544+K00605+K00827+K15789+K00382+K00639+K00542+K00643+K01834+K00108+K14085+K00049+K01620+K00276+K00600+K00315+K02437+K00643
Organismal Systems	Excretory system	Endocrine and other factor-regulated calcium reabsorption	25	42	0.0167272	0.0526194	ko04961	ncbi_396898(ATP1B1);ncbi_431673(KLK1);ncbi_654405(GNAQ);ncbi_396628(VDR);ncbi_100049657(GNAS);ncbi_396828(ATP1A2);ncbi_100329126(ATP1A3);ncbi_100620457(AP2B1);ncbi_100514408(AP2S1);ncbi_397435(ESR1);ncbi_397481(ATP1A1);ncbi_100518074(PRKCG);ncbi_100622162(TRPV5);ncbi_110255240(BDKRB2);ncbi_100516581(PLCB4);ncbi_100622420(DNM3);ncbi_100519728(KL);ncbi_100187581(CLTA);ncbi_397184(PRKCA);ncbi_100525…	K01540+K01325+K04634+K08539+K04632+K01539+K01539+K11825+K11827+K08550+K01539+K19663+K04974+K03916+K05858+K01528+K14756+K04644+K02677+K05858+K01528+K01539+K08046+K11824+K05858
Environmental Information Processing	Signal transduction	Hedgehog signaling pathway	26	44	0.0167425	0.0526194	ko04340	ncbi_100520490(GLI1);ncbi_100520334(GLI2);ncbi_397162(CCND2);ncbi_100156449(GRK3);ncbi_100157842(BTRC);ncbi_100525739(KIF3A);ncbi_100523244(LOC100523244);ncbi_100525059(HHIP);ncbi_100521141(ARRB1);ncbi_100515110(SMO);ncbi_100627504(PTCH1);ncbi_100505406(DHH);ncbi_100622989(CDON);ncbi_100516459(GAS1);ncbi_100170767(ARRB2);ncbi_100155412(SUFU);ncbi_100511787(CUL3);ncbi_100519689(LRP2);ncbi_10051688…	K16797+K16798+K10151+K00910+K03362+K10394+K08960+K06231+K04439+K06226+K06225+K11990+K20033+K06232+K04439+K06229+K03869+K06233+K06230+K08958+K08958+K04678+K08439+K18806+K02161+K19608
Organismal Systems	Nervous system	Neurotrophin signaling pathway	61	117	0.0171459	0.0533787	ko04722	ncbi_414852(MAGED1);ncbi_406188(NFKBIA);ncbi_574062(MAPK12);ncbi_751869(NFKB1);ncbi_780410(PSEN2);ncbi_780428(CDC42);ncbi_100144493(NTF3);ncbi_733621(FOXO3);ncbi_100192436(GRB2);ncbi_100192444(CRK);ncbi_100126861(AKT1);ncbi_100529116(ARHGDIA);ncbi_100517823(FRS2);ncbi_100523972(RPS6KA1);ncbi_100511085(NTF4);ncbi_100155466(ARHGDIB);ncbi_100512686(IRS1);ncbi_100127478(AKT2);ncbi_396726(FASLG);ncbi_…	K12464+K04734+K04441+K02580+K04522+K04393+K04356+K09408+K04364+K04438+K04456+K12462+K12461+K04373+K12457+K12462+K16172+K04456+K04389+K04451+K04448+K04515+K05101+K06279+K04441+K12459+K03176+K17449+K00922+K04440+K04443+K04416+K04373+K04730+K02581+K04365+K12463+K07836+K02649+K06068+K04373+K07293+K05869+K08846+K12388+K02649+K04360+K00922+K04426+K17448+K01116+K04515+K02833+K02649+K08888+K17447+K04371+…
Human Diseases	Cancers	Breast cancer	74	145	0.01735	0.0535093	ko05224	ncbi_100144492(CDK4);ncbi_100144522(NOTCH4);ncbi_100170126(LEF1);ncbi_100192436(GRB2);ncbi_100156264(PTEN);ncbi_100126861(AKT1);ncbi_396805(PGR);ncbi_100327037(WNT4);ncbi_100152997(GADD45G);ncbi_100499567(HES1);ncbi_100337669(FZD2);ncbi_100579172(APC2);ncbi_100152404(HEY2);ncbi_100127478(AKT2);ncbi_100157360(FZD6);ncbi_397276(TP53);ncbi_396913(JUN);ncbi_397070(EGFR);ncbi_397350(IGF1R);ncbi_397435…	K02089+K20996+K04492+K04364+K01110+K04456+K08556+K00408+K04402+K06054+K02235+K02085+K09091+K04456+K02376+K04451+K04448+K04361+K05087+K08550+K05459+K08845+K02105+K14021+K09091+K04491+K02329+K06279+K17449+K04688+K00714+K00182+K02353+K00922+K07203+K09091+K04688+K00572+K01558+K06051+K02353+K00714+K04365+K04402+K02354+K00444+K04362+K02375+K02649+K06052+K02432+K06051+K02842+K02649+K04385+K00922+K04469+…
Human Diseases	Cancers	Glioma	37	67	0.0200115	0.0611461	ko05214	ncbi_100144492(CDK4);ncbi_100192436(GRB2);ncbi_100156264(PTEN);ncbi_100126861(AKT1);ncbi_100152997(GADD45G);ncbi_100127478(AKT2);ncbi_100627123(PDGFRA);ncbi_397276(TP53);ncbi_397070(EGFR);ncbi_397350(IGF1R);ncbi_397394(CAMK2G);ncbi_397484(TGFA);ncbi_397491(IGF1);ncbi_397601(ARAF);ncbi_397543(BAK1);ncbi_100156321(SHC1);ncbi_100526147(SHC4);ncbi_100518131(PIK3CD);ncbi_100127359(MTOR);ncbi_100518074…	K02089+K04364+K01110+K04456+K04402+K04456+K04363+K04451+K04361+K05087+K04515+K08774+K05459+K08845+K14021+K06279+K17449+K00922+K07203+K19663+K04365+K04402+K02649+K04359+K02649+K02677+K00922+K17448+K17454+K01116+K04515+K02833+K02649+K17447+K05089+K04371+K05859
Organismal Systems	Immune system	NOD-like receptor signaling pathway	74	146	0.0209575	0.0634494	ko04621	ncbi_396565(IL1B2);ncbi_406188(NFKBIA);ncbi_574062(MAPK12);ncbi_595128(OAS2);ncbi_595129(FADD);ncbi_733688(TXNIP);ncbi_751869(NFKB1);ncbi_780415(IRF9);ncbi_100037289(IRF7);ncbi_100037300(XIAP);ncbi_100037961(CTSB);ncbi_100048946(RNASEL);ncbi_399541(TLR4);ncbi_100127355(IKBKG);ncbi_397363(TYK2);ncbi_100151938(GBP1);ncbi_100153137(GBP2);ncbi_396613(CCL5);ncbi_100170124(PMAP-36);ncbi_100217389(TMEM1…	K04519+K04734+K04441+K14216+K02373+K20910+K02580+K04693+K09447+K04725+K01363+K01165+K10160+K07210+K11219+K20899+K20897+K12499+K13916+K12654+K12653+K05131+K11864+K03671+K04403+K04079+K12800+K11859+K05842+K11220+K05130+K04448+K11221+K05862+K04079+K05482+K03156+K21421+K01370+K14624+K08009+K04570+K03671+K15041+K15040+K05220+K08847+K04441+K12799+K20909+K04440+K20909+K04394+K12792+K02581+K09849+K03174+…
Human Diseases	Cancers	Central carbon metabolism in cancer	33	59	0.0216841	0.0650523	ko05230	ncbi_733601(PFKM);ncbi_494561(HK2);ncbi_396696(HIF1A);ncbi_100188980(PGAM2);ncbi_100156264(PTEN);ncbi_100126861(AKT1);ncbi_100152344(HK1);ncbi_100127478(AKT2);ncbi_100627123(PDGFRA);ncbi_397276(TP53);ncbi_397070(EGFR);ncbi_397511(NTRK3);ncbi_100158154(PKM);ncbi_100154471(NTRK1);ncbi_100522855(HK3);ncbi_641348(SLC1A5);ncbi_100518131(PIK3CD);ncbi_100127359(MTOR);ncbi_100514142(GCK);ncbi_100294678(P…	K00850+K00844+K08268+K01834+K01110+K04456+K00844+K04456+K04363+K04451+K04361+K05101+K00873+K03176+K00844+K05616+K00922+K07203+K12407+K00161+K00036+K01834+K14634+K05092+K04362+K02649+K02649+K00922+K05126+K02833+K02649+K05089+K04371
Human Diseases	Cardiovascular diseases	Dilated cardiomyopathy (DCM)	44	82	0.0220596	0.0655826	ko05414	ncbi_414388(TPM3);ncbi_497636(DMD);ncbi_397285(ITGAV);ncbi_100037999(TPM1);ncbi_100126859(LMNA);ncbi_396693(TPM2);ncbi_100049657(GNAS);ncbi_100152267(ACTC1);ncbi_397483(ITGA2);ncbi_100134977(ITGB5);ncbi_100515755(MYL3);ncbi_396781(LOC396781);ncbi_397019(ITGB1);ncbi_397063(ITGB3);ncbi_397078(TGFB1);ncbi_397086(TNF);ncbi_397400(TGFB3);ncbi_397491(IGF1);ncbi_397608(TPM4);ncbi_100155091(ITGA5);ncbi_1…	K09290+K10366+K06487+K10373+K12641+K10374+K04632+K12314+K06481+K06588+K12749+K06856+K05719+K06493+K13375+K03156+K13377+K05459+K10375+K06484+K08044+K05692+K04869+K04851+K06483+K04871+K12564+K13376+K06265+K04859+K08045+K06585+K12567+K06485+K06480+K08042+K12569+K08043+K08048+K08046+K04864+K04861+K08047+K06587
Metabolism	Lipid metabolism	Fatty acid elongation	18	29	0.0235907	0.0668691	ko00062	ncbi_100144537(PPT2);ncbi_100312959(ACAA2);ncbi_100312969(ELOVL1);ncbi_100156927(ECHS1);ncbi_100515782(MECR);ncbi_397017(HADHB);ncbi_397012(HADHA);ncbi_397604(HADH);ncbi_100154613(HACD3);ncbi_100523711(HACD4);ncbi_100524666(ABHD17A);ncbi_100514773(ACOT7);ncbi_100517533(PPT1);ncbi_100515709(TECR);ncbi_100511670(ELOVL4);ncbi_110255331(LOC110255331);ncbi_100153368(ELOVL2);ncbi_100312970(ELOVL6)	K01074+K07508+K10247+K07511+K07512+K07509+K07515+K00022+K10703+K10703+K01076+K17360+K01074+K10258+K10249+K01068+K10205+K10203
Environmental Information Processing	Signal transduction	NF-kappa B signaling pathway	50	95	0.0236952	0.0668691	ko04064	ncbi_414381(CFLAR);ncbi_396565(IL1B2);ncbi_406188(NFKBIA);ncbi_448797(CCL21);ncbi_494460(CXCL12);ncbi_751869(NFKB1);ncbi_100037300(XIAP);ncbi_100125555(LY96);ncbi_399541(TLR4);ncbi_100127355(IKBKG);ncbi_397303(LBP);ncbi_100233188(LCK);ncbi_397211(CSNK2B);ncbi_100155581(LTB);ncbi_100627308(BTK);ncbi_100153785(TAB1);ncbi_100519468(TNFSF14);ncbi_100622156(TNFAIP3);ncbi_100623776(TICAM1);ncbi_396723(…	K04724+K04519+K04734+K16062+K10031+K02580+K04725+K05400+K10160+K07210+K05399+K05856+K03115+K03157+K07370+K04403+K05477+K11859+K05842+K12646+K06856+K06527+K03156+K03160+K04570+K05468+K05403+K04730+K09849+K05147+K10652+K07362+K16072+K03174+K04386+K20913+K03172+K04469+K01116+K07360+K05854+K05151+K05859+K03171+K09253+K02161+K10798+K10798+K10798+K10785
Environmental Information Processing	Membrane transport	ABC transporters	27	47	0.0237868	0.0668691	ko02010	ncbi_733649(TAP1);ncbi_403154(CFTR);ncbi_733650(TAP2);ncbi_100626343(ABCD3);ncbi_396910(ABCB1);ncbi_100155346(ABCB9);ncbi_100157043(ABCB7);ncbi_100152503(ABCD4);ncbi_100513231(ABCC3);ncbi_100513626(ABCC5);ncbi_100519529(ABCD1);ncbi_100518064(ABCA3);ncbi_100127449(ABCC9);ncbi_100152428(LOC100152428);ncbi_100520216(LOC100520216);ncbi_100738171(ABCB5);ncbi_100514786(LOC100514786);ncbi_100152536(ABCC…	K05653+K05031+K05654+K05677+K05658+K05656+K05662+K05678+K05667+K05668+K05675+K05643+K05033+K05670+K05651+K05660+K05647+K05673+K05650+K05646+K05642+K05669+K05665+K05683+K05643+K05644+K05672
Environmental Information Processing	Signal transduction	Notch signaling pathway	27	47	0.0237868	0.0668691	ko04330	ncbi_733643(NCOR2);ncbi_780410(PSEN2);ncbi_100144522(NOTCH4);ncbi_100499567(HES1);ncbi_100511415(CIR1);ncbi_100154978(APH1A);ncbi_100517143(DTX4);ncbi_100525170(DVL1);ncbi_100518262(RBPJ);ncbi_100620481(DLL1);ncbi_100625452(DVL2);ncbi_100154421(CTBP2);ncbi_100156773(JAG1);ncbi_100520433(DLL3);ncbi_110255925(RFNG);ncbi_100520459(DTX3L);ncbi_100626923(KAT2B);ncbi_110258061(NOTCH1);ncbi_100522743(JA…	K06065+K04522+K20996+K06054+K06066+K06172+K06058+K02353+K06053+K06051+K02353+K04496+K06052+K06051+K05948+K06058+K06062+K02599+K21635+K20995+K05948+K20994+K05948+K06055+K06061+K04496+K06061
Organismal Systems	Digestive system	Cholesterol metabolism	27	47	0.0237868	0.0668691	ko04979	ncbi_397628(ANGPTL4);ncbi_733702(CD36);ncbi_100142668(LIPA);ncbi_100233189(LIPC);ncbi_100303723(LCAT);ncbi_100381252(APOC2);ncbi_396801(LDLR);ncbi_100155736(LIPG);ncbi_396592(TSPO);ncbi_396597(STAR);ncbi_397010(VDAC1);ncbi_397018(SCARB1);ncbi_397410(NPC2);ncbi_397527(PLTP);ncbi_397576(APOE);ncbi_397591(NPC1);ncbi_397651(VDAC3);ncbi_397659(VDAC2);ncbi_397691(APOA1);ncbi_100125967(LDLRAP1);ncbi_100…	K08767+K06259+K01052+K22283+K00650+K22287+K12473+K22284+K05770+K16931+K05862+K13885+K13443+K08761+K04524+K12385+K15041+K15040+K08757+K12474+K00637+K13050+K12388+K06233+K20464+K05683+K04550
Metabolism	Carbohydrate metabolism	Galactose metabolism	19	31	0.0240097	0.0668691	ko00052	ncbi_396816(AKR1B1);ncbi_733601(PFKM);ncbi_494561(HK2);ncbi_100415928(GLA);ncbi_100152344(HK1);ncbi_397566(PGM1);ncbi_397040(UGP2);ncbi_399536(GALM);ncbi_100522855(HK3);ncbi_100522261(PGM2);ncbi_100511655(B4GALT1);ncbi_100521514(GALK1);ncbi_100512070(G6PC3);ncbi_100514142(GCK);ncbi_100623908(GALT);ncbi_100624593(GLB1);ncbi_100625807(LCT);ncbi_100625897(LOC100625897);ncbi_100736821(B4GALT2)	K00011+K00850+K00844+K01189+K00844+K01835+K00963+K01785+K00844+K15779+K07966+K00849+K01084+K12407+K00965+K12309+K01229+K01229+K07967
Metabolism	Metabolism of other amino acids	beta-Alanine metabolism	19	31	0.0240097	0.0668691	ko00410	ncbi_100156927(ECHS1);ncbi_100158127(CNDP2);ncbi_396928(GAD1);ncbi_397012(HADHA);ncbi_397104(ACADM);ncbi_397109(DPYD);ncbi_397500(ABAT);ncbi_100155919(UPB1);ncbi_100525303(ALDH3A2);ncbi_100156278(ALDH1B1);ncbi_414385(SRM);ncbi_100153301(ALDH6A1);ncbi_100512885(CARNS1);ncbi_100526075(ALDH3A1);ncbi_106504110(ALDH7A1);ncbi_100520329(LOC100520329);ncbi_448846(EHHADH);ncbi_100514687(HIBCH);ncbi_497060…	K07511+K08660+K01580+K07515+K00249+K00207+K13524+K01431+K00128+K00128+K00797+K00140+K14755+K00129+K14085+K00276+K07514+K05605+K01578
Metabolism	Amino acid metabolism	Tryptophan metabolism	25	43	0.024247	0.0668691	ko00380	ncbi_414424(MAOA);ncbi_414909(MAOB);ncbi_100152910(CYP1A2);ncbi_100156927(ECHS1);ncbi_100519877(IDO1);ncbi_100525616(AOX2);ncbi_397012(HADHA);ncbi_397148(KMO);ncbi_397568(CAT);ncbi_397604(HADH);ncbi_100152303(ACAT2);ncbi_100157176(KYAT3);ncbi_100515071(KYAT1);ncbi_100525303(ALDH3A2);ncbi_100515636(OGDH);ncbi_100156278(ALDH1B1);ncbi_100522257(IL4I1);ncbi_100518330(LOC100518330);ncbi_100525099(LOC1…	K00274+K00274+K07409+K07511+K00463+K00157+K07515+K00486+K03781+K00022+K00626+K00816+K00816+K00128+K00164+K00128+K03334+K00669+K03334+K14085+K07514+K01556+K07410+K00502+K03334
Human Diseases	Cancers	Prostate cancer	49	93	0.0243955	0.0668691	ko05215	ncbi_406188(NFKBIA);ncbi_751869(NFKB1);ncbi_100127355(IKBKG);ncbi_100170126(LEF1);ncbi_100192436(GRB2);ncbi_100156264(PTEN);ncbi_100126861(AKT1);ncbi_100623208(ETV5);ncbi_100512048(CCNE2);ncbi_396742(HSP90AB1);ncbi_100625364(ERG);ncbi_100127478(AKT2);ncbi_100627123(PDGFRA);ncbi_397276(TP53);ncbi_397028(HSP90AA1);ncbi_397070(EGFR);ncbi_397121(PLAT);ncbi_397350(IGF1R);ncbi_397484(TGFA);ncbi_397491(…	K04734+K02580+K07210+K04492+K04364+K01110+K04456+K15593+K06626+K04079+K09435+K04456+K04363+K04451+K04079+K04361+K01343+K05087+K08774+K05459+K08557+K06624+K08845+K02105+K04491+K09048+K09048+K00922+K07203+K09048+K09348+K06626+K04365+K04362+K02649+K09047+K04359+K02649+K07201+K00922+K09633+K17454+K02833+K02649+K02620+K05089+K04371+K02161+K05450
Human Diseases	Immune diseases	Graft-versus-host disease	22	37	0.0245187	0.0668691	ko05332	ncbi_445528(SLA-DMA);ncbi_396565(IL1B2);ncbi_100037288(SLA-3);ncbi_100037921(SLA-DQB1);ncbi_100153386(SLA-DRB1);ncbi_100135031(SLA-2);ncbi_100135036(SLA-8);ncbi_100135037(SLA-6);ncbi_100135040(SLA-DRA);ncbi_100135050(SLA-DMB);ncbi_100153387(SLA-DQA1);ncbi_100135049(SLA-DOB);ncbi_100157996(SLA-DOA);ncbi_396650(SLA-7);ncbi_396726(FASLG);ncbi_396826(FAS);ncbi_397086(TNF);ncbi_397441(CD86);ncbi_39659…	K06752+K04519+K06751+K06752+K06752+K06751+K06751+K06751+K06752+K06752+K06752+K06752+K06752+K06751+K04389+K04390+K03156+K05413+K07818+K06751+K06751+K10785
Metabolism	Amino acid metabolism	Phenylalanine, tyrosine and tryptophan biosynthesis	6	7	0.0247709	0.0670032	ko00400	ncbi_396967(GOT1);ncbi_396968(GOT2);ncbi_100522257(IL4I1);ncbi_100525099(LOC100525099);ncbi_100521900(PAH);ncbi_100524382(LOC100524382)	K14454+K14455+K03334+K03334+K00500+K03334
Human Diseases	Cancers	Pancreatic cancer	39	72	0.025135	0.0674353	ko05212	ncbi_733648(STAT3);ncbi_751869(NFKB1);ncbi_780428(CDC42);ncbi_100127355(IKBKG);ncbi_100144492(CDK4);ncbi_100126861(AKT1);ncbi_100152997(GADD45G);ncbi_100155304(SMAD2);ncbi_100127478(AKT2);ncbi_396655(STAT1);ncbi_397276(TP53);ncbi_397070(EGFR);ncbi_397078(TGFB1);ncbi_397142(SMAD4);ncbi_397157(VEGFA);ncbi_397260(SMAD3);ncbi_397400(TGFB3);ncbi_397484(TGFA);ncbi_397536(BCL2L1);ncbi_397601(ARAF);ncbi_…	K04692+K02580+K04393+K07210+K02089+K04456+K04402+K04500+K04456+K11220+K04451+K04361+K13375+K04501+K05448+K04500+K13377+K08774+K04570+K08845+K14021+K04688+K00922+K07203+K04440+K04688+K04365+K04402+K02649+K05729+K07860+K02649+K13376+K00922+K08732+K04388+K17454+K02649+K04371
Metabolism	Glycan biosynthesis and metabolism	Glycosaminoglycan biosynthesis - keratan sulfate	10	14	0.0257009	0.0683975	ko00533	ncbi_396619(ST3GAL3);ncbi_396933(FUT8);ncbi_100511655(B4GALT1);ncbi_100626514(CHST2);ncbi_100737088(B3GNT7);ncbi_100519885(CHST1);ncbi_100522551(LOC100522551);ncbi_100514465(LOC100514465);ncbi_100627772(ST3GAL2);ncbi_100736821(B4GALT2)	K00781+K00717+K07966+K04745+K09664+K01022+K09671+K07968+K03368+K07967
Environmental Information Processing	Signal transduction	TNF signaling pathway	54	104	0.0262351	0.0692607	ko04668	ncbi_414381(CFLAR);ncbi_396565(IL1B2);ncbi_406188(NFKBIA);ncbi_494019(CXCL10);ncbi_574062(MAPK12);ncbi_595129(FADD);ncbi_751869(NFKB1);ncbi_396611(IRF1);ncbi_100037306(TNFRSF1B);ncbi_100127355(IKBKG);ncbi_493186(SOCS3);ncbi_396613(CCL5);ncbi_100126861(AKT1);ncbi_397360(CEBPB);ncbi_100153785(TAB1);ncbi_100513084(CSF1);ncbi_100127478(AKT2);ncbi_100622156(TNFAIP3);ncbi_396826(FAS);ncbi_396913(JUN);n…	K04724+K04519+K04734+K12671+K04441+K02373+K02580+K09444+K05141+K07210+K04696+K12499+K04456+K10048+K04403+K05453+K04456+K11859+K04390+K04448+K06527+K03156+K05173+K14624+K05419+K05468+K08847+K04441+K09048+K09048+K00922+K04440+K09048+K19901+K16510+K08849+K09849+K03174+K02649+K06052+K09028+K04415+K04433+K09558+K09047+K02649+K03172+K00922+K04426+K15637+K02649+K04371+K05508+K03171
Organismal Systems	Immune system	Fc epsilon RI signaling pathway	35	64	0.0277515	0.0726825	ko04664	ncbi_397406(FCER1G);ncbi_574062(MAPK12);ncbi_100192436(GRB2);ncbi_100126861(AKT1);ncbi_397392(ALOX5AP);ncbi_100627308(BTK);ncbi_100127478(AKT2);ncbi_100519821(VAV1);ncbi_396781(LOC396781);ncbi_397086(TNF);ncbi_100156630(MAPK14);ncbi_100518131(PIK3CD);ncbi_100521736(MAPK10);ncbi_100520687(PLA2G4A);ncbi_100151931(VAV2);ncbi_100517816(LAT);ncbi_100623707(PIK3R1);ncbi_100625946(MAP2K6);ncbi_100621675…	K07983+K04441+K04364+K04456+K20735+K07370+K04456+K05730+K06856+K03156+K04441+K00922+K04440+K16342+K05730+K07362+K02649+K04433+K07860+K02649+K02677+K00922+K00461+K03084+K07361+K01116+K02833+K02649+K04371+K05854+K08089+K05730+K05859+K16342+K16342
Human Diseases	Cancers	Choline metabolism in cancer	50	96	0.0296365	0.0770083	ko05231	ncbi_396696(HIF1A);ncbi_100192436(GRB2);ncbi_100233200(PLPP2);ncbi_100126861(AKT1);ncbi_100505461(CHKB);ncbi_100627508(EIF4EBP1);ncbi_100519446(PLD1);ncbi_100127478(AKT2);ncbi_100512789(WASF2);ncbi_100627123(PDGFRA);ncbi_396913(JUN);ncbi_397070(EGFR);ncbi_397097(DGKA);ncbi_100152643(PCYT1B);ncbi_100142677(SLC22A3);ncbi_100512153(RPS6KB2);ncbi_100524730(SLC44A2);ncbi_100518131(PIK3CD);ncbi_1001273…	K08268+K04364+K01080+K04456+K14156+K07205+K01115+K04456+K05748+K04363+K04448+K04361+K00901+K00968+K08200+K04688+K15377+K00922+K07203+K01080+K04440+K16342+K04688+K01080+K19663+K06515+K02649+K04359+K07860+K00994+K02649+K00889+K00901+K02677+K00922+K00901+K08732+K01116+K00901+K05747+K02833+K02649+K05089+K04371+K06128+K16342+K16342+K00901+K05450+K00901
Human Diseases	Endocrine and metabolic diseases	Type I diabetes mellitus	26	46	0.0335645	0.0865335	ko04940	ncbi_445528(SLA-DMA);ncbi_396565(IL1B2);ncbi_100037288(SLA-3);ncbi_100037921(SLA-DQB1);ncbi_100153386(SLA-DRB1);ncbi_100135031(SLA-2);ncbi_100135036(SLA-8);ncbi_100135037(SLA-6);ncbi_100135040(SLA-DRA);ncbi_100135050(SLA-DMB);ncbi_100153387(SLA-DQA1);ncbi_100135049(SLA-DOB);ncbi_100157996(SLA-DOA);ncbi_492279(HSPD1);ncbi_396650(SLA-7);ncbi_396726(FASLG);ncbi_396826(FAS);ncbi_396928(GAD1);ncbi_397…	K06752+K04519+K06751+K06752+K06752+K06751+K06751+K06751+K06752+K06752+K06752+K06752+K06752+K04077+K06751+K04389+K04390+K01580+K03156+K05413+K05468+K07818+K06751+K19863+K06751+K10785
Metabolism	Lipid metabolism	Biosynthesis of unsaturated fatty acids	15	24	0.0349404	0.0890476	ko01040	ncbi_100113422(ACOX1);ncbi_444997(FADS2);ncbi_396670(SCD);ncbi_397012(HADHA);ncbi_100154613(HACD3);ncbi_100523711(HACD4);ncbi_100514773(ACOT7);ncbi_100515577(ACAA1);ncbi_100312978(PECR);ncbi_102158534(LOC102158534);ncbi_100515709(TECR);ncbi_110255331(LOC110255331);ncbi_100153368(ELOVL2);ncbi_100312970(ELOVL6);ncbi_100523005(ACOX3)	K00232+K10226+K00507+K07515+K10703+K10703+K17360+K07513+K07753+K00659+K10258+K01068+K10205+K10203+K00232
Human Diseases	Immune diseases	Allograft rejection	23	40	0.0351018	0.0890476	ko05330	ncbi_445528(SLA-DMA);ncbi_100037288(SLA-3);ncbi_100037921(SLA-DQB1);ncbi_100153386(SLA-DRB1);ncbi_100135031(SLA-2);ncbi_100135036(SLA-8);ncbi_100135037(SLA-6);ncbi_100135040(SLA-DRA);ncbi_100135050(SLA-DMB);ncbi_100153387(SLA-DQA1);ncbi_100135049(SLA-DOB);ncbi_100157996(SLA-DOA);ncbi_396650(SLA-7);ncbi_396726(FASLG);ncbi_396781(LOC396781);ncbi_396826(FAS);ncbi_397086(TNF);ncbi_397395(CD40);ncbi_3…	K06752+K06751+K06752+K06752+K06751+K06751+K06751+K06752+K06752+K06752+K06752+K06752+K06751+K04389+K06856+K04390+K03156+K03160+K05413+K07818+K06751+K06751+K10785
Organismal Systems	Nervous system	Cholinergic synapse	57	112	0.0358784	0.0890476	ko04725	ncbi_654405(GNAQ);ncbi_100144478(CHRM3);ncbi_397523(GNAI2);ncbi_100270820(GNG12);ncbi_100126861(AKT1);ncbi_100154522(GNB3);ncbi_100127478(AKT2);ncbi_396979(PIK3CG);ncbi_397099(CHRM1);ncbi_397201(JAK2);ncbi_397293(KCNJ2);ncbi_397394(CAMK2G);ncbi_100157949(GNB5);ncbi_100151989(CHRNA3);ncbi_100152067(ADCY4);ncbi_100516663(CREB3L1);ncbi_100522979(CREB3L3);ncbi_100516491(CHRNB2);ncbi_100518131(PIK3CD)…	K04634+K04131+K04630+K04347+K04456+K07825+K04456+K21289+K04129+K04447+K04996+K04515+K04539+K04805+K08044+K09048+K09048+K04813+K00922+K04929+K04851+K09048+K01049+K19663+K04546+K02649+K14636+K05858+K09047+K04540+K05869+K02649+K02677+K21290+K04958+K00922+K04538+K08045+K08042+K04806+K04515+K02833+K04926+K05858+K02649+K04543+K08043+K04371+K04928+K08048+K08046+K04959+K08047+K04534+K04536+K05858+K02161
Organismal Systems	Endocrine system	Thyroid hormone signaling pathway	57	112	0.0358784	0.0890476	ko04919	ncbi_396898(ATP1B1);ncbi_397458(SLC9A1);ncbi_397285(ITGAV);ncbi_396696(HIF1A);ncbi_100144522(NOTCH4);ncbi_100126861(AKT1);ncbi_100327037(WNT4);ncbi_396828(ATP1A2);ncbi_100329126(ATP1A3);ncbi_100627099(PLCD1);ncbi_100511902(RCAN1);ncbi_100127478(AKT2);ncbi_396655(STAT1);ncbi_397276(TP53);ncbi_397063(ITGB3);ncbi_397119(PLCD4);ncbi_397387(THRA);ncbi_397435(ESR1);ncbi_397481(ATP1A1);ncbi_397555(GATA4…	K01540+K05742+K06487+K08268+K20996+K04456+K00408+K01539+K01539+K05857+K17901+K04456+K11220+K04451+K06493+K05857+K05547+K08550+K01539+K09183+K05861+K02105+K15162+K08362+K05704+K05692+K00922+K07203+K19663+K15144+K02649+K05858+K17903+K02649+K19029+K07201+K17902+K04650+K02677+K00922+K15162+K06062+K08524+K05860+K01116+K08231+K02599+K02833+K05858+K02649+K20995+K04371+K01539+K20994+K08187+K05859+K05858
Human Diseases	Immune diseases	Primary immunodeficiency	20	34	0.0360612	0.0890476	ko05340	ncbi_396627(CD8A);ncbi_733597(ICOS);ncbi_733649(TAP1);ncbi_100127355(IKBKG);ncbi_100233188(LCK);ncbi_100271930(IL7R);ncbi_733650(TAP2);ncbi_100627308(BTK);ncbi_396636(CD8B);ncbi_396661(CD3D);ncbi_396781(LOC396781);ncbi_397156(IL2RG);ncbi_397395(CD40);ncbi_397455(CD3E);ncbi_397669(CD19);ncbi_100517711(RFX5);ncbi_100522631(PTPRC);ncbi_100155648(RFXAP);ncbi_100739325(LOC100739325);ncbi_110260624(TNF…	K06458+K06713+K05653+K07210+K05856+K05072+K05654+K07370+K06459+K06450+K06856+K05070+K03160+K06451+K06465+K08061+K06478+K08063+K07360+K05151
Metabolism	Glycan biosynthesis and metabolism	Mucin type O-glycan biosynthesis	18	30	0.0361587	0.0890476	ko00512	ncbi_100513992(GALNT16);ncbi_100153028(GALNT2);ncbi_100522653(B4GALT5);ncbi_100515515(GALNT11);ncbi_100515695(GALNTL5);ncbi_100511613(C1GALT1C1);ncbi_100621801(GALNT4);ncbi_106508649(GCNT1);ncbi_100738063(GALNT14);ncbi_100519410(GALNT18);ncbi_100522112(GCNT3);ncbi_100518755(GALNTL6);ncbi_100156842(GALNT9);ncbi_100515629(GALNT3);ncbi_100627600(GALNT5);ncbi_100520836(GALNT6);ncbi_100514952(GALNT17)…	K00710+K00710+K09905+K00710+K00710+K09653+K00710+K00727+K00710+K00710+K09662+K00710+K00710+K00710+K00710+K00710+K00710+K03368
Environmental Information Processing	Signal transduction	Apelin signaling pathway	67	134	0.0375277	0.0917343	ko04371	ncbi_397458(SLC9A1);ncbi_654405(GNAQ);ncbi_733576(BECN1);ncbi_733590(MEF2C);ncbi_397523(GNAI2);ncbi_397279(TFAM);ncbi_100174959(KLF2);ncbi_396859(NOS2);ncbi_100270820(GNG12);ncbi_100126861(AKT1);ncbi_100157188(ADCY10);ncbi_100154522(GNB3);ncbi_100155304(SMAD2);ncbi_100127478(AKT2);ncbi_100515755(MYL3);ncbi_100152141(CTGF);ncbi_396979(PIK3CG);ncbi_397087(SPP1);ncbi_397121(PLAT);ncbi_397142(SMAD4);…	K05742+K04634+K08334+K04454+K04630+K11830+K17845+K13241+K04347+K04456+K11265+K07825+K04500+K04456+K12749+K06827+K21289+K06250+K01343+K04501+K04500+K13242+K07188+K04539+K08044+K04688+K09203+K07203+K04688+K04166+K07829+K07200+K04718+K04546+K06052+K05858+K00907+K04540+K05869+K11406+K21290+K04958+K07831+K04538+K08045+K13240+K08042+K04174+K02833+K05858+K13296+K20995+K04543+K08043+K04371+K18050+K05849+…
Environmental Information Processing	Signal transduction	FoxO signaling pathway	65	130	0.040031	0.0971339	ko04068	ncbi_406191(TNFSF10);ncbi_574062(MAPK12);ncbi_733648(STAT3);ncbi_733657(FBXO32);ncbi_100135668(CCNB2);ncbi_100174959(KLF2);ncbi_100190899(USP7);ncbi_733621(FOXO3);ncbi_100192436(GRB2);ncbi_100156264(PTEN);ncbi_100271930(IL7R);ncbi_100126861(AKT1);ncbi_397662(CCNB1);ncbi_100329128(SKP2);ncbi_100152997(GADD45G);ncbi_100512686(IRS1);ncbi_100155304(SMAD2);ncbi_100127478(AKT2);ncbi_396726(FASLG);ncbi_…	K04721+K04441+K04692+K10305+K21770+K17845+K11838+K09408+K04364+K01110+K05072+K04456+K05868+K03875+K04402+K16172+K04500+K04456+K04389+K04361+K13375+K04501+K10151+K04564+K04500+K05087+K13377+K05459+K03781+K06624+K08845+K15010+K04441+K08960+K00922+K10146+K04440+K01084+K08861+K12358+K15464+K07200+K04365+K04402+K06623+K11431+K21771+K04603+K08863+K02649+K02649+K13376+K07201+K00922+K04388+K10305+K17446+…
Human Diseases	Cancers	Small cell lung cancer	47	91	0.040329	0.097143	ko05222	ncbi_406188(NFKBIA);ncbi_751869(NFKB1);ncbi_397285(ITGAV);ncbi_100037300(XIAP);ncbi_100127355(IKBKG);ncbi_100144492(CDK4);ncbi_396859(NOS2);ncbi_100156264(PTEN);ncbi_100126861(AKT1);ncbi_100329128(SKP2);ncbi_100152997(GADD45G);ncbi_100512048(CCNE2);ncbi_397483(ITGA2);ncbi_100127478(AKT2);ncbi_100514785(LAMC1);ncbi_397276(TP53);ncbi_397019(ITGB1);ncbi_397536(BCL2L1);ncbi_397584(CDKN1B);ncbi_397543…	K04734+K02580+K06487+K04725+K07210+K02089+K13241+K01110+K04456+K03875+K04402+K06626+K06481+K04456+K05635+K04451+K05719+K04570+K06624+K14021+K00922+K05636+K02219+K05717+K06247+K09849+K06626+K04402+K03174+K02649+K06241+K02649+K06237+K06237+K09848+K03172+K00922+K06243+K08524+K06485+K17454+K06240+K06237+K02649+K05637+K05637+K02161
Human Diseases	Neurodegenerative diseases	Huntington disease	93	192	0.0418125	0.0999863	ko05016	ncbi_574054(ATP5G1);ncbi_654405(GNAQ);ncbi_100579141(NDUFA4);ncbi_100038000(COX7A2);ncbi_100038022(COX6B);ncbi_100048954(SDHD);ncbi_100155687(UQCR10);ncbi_397279(TFAM);ncbi_100157621(UQCRB);ncbi_397036(SOD1);ncbi_100620457(AP2B1);ncbi_100628241(POLR2H);ncbi_100626043(DCTN4);ncbi_100514408(AP2S1);ncbi_100520304(DNAL4);ncbi_100513030(NDUFC2);ncbi_100513629(ATP5G3);ncbi_100514033(NDUFA11);ncbi_39727…	K02128+K04634+K03948+K02270+K02267+K00237+K00419+K11830+K00417+K04565+K11825+K03016+K10426+K11827+K10412+K03968+K02128+K03956+K04451+K05862+K04564+K15041+K15040+K08530+K02270+K05863+K10411+K05863+K09565+K03941+K02273+K09048+K02134+K00420+K09048+K00413+K00236+K00411+K10132+K09222+K05863+K03934+K03954+K03939+K09048+K11351+K02271+K02127+K09222+K03960+K10410+K11828+K03014+K02128+K03935+K11143+K04647+…
Organismal Systems	Immune system	C-type lectin receptor signaling pathway	52	102	0.0421325	0.100027	ko04625	ncbi_397406(FCER1G);ncbi_396565(IL1B2);ncbi_406188(NFKBIA);ncbi_574062(MAPK12);ncbi_751869(NFKB1);ncbi_780415(IRF9);ncbi_396611(IRF1);ncbi_100038004(EGR2);ncbi_100127355(IKBKG);ncbi_100134969(NFATC2);ncbi_100126861(AKT1);ncbi_100514823(NLRP3);ncbi_100516016(CCL22);ncbi_100127478(AKT2);ncbi_396655(STAT1);ncbi_396913(JUN);ncbi_396923(STAT2);ncbi_397086(TNF);ncbi_397318(NFATC1);ncbi_397319(CASP1);nc…	K07983+K04519+K04734+K04441+K02580+K04693+K09444+K12496+K07210+K17332+K04456+K12800+K21095+K04456+K11220+K04448+K11221+K03156+K04446+K01370+K04348+K05704+K04441+K12799+K00922+K04440+K04443+K07829+K22517+K06268+K14958+K02649+K17334+K07532+K06068+K07293+K02649+K04958+K07831+K00922+K04469+K12497+K12794+K02833+K14957+K02649+K06268+K04371+K04959+K05859+K09253+K07293
Organismal Systems	Digestive system	Gastric acid secretion	38	72	0.0426519	0.100537	ko04971	ncbi_396898(ATP1B1);ncbi_445524(GAST);ncbi_397458(SLC9A1);ncbi_654405(GNAQ);ncbi_403154(CFTR);ncbi_100144478(CHRM3);ncbi_397523(GNAI2);ncbi_100049657(GNAS);ncbi_396828(ATP1A2);ncbi_100329126(ATP1A3);ncbi_100627197(KCNK2);ncbi_397293(KCNJ2);ncbi_397394(CAMK2G);ncbi_397481(ATP1A1);ncbi_100152067(ADCY4);ncbi_100154873(LOC100154873);ncbi_100625720(HRH2);ncbi_100518074(PRKCG);ncbi_100155276(KCNK10);nc…	K01540+K13768+K05742+K04634+K05031+K04131+K04630+K04632+K01539+K01539+K04913+K04996+K04515+K01539+K08044+K18245+K04150+K19663+K04920+K05009+K05858+K00907+K08007+K02677+K04958+K08045+K08042+K04515+K04926+K05858+K08043+K08048+K01539+K08046+K04959+K08047+K00907+K05858
Human Diseases	Cancers	Colorectal cancer	45	87	0.0429667	0.10056	ko05210	ncbi_100170126(LEF1);ncbi_100192436(GRB2);ncbi_100126861(AKT1);ncbi_100337665(MLH1);ncbi_100152997(GADD45G);ncbi_100579172(APC2);ncbi_100155304(SMAD2);ncbi_100127478(AKT2);ncbi_397276(TP53);ncbi_396913(JUN);ncbi_397070(EGFR);ncbi_397078(TGFB1);ncbi_397142(SMAD4);ncbi_397260(SMAD3);ncbi_397266(BIRC5);ncbi_397278(PMAIP1);ncbi_397400(TGFB3);ncbi_397484(TGFA);ncbi_397601(ARAF);ncbi_397657(CTNNB1);ncb…	K04492+K04364+K04456+K08734+K04402+K02085+K04500+K04456+K04451+K04448+K04361+K13375+K04501+K04500+K08731+K10131+K13377+K08774+K08845+K02105+K14021+K04491+K04688+K10132+K00922+K07203+K04440+K04688+K04365+K04402+K02649+K06765+K07860+K02649+K13376+K04385+K00922+K08732+K04388+K02833+K02649+K08736+K02620+K04371+K02161
Organismal Systems	Endocrine system	Prolactin signaling pathway	37	70	0.0439539	0.102146	ko04917	ncbi_574062(MAPK12);ncbi_733648(STAT3);ncbi_751869(NFKB1);ncbi_396611(IRF1);ncbi_100037966(SOCS2);ncbi_493186(SOCS3);ncbi_733621(FOXO3);ncbi_100192436(GRB2);ncbi_100126861(AKT1);ncbi_100514187(SOCS7);ncbi_100307052(SOCS1);ncbi_100127478(AKT2);ncbi_396655(STAT1);ncbi_397153(LHB);ncbi_397162(CCND2);ncbi_397201(JAK2);ncbi_397340(STAT5B);ncbi_397435(ESR1);ncbi_397550(STAT5A);ncbi_407247(LHCGR);ncbi_1…	K04441+K04692+K02580+K09444+K04695+K04696+K09408+K04364+K04456+K04699+K04694+K04456+K11220+K08521+K10151+K04447+K11224+K08550+K11223+K04248+K05704+K06279+K04441+K17449+K00922+K04440+K12407+K00965+K05147+K02649+K02649+K00922+K17448+K02833+K02649+K17447+K04371
Human Diseases	Infectious diseases	Epstein-Barr virus infection	91	188	0.0445006	0.102224	ko05169	ncbi_414912(SPI1);ncbi_406188(NFKBIA);ncbi_493184(HSPB1);ncbi_574062(MAPK12);ncbi_733643(NCOR2);ncbi_733648(STAT3);ncbi_733681(ITGAL);ncbi_751869(NFKB1);ncbi_100037288(SLA-3);ncbi_100127355(IKBKG);ncbi_100135031(SLA-2);ncbi_100135036(SLA-8);ncbi_100135037(SLA-6);ncbi_397363(TYK2);ncbi_396906(HSPA6);ncbi_100144518(HSPA1L);ncbi_100190899(USP7);ncbi_100037942(FCER2);ncbi_397211(CSNK2B);ncbi_10012686…	K09438+K04734+K04455+K04441+K06065+K04692+K05718+K02580+K06751+K07210+K06751+K06751+K06751+K11219+K03283+K03283+K11838+K06468+K03115+K04456+K13784+K03875+K03016+K03028+K01242+K03283+K04403+K04456+K11859+K03283+K06751+K05135+K06492+K12646+K04451+K06856+K04448+K03160+K06624+K16195+K06465+K03026+K16198+K03022+K04441+K11218+K14721+K08860+K00922+K06053+K04440+K04730+K02581+K03283+K01510+K06256+K03014+…
Human Diseases	Infectious diseases	Malaria	27	49	0.0446068	0.102224	ko05144	ncbi_396565(IL1B2);ncbi_733681(ITGAL);ncbi_733702(CD36);ncbi_780427(CD81);ncbi_399541(TLR4);ncbi_100519770(SDC1);ncbi_492313(THBS1);ncbi_100152754(SDC2);ncbi_396623(TLR2);ncbi_396925(VCAM1);ncbi_396941(PECAM1);ncbi_396943(ITGB2);ncbi_397007(TLR9);ncbi_397057(IL18);ncbi_397078(TGFB1);ncbi_397086(TNF);ncbi_397395(CD40);ncbi_397400(TGFB3);ncbi_397422(CCL2);ncbi_396554(COMP);ncbi_100525591(GYPA);ncbi…	K04519+K05718+K06259+K06508+K10160+K06257+K16857+K16336+K10159+K06527+K06471+K06464+K10161+K05482+K13375+K03156+K03160+K13377+K14624+K04659+K06575+K06576+K04659+K13376+K04659+K04550+K10785
Organismal Systems	Digestive system	Bile secretion	36	68	0.0452923	0.103079	ko04976	ncbi_396898(ATP1B1);ncbi_397458(SLC9A1);ncbi_503546(SLC4A4);ncbi_641359(SULT2A1);ncbi_403154(CFTR);ncbi_100127152(AQP8);ncbi_100049657(GNAS);ncbi_396828(ATP1A2);ncbi_100329126(ATP1A3);ncbi_396801(LDLR);ncbi_397534(SLCO1A2);ncbi_100153960(NR1H4);ncbi_396910(ABCB1);ncbi_100620829(SLCO1B3);ncbi_397018(SCARB1);ncbi_397481(ATP1A1);ncbi_397639(EPHX1);ncbi_407773(AQP1);ncbi_100152067(ADCY4);ncbi_1001533…	K01540+K05742+K13575+K11822+K05031+K09869+K04632+K01539+K01539+K12473+K03460+K08537+K05658+K05043+K13885+K01539+K01253+K09864+K08044+K14341+K18245+K08563+K05667+K05673+K08045+K08524+K00659+K08042+K04943+K05683+K08043+K08048+K01539+K08046+K08047+K08748
Human Diseases	Endocrine and metabolic diseases	Type II diabetes mellitus	26	47	0.0456702	0.103227	ko04930	ncbi_100037966(SOCS2);ncbi_494561(HK2);ncbi_493186(SOCS3);ncbi_100533200(PRKCZ);ncbi_100307052(SOCS1);ncbi_100152344(HK1);ncbi_100512686(IRS1);ncbi_397086(TNF);ncbi_397660(ADIPOQ);ncbi_100158154(PKM);ncbi_100522855(HK3);ncbi_100518131(PIK3CD);ncbi_100127359(MTOR);ncbi_100521736(MAPK10);ncbi_100511102(CACNA1D);ncbi_100514142(GCK);ncbi_100623707(PIK3R1);ncbi_100622955(PRKCD);ncbi_100511937(LOC10051…	K04695+K00844+K04696+K18952+K04694+K00844+K16172+K03156+K07296+K00873+K00844+K00922+K07203+K04440+K04851+K12407+K02649+K06068+K02649+K04854+K00922+K17446+K02649+K04527+K04371+K18050
Human Diseases	Cardiovascular diseases	Fluid shear stress and atherosclerosis	66	133	0.0459905	0.103244	ko05418	ncbi_414737(CDH5);ncbi_396565(IL1B2);ncbi_448845(ACVR2B);ncbi_574062(MAPK12);ncbi_733590(MEF2C);ncbi_751869(NFKB1);ncbi_780435(LOC780435);ncbi_397285(ITGAV);ncbi_100127355(IKBKG);ncbi_100134857(NCF1);ncbi_100142665(NCF2);ncbi_100145887(ARHGEF2);ncbi_100126845(TRPV4);ncbi_100157642(THBD);ncbi_100174959(KLF2);ncbi_100286873(NQO1);ncbi_100126861(AKT1);ncbi_100533200(PRKCZ);ncbi_100519770(SDC1);ncbi_…	K06533+K04519+K13596+K04441+K04454+K02580+K00799+K06487+K07210+K08011+K08010+K12791+K04973+K03907+K17845+K00355+K04456+K18952+K06257+K00799+K03671+K04079+K00799+K04456+K00799+K16336+K06278+K04451+K04448+K06527+K06471+K04079+K06493+K03156+K01343+K05448+K01398+K14624+K08009+K13242+K00799+K03671+K02105+K04675+K05704+K00799+K04441+K05692+K00922+K05098+K04440+K01365+K05638+K01940+K08107+K02649+K04433+…
Metabolism	Lipid metabolism	Ether lipid metabolism	25	45	0.0467241	0.104182	ko00565	ncbi_396593(PLA2G7);ncbi_100233200(PLPP2);ncbi_100152597(PLA2G12B);ncbi_100519446(PLD1);ncbi_100512162(SELENOI);ncbi_100512662(PLA2G2D);ncbi_397482(PAFAH1B1);ncbi_100154792(CEPT1);ncbi_100514711(PLA2G6);ncbi_100514845(PAFAH1B3);ncbi_100512419(PLPP3);ncbi_100524095(PLD4);ncbi_100520687(PLA2G4A);ncbi_100515451(PLPP1);ncbi_100217397(LPCAT1);ncbi_100623755(PAFAH2);ncbi_100517894(LPCAT2);ncbi_10052373…	K01062+K01080+K01047+K01115+K00993+K01047+K16794+K13644+K16343+K16795+K01080+K16860+K16342+K01080+K13510+K01062+K13510+K00994+K16795+K08743+K22387+K01047+K01047+K16342+K16342
Organismal Systems	Environmental adaptation	Circadian entrainment	48	94	0.0479644	0.10623	ko04713	ncbi_444999(GUCY1B3);ncbi_553100(GUCY1A3);ncbi_654405(GNAQ);ncbi_397523(GNAI2);ncbi_100049657(GNAS);ncbi_100270820(GNG12);ncbi_100511793(ADCYAP1R1);ncbi_100157188(ADCY10);ncbi_100154522(GNB3);ncbi_397394(CAMK2G);ncbi_397448(KCNJ5);ncbi_100157949(GNB5);ncbi_100152067(ADCY4);ncbi_100152828(KCNJ9);ncbi_100524886(GRIA4);ncbi_100512496(RASD1);ncbi_100511102(CACNA1D);ncbi_100519996(GRIA3);ncbi_10051807…	K12319+K12318+K04634+K04630+K04632+K04347+K04587+K11265+K07825+K04515+K04999+K04539+K08044+K05002+K05200+K07843+K04851+K05199+K19663+K05198+K04546+K05858+K04540+K12319+K02677+K04854+K04958+K04538+K08045+K13240+K02633+K08042+K04515+K05858+K04543+K05209+K08043+K04371+K08048+K16513+K08046+K05210+K04856+K08047+K04534+K04536+K05858+K11265
Metabolism	Lipid metabolism	Fatty acid degradation	23	41	0.0487728	0.1073	ko00071	ncbi_399528(CPT1B);ncbi_100113422(ACOX1);ncbi_399527(CPT1A);ncbi_100233169(ACSL3);ncbi_100312959(ACAA2);ncbi_100156927(ECHS1);ncbi_100513555(ADH5);ncbi_100519491(CPT2);ncbi_100738177(ECI1);ncbi_397017(HADHB);ncbi_396932(ACADS);ncbi_397012(HADHA);ncbi_397104(ACADM);ncbi_397604(HADH);ncbi_100152303(ACAT2);ncbi_100525303(ALDH3A2);ncbi_100515577(ACAA1);ncbi_100156278(ALDH1B1);ncbi_106504110(ALDH7A1);…	K19523+K00232+K08765+K01897+K07508+K07511+K00121+K08766+K13238+K07509+K00248+K07515+K00249+K00022+K00626+K00128+K07513+K00128+K14085+K19524+K07514+K15013+K00232
Metabolism	Lipid metabolism	Arachidonic acid metabolism	33	62	0.049529	0.108242	ko00590	ncbi_733634(AKR1C1);ncbi_100134955(FAM213B);ncbi_100154219(LTA4H);ncbi_100152597(PLA2G12B);ncbi_100512662(PLA2G2D);ncbi_100512990(CBR3);ncbi_100622246(LOC100622246);ncbi_396971(ALOX15);ncbi_397095(GGT1);ncbi_397112(TBXAS1);ncbi_397143(CBR1);ncbi_397403(GPX1);ncbi_397456(PTGDS);ncbi_403104(CYP2B22);ncbi_403216(CYP2E1);ncbi_397541(PTGS1);ncbi_100157523(GGT5);ncbi_100113470(CYP4F2);ncbi_100514711(PL…	K04119+K15717+K01254+K01047+K01047+K00084+K00079+K00460+K18592+K01832+K00079+K00432+K01830+K07412+K07415+K00509+K18592+K17726+K16343+K07418+K07422+K16342+K00432+K01831+K08022+K00461+K01047+K07412+K01047+K07418+K00432+K16342+K16342
Environmental Information Processing	Signal transduction	Ras signaling pathway	108	227	0.05121	0.11118	ko04014	ncbi_751869(NFKB1);ncbi_780425(ARF6);ncbi_780428(CDC42);ncbi_100127355(IKBKG);ncbi_100144501(EFNA1);ncbi_100144493(NTF3);ncbi_100192436(GRB2);ncbi_100270820(GNG12);ncbi_100126861(AKT1);ncbi_100302363(ETS1);ncbi_100151794(RGL2);ncbi_100152597(PLA2G12B);ncbi_100154522(GNB3);ncbi_100511085(NTF4);ncbi_100513084(CSF1);ncbi_100519446(PLD1);ncbi_100512662(PLA2G2D);ncbi_100127478(AKT2);ncbi_100627123(PDG…	K02580+K07941+K04393+K07210+K05462+K04356+K04364+K04347+K04456+K02678+K17636+K01047+K07825+K12457+K05453+K01115+K01047+K04456+K04363+K04389+K05466+K13769+K04361+K05448+K04163+K05087+K08774+K05459+K05461+K04570+K04539+K05096+K19613+K05462+K06279+K03176+K17449+K16858+K05095+K05090+K16343+K00922+K17631+K05098+K04440+K16342+K12358+K12362+K07829+K19663+K05462+K07362+K09254+K07836+K05103+K04546+K05092+…
Metabolism	Lipid metabolism	Steroid biosynthesis	12	19	0.0523082	0.111707	ko00100	ncbi_100142668(LIPA);ncbi_100157894(NSDHL);ncbi_100312968(EBP);ncbi_100628197(DHCR24);ncbi_396590(MSMO1);ncbi_403334(CYP51);ncbi_100514510(TM7SF2);ncbi_100520925(SC5D);ncbi_100625953(CEL);ncbi_100628166(SOAT1);ncbi_100625138(LSS);ncbi_100627707(DHCR7)	K01052+K07748+K01824+K09828+K07750+K05917+K00222+K00227+K12298+K00637+K01852+K00213
Metabolism	Amino acid metabolism	Arginine biosynthesis	12	19	0.0523082	0.111707	ko00220	ncbi_100048960(NAGS);ncbi_396859(NOS2);ncbi_100157162(GLUD1);ncbi_396944(GLUL);ncbi_396967(GOT1);ncbi_396968(GOT2);ncbi_397115(ARG1);ncbi_397557(NOS3);ncbi_100524618(GPT);ncbi_100521318(GPT2);ncbi_414411(ASS1);ncbi_100520934(NOS1)	K11067+K13241+K00261+K01915+K14454+K14455+K01476+K13242+K00814+K00814+K01940+K13240
Human Diseases	Infectious diseases	Hepatitis B	67	136	0.0524682	0.111707	ko05161	ncbi_406188(NFKBIA);ncbi_595129(FADD);ncbi_733648(STAT3);ncbi_751869(NFKB1);ncbi_100037289(IRF7);ncbi_100037937(TLR3);ncbi_100038004(EGR2);ncbi_100101927(IFIH1);ncbi_399541(TLR4);ncbi_100127355(IKBKG);ncbi_100134969(NFATC2);ncbi_100144492(CDK4);ncbi_100192436(GRB2);ncbi_100156264(PTEN);ncbi_100126861(AKT1);ncbi_397261(STAT4);ncbi_100153518(STAT6);ncbi_100512048(CCNE2);ncbi_100127478(AKT2);ncbi_10…	K04734+K02373+K04692+K02580+K09447+K05401+K12496+K12647+K10160+K07210+K17332+K02089+K04364+K01110+K04456+K11222+K11225+K06626+K04456+K05842+K10159+K11220+K05130+K12646+K04389+K04451+K04390+K04448+K11221+K13375+K03156+K04501+K08731+K04446+K11224+K13377+K11223+K06624+K15041+K05704+K09048+K09048+K00922+K04440+K05403+K04416+K09048+K19663+K06626+K06627+K02649+K16197+K17334+K09047+K04375+K02649+K13376+…
Metabolism	Glycan biosynthesis and metabolism	Other types of O-glycan biosynthesis	14	23	0.053826	0.113863	ko00514	ncbi_664652(OGT);ncbi_100155485(EOGT);ncbi_396619(ST3GAL3);ncbi_100155173(POMT2);ncbi_100525803(POMT1);ncbi_100517457(COLGALT1);ncbi_100511655(B4GALT1);ncbi_100514465(LOC100514465);ncbi_110255925(RFNG);ncbi_100302026(ST6GAL1);ncbi_100524978(LFNG);ncbi_100624420(PLOD3);ncbi_102161832(MFNG);ncbi_100736821(B4GALT2)	K09667+K18134+K00781+K00728+K00728+K11703+K07966+K07968+K05948+K00778+K05948+K13646+K05948+K07967
Organismal Systems	Endocrine system	Melanogenesis	50	99	0.0545442	0.114647	ko04916	ncbi_407745(TYR);ncbi_414902(MITF);ncbi_414911(EDNRB);ncbi_654405(GNAQ);ncbi_397523(GNAI2);ncbi_100170126(LEF1);ncbi_100049657(GNAS);ncbi_100327037(WNT4);ncbi_100337669(FZD2);ncbi_100157360(FZD6);ncbi_396863(POMC);ncbi_397394(CAMK2G);ncbi_397509(KITLG);ncbi_397657(CTNNB1);ncbi_100152067(ADCY4);ncbi_100153922(TCF7L2);ncbi_100153078(FZD3);ncbi_100516663(CREB3L1);ncbi_100522979(CREB3L3);ncbi_1005136…	K00505+K09455+K04198+K04634+K04630+K04492+K04632+K00408+K02235+K02376+K05228+K04515+K05461+K02105+K08044+K04491+K02329+K09048+K09048+K00714+K00182+K02353+K00572+K09048+K01558+K02353+K19663+K00714+K02354+K00444+K02375+K02432+K05858+K02842+K02677+K08045+K00445+K08042+K04515+K02833+K05858+K02620+K08043+K04371+K08048+K08046+K08047+K04534+K05858+K02432
Environmental Information Processing	Signal transduction	AMPK signaling pathway	60	121	0.0559572	0.116873	ko04152	ncbi_399528(CPT1B);ncbi_404694(ADIPOR2);ncbi_396836(LEPR);ncbi_733601(PFKM);ncbi_733702(CD36);ncbi_403154(CFTR);ncbi_399527(CPT1A);ncbi_733621(FOXO3);ncbi_100126861(AKT1);ncbi_397090(PPP2R2A);ncbi_100134828(FBP2);ncbi_574064(GYS1);ncbi_100154993(ACACB);ncbi_100525377(PPP2R5E);ncbi_100627508(EIF4EBP1);ncbi_100512686(IRS1);ncbi_100513782(RAB11B);ncbi_100127478(AKT2);ncbi_396670(SCD);ncbi_396832(LEP…	K19523+K07297+K05062+K00850+K06259+K05031+K08765+K09408+K04456+K04354+K03841+K00693+K01946+K11584+K07205+K16172+K07905+K04456+K00507+K05424+K03841+K03456+K04354+K05087+K05459+K07188+K07296+K08530+K04688+K09048+K09048+K08292+K00922+K07203+K01084+K04688+K09048+K07200+K11584+K06627+K02649+K01103+K09047+K19524+K02649+K19029+K07201+K08271+K11583+K00922+K21357+K17446+K11583+K11584+K02649+K04527+K07298+…
Cellular Processes	Transport and catabolism	Peroxisome	43	84	0.0564923	0.117248	ko04146	ncbi_733679(ECH1);ncbi_100113422(ACOX1);ncbi_100127351(CRAT);ncbi_396859(NOS2);ncbi_100233169(ACSL3);ncbi_100152301(PMVK);ncbi_100156253(GNPAT);ncbi_397036(SOD1);ncbi_100518218(HACL1);ncbi_100521142(CROT);ncbi_100626343(ABCD3);ncbi_494011(SLC27A2);ncbi_100521480(GSTK1);ncbi_397082(DHRS4);ncbi_100154319(SOD2);ncbi_397273(PRDX5);ncbi_397568(CAT);ncbi_397574(HSD17B4);ncbi_100152230(MVK);ncbi_1001525…	K12663+K00232+K00624+K13241+K01897+K13273+K00649+K04565+K12261+K05940+K05677+K08746+K13299+K11147+K04564+K11187+K03781+K12405+K00869+K05678+K13335+K13348+K13237+K13340+K13345+K07513+K10214+K05675+K01640+K13338+K17879+K00031+K07514+K07753+K00659+K13350+K03426+K13349+K13341+K13348+K01578+K13355+K00232
Organismal Systems	Endocrine system	Estrogen signaling pathway	64	130	0.057863	0.119342	ko04915	ncbi_494568(CTSD);ncbi_654405(GNAQ);ncbi_397523(GNAI2);ncbi_396906(HSPA6);ncbi_100144518(HSPA1L);ncbi_100049657(GNAS);ncbi_100192436(GRB2);ncbi_100126861(AKT1);ncbi_396805(PGR);ncbi_100337672(FKBP4);ncbi_100511890(HSPA8);ncbi_396742(HSP90AB1);ncbi_100521040(KRT27);ncbi_100127478(AKT2);ncbi_396648(HSP70.2);ncbi_396913(JUN);ncbi_397028(HSP90AA1);ncbi_397070(EGFR);ncbi_397391(MMP2);ncbi_397435(ESR1)…	K01379+K04634+K04630+K03283+K03283+K04632+K04364+K04456+K08556+K09571+K03283+K04079+K07604+K04456+K03283+K04448+K04079+K04361+K01398+K08550+K04999+K08774+K13242+K22455+K08044+K05704+K05002+K06279+K17449+K09048+K09048+K04246+K00922+K07604+K07604+K08527+K09048+K03283+K07604+K04603+K02649+K06068+K05858+K09047+K02649+K07604+K04958+K00922+K08045+K17448+K08042+K02833+K05858+K02649+K17447+K08043+K04371+…
Environmental Information Processing	Signal transduction	mTOR signaling pathway	72	148	0.0608079	0.124637	ko04150	ncbi_100101924(EIF4E2);ncbi_100188977(GRB10);ncbi_100192436(GRB2);ncbi_100156264(PTEN);ncbi_100152358(ATP6V1G2);ncbi_100126861(AKT1);ncbi_100327037(WNT4);ncbi_100329128(SKP2);ncbi_100337669(FZD2);ncbi_100152201(PRR5);ncbi_100523972(RPS6KA1);ncbi_100153821(DDIT4);ncbi_100627508(EIF4EBP1);ncbi_100512686(IRS1);ncbi_100155834(RNF152);ncbi_100127478(AKT2);ncbi_100157360(FZD6);ncbi_397086(TNF);ncbi_397…	K03259+K20064+K04364+K01110+K02152+K04456+K00408+K03875+K02235+K20411+K04373+K08270+K07205+K16172+K15705+K04456+K02376+K03156+K05087+K05459+K20403+K20404+K02329+K04688+K20399+K20408+K11137+K00714+K00182+K02353+K00922+K07203+K03259+K20397+K04688+K20405+K00572+K02151+K01558+K04373+K20406+K02353+K19663+K20394+K00714+K04365+K02150+K02354+K00444+K02375+K02649+K02432+K04373+K16185+K02842+K02649+K02677+…
Cellular Processes	Cell growth and death	Ferroptosis	23	42	0.0658847	0.133386	ko04216	ncbi_494014(PRNP);ncbi_100233169(ACSL3);ncbi_100462754(MAP1LC3B);ncbi_100156184(NCOA4);ncbi_397035(FTL);ncbi_100152660(GSS);ncbi_396996(TF);ncbi_397276(TP53);ncbi_396971(ALOX15);ncbi_397030(FTH1);ncbi_397062(TFRC);ncbi_397108(GP91-PHOX);ncbi_397645(SAT1);ncbi_397651(VDAC3);ncbi_397659(VDAC2);ncbi_399537(GPX4);ncbi_100152468(SLC39A14);ncbi_100153977(GCLM);ncbi_100512852(MAP1LC3C);ncbi_100620912(ST…	K05634+K01897+K10435+K09289+K13625+K21456+K14736+K04451+K00460+K00522+K06503+K21421+K00657+K15041+K15040+K05361+K14720+K11205+K10435+K10142+K14685+K14714+K18495
Organismal Systems	Digestive system	Carbohydrate digestion and absorption	23	42	0.0658847	0.133386	ko04973	ncbi_396898(ATP1B1);ncbi_494561(HK2);ncbi_100126861(AKT1);ncbi_396828(ATP1A2);ncbi_100329126(ATP1A3);ncbi_100152344(HK1);ncbi_100127478(AKT2);ncbi_397397(AMY2);ncbi_397481(ATP1A1);ncbi_100522855(HK3);ncbi_100521789(LOC100521789);ncbi_100518131(PIK3CD);ncbi_100512070(G6PC3);ncbi_100511102(CACNA1D);ncbi_100623707(PIK3R1);ncbi_100511937(LOC100511937);ncbi_100622559(PIK3CB);ncbi_100625807(LCT);ncbi_1…	K01540+K00844+K04456+K01539+K01539+K00844+K04456+K01176+K01539+K00844+K01176+K00922+K01084+K04851+K02649+K02649+K00922+K01229+K01229+K02649+K01539+K08143+K01176
Human Diseases	Infectious diseases	Bacterial invasion of epithelial cells	38	74	0.066675	0.134163	ko05100	ncbi_780428(CDC42);ncbi_100144504(RHOG);ncbi_100192444(CRK);ncbi_100155875(ARPC4);ncbi_100512789(WASF2);ncbi_100624981(SEPT12);ncbi_404693(CAV1);ncbi_396974(VCL);ncbi_397019(ITGB1);ncbi_397657(CTNNB1);ncbi_100155091(ITGA5);ncbi_100154503(SRC);ncbi_100156321(SHC1);ncbi_100526147(SHC4);ncbi_100523778(CTNNA1);ncbi_414396(ACTB);ncbi_100522492(ELMO3);ncbi_100518131(PIK3CD);ncbi_100523501(SEPT11);ncbi_…	K04393+K07863+K04438+K05755+K05748+K16938+K06278+K05700+K05719+K02105+K06484+K05704+K06279+K17449+K05691+K05692+K19241+K00922+K16939+K05717+K16939+K13728+K16938+K07863+K16939+K05726+K02649+K06106+K02649+K01528+K04644+K00922+K17448+K05747+K06106+K02649+K01528+K17447
Human Diseases	Infectious diseases	Kaposi sarcoma-associated herpesvirus infection	85	178	0.0703464	0.140693	ko05167	ncbi_414371(CCR5);ncbi_414373(CCR3);ncbi_406188(NFKBIA);ncbi_574062(MAPK12);ncbi_595129(FADD);ncbi_733576(BECN1);ncbi_733648(STAT3);ncbi_751869(NFKB1);ncbi_780415(IRF9);ncbi_100037288(SLA-3);ncbi_100037289(IRF7);ncbi_100037937(TLR3);ncbi_100127355(IKBKG);ncbi_100134969(NFATC2);ncbi_100135031(SLA-2);ncbi_100135036(SLA-8);ncbi_100135037(SLA-6);ncbi_397363(TYK2);ncbi_100144492(CDK4);ncbi_396696(HIF1…	K04180+K04178+K04734+K04441+K02373+K08334+K04692+K02580+K04693+K06751+K09447+K05401+K07210+K17332+K06751+K06751+K06751+K11219+K02089+K08268+K04347+K04456+K15308+K05132+K05131+K07825+K21668+K17901+K21668+K04456+K05842+K06751+K11220+K05130+K05466+K04451+K04390+K04448+K11221+K21289+K03990+K05448+K04447+K04446+K05413+K16195+K02105+K04539+K04348+K14021+K05704+K04441+K00922+K07203+K04440+K04443+K06268+…
Genetic Information Processing	Replication and repair	Base excision repair	20	36	0.0711696	0.141482	ko03410	ncbi_100154728(APEX1);ncbi_100626381(LIG3);ncbi_100626052(POLD3);ncbi_100155341(NEIL1);ncbi_100153781(POLL);ncbi_100153912(SMUG1);ncbi_100155036(OGG1);ncbi_100516255(NTHL1);ncbi_100519003(APEX2);ncbi_100621034(PARP1);ncbi_100624483(NEIL2);ncbi_100736957(POLD4);ncbi_100525334(MPG);ncbi_100738726(PARP4);ncbi_100526021(POLB);ncbi_100155184(TDG);ncbi_100513867(MUTYH);MSTRG.1280(Pol);MSTRG.17972(C3orf…	K10771+K10776+K03504+K10567+K03512+K10800+K03660+K10773+K10772+K10798+K10568+K03505+K03652+K10798+K02330+K20813+K03575+K10798+K10798+K10798
Human Diseases	Cancers	Gastric cancer	71	147	0.0726534	0.143193	ko05226	ncbi_100170126(LEF1);ncbi_100192436(GRB2);ncbi_100126861(AKT1);ncbi_100327037(WNT4);ncbi_100337665(MLH1);ncbi_100152997(GADD45G);ncbi_100154580(REG4);ncbi_100337669(FZD2);ncbi_100579172(APC2);ncbi_100512048(CCNE2);ncbi_100155304(SMAD2);ncbi_100127478(AKT2);ncbi_396910(ABCB1);ncbi_100157360(FZD6);ncbi_397276(TP53);ncbi_397070(EGFR);ncbi_397078(TGFB1);ncbi_397142(SMAD4);ncbi_397260(SMAD3);ncbi_3974…	K04492+K04364+K04456+K00408+K08734+K04402+K22244+K02235+K02085+K06626+K04500+K04456+K05658+K02376+K04451+K04361+K13375+K04501+K04500+K13377+K06624+K10056+K08845+K02105+K06811+K14021+K04491+K02329+K06279+K17449+K04688+K05691+K00714+K00182+K02353+K00922+K07203+K04688+K00572+K01558+K02353+K00714+K06626+K04365+K04402+K02354+K00444+K02375+K02649+K02432+K02842+K02649+K13376+K04385+K00922+K08524+K04388+…
Metabolism	Carbohydrate metabolism	Starch and sucrose metabolism	19	34	0.0728983	0.143193	ko00500	ncbi_494561(HK2);ncbi_100141306(PYGL);ncbi_574064(GYS1);ncbi_100152344(HK1);ncbi_397566(PGM1);ncbi_397040(UGP2);ncbi_397397(AMY2);ncbi_397602(GPI);ncbi_733659(PYGM);ncbi_100522855(HK3);ncbi_100521789(LOC100521789);ncbi_100522261(PGM2);ncbi_100512070(G6PC3);ncbi_100514142(GCK);ncbi_100156209(GBE1);ncbi_100621536(PYGB);ncbi_100037271(ENPP1);ncbi_100737183(LOC100737183);MSTRG.25090(AMY2)	K00844+K00688+K00693+K00844+K01835+K00963+K01176+K01810+K00688+K00844+K01176+K15779+K01084+K12407+K00700+K00688+K01513+K05350+K01176
Organismal Systems	Aging	Longevity regulating pathway - worm	3	3	0.0744342	0.143931	ko04212	MSTRG.1280(Pol);MSTRG.17972(C3orf86);MSTRG.22459(Pol)	K10798+K10798+K10798
Cellular Processes	Cell growth and death	Apoptosis - fly	3	3	0.0744342	0.143931	ko04214	MSTRG.1280(Pol);MSTRG.17972(C3orf86);MSTRG.22459(Pol)	K10798+K10798+K10798
Metabolism	Carbohydrate metabolism	Fructose and mannose metabolism	18	32	0.0745824	0.143931	ko00051	ncbi_396816(AKR1B1);ncbi_733601(PFKM);ncbi_494561(HK2);ncbi_100134828(FBP2);ncbi_100151790(PMM1);ncbi_100513664(FPGT);ncbi_100152344(HK1);ncbi_100626946(ENOSF1);ncbi_100158181(SORD);ncbi_100154551(MPI);ncbi_397038(FBP1);ncbi_100520121(TKFC);ncbi_100522855(HK3);ncbi_100523241(KHK);ncbi_100154112(TIGAR);ncbi_100516289(PFKFB3);ncbi_100523270(PFKFB2);ncbi_110260081(ALDOA)	K00011+K00850+K00844+K03841+K17497+K00976+K00844+K18334+K00008+K01809+K03841+K00863+K00844+K00846+K14634+K01103+K19029+K01623
Metabolism	Carbohydrate metabolism	Pentose phosphate pathway	16	28	0.0777127	0.148353	ko00030	ncbi_733601(PFKM);ncbi_768107(RGN);ncbi_100127150(TKT);ncbi_100134828(FBP2);ncbi_397566(PGM1);ncbi_397038(FBP1);ncbi_397602(GPI);ncbi_100153841(DERA);ncbi_100517636(PGLS);ncbi_100522261(PGM2);ncbi_100622692(IDNK);ncbi_100622986(G6PD);ncbi_100624724(TKTL2);ncbi_100622411(TKTL1);ncbi_110260081(ALDOA);ncbi_110261091(H6PD)	K00850+K01053+K00615+K03841+K01835+K03841+K01810+K01619+K01057+K15779+K00851+K00036+K00615+K00615+K01623+K13937
Organismal Systems	Immune system	T cell receptor signaling pathway	50	101	0.0781217	0.148353	ko04660	ncbi_396627(CD8A);ncbi_406188(NFKBIA);ncbi_494013(CD3G);ncbi_574062(MAPK12);ncbi_733597(ICOS);ncbi_751869(NFKB1);ncbi_780428(CDC42);ncbi_100127355(IKBKG);ncbi_100134969(NFATC2);ncbi_100144492(CDK4);ncbi_100192436(GRB2);ncbi_100233188(LCK);ncbi_100126861(AKT1);ncbi_100533201(PDCD1);ncbi_100127478(AKT2);ncbi_100519821(VAV1);ncbi_396636(CD8B);ncbi_396661(CD3D);ncbi_396913(JUN);ncbi_397086(TNF);ncbi_…	K06458+K04734+K06452+K04441+K06713+K02580+K04393+K07210+K17332+K02089+K04364+K05856+K04456+K06744+K04456+K05730+K06459+K06450+K04448+K03156+K06453+K04446+K06451+K04348+K04441+K00922+K07364+K06478+K05697+K02581+K22517+K06268+K05730+K07362+K02649+K04415+K02649+K00922+K04410+K07363+K07361+K01116+K02833+K02649+K07360+K06268+K04371+K05730+K05872+K10785
Metabolism	Glycan biosynthesis and metabolism	Glycosphingolipid biosynthesis - lacto and neolacto series	15	26	0.0790868	0.148353	ko00601	ncbi_396733(GGTA1P);ncbi_396602(ST3GAL4);ncbi_396619(ST3GAL3);ncbi_397138(FUT1);ncbi_397599(B3GNT5);ncbi_397634(B3GALNT1);ncbi_100518473(B3GNT3);ncbi_100511655(B4GALT1);ncbi_100524987(A4GALT);ncbi_100152566(LOC100152566);ncbi_100513419(FUT4);ncbi_100514465(LOC100514465);ncbi_100739492(ST3GAL6);ncbi_110258084(FUT7);ncbi_100736821(B4GALT2)	K00743+K03494+K00781+K00718+K03766+K00719+K07970+K07966+K01988+K00742+K07632+K07968+K03792+K07635+K07967
Human Diseases	Immune diseases	Asthma	15	26	0.0790868	0.148353	ko05310	ncbi_397406(FCER1G);ncbi_445528(SLA-DMA);ncbi_100037921(SLA-DQB1);ncbi_100153386(SLA-DRB1);ncbi_100135040(SLA-DRA);ncbi_100135050(SLA-DMB);ncbi_100153387(SLA-DQA1);ncbi_100135049(SLA-DOB);ncbi_100157996(SLA-DOA);ncbi_396781(LOC396781);ncbi_397086(TNF);ncbi_397395(CD40);ncbi_100514365(EPX);ncbi_100152827(FCER1A);MSTRG.23229(TRB)	K07983+K06752+K06752+K06752+K06752+K06752+K06752+K06752+K06752+K06856+K03156+K03160+K10788+K08089+K10785
Human Diseases	Infectious diseases	Tuberculosis	77	161	0.0791216	0.148353	ko05152	ncbi_397406(FCER1G);ncbi_445528(SLA-DMA);ncbi_396565(IL1B2);ncbi_574062(MAPK12);ncbi_595129(FADD);ncbi_613130(FCGR1A);ncbi_613131(FCGR2B);ncbi_494568(CTSD);ncbi_751869(NFKB1);ncbi_396628(VDR);ncbi_100126864(IFNGR2);ncbi_399541(TLR4);ncbi_100037921(SLA-DQB1);ncbi_100153386(SLA-DRB1);ncbi_100135040(SLA-DRA);ncbi_100135050(SLA-DMB);ncbi_100153387(SLA-DQA1);ncbi_100135049(SLA-DOB);ncbi_397303(LBP);nc…	K07983+K06752+K04519+K04441+K02373+K06498+K12560+K01379+K02580+K08539+K05133+K10160+K06752+K06752+K06752+K06752+K06752+K06752+K05399+K13916+K13241+K04456+K05132+K06752+K10048+K06528+K04077+K06560+K04456+K10159+K11220+K05135+K06505+K06856+K06464+K10161+K05482+K03990+K13375+K03156+K04447+K04515+K13377+K06463+K04348+K05704+K04441+K02154+K08061+K02146+K10049+K04440+K05403+K04730+K06268+K05134+K04718+…
Metabolism	Glycan biosynthesis and metabolism	Glycosaminoglycan biosynthesis - heparan sulfate / heparin	14	24	0.0802659	0.149648	ko00534	ncbi_100316855(B4GALT7);ncbi_100155305(EXTL2);ncbi_100157655(EXT1);ncbi_100156232(HS2ST1);ncbi_100154444(GLCE);ncbi_100523125(B3GALT6);ncbi_100156717(HS6ST1);ncbi_397642(B3GAT3);ncbi_100525060(NDST3);ncbi_100514793(XYLT2);ncbi_100152703(EXTL3);ncbi_100522362(EXT2);ncbi_110259541(NDST1);ncbi_100512003(LOC100512003)	K00733+K02369+K02366+K02513+K01793+K00734+K02514+K10158+K02578+K00771+K02370+K02367+K02576+K02579
Cellular Processes	Cellular community - eukaryotes	Gap junction	43	86	0.0831792	0.154209	ko04540	ncbi_444999(GUCY1B3);ncbi_553100(GUCY1A3);ncbi_654405(GNAQ);ncbi_733594(TUBA1B);ncbi_733686(TUBB);ncbi_397523(GNAI2);ncbi_100049657(GNAS);ncbi_100192436(GRB2);ncbi_100512581(LPAR1);ncbi_100627123(PDGFRA);ncbi_397070(EGFR);ncbi_100157488(GJD2);ncbi_100152067(ADCY4);ncbi_100158003(LOC100158003);ncbi_100154503(SRC);ncbi_100516352(TUBB4B);ncbi_100518253(TUBA8);ncbi_100510930(LOC100510930);ncbi_100518…	K12319+K12318+K04634+K07374+K07375+K04630+K04632+K04364+K04289+K04363+K04361+K07373+K08044+K07374+K05704+K07375+K07374+K07374+K19663+K07375+K04603+K07374+K05858+K04359+K12319+K02677+K04958+K08045+K08042+K02833+K05858+K05089+K08043+K04371+K08048+K08046+K04959+K08047+K07375+K05858+K05450+K04604+K07375
Human Diseases	Cardiovascular diseases	Viral myocarditis	31	60	0.0844457	0.155682	ko05416	ncbi_445528(SLA-DMA);ncbi_497636(DMD);ncbi_733681(ITGAL);ncbi_100037288(SLA-3);ncbi_100037921(SLA-DQB1);ncbi_100153386(SLA-DRB1);ncbi_100135031(SLA-2);ncbi_100135036(SLA-8);ncbi_100135037(SLA-6);ncbi_100135040(SLA-DRA);ncbi_100135050(SLA-DMB);ncbi_100153387(SLA-DQA1);ncbi_100135049(SLA-DOB);ncbi_100157996(SLA-DOA);ncbi_404693(CAV1);ncbi_396650(SLA-7);ncbi_396743(CD55);ncbi_396781(LOC396781);ncbi_…	K06752+K10366+K05718+K06751+K06752+K06752+K06751+K06751+K06751+K06752+K06752+K06752+K06752+K06752+K06278+K06751+K04006+K06856+K06464+K03160+K05413+K05692+K07818+K06751+K12564+K06788+K07860+K06265+K03260+K06751+K10785
Environmental Information Processing	Signal transduction	ErbB signaling pathway	42	84	0.0860996	0.157849	ko04012	ncbi_100192436(GRB2);ncbi_100192444(CRK);ncbi_100126861(AKT1);ncbi_100627508(EIF4EBP1);ncbi_100127478(AKT2);ncbi_396913(JUN);ncbi_397070(EGFR);ncbi_397340(STAT5B);ncbi_397394(CAMK2G);ncbi_397484(TGFA);ncbi_397550(STAT5A);ncbi_397584(CDKN1B);ncbi_397601(ARAF);ncbi_100158106(NRG3);ncbi_100154503(SRC);ncbi_100156321(SHC1);ncbi_100526147(SHC4);ncbi_100512153(RPS6KB2);ncbi_100518131(PIK3CD);ncbi_10012…	K04364+K04438+K04456+K07205+K04456+K04448+K04361+K11224+K04515+K08774+K11223+K06624+K08845+K05457+K05704+K06279+K17449+K04688+K00922+K07203+K04440+K04688+K19663+K22517+K04365+K05458+K02649+K04375+K02649+K02677+K00922+K04410+K17448+K05455+K01116+K04515+K02833+K02649+K17447+K04371+K05084+K05859
Metabolism	Amino acid metabolism	Lysine degradation	30	58	0.087386	0.158447	ko00310	ncbi_100124382(EHMT2);ncbi_100156927(ECHS1);ncbi_100625497(EZH2);ncbi_100513962(AASS);ncbi_397012(HADHA);ncbi_397604(HADH);ncbi_397690(DLST);ncbi_100152552(SETD3);ncbi_100152303(ACAT2);ncbi_100517457(COLGALT1);ncbi_100524976(NSD1);ncbi_100525583(PLOD1);ncbi_100525303(ALDH3A2);ncbi_100515636(OGDH);ncbi_100515702(TMLHE);ncbi_100156278(ALDH1B1);ncbi_100626704(SETD7);ncbi_100157920(SETDB1);ncbi_10051…	K11420+K07511+K11430+K14157+K07515+K00022+K00658+K19199+K00626+K11703+K15588+K00473+K00128+K00164+K00474+K00128+K11431+K11421+K11433+K14085+K09186+K13645+K07514+K09188+K11427+K20795+K13646+K09187+K20796+K11424
Organismal Systems	Nervous system	Long-term depression	30	58	0.087386	0.158447	ko04730	ncbi_444999(GUCY1B3);ncbi_553100(GUCY1A3);ncbi_654405(GNAQ);ncbi_397523(GNAI2);ncbi_100049657(GNAS);ncbi_397088(PPP2R1A);ncbi_397350(IGF1R);ncbi_397491(IGF1);ncbi_397601(ARAF);ncbi_100520687(PLA2G4A);ncbi_100519996(GRIA3);ncbi_100518074(PRKCG);ncbi_100622950(GRIA2);ncbi_100514612(BRAF);ncbi_100625610(GRM1);ncbi_100516581(PLCB4);ncbi_100625149(LOC100625149);ncbi_397184(PRKCA);ncbi_397454(ITPR1);nc…	K12319+K12318+K04634+K04630+K04632+K03456+K05087+K05459+K08845+K16342+K05199+K19663+K05198+K04365+K04603+K05858+K12319+K02677+K04958+K13240+K08067+K02833+K05858+K04371+K05854+K04959+K04534+K16342+K16342+K05858
Metabolism	Global and overview maps	Biosynthesis of amino acids	35	69	0.090715	0.163584	ko01230	ncbi_692156(ENO3);ncbi_733601(PFKM);ncbi_100048960(NAGS);ncbi_407608(PGK1);ncbi_100127150(TKT);ncbi_100144529(PHGDH);ncbi_100188980(PGAM2);ncbi_100217381(MAT2B);ncbi_396823(GAPDH);ncbi_100156922(MAT1A);ncbi_396673(PGK2);ncbi_396944(GLUL);ncbi_396967(GOT1);ncbi_396968(GOT2);ncbi_397115(ARG1);ncbi_397519(CS);ncbi_100151977(ALDH18A1);ncbi_100158154(PKM);ncbi_100524618(GPT);ncbi_100521318(GPT2);ncbi_…	K01689+K00850+K11067+K00927+K00615+K00058+K01834+K00789+K00134+K00789+K00927+K01915+K14454+K14455+K01476+K01647+K12657+K00873+K00814+K00814+K00826+K00286+K00030+K01940+K01834+K01689+K00031+K00615+K01620+K00600+K00615+K01623+K00286+K00500+K01689
Organismal Systems	Digestive system	Fat digestion and absorption	20	37	0.0952812	0.170885	ko04975	ncbi_733702(CD36);ncbi_100233200(PLPP2);ncbi_100294675(DGAT2);ncbi_100157809(PNLIP);ncbi_100462755(PNLIPRP2);ncbi_100152597(PLA2G12B);ncbi_100512662(PLA2G2D);ncbi_396968(GOT2);ncbi_397018(SCARB1);ncbi_397118(DGAT1);ncbi_397381(MTTP);ncbi_397407(CLPS);ncbi_397691(APOA1);ncbi_100512419(PLPP3);ncbi_100515451(PLPP1);ncbi_100625953(CEL);ncbi_100515982(NPC1L1);ncbi_110259864(LOC110259864);ncbi_10216480…	K06259+K01080+K11160+K14073+K14075+K01047+K01047+K14455+K13885+K11155+K14463+K14460+K08757+K01080+K01080+K12298+K14461+K01047+K05683+K01047
Organismal Systems	Endocrine system	Oxytocin signaling pathway	70	147	0.0986839	0.176031	ko04921	ncbi_444999(GUCY1B3);ncbi_553100(GUCY1A3);ncbi_654405(GNAQ);ncbi_733590(MEF2C);ncbi_733611(PPP1CA);ncbi_100134969(NFATC2);ncbi_397523(GNAI2);ncbi_100049657(GNAS);ncbi_396807(MYL6);ncbi_100156272(CAMK1);ncbi_100511702(CD38);ncbi_100511902(RCAN1);ncbi_100511150(CAMK1D);ncbi_100512698(NPR2);ncbi_100157760(MYL9);ncbi_396913(JUN);ncbi_396979(PIK3CG);ncbi_397070(EGFR);ncbi_397092(OXTR);ncbi_397293(KCNJ…	K12319+K12318+K04634+K04454+K06269+K17332+K04630+K04632+K12751+K08794+K01242+K17901+K08794+K12324+K12755+K04448+K21289+K04361+K04229+K04996+K04446+K06269+K04515+K04999+K13242+K08044+K04348+K05704+K05002+K05692+K08292+K16342+K04869+K04851+K19663+K06268+K07200+K04871+K17334+K05858+K00907+K17388+K04375+K05869+K12319+K02677+K21290+K04859+K04958+K08045+K04977+K08042+K04515+K02833+K05858+K06268+K08043+…
Human Diseases	Infectious diseases	African trypanosomiasis	18	33	0.101306	0.179736	ko05143	ncbi_396565(IL1B2);ncbi_654405(GNAQ);ncbi_100519877(IDO1);ncbi_396726(FASLG);ncbi_396781(LOC396781);ncbi_396826(FAS);ncbi_396925(VCAM1);ncbi_397007(TLR9);ncbi_397057(IL18);ncbi_397086(TNF);ncbi_397691(APOA1);ncbi_100519703(F2RL1);ncbi_100518074(PRKCG);ncbi_100516581(PLCB4);ncbi_100154581(LAMA4);ncbi_397184(PRKCA);ncbi_100525148(PLCB3);ncbi_100157641(PLCB2)	K04519+K04634+K00463+K04389+K06856+K04390+K06527+K10161+K05482+K03156+K08757+K04234+K19663+K05858+K06241+K02677+K05858+K05858
Organismal Systems	Endocrine system	Glucagon signaling pathway	47	96	0.102246	0.180434	ko04922	ncbi_399528(CPT1B);ncbi_654405(GNAQ);ncbi_100621540(LDHB);ncbi_100141306(PYGL);ncbi_399527(CPT1A);ncbi_100049657(GNAS);ncbi_100188980(PGAM2);ncbi_100126861(AKT1);ncbi_100310801(PHKG2);ncbi_407245(LDHA);ncbi_574064(GYS1);ncbi_100502559(LDHC);ncbi_100154993(ACACB);ncbi_100512224(PPP4R3B);ncbi_100127478(AKT2);ncbi_100153697(LOC100153697);ncbi_397394(CAMK2G);ncbi_397595(GCG);ncbi_396603(PPP3CB);ncbi_…	K19523+K04634+K00016+K00688+K08765+K04632+K01834+K04456+K00871+K00016+K00693+K00016+K01946+K17491+K04456+K00016+K04515+K05259+K04348+K00873+K00688+K09048+K09048+K01084+K09048+K12407+K00161+K06268+K01834+K07200+K05858+K09047+K07190+K19524+K16311+K07201+K04958+K08042+K00688+K04515+K07190+K05858+K13296+K06268+K04959+K05858+K07190
Metabolism	Biosynthesis of other secondary metabolites	Neomycin, kanamycin and gentamicin biosynthesis	4	5	0.103861	0.18231	ko00524	ncbi_494561(HK2);ncbi_100152344(HK1);ncbi_100522855(HK3);ncbi_100514142(GCK)	K00844+K00844+K00844+K12407
Organismal Systems	Endocrine system	Parathyroid hormone synthesis, secretion and action	51	105	0.104449	0.182372	ko04928	ncbi_654405(GNAQ);ncbi_733590(MEF2C);ncbi_733703(SLC34A1);ncbi_396628(VDR);ncbi_397523(GNAI2);ncbi_396825(PDE4A);ncbi_100049657(GNAS);ncbi_100519446(PLD1);ncbi_397070(EGFR);ncbi_397601(ARAF);ncbi_100153257(MMP16);ncbi_100152067(ADCY4);ncbi_100516663(CREB3L1);ncbi_100522979(CREB3L3);ncbi_100520726(EGR1);ncbi_100521141(ARRB1);ncbi_397346(MMP13);ncbi_100520468(CREB3L2);ncbi_100518074(PRKCG);ncbi_100…	K04634+K04454+K14683+K08539+K04630+K13293+K04632+K01115+K04361+K08845+K07996+K08044+K09048+K09048+K09203+K04439+K07994+K09048+K19663+K13293+K04974+K09278+K04365+K12330+K08003+K04362+K05858+K09047+K07995+K14756+K02677+K04439+K04958+K08045+K08524+K08042+K03068+K05858+K13293+K04449+K08043+K04371+K08048+K09262+K08046+K03068+K04959+K08047+K05858+K02161+K21598
Human Diseases	Infectious diseases	Hepatitis C	58	121	0.110859	0.192544	ko05160	ncbi_406188(NFKBIA);ncbi_574062(MAPK12);ncbi_595128(OAS2);ncbi_733648(STAT3);ncbi_751869(NFKB1);ncbi_780415(IRF9);ncbi_780427(CD81);ncbi_396611(IRF1);ncbi_100037289(IRF7);ncbi_100037937(TLR3);ncbi_100048946(RNASEL);ncbi_397553(NR1H3);ncbi_100127355(IKBKG);ncbi_397363(TYK2);ncbi_493186(SOCS3);ncbi_100192436(GRB2);ncbi_100126861(AKT1);ncbi_100127486(CLDN7);ncbi_100294676(CLDN18);ncbi_100294682(CLDN…	K04734+K04441+K14216+K04692+K02580+K04693+K06508+K09444+K09447+K05401+K01165+K08536+K07210+K11219+K04696+K04364+K04456+K06087+K06087+K06087+K06087+K06087+K06087+K06087+K06088+K04354+K05131+K12473+K14217+K04456+K05842+K11220+K05130+K12646+K04451+K11221+K13885+K04361+K03156+K03456+K04354+K16195+K08845+K04441+K08860+K00922+K04440+K04365+K03174+K02649+K02649+K00922+K08524+K02833+K02649+K04371+K03171+…
Human Diseases	Cardiovascular diseases	Hypertrophic cardiomyopathy (HCM)	38	77	0.118506	0.204545	ko05410	ncbi_414388(TPM3);ncbi_497636(DMD);ncbi_613133(ACE);ncbi_397285(ITGAV);ncbi_100037999(TPM1);ncbi_100126859(LMNA);ncbi_396693(TPM2);ncbi_100152267(ACTC1);ncbi_397483(ITGA2);ncbi_100134977(ITGB5);ncbi_100515755(MYL3);ncbi_397019(ITGB1);ncbi_397063(ITGB3);ncbi_397078(TGFB1);ncbi_397086(TNF);ncbi_397400(TGFB3);ncbi_397491(IGF1);ncbi_397608(TPM4);ncbi_100155091(ITGA5);ncbi_414396(ACTB);ncbi_100523919(…	K09290+K10366+K01283+K06487+K10373+K12641+K10374+K12314+K06481+K06588+K12749+K05719+K06493+K13375+K03156+K13377+K05459+K10375+K06484+K05692+K04869+K04851+K06483+K07200+K04871+K12564+K13376+K01283+K06265+K04859+K06585+K12567+K06485+K06480+K12569+K04864+K04861+K06587
Organismal Systems	Nervous system	Dopaminergic synapse	60	126	0.119118	0.204545	ko04728	ncbi_414424(MAOA);ncbi_414909(MAOB);ncbi_574062(MAPK12);ncbi_654405(GNAQ);ncbi_733611(PPP1CA);ncbi_100037286(ARNTL);ncbi_397523(GNAI2);ncbi_100049657(GNAS);ncbi_100270820(GNG12);ncbi_100126861(AKT1);ncbi_397090(PPP2R2A);ncbi_100154522(GNB3);ncbi_100525377(PPP2R5E);ncbi_100127478(AKT2);ncbi_397088(PPP2R1A);ncbi_397089(PPP2R2B);ncbi_397378(PPP1CB);ncbi_397394(CAMK2G);ncbi_397448(KCNJ5);ncbi_1001579…	K00274+K00274+K04441+K04634+K06269+K02296+K04630+K04632+K04347+K04456+K04354+K07825+K11584+K04456+K03456+K04354+K06269+K04515+K04999+K04539+K04348+K05002+K04441+K09048+K09048+K04440+K05200+K04851+K09048+K05199+K19663+K10396+K04633+K05198+K11584+K04546+K05858+K09047+K04540+K10396+K02677+K04958+K11583+K04538+K08045+K15493+K04833+K04515+K11583+K11584+K05858+K04543+K05209+K05210+K04959+K04534+K04536+…
Metabolism	Amino acid metabolism	Phenylalanine metabolism	12	21	0.119628	0.204545	ko00360	ncbi_414424(MAOA);ncbi_414909(MAOB);ncbi_397412(MIF);ncbi_397443(HPD);ncbi_396967(GOT1);ncbi_396968(GOT2);ncbi_100522257(IL4I1);ncbi_100525099(LOC100525099);ncbi_100526075(ALDH3A1);ncbi_100520329(LOC100520329);ncbi_100521900(PAH);ncbi_100524382(LOC100524382)	K00274+K00274+K07253+K00457+K14454+K14455+K03334+K03334+K00129+K00276+K00500+K03334
Human Diseases	Immune diseases	Rheumatoid arthritis	42	86	0.121681	0.206903	ko05323	ncbi_445528(SLA-DMA);ncbi_396565(IL1B2);ncbi_494460(CXCL12);ncbi_733681(ITGAL);ncbi_100127162(TNFSF13);ncbi_399541(TLR4);ncbi_100037921(SLA-DQB1);ncbi_100153386(SLA-DRB1);ncbi_100135040(SLA-DRA);ncbi_100135050(SLA-DMB);ncbi_100153387(SLA-DQA1);ncbi_100135049(SLA-DOB);ncbi_396613(CCL5);ncbi_100152358(ATP6V1G2);ncbi_100155581(LTB);ncbi_100157996(SLA-DOA);ncbi_100513084(CSF1);ncbi_396623(TLR2);ncbi_…	K06752+K04519+K10031+K05718+K05475+K10160+K06752+K06752+K06752+K06752+K06752+K06752+K12499+K02152+K03157+K06752+K05453+K10159+K06856+K04448+K06464+K05482+K13375+K03156+K05448+K13377+K14379+K14624+K05413+K05096+K02154+K02146+K01365+K02151+K05147+K02150+K05121+K13376+K03662+K05417+K03661+K10785
Human Diseases	Cancers	Non-small cell lung cancer	32	64	0.122766	0.206903	ko05223	ncbi_733648(STAT3);ncbi_100144492(CDK4);ncbi_733621(FOXO3);ncbi_100192436(GRB2);ncbi_100126861(AKT1);ncbi_100152997(GADD45G);ncbi_100127478(AKT2);ncbi_397276(TP53);ncbi_397070(EGFR);ncbi_397340(STAT5B);ncbi_397484(TGFA);ncbi_397550(STAT5A);ncbi_397601(ARAF);ncbi_397543(BAK1);ncbi_100518649(JAK3);ncbi_100515021(EML4);ncbi_100518131(PIK3CD);ncbi_100518074(PRKCG);ncbi_100514612(BRAF);ncbi_100621090(…	K04692+K02089+K09408+K04364+K04456+K04402+K04456+K04451+K04361+K11224+K08774+K11223+K08845+K14021+K11218+K15420+K00922+K19663+K04365+K04402+K02649+K02649+K08015+K02677+K00922+K08524+K17454+K01116+K02833+K02649+K04371+K05859
Organismal Systems	Immune system	Toll-like receptor signaling pathway	46	95	0.123961	0.206903	ko04620	ncbi_396565(IL1B2);ncbi_406188(NFKBIA);ncbi_494019(CXCL10);ncbi_574062(MAPK12);ncbi_595129(FADD);ncbi_751869(NFKB1);ncbi_100037289(IRF7);ncbi_100037937(TLR3);ncbi_100125555(LY96);ncbi_399541(TLR4);ncbi_100127355(IKBKG);ncbi_100135681(CXCL9);ncbi_397303(LBP);ncbi_100169744(CXCL11);ncbi_396613(CCL5);ncbi_100126861(AKT1);ncbi_100533555(IFNAR2);ncbi_100153785(TAB1);ncbi_100127478(AKT2);ncbi_100623776…	K04519+K04734+K12671+K04441+K02373+K02580+K09447+K05401+K05400+K10160+K07210+K05416+K05399+K12672+K12499+K04456+K05131+K04403+K04456+K05842+K05402+K10168+K10159+K11220+K05130+K04448+K10161+K03156+K06250+K10170+K03160+K05413+K04441+K00922+K04440+K05403+K04730+K03174+K02649+K04415+K04433+K09446+K02649+K00922+K02649+K04371
Metabolism	Lipid metabolism	Synthesis and degradation of ketone bodies	6	9	0.124142	0.206903	ko00072	ncbi_100524223(HMGCS1);ncbi_396978(OXCT1);ncbi_397673(HMGCS2);ncbi_100152303(ACAT2);ncbi_100522692(BDH2);ncbi_100627473(HMGCLL1)	K01641+K01027+K01641+K00626+K00019+K01640
Metabolism	Energy metabolism	Sulfur metabolism	6	9	0.124142	0.206903	ko00920	ncbi_100625272(SUOX);ncbi_106504117(ETHE1);ncbi_100153230(TST);ncbi_100154490(MPST);ncbi_100156262(PAPSS2);ncbi_106504748(PAPSS1)	K00387+K17725+K01011+K01011+K13811+K13811
Metabolism	Metabolism of cofactors and vitamins	Ubiquinone and other terpenoid-quinone biosynthesis	7	11	0.126829	0.210319	ko00130	ncbi_100286873(NQO1);ncbi_397443(HPD);ncbi_100522924(VKORC1);ncbi_100620337(GGCX);ncbi_100157055(COQ5);ncbi_110259917(COQ7);ncbi_100152047(COQ3)	K00355+K00457+K05357+K10106+K06127+K06134+K00591
Human Diseases	Cancers	Thyroid cancer	19	36	0.12855	0.212107	ko05216	ncbi_414388(TPM3);ncbi_100170126(LEF1);ncbi_100152997(GADD45G);ncbi_100156184(NCOA4);ncbi_397276(TP53);ncbi_397657(CTNNB1);ncbi_397671(PPARG);ncbi_397543(BAK1);ncbi_100153922(TCF7L2);ncbi_100155896(CCDC6);ncbi_100154471(NTRK1);ncbi_100514612(BRAF);ncbi_100621090(GADD45B);ncbi_100520507(TPR);ncbi_397306(RXRA);ncbi_100155053(RET);ncbi_110259208(HRAS);ncbi_100512951(TCF7);ncbi_445013(MAPK3)	K09290+K04492+K04402+K09289+K04451+K02105+K08530+K14021+K04491+K09288+K03176+K04365+K04402+K09291+K08524+K05126+K02833+K02620+K04371
Metabolism	Carbohydrate metabolism	Inositol phosphate metabolism	35	71	0.132043	0.214651	ko00562	ncbi_100156264(PTEN);ncbi_100312963(CDIPT);ncbi_100462756(INPP5K);ncbi_100520446(PIP4K2A);ncbi_100627099(PLCD1);ncbi_100514878(INPP1);ncbi_396979(PIK3CG);ncbi_397119(PLCD4);ncbi_397425(IMPA1);ncbi_397632(PLCZ1);ncbi_100518131(PIK3CD);ncbi_100514555(MTMR8);ncbi_100153301(ALDH6A1);ncbi_100517493(MTMR4);ncbi_100627163(PLCH1);ncbi_100525664(SYNJ1);ncbi_100521692(PIKFYVE);ncbi_100516581(PLCB4);ncbi_10…	K01110+K00999+K01106+K00920+K05857+K01107+K21289+K05857+K01092+K05861+K00922+K18083+K00140+K18082+K19006+K20279+K00921+K05858+K00923+K19006+K00911+K00889+K00920+K13712+K00922+K05860+K03084+K01116+K20278+K05858+K20279+K00920+K05859+K00911+K05858
Organismal Systems	Endocrine system	PPAR signaling pathway	35	71	0.132043	0.214651	ko03320	ncbi_399528(CPT1B);ncbi_397628(ANGPTL4);ncbi_574074(FABP5);ncbi_733702(CD36);ncbi_100037269(SLC27A1);ncbi_399532(FABP3);ncbi_100113422(ACOX1);ncbi_397553(NR1H3);ncbi_100126283(AQP7);ncbi_100142670(PLIN5);ncbi_399527(CPT1A);ncbi_100233169(ACSL3);ncbi_100286807(APOA5);ncbi_444997(FADS2);ncbi_100519491(CPT2);ncbi_494011(SLC27A2);ncbi_396670(SCD);ncbi_397104(ACADM);ncbi_397212(DBI);ncbi_397402(PLIN2)…	K19523+K08767+K08754+K06259+K08745+K08752+K00232+K08536+K08771+K20255+K08765+K01897+K09025+K10226+K08766+K08746+K00507+K00249+K08762+K17284+K08761+K07296+K08530+K08757+K00864+K07513+K10214+K08770+K08745+K19524+K07514+K08524+K15013+K08748+K00232
Organismal Systems	Endocrine system	Adipocytokine signaling pathway	35	71	0.132043	0.214651	ko04920	ncbi_406188(NFKBIA);ncbi_399528(CPT1B);ncbi_404694(ADIPOR2);ncbi_396836(LEPR);ncbi_733648(STAT3);ncbi_733702(CD36);ncbi_751869(NFKB1);ncbi_100037306(TNFRSF1B);ncbi_100127355(IKBKG);ncbi_493186(SOCS3);ncbi_399527(CPT1A);ncbi_100233169(ACSL3);ncbi_100126861(AKT1);ncbi_100154993(ACACB);ncbi_100512686(IRS1);ncbi_100127478(AKT2);ncbi_396832(LEP);ncbi_396863(POMC);ncbi_397086(TNF);ncbi_397201(JAK2);ncb…	K04734+K19523+K07297+K05062+K04692+K06259+K02580+K05141+K07210+K04696+K08765+K01897+K04456+K01946+K16172+K04456+K05424+K05228+K03156+K04447+K07296+K07203+K04440+K01084+K02581+K07200+K07293+K19524+K08524+K17446+K15013+K07298+K03171+K07293+K05872
Organismal Systems	Endocrine system	Insulin signaling pathway	64	136	0.135598	0.219349	ko04910	ncbi_733611(PPP1CA);ncbi_100037966(SOCS2);ncbi_100101924(EIF4E2);ncbi_396667(PTPN1);ncbi_494561(HK2);ncbi_100141306(PYGL);ncbi_493186(SOCS3);ncbi_100151746(FLOT1);ncbi_100192436(GRB2);ncbi_100192444(CRK);ncbi_100126861(AKT1);ncbi_100310801(PHKG2);ncbi_100134828(FBP2);ncbi_574064(GYS1);ncbi_100533200(PRKCZ);ncbi_100307052(SOCS1);ncbi_100154993(ACACB);ncbi_100152344(HK1);ncbi_100627508(EIF4EBP1);nc…	K06269+K04695+K03259+K05696+K00844+K00688+K04696+K07192+K04364+K04438+K04456+K00871+K03841+K00693+K18952+K04694+K01946+K00844+K07205+K16172+K04456+K03841+K06269+K04739+K07188+K08845+K06279+K17449+K04688+K00688+K00844+K00922+K07203+K03259+K04440+K01084+K04688+K12407+K07195+K22517+K07200+K04365+K07194+K07189+K02649+K04375+K07190+K02649+K07201+K07192+K00922+K17448+K00688+K17446+K07190+K02833+K13296+…
Organismal Systems	Circulatory system	Vascular smooth muscle contraction	55	116	0.140297	0.225844	ko04270	ncbi_444999(GUCY1B3);ncbi_553100(GUCY1A3);ncbi_654405(GNAQ);ncbi_733611(PPP1CA);ncbi_100049657(GNAS);ncbi_396807(MYL6);ncbi_100152597(PLA2G12B);ncbi_100512698(NPR2);ncbi_100157760(MYL9);ncbi_100512662(PLA2G2D);ncbi_397155(RAMP2);ncbi_397172(CALCRL);ncbi_397378(PPP1CB);ncbi_397434(KCNMA1);ncbi_397457(EDNRA);ncbi_397601(ARAF);ncbi_100152067(ADCY4);ncbi_100514711(PLA2G6);ncbi_100520687(PLA2G4A);ncbi…	K12319+K12318+K04634+K06269+K04632+K12751+K01047+K12324+K12755+K01047+K08448+K04577+K06269+K04936+K04197+K08845+K08044+K16343+K16342+K04851+K04166+K04937+K12327+K19663+K04226+K04365+K12330+K07532+K06068+K05858+K00907+K17388+K18051+K12319+K04267+K02677+K04958+K08045+K08042+K05858+K01047+K08043+K04371+K18050+K08048+K12323+K08046+K04941+K04959+K08047+K00907+K01047+K16342+K16342+K05858
Human Diseases	Cardiovascular diseases	Arrhythmogenic right ventricular cardiomyopathy (ARVC)	33	67	0.142083	0.227608	ko05412	ncbi_497636(DMD);ncbi_397285(ITGAV);ncbi_100126859(LMNA);ncbi_100170126(LEF1);ncbi_397483(ITGA2);ncbi_100134977(ITGB5);ncbi_397019(ITGB1);ncbi_397063(ITGB3);ncbi_397592(JUP);ncbi_397657(CTNNB1);ncbi_100155091(ITGA5);ncbi_100153922(TCF7L2);ncbi_100519531(ACTN3);ncbi_100523778(CTNNA1);ncbi_414396(ACTB);ncbi_100526169(PKP2);ncbi_100156744(DSP);ncbi_100523919(CACNG4);ncbi_100511102(CACNA1D);ncbi_1005…	K10366+K06487+K12641+K04492+K06481+K06588+K05719+K06493+K10056+K02105+K06484+K04491+K21073+K05691+K05692+K12642+K10381+K04869+K04851+K06483+K04871+K12564+K06265+K04859+K06585+K06485+K06480+K12569+K02620+K04864+K04861+K06736+K06587
Environmental Information Processing	Signal transduction	Hippo signaling pathway - multiple species	15	28	0.14859	0.236883	ko04392	ncbi_654299(TEAD3);ncbi_100152085(TEAD4);ncbi_100216478(TEAD1);ncbi_100152580(RASSF4);ncbi_100523244(LOC100523244);ncbi_100517174(MOB1B);ncbi_100157105(RASSF2);ncbi_100157790(FRMD6);ncbi_100623166(DCHS1);ncbi_100738579(LIMD1);ncbi_100738341(MOB1A);ncbi_100625350(TEAD2);ncbi_100626166(AJUBA);ncbi_100626442(DCHS2);ncbi_100622618(FAT4)	K09448+K09448+K09448+K09851+K08960+K06685+K09851+K16822+K16507+K16682+K06685+K09448+K16682+K16507+K16669
Human Diseases	Infectious diseases	Salmonella infection	39	81	0.15853	0.251514	ko05132	ncbi_396565(IL1B2);ncbi_574062(MAPK12);ncbi_751869(NFKB1);ncbi_780428(CDC42);ncbi_100126864(IFNGR2);ncbi_399541(TLR4);ncbi_100144504(RHOG);ncbi_397303(LBP);ncbi_396859(NOS2);ncbi_100152238(IFNGR1);ncbi_100155875(ARPC4);ncbi_100154566(DYNC1I2);ncbi_100512494(PFN1);ncbi_100512789(WASF2);ncbi_100144476(TLR5);ncbi_396913(JUN);ncbi_397057(IL18);ncbi_397319(CASP1);ncbi_100156630(MAPK14);ncbi_100521540(…	K04519+K04441+K02580+K04393+K05133+K10160+K07863+K05399+K13241+K05132+K05755+K10415+K05759+K05748+K10168+K04448+K05482+K01370+K04441+K10407+K05692+K12799+K04440+K07898+K05759+K07863+K06071+K17388+K05759+K06071+K10414+K04437+K07897+K05747+K04437+K04371+K05759+K10407+K10415
Human Diseases	Drug resistance	Platinum drug resistance	34	70	0.16228	0.256231	ko01524	ncbi_595129(FADD);ncbi_780435(LOC780435);ncbi_100037300(XIAP);ncbi_100286808(ERCC1);ncbi_100126861(AKT1);ncbi_100337665(MLH1);ncbi_100152951(GSTA4);ncbi_100514231(GSTM3);ncbi_100127478(AKT2);ncbi_100153094(LOC100153094);ncbi_396726(FASLG);ncbi_397276(TP53);ncbi_396826(FAS);ncbi_396917(TOP2A);ncbi_397266(BIRC5);ncbi_397278(PMAIP1);ncbi_397536(BCL2L1);ncbi_397567(MGST1);ncbi_397543(BAK1);ncbi_10015…	K02373+K00799+K04725+K10849+K04456+K08734+K00799+K00799+K04456+K00799+K04389+K04451+K04390+K03164+K08731+K10131+K04570+K00799+K14021+K00799+K10132+K00922+K17686+K03509+K02649+K02649+K00922+K04426+K00799+K02649+K08736+K04371+K02161+K03509
Environmental Information Processing	Signal transduction	Phosphatidylinositol signaling system	46	97	0.165751	0.25728	ko04070	ncbi_733582(CDS1);ncbi_100156264(PTEN);ncbi_100170145(CDS2);ncbi_100312963(CDIPT);ncbi_100462756(INPP5K);ncbi_100520446(PIP4K2A);ncbi_100627099(PLCD1);ncbi_100514878(INPP1);ncbi_397097(DGKA);ncbi_397119(PLCD4);ncbi_397425(IMPA1);ncbi_397632(PLCZ1);ncbi_100152613(IP6K3);ncbi_100518131(PIK3CD);ncbi_100514555(MTMR8);ncbi_100518074(PRKCG);ncbi_100517493(MTMR4);ncbi_100623707(PIK3R1);ncbi_100525664(SY…	K00981+K01110+K00981+K00999+K01106+K00920+K05857+K01107+K00901+K05857+K01092+K05861+K07756+K00922+K18083+K19663+K18082+K02649+K20279+K00921+K05858+K00923+K02649+K00911+K00889+K00901+K02677+K00920+K04958+K00922+K00901+K05860+K03084+K01116+K00901+K20278+K05858+K02649+K20279+K00920+K04959+K05859+K00911+K05858+K00901+K00901
Metabolism	Lipid metabolism	alpha-Linolenic acid metabolism	12	22	0.165768	0.25728	ko00592	ncbi_100113422(ACOX1);ncbi_444997(FADS2);ncbi_100152597(PLA2G12B);ncbi_100512662(PLA2G2D);ncbi_100514711(PLA2G6);ncbi_100520687(PLA2G4A);ncbi_100515577(ACAA1);ncbi_110259864(LOC110259864);ncbi_110261109(PLA2G2E);ncbi_102162529(PLA2G4D);ncbi_100514811(PLA2G4E);ncbi_100523005(ACOX3)	K00232+K10226+K01047+K01047+K16343+K16342+K07513+K01047+K01047+K16342+K16342+K00232
Organismal Systems	Excretory system	Proximal tubule bicarbonate reclamation	12	22	0.165768	0.25728	ko04964	ncbi_396898(ATP1B1);ncbi_503546(SLC4A4);ncbi_396828(ATP1A2);ncbi_100329126(ATP1A3);ncbi_100511956(CA4);ncbi_100157162(GLUD1);ncbi_396894(MDH1);ncbi_397481(ATP1A1);ncbi_407773(AQP1);ncbi_100154873(LOC100154873);ncbi_100156039(SLC38A3);ncbi_100157711(LOC100157711)	K01540+K13575+K01539+K01539+K18246+K00261+K00025+K01539+K09864+K18245+K13576+K01539
Human Diseases	Neurodegenerative diseases	Amyotrophic lateral sclerosis (ALS)	24	48	0.166062	0.25728	ko05014	ncbi_574062(MAPK12);ncbi_100037306(TNFRSF1B);ncbi_397036(SOD1);ncbi_102165927(TOMM40);ncbi_397276(TP53);ncbi_397086(TNF);ncbi_397319(CASP1);ncbi_397536(BCL2L1);ncbi_397568(CAT);ncbi_396603(PPP3CB);ncbi_100156630(MAPK14);ncbi_100524985(TOMM40L);ncbi_100625117(PPP3R2);ncbi_100627068(SLC1A2);ncbi_100622950(GRIA2);ncbi_100524813(DAXX);ncbi_100625407(NEFM);ncbi_100625946(MAP2K6);ncbi_100622769(MAP3K5)…	K04441+K05141+K04565+K11518+K04451+K03156+K01370+K04570+K03781+K04348+K04441+K11518+K06268+K05613+K05198+K02308+K04573+K04433+K04426+K13240+K05209+K06268+K05210+K02161
Organismal Systems	Nervous system	Long-term potentiation	31	64	0.181495	0.279876	ko04720	ncbi_654405(GNAQ);ncbi_733611(PPP1CA);ncbi_100523972(RPS6KA1);ncbi_397378(PPP1CB);ncbi_397394(CAMK2G);ncbi_397601(ARAF);ncbi_396603(PPP3CB);ncbi_100522294(RPS6KA6);ncbi_100518074(PRKCG);ncbi_100625117(PPP3R2);ncbi_100622950(GRIA2);ncbi_100514612(BRAF);ncbi_100625610(GRM1);ncbi_100152555(RAP1B);ncbi_100516581(PLCB4);ncbi_100522174(RPS6KA3);ncbi_100515364(CAMK4);ncbi_397184(PRKCA);ncbi_397454(ITPR1…	K04634+K06269+K04373+K06269+K04515+K08845+K04348+K04373+K19663+K06268+K05198+K04365+K04603+K07836+K05858+K04373+K05869+K02677+K04958+K04515+K02833+K05858+K05209+K06268+K04371+K08048+K05210+K08014+K04959+K05858+K04604
Human Diseases	Infectious diseases	Pertussis	35	73	0.183209	0.281205	ko05133	ncbi_414437(C5);ncbi_445461(C1QA);ncbi_445532(CFL1);ncbi_396565(IL1B2);ncbi_397274(C1S);ncbi_574062(MAPK12);ncbi_751869(NFKB1);ncbi_396611(IRF1);ncbi_448981(C2);ncbi_100125555(LY96);ncbi_399541(TLR4);ncbi_445467(C4A);ncbi_397523(GNAI2);ncbi_100144304(SERPING1);ncbi_396859(NOS2);ncbi_100518846(C1QB);ncbi_445460(C1QC);ncbi_100514823(NLRP3);ncbi_100623776(TICAM1);ncbi_396913(JUN);ncbi_396943(ITGB2);…	K03994+K03986+K05765+K04519+K01331+K04441+K02580+K09444+K01332+K05400+K10160+K03989+K04630+K04001+K13241+K03987+K03988+K12800+K05842+K04448+K06464+K04002+K05719+K03990+K03156+K01370+K06484+K04441+K12799+K04440+K05403+K04003+K04730+K04371+K01330
Metabolism	Glycan biosynthesis and metabolism	Glycosphingolipid biosynthesis - globo and isoglobo series	9	16	0.184545	0.281943	ko00603	ncbi_100142664(HEXA);ncbi_100142667(NAGA);ncbi_100415928(GLA);ncbi_396958(HEXB);ncbi_397138(FUT1);ncbi_397634(B3GALNT1);ncbi_100524987(A4GALT);ncbi_110256486(GBGT1);ncbi_100627772(ST3GAL2)	K12373+K01204+K01189+K12373+K00718+K00719+K01988+K00722+K03368
Organismal Systems	Endocrine system	Thyroid hormone synthesis	34	71	0.190065	0.287702	ko04918	ncbi_396898(ATP1B1);ncbi_654405(GNAQ);ncbi_100049657(GNAS);ncbi_396828(ATP1A2);ncbi_100329126(ATP1A3);ncbi_100522203(PDIA4);ncbi_397403(GPX1);ncbi_397481(ATP1A1);ncbi_397560(TSHR);ncbi_397658(TSHB);ncbi_100152067(ADCY4);ncbi_100156166(TTF2);ncbi_100516663(CREB3L1);ncbi_100522979(CREB3L3);ncbi_100519691(GPX8);ncbi_100520468(CREB3L2);ncbi_100518074(PRKCG);ncbi_396625(GSR);ncbi_100516581(PLCB4);ncbi…	K01540+K04634+K04632+K01539+K01539+K09582+K00432+K01539+K04249+K05251+K08044+K15173+K09048+K09048+K00432+K09048+K19663+K00383+K05858+K09047+K02677+K04958+K08045+K06233+K08042+K05858+K08043+K08048+K01539+K08046+K04959+K08047+K00432+K05858
Organismal Systems	Immune system	Complement and coagulation cascades	38	80	0.19053	0.287702	ko04610	ncbi_414437(C5);ncbi_445461(C1QA);ncbi_397274(C1S);ncbi_100037954(C8B);ncbi_448981(C2);ncbi_445467(C4A);ncbi_100144304(SERPING1);ncbi_100125972(SERPINC1);ncbi_100157642(THBD);ncbi_100156239(VSIG4);ncbi_100048955(C5AR1);ncbi_100518846(C1QB);ncbi_445460(C1QC);ncbi_399543(VWF);ncbi_397688(SERPINA1);ncbi_396743(CD55);ncbi_396922(CD46);ncbi_396943(ITGB2);ncbi_396982(C4BPA);ncbi_397025(CLU);ncbi_397072…	K03994+K03986+K01331+K03998+K01332+K03989+K04001+K03911+K03907+K19822+K04010+K03987+K03988+K03900+K03984+K04006+K04007+K06464+K04002+K17252+K03990+K01343+K01324+K03902+K04008+K03996+K03913+K01300+K04003+K04007+K03898+K03916+K03910+K01334+K04012+K04007+K04009+K01330
Metabolism	Metabolism of cofactors and vitamins	Thiamine metabolism	8	14	0.19093	0.287702	ko00730	ncbi_100521423(AK1);ncbi_100524699(TPK1);ncbi_100521229(LOC100521229);ncbi_100737301(ACP1);ncbi_102167403(AK8);ncbi_100620859(AK2);ncbi_100170147(ALPL);ncbi_100152573(AK7)	K00939+K00949+K01077+K14394+K00939+K00939+K01077+K00939
Metabolism	Metabolism of cofactors and vitamins	Nicotinate and nicotinamide metabolism	15	29	0.192613	0.288919	ko00760	ncbi_100511702(CD38);ncbi_100525616(AOX2);ncbi_100154612(NT5C2);ncbi_100518171(NMRK1);ncbi_100526240(NT5C);ncbi_100513046(NT5M);ncbi_100623339(QPRT);ncbi_100625942(BST1);ncbi_100516797(LOC100516797);ncbi_100515332(NMNAT2);ncbi_110256004(NT5C3B);ncbi_100526144(NNT);ncbi_100512459(NUDT12);ncbi_100037271(ENPP1);ncbi_403161(NAPRT)	K01242+K00157+K01081+K10524+K01081+K01081+K00767+K18152+K01081+K06210+K01081+K00323+K03426+K01513+K00763
Metabolism	Metabolism of other amino acids	Taurine and hypotaurine metabolism	7	12	0.197137	0.294368	ko00430	ncbi_100312964(CDO1);ncbi_396928(GAD1);ncbi_397095(GGT1);ncbi_100157523(GGT5);ncbi_100153304(ADO);ncbi_100515377(CSAD);ncbi_102158534(LOC102158534)	K00456+K01580+K18592+K18592+K10712+K01594+K00659
Human Diseases	Immune diseases	Autoimmune thyroid disease	24	49	0.200657	0.298274	ko05320	ncbi_445528(SLA-DMA);ncbi_100037288(SLA-3);ncbi_100037921(SLA-DQB1);ncbi_100153386(SLA-DRB1);ncbi_100135031(SLA-2);ncbi_100135036(SLA-8);ncbi_100135037(SLA-6);ncbi_100135040(SLA-DRA);ncbi_100135050(SLA-DMB);ncbi_100153387(SLA-DQA1);ncbi_100135049(SLA-DOB);ncbi_100157996(SLA-DOA);ncbi_396650(SLA-7);ncbi_396726(FASLG);ncbi_396781(LOC396781);ncbi_396826(FAS);ncbi_397395(CD40);ncbi_397441(CD86);ncbi_…	K06752+K06751+K06752+K06752+K06751+K06751+K06751+K06752+K06752+K06752+K06752+K06752+K06751+K04389+K06856+K04390+K03160+K05413+K04249+K05251+K07818+K06751+K06751+K10785
Human Diseases	Cancers	Endometrial cancer	28	58	0.203551	0.301219	ko05213	ncbi_100170126(LEF1);ncbi_733621(FOXO3);ncbi_100192436(GRB2);ncbi_100156264(PTEN);ncbi_100126861(AKT1);ncbi_100337665(MLH1);ncbi_100152997(GADD45G);ncbi_100579172(APC2);ncbi_100127478(AKT2);ncbi_397276(TP53);ncbi_397070(EGFR);ncbi_397601(ARAF);ncbi_397657(CTNNB1);ncbi_397543(BAK1);ncbi_100153922(TCF7L2);ncbi_100523778(CTNNA1);ncbi_100518131(PIK3CD);ncbi_100514612(BRAF);ncbi_100621090(GADD45B);ncb…	K04492+K09408+K04364+K01110+K04456+K08734+K04402+K02085+K04456+K04451+K04361+K08845+K02105+K14021+K04491+K05691+K00922+K04365+K04402+K02649+K04375+K02649+K04385+K00922+K02833+K02649+K02620+K04371
Organismal Systems	Circulatory system	Cardiac muscle contraction	36	76	0.204727	0.301607	ko04260	ncbi_396898(ATP1B1);ncbi_414388(TPM3);ncbi_397458(SLC9A1);ncbi_100037999(TPM1);ncbi_100038000(COX7A2);ncbi_100038022(COX6B);ncbi_396693(TPM2);ncbi_100155687(UQCR10);ncbi_100152267(ACTC1);ncbi_396828(ATP1A2);ncbi_100329126(ATP1A3);ncbi_100157621(UQCRB);ncbi_100515755(MYL3);ncbi_397481(ATP1A1);ncbi_397608(TPM4);ncbi_399685(COX7A1);ncbi_100522725(LOC100522725);ncbi_100524239(LOC100524239);ncbi_10052…	K01540+K09290+K05742+K10373+K02270+K02267+K10374+K00419+K12314+K01539+K01539+K00417+K12749+K01539+K10375+K02270+K02273+K00420+K00413+K00411+K04869+K04851+K02271+K04871+K04859+K02263+K02266+K01539+K04864+K04861+K02267+K02271+K02256+K02261+K00412+K02267
Metabolism	Metabolism of cofactors and vitamins	Riboflavin metabolism	5	8	0.207288	0.304023	ko00740	ncbi_397414(ACP5);ncbi_100520822(RFK);ncbi_100625219(BLVRB);ncbi_100737301(ACP1);ncbi_100037271(ENPP1)	K14379+K00861+K05901+K14394+K01513
Metabolism	Metabolism of other amino acids	Phosphonate and phosphinate metabolism	4	6	0.20899	0.305163	ko00440	ncbi_100512162(SELENOI);ncbi_100152643(PCYT1B);ncbi_100154792(CEPT1);ncbi_100523738(CHPT1)	K00993+K00968+K13644+K00994
Human Diseases	Neurodegenerative diseases	Alzheimer disease	77	170	0.216676	0.314991	ko05010	ncbi_396565(IL1B2);ncbi_574054(ATP5G1);ncbi_595129(FADD);ncbi_641350(SNCA);ncbi_654405(GNAQ);ncbi_733700(CDK5);ncbi_780410(PSEN2);ncbi_100579141(NDUFA4);ncbi_100038000(COX7A2);ncbi_100038022(COX6B);ncbi_100048954(SDHD);ncbi_397393(CAPN2);ncbi_100155687(UQCR10);ncbi_397345(ADAM10);ncbi_100157621(UQCRB);ncbi_100516962(ATP2A1);ncbi_396823(GAPDH);ncbi_100154978(APH1A);ncbi_100513030(NDUFC2);ncbi_1005…	K04519+K02128+K02373+K04528+K04634+K02090+K04522+K03948+K02270+K02267+K00237+K03853+K00419+K06704+K00417+K05853+K00134+K06172+K03968+K02128+K03956+K04521+K01367+K04390+K05853+K03156+K04524+K04520+K02270+K04348+K03941+K02273+K02134+K00420+K08860+K00413+K00236+K00411+K04851+K03934+K03954+K03939+K11351+K08683+K02271+K02127+K06268+K03960+K02128+K03935+K08852+K07747+K05858+K02136+K05853+K04958+K02131+…
Genetic Information Processing	Translation	Ribosome	62	136	0.22596	0.326934	ko03010	ncbi_414420(RPS28);ncbi_414419(RPL32);ncbi_733592(RPL6);ncbi_733593(RPL10);ncbi_733671(RPS3);ncbi_100037993(RPL10A);ncbi_100037994(RPL14);ncbi_100037995(RPL27);ncbi_414418(RPL7);ncbi_100135671(RPL5);ncbi_414398(RPL23);ncbi_414390(RPS3A);ncbi_414397(RPS16);ncbi_100156811(RPL30);ncbi_397611(RPS4X);ncbi_100627537(RPL9);ncbi_100155047(MRPL15);ncbi_396768(RPL3);ncbi_100620094(RPL15);ncbi_780432(RPL13A…	K02979+K02912+K02934+K02866+K02985+K02865+K02875+K02901+K02937+K02932+K02894+K02984+K02960+K02908+K02987+K02940+K02876+K02925+K02877+K02872+K02949+K02880+K02953+K02973+K02905+K02891+K02958+K02866+K02926+K02882+K02902+K02977+K02978+K02995+K02992+K02885+K02893+K02939+K02891+K02978+K02896+K02900+K02899+K02959+K02938+K02930+K02870+K02924+K02915+K02924+K02935+K02929+K02914+K02957+K02925+K02980+K02910+…
Organismal Systems	Excretory system	Vasopressin-regulated water reabsorption	21	43	0.226872	0.326934	ko04962	ncbi_100147810(AQP2);ncbi_100049657(GNAS);ncbi_100157773(DYNLL1);ncbi_100529116(ARHGDIA);ncbi_100154566(DYNC1I2);ncbi_100155466(ARHGDIB);ncbi_100626043(DCTN4);ncbi_100513078(DYNC2LI1);ncbi_100513782(RAB11B);ncbi_397462(AVPR2);ncbi_100516663(CREB3L1);ncbi_100522979(CREB3L3);ncbi_100520468(CREB3L2);ncbi_100515635(CREB5);ncbi_100624195(DYNC2H1);ncbi_100523599(STX4);ncbi_100524641(DCTN5);ncbi_1005144…	K09865+K04632+K10418+K12462+K10415+K12462+K10426+K10417+K07905+K04228+K09048+K09048+K09048+K09047+K10414+K13502+K10427+K08043+K08046+K07888+K10415
Cellular Processes	Cellular community - eukaryotes	Tight junction	75	166	0.228908	0.327534	ko04530	ncbi_494457(RDX);ncbi_494458(MSN);ncbi_733594(TUBA1B);ncbi_733637(LOC733637);ncbi_780428(CDC42);ncbi_403154(CFTR);ncbi_100144492(CDK4);ncbi_100127138(F11R);ncbi_100145887(ARHGEF2);ncbi_100127486(CLDN7);ncbi_100294676(CLDN18);ncbi_100294682(CLDN19);ncbi_396997(CLDN5);ncbi_733578(CLDN4);ncbi_100302020(CLDN6);ncbi_100302022(CLDN9);ncbi_397236(OCLN);ncbi_396807(MYL6);ncbi_397090(PPP2R2A);ncbi_1005332…	K05762+K05763+K07374+K12757+K04393+K05031+K02089+K06089+K12791+K06087+K06087+K06087+K06087+K06087+K06087+K06087+K06088+K12751+K04354+K18952+K05699+K12755+K08367+K21108+K04448+K05719+K03456+K04354+K10352+K09183+K07374+K05704+K06090+K05692+K06099+K07374+K05699+K12757+K04440+K04851+K07374+K04416+K21098+K07200+K08020+K06102+K06104+K16819+K07839+K08018+K06106+K10352+K07374+K05702+K10352+K17388+K08007+…
Metabolism	Metabolism of terpenoids and polyketides	Terpenoid backbone biosynthesis	11	21	0.22937	0.327534	ko00900	ncbi_100312977(PDSS2);ncbi_100152301(PMVK);ncbi_100514410(ICMT);ncbi_100524223(HMGCS1);ncbi_397673(HMGCS2);ncbi_100152303(ACAT2);ncbi_100152230(MVK);ncbi_100624596(PCYOX1);ncbi_100625049(LOC100625049);ncbi_110260885(MVD);ncbi_106507628(ZMPSTE24)	K12505+K13273+K00587+K01641+K01641+K00626+K00869+K05906+K01823+K01597+K06013
Organismal Systems	Nervous system	Serotonergic synapse	51	111	0.230266	0.327534	ko04726	ncbi_397431(HTR4);ncbi_414424(MAOA);ncbi_414909(MAOB);ncbi_654405(GNAQ);ncbi_397523(GNAI2);ncbi_100049657(GNAS);ncbi_100270820(GNG12);ncbi_100154522(GNB3);ncbi_396971(ALOX15);ncbi_397158(HTR7);ncbi_397448(KCNJ5);ncbi_397563(HTR1B);ncbi_397601(ARAF);ncbi_397663(APP);ncbi_100157949(GNB5);ncbi_397541(PTGS1);ncbi_100152828(KCNJ9);ncbi_100524940(LOC100524940);ncbi_100520687(PLA2G4A);ncbi_100511102(CAC…	K04160+K00274+K00274+K04634+K04630+K04632+K04347+K07825+K00460+K04163+K04999+K04153+K08845+K04520+K04539+K00509+K05002+K07418+K16342+K04851+K19663+K04819+K05181+K04365+K04546+K04153+K17720+K05858+K04540+K02677+K08022+K04958+K04538+K08045+K00461+K04892+K02833+K05858+K04543+K04943+K04371+K00502+K08014+K04959+K07418+K04534+K16342+K16342+K04536+K05858+K05181
Human Diseases	Cancers	Renal cell carcinoma	32	68	0.236991	0.33437	ko05211	ncbi_780428(CDC42);ncbi_396696(HIF1A);ncbi_100192436(GRB2);ncbi_100192444(CRK);ncbi_100126861(AKT1);ncbi_100302363(ETS1);ncbi_100627128(FH);ncbi_100127478(AKT2);ncbi_396913(JUN);ncbi_397078(TGFB1);ncbi_397157(VEGFA);ncbi_397400(TGFB3);ncbi_397484(TGFA);ncbi_397601(ARAF);ncbi_100152368(EGLN3);ncbi_100518131(PIK3CD);ncbi_100511298(TFE3);ncbi_100739306(VHL);ncbi_100514612(BRAF);ncbi_100152555(RAP1B)…	K04393+K08268+K04364+K04438+K04456+K02678+K01679+K04456+K04448+K13375+K05448+K13377+K08774+K08845+K09592+K00922+K09105+K03871+K04365+K07836+K02649+K09592+K07293+K02649+K13376+K03870+K00922+K04410+K02833+K02649+K04371+K07293
Metabolism	Nucleotide metabolism	Purine metabolism	77	171	0.237098	0.33437	ko00230	ncbi_444999(GUCY1B3);ncbi_553100(GUCY1A3);ncbi_733683(NME2);ncbi_100048943(ADSSL1);ncbi_396825(PDE4A);ncbi_100157188(ADCY10);ncbi_100628241(POLR2H);ncbi_100626052(POLD3);ncbi_100512698(NPR2);ncbi_397566(PGM1);ncbi_396555(PDE3A);ncbi_397079(ADA2);ncbi_397193(GUCY2C);ncbi_100155691(AK3);ncbi_100152067(ADCY4);ncbi_100154035(POLR3D);ncbi_100158154(PKM);ncbi_100154573(GMPR);ncbi_100157033(POLR3H);ncbi…	K12319+K12318+K00940+K01939+K13293+K11265+K03016+K03504+K12324+K01835+K19021+K19572+K12320+K00944+K08044+K03026+K00873+K00364+K03022+K01081+K00939+K00942+K14721+K15779+K01081+K01081+K00940+K00088+K00759+K01510+K00856+K13293+K03014+K18283+K13758+K01081+K01511+K03505+K03024+K03027+K01519+K03015+K01490+K18437+K12319+K03005+K01081+K08045+K00939+K11787+K16855+K18438+K13811+K13755+K13298+K08042+K01511+…
Metabolism	Carbohydrate metabolism	Glyoxylate and dicarboxylate metabolism	15	30	0.241948	0.339756	ko00630	ncbi_100153866(ACSS2);ncbi_100153961(HOGA1);ncbi_397039(MDH2);ncbi_396679(AMT);ncbi_396894(MDH1);ncbi_100158147(PCCB);ncbi_396944(GLUL);ncbi_397129(DLD);ncbi_397519(CS);ncbi_397568(CAT);ncbi_100152303(ACAT2);ncbi_100739035(PGP);ncbi_100154014(GRHPR);ncbi_397181(SHMT1);ncbi_110261260(GCSH)	K01895+K18123+K00026+K00605+K00025+K01966+K01915+K00382+K01647+K03781+K00626+K19269+K00049+K00600+K02437
Cellular Processes	Cell growth and death	Cell cycle	55	121	0.251668	0.350836	ko04110	ncbi_497234(FZR1);ncbi_780426(CCND3);ncbi_100048934(WEE2);ncbi_100135668(CCNB2);ncbi_397379(CDC20);ncbi_100144474(CDC25C);ncbi_100144492(CDK4);ncbi_100192446(DBF4);ncbi_100192447(CHEK2);ncbi_100286809(PKMYT1);ncbi_397662(CCNB1);ncbi_100329127(CDC25B);ncbi_100329128(SKP2);ncbi_100152997(GADD45G);ncbi_100512048(CCNE2);ncbi_100155304(SMAD2);ncbi_397276(TP53);ncbi_397078(TGFB1);ncbi_397142(SMAD4);ncb…	K03364+K10152+K06632+K21770+K03363+K05867+K02089+K06629+K06641+K06633+K05868+K05866+K03875+K04402+K06626+K04500+K04451+K13375+K04501+K10151+K04500+K13377+K06624+K02541+K16198+K02213+K06635+K06636+K13728+K02540+K06626+K04402+K06623+K21771+K16198+K02603+K06627+K16197+K06671+K02365+K03359+K06639+K02607+K13376+K09392+K02542+K17454+K03349+K06645+K06631+K02178+K06636+K08866+K06637+K03351
Metabolism	Global and overview maps	2-Oxocarboxylic acid metabolism	9	17	0.251964	0.350836	ko01210	ncbi_100048960(NAGS);ncbi_396967(GOT1);ncbi_396968(GOT2);ncbi_397519(CS);ncbi_100524618(GPT);ncbi_100521318(GPT2);ncbi_396841(BCAT2);ncbi_100525850(IDH3G);ncbi_102166364(IDH1)	K11067+K14454+K14455+K01647+K00814+K00814+K00826+K00030+K00031
Metabolism	Lipid metabolism	Linoleic acid metabolism	14	28	0.253299	0.351214	ko00591	ncbi_100152910(CYP1A2);ncbi_100144468(CYP3A22);ncbi_100152597(PLA2G12B);ncbi_100512662(PLA2G2D);ncbi_396971(ALOX15);ncbi_403216(CYP2E1);ncbi_100514711(PLA2G6);ncbi_100524940(LOC100524940);ncbi_100520687(PLA2G4A);ncbi_110259864(LOC110259864);ncbi_110261109(PLA2G2E);ncbi_110261221(LOC110261221);ncbi_102162529(PLA2G4D);ncbi_100514811(PLA2G4E)	K07409+K07424+K01047+K01047+K00460+K07415+K16343+K07418+K16342+K01047+K01047+K07418+K16342+K16342
Organismal Systems	Excretory system	Aldosterone-regulated sodium reabsorption	18	37	0.257971	0.356194	ko04960	ncbi_396898(ATP1B1);ncbi_100192448(SLC9A3R2);ncbi_396828(ATP1A2);ncbi_100329126(ATP1A3);ncbi_100512686(IRS1);ncbi_397481(ATP1A1);ncbi_397491(IGF1);ncbi_100518131(PIK3CD);ncbi_100518074(PRKCG);ncbi_100623707(PIK3R1);ncbi_100620970(NR3C2);ncbi_100511937(LOC100511937);ncbi_397184(PRKCA);ncbi_100622559(PIK3CB);ncbi_100739510(PIK3R2);ncbi_396755(INSR);ncbi_445013(MAPK3);ncbi_100157711(LOC100157711)	K01540+K13358+K01539+K01539+K16172+K01539+K05459+K00922+K19663+K02649+K08555+K02649+K02677+K00922+K02649+K04527+K04371+K01539
Metabolism	Glycan biosynthesis and metabolism	Glycosphingolipid biosynthesis - ganglio series	8	15	0.264699	0.363961	ko00604	ncbi_100142664(HEXA);ncbi_396676(ST6GALNAC4);ncbi_396958(HEXB);ncbi_404690(ST6GALNAC5);ncbi_100155431(B3GALT4);ncbi_100523532(ST6GALNAC6);ncbi_100624593(GLB1);ncbi_100627772(ST3GAL2)	K12373+K03374+K12373+K03375+K00715+K03376+K12309+K03368
Human Diseases	Infectious diseases	Legionellosis	25	53	0.268074	0.367073	ko05134	ncbi_396565(IL1B2);ncbi_406188(NFKBIA);ncbi_595115(SAR1A);ncbi_751869(NFKB1);ncbi_574059(EEF1A1);ncbi_399541(TLR4);ncbi_396906(HSPA6);ncbi_100144518(HSPA1L);ncbi_100511321(HSF1);ncbi_100511890(HSPA8);ncbi_492279(HSPD1);ncbi_100144476(TLR5);ncbi_396623(TLR2);ncbi_396648(HSP70.2);ncbi_396943(ITGB2);ncbi_397057(IL18);ncbi_397072(C3);ncbi_397086(TNF);ncbi_397319(CASP1);ncbi_100522011(LOC100522011);nc…	K04519+K04734+K07953+K02580+K03231+K10160+K03283+K03283+K09414+K03283+K04077+K10168+K10159+K03283+K06464+K05482+K03990+K03156+K01370+K12799+K15485+K03283+K15464+K04469+K03231
Metabolism	Metabolism of other amino acids	Glutathione metabolism	24	51	0.279028	0.380493	ko00480	ncbi_780435(LOC780435);ncbi_100152951(GSTA4);ncbi_100152660(GSS);ncbi_100514231(GSTM3);ncbi_100153094(LOC100153094);ncbi_100521480(GSTK1);ncbi_397095(GGT1);ncbi_397403(GPX1);ncbi_397567(MGST1);ncbi_399537(GPX4);ncbi_100153977(GCLM);ncbi_100157523(GGT5);ncbi_100151901(LOC100151901);ncbi_100519691(GPX8);ncbi_100739583(LAP3);ncbi_100622986(G6PD);ncbi_414385(SRM);ncbi_396625(GSR);ncbi_102166364(IDH1)…	K00799+K00799+K21456+K00799+K00799+K13299+K18592+K00432+K00799+K05361+K11205+K18592+K00799+K00432+K11142+K00036+K00797+K00383+K00031+K00799+K07232+K01581+K00432+K05360
Human Diseases	Neurodegenerative diseases	Prion diseases	16	33	0.282177	0.383204	ko05020	ncbi_414437(C5);ncbi_445461(C1QA);ncbi_396565(IL1B2);ncbi_494014(PRNP);ncbi_100037954(C8B);ncbi_396613(CCL5);ncbi_397036(SOD1);ncbi_100518846(C1QB);ncbi_445460(C1QC);ncbi_100514785(LAMC1);ncbi_397526(C7);ncbi_100520726(EGR1);ncbi_100515564(NCAM1);ncbi_100522002(ELK1);ncbi_110258061(NOTCH1);ncbi_445013(MAPK3)	K03994+K03986+K04519+K05634+K03998+K12499+K04565+K03987+K03988+K05635+K03996+K09203+K06491+K04375+K02599+K04371
Organismal Systems	Environmental adaptation	Thermogenesis	101	229	0.285415	0.386012	ko04714	ncbi_399528(CPT1B);ncbi_574054(ATP5G1);ncbi_574062(MAPK12);ncbi_100579141(NDUFA4);ncbi_100038000(COX7A2);ncbi_100038022(COX6B);ncbi_100048954(SDHD);ncbi_100049704(PNPLA2);ncbi_399527(CPT1A);ncbi_100155687(UQCR10);ncbi_100049657(GNAS);ncbi_100192436(GRB2);ncbi_100233169(ACSL3);ncbi_100233193(MGLL);ncbi_100157621(UQCRB);ncbi_100157188(ADCY10);ncbi_100517823(FRS2);ncbi_100523972(RPS6KA1);ncbi_100627…	K19523+K02128+K04441+K03948+K02270+K02267+K00237+K16816+K08765+K00419+K04632+K04364+K01897+K01054+K00417+K11265+K12461+K04373+K18180+K11650+K11650+K03968+K02128+K03956+K08766+K02260+K07188+K05259+K08530+K02270+K08044+K02259+K04441+K03941+K04688+K02273+K09048+K02134+K00420+K09048+K05692+K11652+K18178+K15601+K00413+K00236+K00411+K07203+K18177+K18175+K04688+K11340+K03934+K03954+K03939+K18162+K09048+…
Metabolism	Carbohydrate metabolism	Pentose and glucuronate interconversions	11	22	0.292973	0.394616	ko00040	ncbi_396816(AKR1B1);ncbi_100158181(SORD);ncbi_100152603(UGT1A6);ncbi_396924(AKR1A1);ncbi_397040(UGP2);ncbi_397337(DHDH);ncbi_100627727(UGDH);ncbi_100624700(LOC100624700);ncbi_100628009(XYLB);ncbi_100519728(KL);ncbi_110255927(LOC110255927)	K00011+K00008+K00699+K00002+K00963+K00078+K00012+K00699+K00854+K14756+K03331
Metabolism	Carbohydrate metabolism	Citrate cycle (TCA cycle)	14	29	0.30994	0.415773	ko00020	ncbi_100048954(SDHD);ncbi_100627128(FH);ncbi_397039(MDH2);ncbi_396894(MDH1);ncbi_397054(DLAT);ncbi_397129(DLD);ncbi_397519(CS);ncbi_397690(DLST);ncbi_100524676(SDHC);ncbi_397026(SUCLG2);ncbi_100515636(OGDH);ncbi_100525850(IDH3G);ncbi_100294678(PDHA1);ncbi_102166364(IDH1)	K00237+K01679+K00026+K00025+K00627+K00382+K01647+K00658+K00236+K01900+K00164+K00030+K00161+K00031
Organismal Systems	Immune system	Intestinal immune network for IgA production	21	45	0.315564	0.421604	ko04672	ncbi_445528(SLA-DMA);ncbi_494460(CXCL12);ncbi_492312(MADCAM1);ncbi_733597(ICOS);ncbi_100127162(TNFSF13);ncbi_100037921(SLA-DQB1);ncbi_100153386(SLA-DRB1);ncbi_100135040(SLA-DRA);ncbi_100135050(SLA-DMB);ncbi_100153387(SLA-DQA1);ncbi_100135049(SLA-DOB);ncbi_100157996(SLA-DOA);ncbi_396781(LOC396781);ncbi_397078(TGFB1);ncbi_397395(CD40);ncbi_397441(CD86);ncbi_100521477(ITGA4);ncbi_733692(IL15RA);ncbi…	K06752+K10031+K06779+K06713+K05475+K06752+K06752+K06752+K06752+K06752+K06752+K06752+K06856+K13375+K03160+K05413+K06483+K05074+K06710+K05151+K10785
Metabolism	Metabolism of cofactors and vitamins	One carbon pool by folate	9	18	0.325765	0.433446	ko00670	ncbi_100627209(TYMS);ncbi_396679(AMT);ncbi_100622210(ALDH1L1);ncbi_414382(MTHFD1);ncbi_100151976(ALDH1L2);ncbi_397181(SHMT1);ncbi_100620652(GART);ncbi_100154722(MTHFD1L);ncbi_100737806(MTHFD2)	K00560+K00605+K00289+K00288+K00289+K00600+K11787+K13402+K13403
Organismal Systems	Endocrine system	GnRH signaling pathway	40	89	0.327055	0.433446	ko04912	ncbi_414423(GNRHR2);ncbi_574062(MAPK12);ncbi_654405(GNAQ);ncbi_780428(CDC42);ncbi_100049657(GNAS);ncbi_100192436(GRB2);ncbi_100519446(PLD1);ncbi_396913(JUN);ncbi_397070(EGFR);ncbi_397153(LHB);ncbi_397391(MMP2);ncbi_397394(CAMK2G);ncbi_100152067(ADCY4);ncbi_100154503(SRC);ncbi_100156630(MAPK14);ncbi_100520726(EGR1);ncbi_100521736(MAPK10);ncbi_100520687(PLA2G4A);ncbi_100511102(CACNA1D);ncbi_396617(…	K04280+K04441+K04634+K04393+K04632+K04364+K01115+K04448+K04361+K08521+K01398+K04515+K08044+K05704+K04441+K09203+K04440+K16342+K04851+K04416+K04433+K06068+K05858+K04375+K02677+K04958+K08045+K08042+K04515+K02833+K05858+K08043+K04371+K08048+K08046+K04959+K08047+K16342+K16342+K05858
Cellular Processes	Transport and catabolism	Mitophagy - animal	29	64	0.342661	0.452312	ko04137	ncbi_414902(MITF);ncbi_733576(BECN1);ncbi_733673(PRKN);ncbi_396696(HIF1A);ncbi_733621(FOXO3);ncbi_397211(CSNK2B);ncbi_100155182(ATG9A);ncbi_100462720(ATG9B);ncbi_397276(TP53);ncbi_396913(JUN);ncbi_397536(BCL2L1);ncbi_100154503(SRC);ncbi_100153782(USP30);ncbi_100513348(EIF2AK3);ncbi_100517587(BCL2L13);ncbi_100521736(MAPK10);ncbi_100511298(TFE3);ncbi_100516558(RRAS);ncbi_100627693(RAB7B);ncbi_10062…	K09455+K08334+K04556+K08268+K09408+K03115+K17907+K17907+K04451+K04448+K04570+K05704+K11851+K08860+K15485+K04440+K09105+K07829+K07898+K17987+K15464+K07897+K07831+K21357+K15637+K17454+K21347+K02833+K15590
Human Diseases	Drug resistance	Antifolate resistance	15	32	0.35222	0.461652	ko01523	ncbi_396565(IL1B2);ncbi_751869(NFKB1);ncbi_100127355(IKBKG);ncbi_100628018(SLC46A1);ncbi_100627209(TYMS);ncbi_396853(FOLR2);ncbi_397086(TNF);ncbi_100154232(GGH);ncbi_100513231(ABCC3);ncbi_100513626(ABCC5);ncbi_100152536(ABCC4);ncbi_397181(SHMT1);ncbi_100736908(FPGS);ncbi_100620652(GART);ncbi_733619(ABCC1)	K04519+K02580+K07210+K14613+K00560+K13649+K03156+K01307+K05667+K05668+K05673+K00600+K01930+K11787+K05665
Organismal Systems	Immune system	Cytosolic DNA-sensing pathway	25	55	0.352534	0.461652	ko04623	ncbi_396565(IL1B2);ncbi_406188(NFKBIA);ncbi_494019(CXCL10);ncbi_751869(NFKB1);ncbi_100037289(IRF7);ncbi_100127355(IKBKG);ncbi_100144524(ZBP1);ncbi_396613(CCL5);ncbi_100217389(TMEM173);ncbi_100628241(POLR2H);ncbi_100518643(IL33);ncbi_396723(DDX58);ncbi_397057(IL18);ncbi_397319(CASP1);ncbi_100153263(RIPK3);ncbi_100154035(POLR3D);ncbi_100157033(POLR3H);ncbi_100522011(LOC100522011);ncbi_100523894(POL…	K04519+K04734+K12671+K02580+K09447+K07210+K12965+K12499+K12654+K03016+K12967+K12646+K05482+K01370+K08847+K03026+K03022+K12799+K14721+K02581+K03014+K03024+K03027+K17834+K03023
Cellular Processes	Cell growth and death	p53 signaling pathway	31	69	0.357474	0.465903	ko04115	ncbi_780426(CCND3);ncbi_100135668(CCNB2);ncbi_100144492(CDK4);ncbi_100192447(CHEK2);ncbi_100156264(PTEN);ncbi_100270689(CD82);ncbi_397662(CCNB1);ncbi_100152997(GADD45G);ncbi_100512048(CCNE2);ncbi_492313(THBS1);ncbi_100513507(PERP);ncbi_397276(TP53);ncbi_396826(FAS);ncbi_397162(CCND2);ncbi_397278(PMAIP1);ncbi_397491(IGF1);ncbi_397536(BCL2L1);ncbi_100521786(TP53I3);ncbi_100517403(BBC3);ncbi_1005239…	K10152+K21770+K02089+K06641+K01110+K06509+K05868+K04402+K06626+K16857+K10136+K04451+K04390+K10151+K10131+K05459+K04570+K10133+K10132+K10146+K10134+K20394+K10142+K10128+K06626+K04402+K22745+K10147+K10137+K10135+K02161
Metabolism	Amino acid metabolism	Histidine metabolism	11	23	0.360546	0.465903	ko00340	ncbi_414424(MAOA);ncbi_414909(MAOB);ncbi_100158127(CNDP2);ncbi_100624677(HNMT);ncbi_100154617(HAL);ncbi_100518712(CARNMT1);ncbi_100525303(ALDH3A2);ncbi_100156278(ALDH1B1);ncbi_100512885(CARNS1);ncbi_100526075(ALDH3A1);ncbi_106504110(ALDH7A1)	K00274+K00274+K08660+K00546+K01745+K19787+K00128+K00128+K14755+K00129+K14085
Metabolism	Glycan biosynthesis and metabolism	Mannose type O-glycan biosyntheis	11	23	0.360546	0.465903	ko00515	ncbi_396619(ST3GAL3);ncbi_100155173(POMT2);ncbi_100155789(TMEM5);ncbi_100525803(POMT1);ncbi_100520760(B3GAT1);ncbi_100511655(B4GALT1);ncbi_100524525(POMGNT2);ncbi_100513419(FUT4);ncbi_100514465(LOC100514465);ncbi_100516442(LARGE1);ncbi_100736821(B4GALT2)	K00781+K00728+K21052+K00728+K00735+K07966+K18207+K07632+K07968+K09668+K07967
Organismal Systems	Nervous system	Retrograde endocannabinoid signaling	64	146	0.361428	0.465903	ko04723	ncbi_574062(MAPK12);ncbi_654405(GNAQ);ncbi_100579141(NDUFA4);ncbi_397523(GNAI2);ncbi_100233193(MGLL);ncbi_100270820(GNG12);ncbi_100154522(GNB3);ncbi_100513030(NDUFC2);ncbi_100514033(NDUFA11);ncbi_397448(KCNJ5);ncbi_100157949(GNB5);ncbi_100152067(ADCY4);ncbi_100152828(KCNJ9);ncbi_100156630(MAPK14);ncbi_100521945(NDUFS8);ncbi_100519886(SLC17A6);ncbi_100517042(GABRG1);ncbi_100521736(MAPK10);ncbi_100…	K04441+K04634+K03948+K04630+K01054+K04347+K07825+K03968+K03956+K04999+K04539+K08044+K05002+K04441+K03941+K12302+K05186+K04440+K05200+K04851+K13700+K03934+K03954+K05189+K03939+K11351+K05199+K05185+K19663+K03960+K05198+K05181+K04603+K04277+K03935+K05175+K04546+K05858+K04540+K02677+K04958+K04538+K08045+K15291+K08042+K05175+K05858+K13806+K04543+K13806+K08043+K04371+K08048+K08046+K04959+K08047+K04534+…
Human Diseases	Neurodegenerative diseases	Parkinson disease	63	144	0.37066	0.475945	ko05012	ncbi_574054(ATP5G1);ncbi_641350(SNCA);ncbi_733673(PRKN);ncbi_768104(UBE2J1);ncbi_100579141(NDUFA4);ncbi_100038000(COX7A2);ncbi_100038022(COX6B);ncbi_100048954(SDHD);ncbi_780403(LRRK2);ncbi_397523(GNAI2);ncbi_100155687(UQCR10);ncbi_100157621(UQCRB);ncbi_100513030(NDUFC2);ncbi_100513629(ATP5G3);ncbi_100514033(NDUFA11);ncbi_100514753(UBE2L6);ncbi_396637(UCHL1);ncbi_397010(VDAC1);ncbi_397651(VDAC3);n…	K02128+K04528+K04556+K10578+K03948+K02270+K02267+K00237+K08844+K04630+K00419+K00417+K03968+K02128+K03956+K04553+K05611+K05862+K15041+K15040+K02270+K05863+K05863+K09565+K04557+K03941+K02273+K02134+K00420+K00413+K00236+K00411+K04554+K05863+K10698+K03934+K03954+K03939+K04243+K11351+K02271+K02127+K03960+K04633+K02128+K03935+K02136+K10575+K08045+K02131+K02263+K02266+K08669+K02267+K02271+K03879+K02256+…
Metabolism	Metabolism of cofactors and vitamins	Biotin metabolism	2	3	0.382078	0.488704	ko00780	ncbi_100737057(BTD);ncbi_102162360(OXSM)	K01435+K09458
Metabolism	Amino acid metabolism	Tyrosine metabolism	16	35	0.39219	0.499701	ko00350	ncbi_414424(MAOA);ncbi_414909(MAOB);ncbi_407745(TYR);ncbi_397412(MIF);ncbi_100144479(PNMT);ncbi_100513555(ADH5);ncbi_100525616(AOX2);ncbi_397443(HPD);ncbi_396967(GOT1);ncbi_396968(GOT2);ncbi_100623036(FAH);ncbi_100522257(IL4I1);ncbi_100525099(LOC100525099);ncbi_100526075(ALDH3A1);ncbi_100520329(LOC100520329);ncbi_100524382(LOC100524382)	K00274+K00274+K00505+K07253+K00553+K00121+K00157+K00457+K14454+K14455+K01555+K03334+K03334+K00129+K00276+K03334
Metabolism	Xenobiotics biodegradation and metabolism	Metabolism of xenobiotics by cytochrome P450	22	49	0.396114	0.502044	ko00980	ncbi_641359(SULT2A1);ncbi_780435(LOC780435);ncbi_100152910(CYP1A2);ncbi_100152951(GSTA4);ncbi_100512990(CBR3);ncbi_100513555(ADH5);ncbi_100514231(GSTM3);ncbi_100152603(UGT1A6);ncbi_100153094(LOC100153094);ncbi_100521480(GSTK1);ncbi_100622246(LOC100622246);ncbi_397143(CBR1);ncbi_397337(DHDH);ncbi_397567(MGST1);ncbi_397639(EPHX1);ncbi_403216(CYP2E1);ncbi_100151901(LOC100151901);ncbi_100624700(LOC10…	K11822+K00799+K07409+K00799+K00084+K00121+K00799+K00699+K00799+K13299+K00079+K00079+K00078+K00799+K01253+K07415+K00799+K00699+K00129+K00799+K07410+K07420
Human Diseases	Endocrine and metabolic diseases	Non-alcoholic fatty liver disease (NAFLD)	66	152	0.397071	0.502044	ko04932	ncbi_396565(IL1B2);ncbi_404694(ADIPOR2);ncbi_396836(LEPR);ncbi_751869(NFKB1);ncbi_780428(CDC42);ncbi_100579141(NDUFA4);ncbi_100038000(COX7A2);ncbi_100038022(COX6B);ncbi_100048954(SDHD);ncbi_397553(NR1H3);ncbi_493186(SOCS3);ncbi_100155687(UQCR10);ncbi_100240743(DDIT3);ncbi_100126861(AKT1);ncbi_100157621(UQCRB);ncbi_100512686(IRS1);ncbi_100513030(NDUFC2);ncbi_100514033(NDUFA11);ncbi_100127478(AKT2)…	K04519+K07297+K05062+K02580+K04393+K03948+K02270+K02267+K00237+K08536+K04696+K00419+K04452+K04456+K00417+K16172+K03968+K03956+K04456+K04389+K04390+K05424+K04448+K13375+K03156+K07296+K05055+K02270+K07415+K03941+K02273+K00420+K09113+K08860+K00413+K00236+K00411+K09055+K00922+K04440+K03934+K03954+K03939+K11351+K02271+K03960+K07200+K03935+K08852+K02649+K02649+K00922+K08524+K04426+K09113+K02263+K02649+…
Genetic Information Processing	Folding, sorting and degradation	SNARE interactions in vesicular transport	15	33	0.410588	0.517153	ko04130	ncbi_100627083(VAMP7);ncbi_100510921(STX6);ncbi_100512732(VAMP4);ncbi_100513964(YKT6);ncbi_404692(VTI1B);ncbi_100152253(STX11);ncbi_100153196(STX7);ncbi_100517081(USE1);ncbi_100517332(BET1L);ncbi_100522390(BET1);ncbi_100620246(VAMP8);ncbi_100627609(STX10);ncbi_100628224(VAMP5);ncbi_100523599(STX4);ncbi_100624091(STX18)	K08515+K08498+K08513+K08516+K08493+K08487+K08488+K08507+K08504+K08504+K08512+K08498+K08514+K13502+K08492
Environmental Information Processing	Signal transduction	MAPK signaling pathway - fly	1	1	0.420732	0.525915	ko04013	MSTRG.24151(UBE2D2)	K06689
Organismal Systems	Immune system	Toll and Imd signaling pathway	1	1	0.420732	0.525915	ko04624	MSTRG.24151(UBE2D2)	K06689
Metabolism	Metabolism of other amino acids	Selenocompound metabolism	8	17	0.427423	0.532262	ko00450	ncbi_100156736(TXNRD2);ncbi_100157176(KYAT3);ncbi_100515071(KYAT1);ncbi_100519799(TXNRD3);ncbi_100156262(PAPSS2);ncbi_100294677(SCLY);ncbi_110257078(MARS2);ncbi_106504748(PAPSS1)	K22182+K00816+K00816+K22182+K13811+K01763+K01874+K13811
Human Diseases	Substance dependence	Nicotine addiction	17	38	0.42982	0.533235	ko05033	ncbi_100519886(SLC17A6);ncbi_100516491(CHRNB2);ncbi_100517042(GABRG1);ncbi_100524886(GRIA4);ncbi_100525792(GABRP);ncbi_100519996(GRIA3);ncbi_100516716(GABRE);ncbi_100623799(GRIN3B);ncbi_100622950(GRIA2);ncbi_100517063(GABRB2);ncbi_100622617(GABRA2);ncbi_100153054(GRIN3A);ncbi_110257409(CHRNA4);ncbi_100517926(GABRA3);ncbi_100736832(GRIN2A);ncbi_100626022(GRIN2B);ncbi_100625548(GABRB3)	K12302+K04813+K05186+K05200+K05189+K05199+K05185+K05214+K05198+K05181+K05175+K05213+K04806+K05175+K05209+K05210+K05181
Human Diseases	Substance dependence	Amphetamine addiction	28	64	0.439562	0.543279	ko05031	ncbi_414424(MAOA);ncbi_414909(MAOB);ncbi_733611(PPP1CA);ncbi_100049657(GNAS);ncbi_396913(JUN);ncbi_397378(PPP1CB);ncbi_397394(CAMK2G);ncbi_396603(PPP3CB);ncbi_100516663(CREB3L1);ncbi_100522979(CREB3L3);ncbi_100524886(GRIA4);ncbi_100511102(CACNA1D);ncbi_100520468(CREB3L2);ncbi_100519996(GRIA3);ncbi_100623799(GRIN3B);ncbi_100518074(PRKCG);ncbi_100625117(PPP3R2);ncbi_100622950(GRIA2);ncbi_100515635(…	K00274+K00274+K06269+K04632+K04448+K06269+K04515+K04348+K09048+K09048+K05200+K04851+K09048+K05199+K05214+K19663+K06268+K05198+K09047+K05869+K02677+K05213+K08045+K04515+K05209+K06268+K15867+K05210
Organismal Systems	Endocrine system	Insulin secretion	36	83	0.446265	0.549505	ko04911	ncbi_396898(ATP1B1);ncbi_654405(GNAQ);ncbi_100144478(CHRM3);ncbi_100049657(GNAS);ncbi_396828(ATP1A2);ncbi_100329126(ATP1A3);ncbi_100511793(ADCYAP1R1);ncbi_100154059(GLP1R);ncbi_397394(CAMK2G);ncbi_397434(KCNMA1);ncbi_397481(ATP1A1);ncbi_397595(GCG);ncbi_100152067(ADCY4);ncbi_100516663(CREB3L1);ncbi_100522979(CREB3L3);ncbi_100519132(KCNN1);ncbi_100511102(CACNA1D);ncbi_100271876(KCNMB1);ncbi_100520…	K01540+K04634+K04131+K04632+K01539+K01539+K04587+K04581+K04515+K04936+K01539+K05259+K08044+K09048+K09048+K04942+K04851+K04937+K09048+K12407+K19663+K05858+K09047+K02677+K08045+K08042+K04515+K05858+K04943+K08043+K08048+K01539+K08046+K04941+K08047+K05858
Organismal Systems	Digestive system	Vitamin digestion and absorption	10	22	0.453619	0.555339	ko04977	ncbi_100155620(SLC19A2);ncbi_100157809(PNLIP);ncbi_100513994(LRAT);ncbi_397018(SCARB1);ncbi_397677(FOLH1B);ncbi_397691(APOA1);ncbi_100513826(SLC19A3);ncbi_100737057(BTD);ncbi_100521743(CUBN);ncbi_733619(ABCC1)	K14610+K14073+K00678+K13885+K14592+K08757+K14610+K01435+K14616+K05665
Genetic Information Processing	Folding, sorting and degradation	Sulfur relay system	4	8	0.454368	0.555339	ko04122	ncbi_100512870(MOCS2);ncbi_100153230(TST);ncbi_100154490(MPST);ncbi_100516084(LOC100516084)	K03635+K01011+K01011+K14168
Environmental Information Processing	Signaling molecules and interaction	Neuroactive ligand-receptor interaction	116	273	0.466924	0.568579	ko04080	ncbi_397431(HTR4);ncbi_414423(GNRHR2);ncbi_396740(NR3C1);ncbi_397295(MCHR1);ncbi_396836(LEPR);ncbi_606743(ADORA1);ncbi_414911(EDNRB);ncbi_387287(HCRTR1);ncbi_733682(MCHR2);ncbi_100144478(CHRM3);ncbi_397428(HCRTR2);ncbi_100526762(GZMA);ncbi_100511793(ADCYAP1R1);ncbi_100157702(P2RY10);ncbi_100511551(S1PR2);ncbi_100048955(C5AR1);ncbi_100512849(P2RY6);ncbi_100512581(LPAR1);ncbi_100515966(GLP2R);ncbi_…	K04160+K04280+K05771+K04320+K05062+K04265+K04198+K04238+K05054+K04131+K04239+K01352+K04587+K04274+K04292+K04010+K04272+K04289+K04582+K04581+K04210+K05770+K05424+K04229+K04129+K04262+K08521+K04163+K04577+K04152+K04322+K04323+K04205+K04216+K05547+K04197+K04228+K05080+K04204+K04249+K04153+K05251+K04247+K04248+K04290+K04805+K01319+K05220+K08362+K04234+K04813+K05186+K04207+K05200+K04166+K05195+K05189+…
Genetic Information Processing	Folding, sorting and degradation	Protein processing in endoplasmic reticulum	69	162	0.476482	0.578084	ko04141	ncbi_595115(SAR1A);ncbi_733673(PRKN);ncbi_768104(UBE2J1);ncbi_397393(CAPN2);ncbi_100144422(ATXN3);ncbi_396906(HSPA6);ncbi_100144518(HSPA1L);ncbi_100144528(RNF5);ncbi_100192435(ERO1A);ncbi_100240743(DDIT3);ncbi_100151836(SELENOS);ncbi_100157247(DNAJC5B);ncbi_100511890(HSPA8);ncbi_100625983(SSR3);ncbi_100155306(SEC61A1);ncbi_396741(DNAJB1);ncbi_396742(HSP90AB1);ncbi_100523493(CKAP4);ncbi_100524115(…	K07953+K04556+K10578+K03853+K11863+K03283+K03283+K10666+K10950+K04452+K14025+K09525+K03283+K13251+K10956+K09507+K04079+K13999+K14006+K09582+K01367+K03283+K01230+K04079+K16195+K14010+K10839+K14021+K13250+K14018+K14011+K08860+K04523+K14019+K09562+K04554+K09556+K04440+K09486+K10956+K07151+K05638+K09508+K14009+K03283+K14007+K14007+K08653+K09542+K13719+K08852+K10666+K10976+K11718+K10575+K10084+K04426+…
Human Diseases	Substance dependence	Alcoholism	63	148	0.482761	0.581682	ko05034	ncbi_414424(MAOA);ncbi_414909(MAOB);ncbi_733611(PPP1CA);ncbi_397523(GNAI2);ncbi_100141311(H2AFZ);ncbi_100049657(GNAS);ncbi_100192436(GRB2);ncbi_100270820(GNG12);ncbi_100154522(GNB3);ncbi_100512769(H2AFY);ncbi_397378(PPP1CB);ncbi_397601(ARAF);ncbi_100157949(GNB5);ncbi_100153329(LOC100153329);ncbi_100156321(SHC1);ncbi_100526147(SHC4);ncbi_100516663(CREB3L1);ncbi_100522979(CREB3L3);ncbi_100518786(HD…	K00274+K00274+K06269+K04630+K11251+K04632+K04364+K04347+K07825+K11251+K06269+K08845+K04539+K11251+K06279+K17449+K09048+K09048+K18671+K11252+K09048+K05214+K11252+K11251+K04365+K11251+K04546+K11251+K09047+K11253+K11252+K04540+K05869+K11251+K11252+K11251+K04360+K04267+K11406+K05213+K11418+K04538+K08045+K17448+K11405+K02833+K11251+K11252+K04543+K17447+K05209+K04371+K05210+K11408+K04534+K04536+K11252+…
Organismal Systems	Nervous system	GABAergic synapse	36	84	0.483661	0.581682	ko04727	ncbi_397523(GNAI2);ncbi_100270820(GNG12);ncbi_100153443(GPHN);ncbi_100154522(GNB3);ncbi_100525644(SLC38A2);ncbi_396928(GAD1);ncbi_396944(GLUL);ncbi_397500(ABAT);ncbi_100157949(GNB5);ncbi_100152067(ADCY4);ncbi_100154503(SRC);ncbi_100517042(GABRG1);ncbi_100511102(CACNA1D);ncbi_100525792(GABRP);ncbi_100516716(GABRE);ncbi_100518074(PRKCG);ncbi_100156039(SLC38A3);ncbi_100517063(GABRB2);ncbi_100622617(…	K04630+K04347+K15376+K07825+K14207+K01580+K01915+K13524+K04539+K08044+K05704+K05186+K04851+K05189+K05185+K19663+K13576+K05181+K05175+K04546+K04647+K04540+K02677+K05034+K04538+K08045+K08042+K05175+K04543+K08043+K08048+K08046+K08047+K04534+K04536+K05181
Organismal Systems	Digestive system	Mineral absorption	17	39	0.484735	0.581682	ko04978	ncbi_396898(ATP1B1);ncbi_396628(VDR);ncbi_100144591(CYBRD1);ncbi_503660(SLC30A1);ncbi_396828(ATP1A2);ncbi_100329126(ATP1A3);ncbi_397035(FTL);ncbi_396622(HMOX2);ncbi_396996(TF);ncbi_397030(FTH1);ncbi_397481(ATP1A1);ncbi_100623287(STEAP2);ncbi_641346(SLC6A19);ncbi_100737517(SLC40A1);ncbi_100512938(HEPH);ncbi_100171400(TRPV6);ncbi_100157711(LOC100157711)	K01540+K08539+K08370+K14688+K01539+K01539+K13625+K21418+K14736+K00522+K01539+K14738+K05334+K14685+K14735+K04975+K01539
Cellular Processes	Cell growth and death	Apoptosis - multiple species	14	32	0.490975	0.587036	ko04215	ncbi_595129(FADD);ncbi_733576(BECN1);ncbi_100037300(XIAP);ncbi_100155744(DIABLO);ncbi_397266(BIRC5);ncbi_397278(PMAIP1);ncbi_397536(BCL2L1);ncbi_397543(BAK1);ncbi_100517403(BBC3);ncbi_100521736(MAPK10);ncbi_100515575(SEPT4);ncbi_110257143(BOK);ncbi_100512831(HTRA2);ncbi_100049703(BCL2)	K02373+K08334+K04725+K10522+K08731+K10131+K04570+K14021+K10132+K04440+K16943+K02561+K08669+K02161
Environmental Information Processing	Signaling molecules and interaction	Cytokine-cytokine receptor interaction	110	260	0.493147	0.587503	ko04060	ncbi_396663(CCR7);ncbi_414371(CCR5);ncbi_414372(CCR2);ncbi_414373(CCR3);ncbi_396565(IL1B2);ncbi_448797(CCL21);ncbi_448845(ACVR2B);ncbi_493187(IL27);ncbi_494019(CXCL10);ncbi_494460(CXCL12);ncbi_396836(LEPR);ncbi_406191(TNFSF10);ncbi_100037306(TNFRSF1B);ncbi_492315(BMP7);ncbi_100126864(IFNGR2);ncbi_100127162(TNFSF13);ncbi_100127163(TNFSF12);ncbi_100135681(CXCL9);ncbi_100169744(CXCL11);ncbi_396613(C…	K04182+K04180+K04177+K04178+K04519+K16062+K13596+K22629+K12671+K10031+K05062+K04721+K05141+K16621+K05133+K05475+K05474+K05416+K12672+K12499+K05149+K05063+K05072+K21097+K22687+K05132+K03157+K21283+K05131+K04663+K04672+K19598+K05453+K21095+K05477+K12967+K05135+K05130+K04389+K05068+K04390+K05424+K05482+K13375+K03156+K04667+K05070+K05064+K05173+K05431+K05500+K03160+K13377+K14624+K05080+K05079+K04665+…
Metabolism	Glycan biosynthesis and metabolism	N-Glycan biosynthesis	21	49	0.510349	0.60581	ko00510	ncbi_414851(MGAT4C);ncbi_100113423(ALG2);ncbi_100154411(ALG5);ncbi_100519965(ALG9);ncbi_100524079(MGAT4A);ncbi_396919(MAN1A1);ncbi_396933(FUT8);ncbi_100153065(DPM3);ncbi_100521073(MGAT4B);ncbi_100514631(MAN2A1);ncbi_100521457(ALG6);ncbi_100517773(DPAGT1);ncbi_100511655(B4GALT1);ncbi_100526009(STT3B);ncbi_100512242(MGAT4D);ncbi_100514465(LOC100514465);ncbi_100524193(ALG1);ncbi_100302026(ST6GAL1);n…	K13748+K03843+K00729+K03846+K00738+K01230+K00717+K09659+K00738+K01231+K03848+K01001+K07966+K07151+K00738+K07968+K03842+K00778+K01230+K03847+K07967
Metabolism	Xenobiotics biodegradation and metabolism	Drug metabolism - other enzymes	26	61	0.514362	0.606213	ko00983	ncbi_733683(NME2);ncbi_780435(LOC780435);ncbi_100152951(GSTA4);ncbi_100157630(TPMT);ncbi_100514231(GSTM3);ncbi_100152603(UGT1A6);ncbi_100153094(LOC100153094);ncbi_397109(DPYD);ncbi_397478(CES1);ncbi_397567(MGST1);ncbi_403216(CYP2E1);ncbi_100155919(UPB1);ncbi_100151901(LOC100151901);ncbi_100517120(MPO);ncbi_100520587(NME6);ncbi_100525485(IMPDH2);ncbi_100511905(LOC100511905);ncbi_100621123(DUT);ncb…	K00940+K00799+K00799+K00569+K00799+K00699+K00799+K00207+K01044+K00799+K07415+K01431+K00799+K10789+K00940+K00088+K00622+K01520+K00699+K01519+K13421+K00799+K00940+K00876+K00857+K01044
Human Diseases	Cancers	Chemical carcinogenesis	26	61	0.514362	0.606213	ko05204	ncbi_641359(SULT2A1);ncbi_780435(LOC780435);ncbi_100152910(CYP1A2);ncbi_100144468(CYP3A22);ncbi_100152951(GSTA4);ncbi_100513555(ADH5);ncbi_100514231(GSTM3);ncbi_100152603(UGT1A6);ncbi_100153094(LOC100153094);ncbi_100521480(GSTK1);ncbi_100622246(LOC100622246);ncbi_397143(CBR1);ncbi_397567(MGST1);ncbi_397639(EPHX1);ncbi_403104(CYP2B22);ncbi_403216(CYP2E1);ncbi_100151901(LOC100151901);ncbi_100157176…	K11822+K00799+K07409+K07424+K00799+K00121+K00799+K00699+K00799+K13299+K00079+K00079+K00799+K01253+K07412+K07415+K00799+K00816+K00816+K00622+K00699+K00129+K17720+K00799+K07410+K07412
Cellular Processes	Transport and catabolism	Autophagy - animal	54	128	0.523615	0.614922	ko04140	ncbi_414381(CFLAR);ncbi_494568(CTSD);ncbi_733576(BECN1);ncbi_100037961(CTSB);ncbi_100141400(ATG4D);ncbi_396696(HIF1A);ncbi_100156264(PTEN);ncbi_100126861(AKT1);ncbi_100316852(SH3GLB1);ncbi_100155182(ATG9A);ncbi_100462720(ATG9B);ncbi_100153821(DDIT4);ncbi_100154598(LAMP2);ncbi_100512686(IRS1);ncbi_100127478(AKT2);ncbi_397350(IGF1R);ncbi_397536(BCL2L1);ncbi_100157738(NRBF2);ncbi_100156694(LOC100156…	K04724+K01379+K08334+K01363+K08342+K08268+K01110+K04456+K11248+K17907+K17907+K08270+K06528+K16172+K04456+K05087+K04570+K21246+K21245+K04688+K08860+K00922+K07203+K04440+K01365+K04688+K08512+K07829+K07920+K07898+K15464+K08852+K18082+K02649+K06068+K16185+K02649+K08803+K08269+K04958+K07897+K07831+K00922+K21357+K17446+K02833+K02649+K08803+K07298+K04371+K17589+K20402+K19730+K02161
Metabolism	Energy metabolism	Nitrogen metabolism	7	16	0.541122	0.633227	ko00910	ncbi_100511956(CA4);ncbi_100157162(GLUD1);ncbi_396944(GLUL);ncbi_100153915(LOC100153915);ncbi_100152714(LOC100152714);ncbi_100152792(CA9);ncbi_100154873(LOC100154873)	K18246+K00261+K01915+K01672+K01672+K01672+K18245
Metabolism	Metabolism of cofactors and vitamins	Porphyrin and chlorophyll metabolism	14	33	0.550208	0.641585	ko00860	ncbi_100322873(FECH);ncbi_100511474(CPOX);ncbi_396622(HMOX2);ncbi_100152603(UGT1A6);ncbi_100157459(MMAB);ncbi_100156375(LOC100156375);ncbi_100515289(BLVRA);ncbi_100625219(BLVRB);ncbi_100624700(LOC100624700);ncbi_100518817(ALAS2);ncbi_100512938(HEPH);ncbi_110255665(FXN);ncbi_100621486(ALAD);MSTRG.18157(Alas1)	K01772+K00228+K21418+K00699+K00798+K02259+K00214+K05901+K00699+K00643+K14735+K19054+K01698+K00643
Metabolism	Biosynthesis of other secondary metabolites	Caffeine metabolism	2	4	0.560317	0.651073	ko00232	ncbi_100152910(CYP1A2);ncbi_100511905(LOC100511905)	K07409+K00622
Genetic Information Processing	Translation	mRNA surveillance pathway	35	86	0.642263	0.738454	ko03015	ncbi_733611(PPP1CA);ncbi_397090(PPP2R2A);ncbi_100628213(NXF1);ncbi_100525377(PPP2R5E);ncbi_100625005(DAZAP1);ncbi_100627974(MSI1);ncbi_100737226(MSI2);ncbi_397088(PPP2R1A);ncbi_397089(PPP2R2B);ncbi_397378(PPP1CB);ncbi_100153958(PABPC1);ncbi_100515845(PCF11);ncbi_100516529(GSPT2);ncbi_100156513(NCBP2);ncbi_100516242(PPP2R5B);ncbi_100151875(PYM1);ncbi_100511746(PAPOLB);ncbi_100511407(SMG6);ncbi_100…	K06269+K04354+K14284+K11584+K14411+K14411+K14411+K03456+K04354+K06269+K13126+K14400+K03267+K12883+K11584+K14294+K14376+K11124+K13126+K14396+K14327+K14328+K12882+K11583+K14284+K11583+K11584+K14326+K11125+K13917+K14401+K11583+K14402+K04354+K13126
Human Diseases	Cancers	Melanoma	28	69	0.643961	0.738454	ko05218	ncbi_414902(MITF);ncbi_100144492(CDK4);ncbi_100156264(PTEN);ncbi_100126861(AKT1);ncbi_100152997(GADD45G);ncbi_100127478(AKT2);ncbi_100627123(PDGFRA);ncbi_397276(TP53);ncbi_397070(EGFR);ncbi_397350(IGF1R);ncbi_397491(IGF1);ncbi_397601(ARAF);ncbi_397543(BAK1);ncbi_100518131(PIK3CD);ncbi_100514612(BRAF);ncbi_100621090(GADD45B);ncbi_100153248(FGFR1);ncbi_100623707(PIK3R1);ncbi_100519764(PDGFA);ncbi_1…	K09455+K02089+K01110+K04456+K04402+K04456+K04363+K04451+K04361+K05087+K05459+K08845+K14021+K00922+K04365+K04402+K04362+K02649+K04359+K02649+K00922+K04358+K17454+K02833+K02649+K05089+K04371+K05450
Metabolism	Xenobiotics biodegradation and metabolism	Drug metabolism - cytochrome P450	19	47	0.644469	0.738454	ko00982	ncbi_414424(MAOA);ncbi_414909(MAOB);ncbi_780435(LOC780435);ncbi_100152910(CYP1A2);ncbi_100152951(GSTA4);ncbi_100513555(ADH5);ncbi_100514231(GSTM3);ncbi_100152603(UGT1A6);ncbi_100525616(AOX2);ncbi_100153094(LOC100153094);ncbi_100521480(GSTK1);ncbi_397567(MGST1);ncbi_403216(CYP2E1);ncbi_100152950(FMO5);ncbi_100151901(LOC100151901);ncbi_100525884(FMO2);ncbi_100624700(LOC100624700);ncbi_100526075(ALD…	K00274+K00274+K00799+K07409+K00799+K00121+K00799+K00699+K00157+K00799+K13299+K00799+K07415+K00485+K00799+K00485+K00699+K00129+K00799
Human Diseases	Substance dependence	Cocaine addiction	19	47	0.644469	0.738454	ko05030	ncbi_414424(MAOA);ncbi_414909(MAOB);ncbi_733700(CDK5);ncbi_751869(NFKB1);ncbi_397523(GNAI2);ncbi_100049657(GNAS);ncbi_396913(JUN);ncbi_100516663(CREB3L1);ncbi_100522979(CREB3L3);ncbi_100520468(CREB3L2);ncbi_100623799(GRIN3B);ncbi_100626077(DLG4);ncbi_100622950(GRIA2);ncbi_100515635(CREB5);ncbi_100521916(GRM3);ncbi_100153054(GRIN3A);ncbi_100155970(ADCY5);ncbi_100736832(GRIN2A);ncbi_100626022(GRIN2…	K00274+K00274+K02090+K02580+K04630+K04632+K04448+K09048+K09048+K09048+K05214+K11828+K05198+K09047+K04605+K05213+K08045+K05209+K05210
Human Diseases	Infectious diseases	Pathogenic Escherichia coli infection	1	2	0.664481	0.756134	ko05130	MSTRG.8652(TUBB3)	K07375
Human Diseases	Infectious diseases	Shigellosis	1	2	0.664481	0.756134	ko05131	MSTRG.24151(UBE2D2)	K06689
Metabolism	Carbohydrate metabolism	Ascorbate and aldarate metabolism	7	18	0.691959	0.782221	ko00053	ncbi_768107(RGN);ncbi_100152603(UGT1A6);ncbi_100525303(ALDH3A2);ncbi_100156278(ALDH1B1);ncbi_100627727(UGDH);ncbi_100624700(LOC100624700);ncbi_106504110(ALDH7A1)	K01053+K00699+K00128+K00128+K00012+K00699+K14085
Metabolism	Energy metabolism	Oxidative phosphorylation	54	134	0.693105	0.782221	ko00190	ncbi_574054(ATP5G1);ncbi_100579141(NDUFA4);ncbi_100038000(COX7A2);ncbi_100038022(COX6B);ncbi_100048954(SDHD);ncbi_100155687(UQCR10);ncbi_100152358(ATP6V1G2);ncbi_100157621(UQCRB);ncbi_100156052(LHPP);ncbi_100513030(NDUFC2);ncbi_100513629(ATP5G3);ncbi_100514033(NDUFA11);ncbi_100156799(COX17);ncbi_399685(COX7A1);ncbi_100155201(PPA1);ncbi_100156375(LOC100156375);ncbi_100521769(TCIRG1);ncbi_100521945…	K02128+K03948+K02270+K02267+K00237+K00419+K02152+K00417+K11725+K03968+K02128+K03956+K02260+K02270+K01507+K02259+K02154+K03941+K02273+K02134+K00420+K00413+K00236+K02146+K00411+K03934+K03954+K03939+K02151+K11351+K02271+K02127+K03960+K02258+K02128+K02150+K03935+K02136+K02131+K02263+K03662+K02266+K02267+K03661+K02271+K01507+K03879+K02256+K02261+K02126+K03881+K00412+K02267+K03945
Organismal Systems	Immune system	RIG-I-like receptor signaling pathway	25	63	0.694517	0.782221	ko04622	ncbi_406188(NFKBIA);ncbi_494019(CXCL10);ncbi_574062(MAPK12);ncbi_595129(FADD);ncbi_751869(NFKB1);ncbi_100037289(IRF7);ncbi_100101927(IFIH1);ncbi_100127355(IKBKG);ncbi_100217389(TMEM173);ncbi_100524520(DHX58);ncbi_100518678(NLRX1);ncbi_100512827(PIN1);ncbi_396723(DDX58);ncbi_397086(TNF);ncbi_100156630(MAPK14);ncbi_100520121(TKFC);ncbi_100517591(RNF125);ncbi_100521736(MAPK10);ncbi_100518628(TBKBP1)…	K04734+K12671+K04441+K02373+K02580+K09447+K12647+K07210+K12654+K12649+K12653+K09578+K12646+K03156+K04441+K00863+K12170+K04440+K12652+K04416+K02581+K12655+K10652+K03174+K03171
Genetic Information Processing	Replication and repair	Mismatch repair	8	21	0.719567	0.807677	ko03430	ncbi_100337665(MLH1);ncbi_100626052(POLD3);ncbi_100514295(RPA2);ncbi_100525428(RPA1);ncbi_106504063(RFC4);ncbi_100736957(POLD4);ncbi_100512994(SSBP1);ncbi_100512158(MSH3)	K08734+K03504+K10739+K07466+K10755+K03505+K03111+K08736
Metabolism	Metabolism of cofactors and vitamins	Pantothenate and CoA biosynthesis	7	19	0.753858	0.843299	ko00770	ncbi_397109(DPYD);ncbi_100155919(UPB1);ncbi_396841(BCAT2);ncbi_100525064(AASDHPPT);ncbi_100623847(PANK4);ncbi_100154650(PANK1);ncbi_100037271(ENPP1)	K00207+K01431+K00826+K06133+K09680+K09680+K01513
Genetic Information Processing	Replication and repair	Fanconi anemia pathway	19	50	0.765759	0.853718	ko03460	ncbi_100286808(ERCC1);ncbi_100337665(MLH1);ncbi_100499567(HES1);ncbi_100514295(RPA2);ncbi_100525727(FAN1);ncbi_100516427(ERCC4);ncbi_100518832(RMI2);ncbi_100514221(TELO2);ncbi_100525428(RPA1);ncbi_100518629(WDR48);ncbi_100153104(POLH);ncbi_102158362(FANCC);ncbi_100523399(ATRIP);ncbi_100516510(EME1);ncbi_100515719(SLX4);ncbi_100522343(FANCD2);ncbi_100523071(USP1);ncbi_102157420(POLN);MSTRG.18753(P…	K10849+K08734+K06054+K10739+K15363+K10848+K15365+K11137+K07466+K15361+K03509+K10890+K10905+K10882+K10484+K10891+K11832+K16618+K03509
Genetic Information Processing	Replication and repair	DNA replication	13	35	0.776127	0.862364	ko03030	ncbi_100626539(RNASEH1);ncbi_100626052(POLD3);ncbi_100523170(RNASEH2A);ncbi_100514295(RPA2);ncbi_100154824(MCM3);ncbi_100525428(RPA1);ncbi_100519111(MCM2);ncbi_106504063(RFC4);ncbi_100736957(POLD4);ncbi_100517142(RNASEH2C);ncbi_110257107(MCM6);ncbi_100512994(SSBP1);ncbi_102166485(POLA1)	K03469+K03504+K10743+K10739+K02541+K07466+K02540+K10755+K03505+K10745+K02542+K03111+K02320
Metabolism	Lipid metabolism	Primary bile acid biosynthesis	6	17	0.789991	0.872044	ko00120	ncbi_397574(HSD17B4);ncbi_100525281(HSD3B7);ncbi_100516877(ACOX2);ncbi_100738003(LOC100738003);ncbi_102158534(LOC102158534);ncbi_102158419(SLC27A5)	K12405+K12408+K10214+K07430+K00659+K08748
Metabolism	Nucleotide metabolism	Pyrimidine metabolism	37	96	0.790295	0.872044	ko00240	ncbi_733683(NME2);ncbi_100628241(POLR2H);ncbi_100627209(TYMS);ncbi_100626052(POLD3);ncbi_397109(DPYD);ncbi_100154836(DCTD);ncbi_100154035(POLR3D);ncbi_100157033(POLR3H);ncbi_100155919(UPB1);ncbi_100154612(NT5C2);ncbi_100523894(POLR3E);ncbi_100526240(NT5C);ncbi_100513046(NT5M);ncbi_100520587(NME6);ncbi_100621123(DUT);ncbi_100621901(DCTPP1);ncbi_100623360(ENTPD3);ncbi_100737214(POLR2F);ncbi_1005167…	K00940+K03016+K00560+K03504+K00207+K01493+K03026+K03022+K01431+K01081+K14721+K01081+K01081+K00940+K01520+K16904+K01510+K03014+K01081+K01511+K03505+K03024+K03027+K03015+K03005+K01081+K13421+K01511+K02320+K11540+K01513+K00940+K00876+K03023+K18533+K00254+K00857
Human Diseases	Cancers	Bladder cancer	14	38	0.792767	0.872044	ko05219	ncbi_100144492(CDK4);ncbi_492313(THBS1);ncbi_397276(TP53);ncbi_397070(EGFR);ncbi_397157(VEGFA);ncbi_397391(MMP2);ncbi_397601(ARAF);ncbi_100154503(SRC);ncbi_100514612(BRAF);ncbi_100516103(DAPK1);ncbi_100153846(E2F1);ncbi_110259208(HRAS);ncbi_100624415(DAPK3);ncbi_445013(MAPK3)	K02089+K16857+K04451+K04361+K05448+K01398+K08845+K05704+K04365+K08803+K17454+K02833+K08803+K04371
Genetic Information Processing	Folding, sorting and degradation	Ubiquitin mediated proteolysis	53	136	0.795555	0.872203	ko04120	ncbi_497234(FZR1);ncbi_733673(PRKN);ncbi_768104(UBE2J1);ncbi_780417(UBE2E2);ncbi_100037300(XIAP);ncbi_397379(CDC20);ncbi_493186(SOCS3);ncbi_100329128(SKP2);ncbi_100307052(SOCS1);ncbi_100514753(UBE2L6);ncbi_100157842(BTRC);ncbi_100157336(PML);ncbi_100157435(UBE3B);ncbi_100511878(PIAS3);ncbi_100523610(UBE2J2);ncbi_100517912(CUL4A);ncbi_100512631(UBA7);ncbi_396617(MAP3K1);ncbi_100621690(CBLB);ncbi_1…	K03364+K04556+K10578+K20217+K04725+K03363+K04696+K03875+K04694+K04553+K03362+K10054+K10588+K16064+K04554+K10609+K10698+K04416+K22517+K10576+K03871+K07868+K10571+K10447+K10607+K10613+K10608+K10609+K03359+K03870+K10585+K10575+K07868+K03869+K20217+K10582+K10447+K03349+K02207+K04678+K10604+K10593+K16063+K10591+K10583+K10597+K10579+K10584+K10582+K10614+K03351+K06689+K10609
Metabolism	Metabolism of cofactors and vitamins	Lipoic acid metabolism	1	3	0.805683	0.880382	ko00785	ncbi_100739011(LIPT2)	K03801
Genetic Information Processing	Translation	Ribosome biogenesis in eukaryotes	27	73	0.842304	0.917361	ko03008	ncbi_100216430(DKC1);ncbi_397211(CSNK2B);ncbi_100151831(IMP3);ncbi_100628213(NXF1);ncbi_100157926(RIOK1);ncbi_100151786(POP5);ncbi_100156164(NOP10);ncbi_100154484(RCL1);ncbi_100157338(RPP25);ncbi_100526157(NHP2);ncbi_100516270(NOB1);ncbi_100522629(REXO2);ncbi_100522095(RPP25L);ncbi_100512568(LOC100512568);ncbi_100523416(UTP14A);ncbi_100626002(FBL);ncbi_100739449(POP1);ncbi_100157879(BMS1);ncbi_10…	K11131+K03115+K14560+K14284+K07178+K03537+K11130+K11108+K14525+K11129+K11883+K13288+K14525+K14563+K14567+K14563+K01164+K14569+K14538+K14561+K14284+K14562+K14570+K14555+K14556+K14537+K14559
Genetic Information Processing	Transcription	RNA polymerase	10	29	0.845773	0.918108	ko03020	ncbi_100628241(POLR2H);ncbi_100154035(POLR3D);ncbi_100157033(POLR3H);ncbi_100523894(POLR3E);ncbi_100737214(POLR2F);ncbi_100152157(POLR3GL);ncbi_414414(POLR1C);ncbi_100620235(POLR2G);ncbi_100156445(POLR1E);ncbi_100516367(POLR3C)	K03016+K03026+K03022+K14721+K03014+K03024+K03027+K03015+K03005+K03023
Metabolism	Lipid metabolism	Fatty acid biosynthesis	4	13	0.866949	0.93496	ko00061	ncbi_100233169(ACSL3);ncbi_100154993(ACACB);ncbi_102162360(OXSM);ncbi_100516418(ACSBG2)	K01897+K01946+K09458+K15013
Metabolism	Metabolism of cofactors and vitamins	Vitamin B6 metabolism	2	7	0.866962	0.93496	ko00750	ncbi_100525616(AOX2);ncbi_100521112(PNPO)	K00157+K00275
Metabolism	Metabolism of cofactors and vitamins	Retinol metabolism	20	57	0.887103	0.945929	ko00830	ncbi_100192320(BCO1);ncbi_100152910(CYP1A2);ncbi_100144468(CYP3A22);ncbi_100511633(RDH16);ncbi_100513555(ADH5);ncbi_100513994(LRAT);ncbi_100152603(UGT1A6);ncbi_100525616(AOX2);ncbi_397082(DHRS4);ncbi_397118(DGAT1);ncbi_403104(CYP2B22);ncbi_100154684(RDH11);ncbi_100519138(RETSAT);ncbi_100516743(RPE65);ncbi_100519223(DHRS9);ncbi_100624700(LOC100624700);ncbi_403106(CYP2C32);ncbi_102165015(LOC1021650…	K00515+K07409+K07424+K11154+K00121+K00678+K00699+K00157+K11147+K11155+K07412+K11152+K09516+K11158+K11149+K00699+K17720+K07412+K07420+K07249
Metabolism	Amino acid metabolism	Valine, leucine and isoleucine biosynthesis	1	4	0.887471	0.945929	ko00290	ncbi_396841(BCAT2)	K00826
Metabolism	Metabolism of other amino acids	D-Glutamine and D-glutamate metabolism	1	4	0.887471	0.945929	ko00471	ncbi_100157162(GLUD1)	K00261
Genetic Information Processing	Folding, sorting and degradation	RNA degradation	28	78	0.890609	0.945929	ko03018	ncbi_692156(ENO3);ncbi_733601(PFKM);ncbi_100048932(BTG2);ncbi_100512107(EXOSC5);ncbi_492279(HSPD1);ncbi_396689(DCPS);ncbi_100152694(PNLDC1);ncbi_100153204(WDR61);ncbi_100153958(PABPC1);ncbi_100511875(EXOSC4);ncbi_100521132(EDC4);ncbi_100514308(BTG4);ncbi_100521470(DIS3);ncbi_100620800(DCP1B);ncbi_100522884(LSM6);ncbi_100158218(ENO4);ncbi_100521183(HSPA9);ncbi_100521809(EXOSC9);ncbi_100525442(LOC1…	K01689+K00850+K14443+K12590+K04077+K12584+K01148+K12602+K13126+K11600+K12616+K14443+K12585+K12611+K12625+K01689+K04043+K03678+K13126+K14442+K16855+K03514+K01148+K12587+K12604+K01689+K12603+K13126
Genetic Information Processing	Folding, sorting and degradation	Proteasome	15	44	0.891466	0.945929	ko03050	ncbi_654294(PSMB9);ncbi_733626(PSMB10);ncbi_100152620(PSMF1);ncbi_100627568(PSMD2);ncbi_100626738(PSMA7);ncbi_100621969(PSMB1);ncbi_100153923(PSMB4);ncbi_397058(PSMA4);ncbi_396975(PSMB8);ncbi_397522(PSME2);ncbi_397572(PSME1);ncbi_100517820(PSME4);ncbi_102157770(LOC102157770);ncbi_110260986(PSMC4);ncbi_100513739(PSMA8)	K02741+K02733+K06700+K03028+K02731+K02732+K02736+K02728+K02740+K06697+K06696+K06699+K06691+K03063+K02731
Organismal Systems	Excretory system	Collecting duct acid secretion	8	26	0.916562	0.969441	ko04966	ncbi_100152358(ATP6V1G2);ncbi_100154873(LOC100154873);ncbi_100521769(TCIRG1);ncbi_100525048(ATP6V0D1);ncbi_100518811(ATP6V1F);ncbi_100736975(ATP6V1E2);ncbi_100514249(SLC4A1);ncbi_110257347(SLC12A7)	K02152+K18245+K02154+K02146+K02151+K02150+K06573+K13627
Organismal Systems	Immune system	IL-17 signaling pathway	31	88	0.922852	0.972975	ko04657	ncbi_396565(IL1B2);ncbi_406188(NFKBIA);ncbi_494019(CXCL10);ncbi_574062(MAPK12);ncbi_595129(FADD);ncbi_751869(NFKB1);ncbi_100127355(IKBKG);ncbi_100127488(S100A8);ncbi_100127489(S100A9);ncbi_397360(CEBPB);ncbi_100153501(LCN2);ncbi_396742(HSP90AB1);ncbi_100622156(TNFAIP3);ncbi_396913(JUN);ncbi_397028(HSP90AA1);ncbi_397086(TNF);ncbi_397422(CCL2);ncbi_100157000(TRAF3IP2);ncbi_100156630(MAPK14);ncbi_10…	K04519+K04734+K12671+K04441+K02373+K02580+K07210+K21127+K21128+K10048+K21129+K04079+K11859+K04448+K04079+K03156+K14624+K21124+K04441+K04440+K07994+K09849+K05493+K03174+K11849+K09848+K04449+K04371+K19603+K06855+K03171
Metabolism	Lipid metabolism	Steroid hormone biosynthesis	16	49	0.932946	0.980484	ko00140	ncbi_445539(HSD3B1);ncbi_733634(AKR1C1);ncbi_100152910(CYP1A2);ncbi_100312973(HSD17B2);ncbi_100144468(CYP3A22);ncbi_100513224(HSD17B3);ncbi_100152603(UGT1A6);ncbi_403104(CYP2B22);ncbi_403216(CYP2E1);ncbi_403329(CYP11A1);ncbi_403337(CYP21A2);ncbi_100624700(LOC100624700);ncbi_100738003(LOC100738003);ncbi_100625479(LOC100625479);ncbi_110260194(LOC110260194);ncbi_102165015(LOC102165015)	K00070+K04119+K07409+K13368+K07424+K10207+K00699+K07412+K07415+K00498+K00513+K00699+K07430+K07410+K00497+K07412
Organismal Systems	Environmental adaptation	Circadian rhythm	9	30	0.939116	0.983836	ko04710	ncbi_100037286(ARNTL);ncbi_100514873(BHLHE40);ncbi_100157842(BTRC);ncbi_100523244(LOC100523244);ncbi_100622477(RORC);ncbi_100626912(BHLHE41);ncbi_100515868(PRKAG2);ncbi_100739111(RORB);ncbi_100154609(PER2)	K02296+K03729+K03362+K08960+K08534+K03730+K07200+K08533+K02633
Genetic Information Processing	Translation	RNA transport	53	147	0.943558	0.985361	ko03013	ncbi_414417(EIF1B);ncbi_574059(EEF1A1);ncbi_100101924(EIF4E2);ncbi_100125839(RAE1);ncbi_100520804(ELAC2);ncbi_100522912(EIF1AX);ncbi_100628213(NXF1);ncbi_100626533(THOC6);ncbi_100627508(EIF4EBP1);ncbi_100151786(POP5);ncbi_100155078(FMR1);ncbi_100157338(RPP25);ncbi_100153958(PABPC1);ncbi_100157730(TGS1);ncbi_100152786(DDX20);ncbi_100153500(NUP188);ncbi_100621044(EIF2S2);ncbi_100157075(SNUPN);ncbi_…	K03113+K03231+K03259+K14298+K00784+K03236+K14284+K13175+K07205+K03537+K15516+K14525+K13126+K14292+K13131+K14311+K03238+K13151+K12880+K14283+K03259+K14525+K13132+K13176+K15516+K18644+K14312+K03242+K14316+K12883+K01164+K14294+K09291+K13126+K14327+K14328+K12882+K14318+K03240+K05749+K05749+K03231+K14284+K14326+K14303+K03252+K14314+K14306+K14299+K12878+K03262+K03260+K13126
Genetic Information Processing	Replication and repair	Nucleotide excision repair	14	45	0.952079	0.991123	ko03420	ncbi_100286808(ERCC1);ncbi_100310799(MNAT1);ncbi_100626052(POLD3);ncbi_100514295(RPA2);ncbi_100153668(RAD23B);ncbi_100516427(ERCC4);ncbi_100517912(CUL4A);ncbi_100525428(RPA1);ncbi_100514251(XPC);ncbi_106504063(RFC4);ncbi_100736957(POLD4);ncbi_100513454(CUL4B);ncbi_100525504(GTF2H1);MSTRG.24665(Cul4b)	K10849+K10842+K03504+K10739+K10839+K10848+K10609+K07466+K10838+K10755+K03505+K10609+K03141+K10609
Genetic Information Processing	Transcription	Basal transcription factors	13	43	0.960513	0.996759	ko03022	ncbi_100310799(MNAT1);ncbi_100157095(TAF13);ncbi_100521701(GTF2A2);ncbi_100516955(GTF2F1);ncbi_100523236(TAF7);ncbi_100155476(TAF5L);ncbi_100516658(TAF9B);ncbi_100525504(GTF2H1);ncbi_414401(TAF10);ncbi_100152210(TAF5);ncbi_100125545(LOC100125545);ncbi_100519953(GTF2A1L);ncbi_100155674(TAF2)	K10842+K03127+K03123+K03138+K03132+K03130+K03133+K03141+K03134+K03130+K03120+K03122+K03128
Genetic Information Processing	Folding, sorting and degradation	Protein export	6	23	0.964704	0.997969	ko03060	ncbi_100135675(SPCS1);ncbi_100155306(SEC61A1);ncbi_100514893(IMMP1L);ncbi_100524270(SRP9);ncbi_100511831(SEC61A2);ncbi_100520920(SRP72)	K12946+K10956+K09647+K03109+K10956+K03108
Organismal Systems	Sensory system	Taste transduction	21	67	0.973575	1	ko04742	ncbi_100144478(CHRM3);ncbi_100154522(GNB3);ncbi_397563(HTR1B);ncbi_100154788(PKD2L1);ncbi_100152067(ADCY4);ncbi_100154866(KCNK5);ncbi_503656(P2RX3);ncbi_100625131(HTR3A);ncbi_100625610(GRM1);ncbi_100622617(GABRA2);ncbi_503666(P2RY1);ncbi_100526081(HTR1A);ncbi_100736581(P2RX2);ncbi_100152819(PDE1A);ncbi_100516701(SCN9A);ncbi_100513769(TAS2R16);ncbi_102161696(PDE1C);ncbi_100517926(GABRA3);ncbi_1006…	K04131+K07825+K04153+K04990+K08044+K04916+K05217+K04819+K04603+K05175+K04270+K04153+K05216+K13755+K04841+K08474+K13755+K05175+K08048+K08046+K04607
Genetic Information Processing	Replication and repair	Homologous recombination	11	40	0.981037	1	ko03440	ncbi_100037949(UIMC1);ncbi_100141305(RAD54L);ncbi_100516948(BRCC3);ncbi_100626052(POLD3);ncbi_100514295(RPA2);ncbi_100523378(SYCP3);ncbi_100525428(RPA1);ncbi_100736957(POLD4);ncbi_100516510(EME1);ncbi_100512994(SSBP1);ncbi_100153233(NBN)	K20775+K10875+K11864+K03504+K10739+K19528+K07466+K03505+K10882+K03111+K10867
Metabolism	Glycan biosynthesis and metabolism	Glycosylphosphatidylinositol(GPI)-anchor biosynthesis	6	25	0.982071	1	ko00563	ncbi_100312979(PIGC);ncbi_100154885(PIGP);ncbi_100157497(GPLD1);ncbi_100523821(PIGL);ncbi_100524712(PIGZ);ncbi_100522054(PIGN)	K03859+K03861+K01127+K03434+K08098+K05285
Organismal Systems	Nervous system	Synaptic vesicle cycle	18	61	0.984715	1	ko04721	ncbi_100152358(ATP6V1G2);ncbi_100620457(AP2B1);ncbi_100514408(AP2S1);ncbi_100517927(STXBP1);ncbi_100521769(TCIRG1);ncbi_100519886(SLC17A6);ncbi_100525048(ATP6V0D1);ncbi_100518811(ATP6V1F);ncbi_100624856(CPLX1);ncbi_100736975(ATP6V1E2);ncbi_100157804(SLC18A3);ncbi_100622420(DNM3);ncbi_100187581(CLTA);ncbi_100157596(RIMS1);ncbi_100622538(DNM2);ncbi_100520250(AP2A1);ncbi_100516123(UNC13C);ncbi_11026…	K02152+K11825+K11827+K15292+K02154+K12302+K02146+K02151+K15294+K02150+K14636+K01528+K04644+K15291+K01528+K11824+K15293+K03661
Genetic Information Processing	Translation	Aminoacyl-tRNA biosynthesis	12	44	0.985924	1	ko00970	ncbi_100144457(VARS2);ncbi_100270813(VARS);ncbi_100518652(HARS);ncbi_100521256(LOC100521256);ncbi_100514245(NARS2);ncbi_100524908(DARS);ncbi_100739845(IARS2);ncbi_100624574(DARS2);ncbi_100515851(CARS2);ncbi_100513625(LARS2);ncbi_110257078(MARS2);ncbi_100624597(YARS2)	K01873+K01873+K01892+K01892+K01893+K22503+K01870+K01876+K01883+K01869+K01874+K01866
Human Diseases	Endocrine and metabolic diseases	Maturity onset diabetes of the young	6	26	0.987376	1	ko04950	ncbi_100499567(HES1);ncbi_100152052(ONECUT1);ncbi_100512416(FOXA3);ncbi_100514142(GCK);ncbi_102161990(RFX6);ncbi_397289(NKX6-1)	K06054+K08026+K08038+K12407+K19521+K08030
Cellular Processes	Transport and catabolism	Autophagy - other eukaryotes	7	32	0.99527	1	ko04136	ncbi_733576(BECN1);ncbi_100141400(ATG4D);ncbi_100155182(ATG9A);ncbi_100462720(ATG9B);ncbi_100127359(MTOR);ncbi_100525780(ULK2);ncbi_110260663(ATG101)	K08334+K08342+K17907+K17907+K07203+K08269+K19730
Genetic Information Processing	Replication and repair	Non-homologous end-joining	1	13	0.999179	1	ko03450	ncbi_100153781(POLL)	K03512
Organismal Systems	Sensory system	Phototransduction	4	27	0.999484	1	ko04744	ncbi_102167816(GUCA1B);ncbi_110261346(GNB1);ncbi_100627935(CNGB1);ncbi_102160209(SLC24A1)	K08328+K04536+K04952+K13749
Genetic Information Processing	Transcription	Spliceosome	28	124	0.999999	1	ko03040	ncbi_768103(HNRNPA1);ncbi_100144456(DHX16);ncbi_396906(HSPA6);ncbi_100144518(HSPA1L);ncbi_100190995(PRPF3);ncbi_100154606(SNRPC);ncbi_100626496(HNRNPC);ncbi_100511890(HSPA8);ncbi_100158042(RBMX);ncbi_100154006(BCAS2);ncbi_100157937(PRPF40A);ncbi_100620849(PQBP1);ncbi_396648(HSP70.2);ncbi_100157814(SF3B4);ncbi_100524425(THOC3);ncbi_100520297(BUD31);ncbi_100512288(SF3A3);ncbi_100524872(SNRPD1);ncbi…	K12741+K12813+K03283+K03283+K12843+K11095+K12884+K03283+K12885+K12861+K12821+K12865+K03283+K12831+K12880+K12873+K12827+K11087+K12819+K03283+K12625+K12883+K12866+K12882+K12823+K12821+K12830+K12878
Organismal Systems	Sensory system	Olfactory transduction	61	895	1	1	ko04740	ncbi_397394(CAMK2G);ncbi_100156449(GRK3);ncbi_100157689(LOC100157689);ncbi_110255199(LOC110255199);ncbi_100515602(LOC100515602);ncbi_100519325(CNGA4);ncbi_100515618(LOC100515618);ncbi_100519910(LOC100519910);ncbi_100521141(ARRB1);ncbi_100515746(LOC100515746);ncbi_100514318(LOC100514318);ncbi_100499200(R1C1);ncbi_100737385(LOC100737385);ncbi_100736677(GNAL);ncbi_100736607(LOC100736607);ncbi_100737…	K04515+K00910+K04257+K04257+K04257+K04951+K04257+K04257+K04439+K04257+K04257+K04257+K04257+K04633+K04257+K04257+K18283+K04257+K04257+K04257+K04257+K04257+K04257+K04257+K04257+K04257+K04257+K04257+K04257+K04257+K04439+K13755+K04515+K04257+K04257+K13755+K04949+K04257+K04257+K04257+K04257+K04543+K04257+K04257+K04257+K04257+K04950+K08043+K05849+K04536+K04952+K04257+K04257+K04257+K04257+K04257+K04257+…
