# Supplementary material for: Identification and Characterization of lncRNA and mRNA in Testes of Landrace and Hezuo Boars
Source: Animals (Basel). 2021 Jul 30;11(8):2263. doi: 10.3390/ani11082263 (PMC8388364; doi:10.3390/ani11082263)
Supplement: Supplementary file 1 [file animals-11-02263-s001.zip › Table S12.xlsx]

## Sheet: DElncRNA
id	Symbol	Ha-vs-Hb-log2fc	Ha-vs-Hb-pvalue	Ha-vs-Hb-fdr	Hb-vs-Lb-log2fc	Hb-vs-Lb-pvalue	Hb-vs-Lb-fdr
MSTRG.10348.1	-	10.8429	0.00325062	0.0111208	-10.8429	0.00123805	0.0263456
MSTRG.10578.1	-	7.08295	9.82091e-20	8.76315e-18	-1.08544	1.89453e-06	0.000133002
MSTRG.10656.1	-	-1.55042	9.10768e-08	8.41649e-07	1.25526	9.66835e-05	0.00353327
MSTRG.10850.1	-	3.07654	1.68358e-10	2.89076e-09	-1.22752	0.00154284	0.0307768
MSTRG.10860.1	-	7.83289	1.66939e-10	2.87547e-09	-1.90215	0.000664647	0.0168563
MSTRG.10860.2	-	12.2015	2.05998e-13	6.71406e-12	-1.30467	0.0007231	0.0176226
MSTRG.1112.1	-	7.27612	7.2183e-07	5.50269e-06	-4.18866	7.0039e-06	0.00039914
MSTRG.11172.1	-	3.98489	0.0142353	0.0400598	2.82675	0.00080476	0.0192032
MSTRG.1201.1	-	11.8324	2.34195e-09	3.10152e-08	-2.20665	0.00155703	0.0309109
MSTRG.12238.1	-	8.82443	0.000511422	0.00213964	2.43217	0.00229904	0.0410943
MSTRG.12410.2	-	4.79941	1.54082e-11	3.22564e-10	-2.53406	1.54235e-06	0.000111509
MSTRG.12590.1	-	10.2046	5.03801e-09	6.19809e-08	-1.8529	0.000723969	0.0176226
MSTRG.12597.7	-	5.39803	2.56238e-07	2.17244e-06	1.08713	0.00208159	0.0385618
MSTRG.12713.1	-	10.9634	6.49129e-11	1.20587e-09	-1.88656	0.00101752	0.022925
MSTRG.12845.3	-	11.8231	2.37131e-13	7.68276e-12	-1.75971	1.60851e-05	0.000817733
MSTRG.13092.1	-	10.28	1.52355e-05	8.89771e-05	-10.28	1.27317e-05	0.000700825
MSTRG.13148.1	-	7.68533	2.32623e-11	4.70695e-10	-1.74673	0.000742855	0.0179024
MSTRG.13332.1	-	10.1799	7.32507e-06	4.53587e-05	-3.68806	0.00034203	0.00986187
MSTRG.13471.1	-	11.112	2.71128e-05	0.000151049	-4.51706	0.000166537	0.00552539
MSTRG.13580.1	-	12.4067	2.38711e-06	1.62616e-05	-4.83688	0.000131819	0.0044967
MSTRG.13675.1	-	6.99247	6.39913e-06	3.99891e-05	-2.99247	0.000748365	0.0179459
MSTRG.13929.1	-	3.50206	2.95038e-08	2.98344e-07	-1.53212	0.000698822	0.0173595
MSTRG.14557.2	-	11.1207	1.77817e-08	1.90149e-07	-2.78379	9.34594e-05	0.00348244
MSTRG.146.2	-	12.7419	1.1263e-09	1.59233e-08	-12.7419	9.61785e-11	2.11768e-08
MSTRG.14695.2	-	13.3087	8.7796e-15	3.79265e-13	-1.1539	0.00208212	0.0385618
MSTRG.14973.1	-	10.5443	1.37412e-09	1.92271e-08	1.40939	0.00117962	0.0255092
MSTRG.15011.2	-	10.0177	3.16291e-06	2.10204e-05	-3.52588	0.00154392	0.0307768
MSTRG.15071.1	-	2.98055	0.000155279	0.000732393	1.28088	0.00137865	0.0282966
MSTRG.15116.1	-	11.3934	0.000167417	0.000782981	-6.4865	0.000237817	0.00729104
MSTRG.15153.1	-	10.0589	8.08888e-06	4.94139e-05	-4.8625	0.000491355	0.0129354
MSTRG.15198.2	-	10.8559	2.77947e-07	2.33828e-06	-2.44652	0.00250719	0.043445
MSTRG.15210.1	-	5.30743	0.00265232	0.00930792	-9.36632	0.000728795	0.0176514
MSTRG.15351.2	-	6.60979	8.19816e-06	4.99134e-05	-10.9317	3.10074e-07	2.83396e-05
MSTRG.15380.1	-	3.00817	3.26647e-06	2.16557e-05	-1.18529	0.00202227	0.0378431
MSTRG.15466.1	-	6.90238	5.68623e-09	6.92397e-08	-1.84709	0.000678155	0.0171093
MSTRG.15968.1	-	11.1984	7.76924e-10	1.13069e-08	-3.35295	7.39445e-07	5.96979e-05
MSTRG.15998.1	-	10.7922	8.27916e-10	1.1985e-08	-2.02186	0.000184349	0.00599319
MSTRG.16366.2	-	8	0.00267752	0.00938398	-5.83007	0.00169521	0.0332454
MSTRG.1643.2	-	6.8371	2.95427e-10	4.71557e-09	1.14018	6.25964e-06	0.000363966
MSTRG.167.2	-	11.5018	2.29165e-11	4.65426e-10	-4.44294	0.00230913	0.0411229
MSTRG.167.3	-	11.6089	1.77858e-10	3.02526e-09	-2.57728	0.000208704	0.0066076
MSTRG.17786.1	-	12.1809	7.78777e-09	9.13553e-08	-3.88939	6.18035e-06	0.000363966
MSTRG.1840.7	-	-2.08927	1.83712e-05	0.000106264	1.60528	0.00211882	0.0386309
MSTRG.1862.1	-	11.5699	1.97443e-08	2.08676e-07	-2.01271	0.00173353	0.0335889
MSTRG.18641.1	-	9.29921	7.83849e-05	0.000395046	2.26272	8.77234e-05	0.00331978
MSTRG.18743.1	-	10.9825	8.27395e-09	9.60237e-08	-1.84467	0.000291639	0.00866688
MSTRG.189.1	-	1.52797	0.00267991	0.00938398	-1.22239	0.000940162	0.0214883
MSTRG.18955.8	-	2.92627	7.05479e-18	5.05253e-16	-1.91586	1.79818e-05	0.000888813
MSTRG.19250.1	-	-4.64386	0.0108283	0.0317997	5.80735	0.00280086	0.0469459
MSTRG.19349.1	-	2.53285	0.000148185	0.000700755	-8.6061	1.61742e-10	3.26449e-08
MSTRG.20038.1	-	3.01197	9.38017e-07	6.94643e-06	-1.97635	9.70117e-05	0.00353327
MSTRG.20094.1	-	3.79256	3.37745e-09	4.36662e-08	-3.17845	1.20264e-06	8.96242e-05
MSTRG.20337.1	-	5.32733	0.000374291	0.00162332	-11.3862	1.26622e-06	9.29326e-05
MSTRG.20440.1	-	3.14466	4.34285e-05	0.000231293	-3.38977	1.18934e-06	8.96242e-05
MSTRG.2063.2	-	12.6707	1.59387e-12	4.27362e-11	-12.6707	1.79664e-13	6.21637e-11
MSTRG.21148.1	-	13.0718	1.99212e-12	5.23822e-11	-13.0718	5.31019e-13	1.71484e-10
MSTRG.21229.1	-	11.1033	5.83303e-06	3.68195e-05	-3.36632	0.00245039	0.0428509
MSTRG.21285.1	-	11.9754	6.29354e-11	1.17314e-09	-1.71093	0.000372206	0.0104824
MSTRG.21329.1	-	11.1861	1.19286e-06	8.64547e-06	-11.1861	3.36818e-07	3.02138e-05
MSTRG.21329.2	-	9.84025	9.87441e-06	5.92574e-05	-9.84025	3.46058e-06	0.000217702
MSTRG.21329.4	-	9.70851	0.000434129	0.0018504	-9.70851	0.000258277	0.00781935
MSTRG.21402.1	-	4.1964	3.772e-07	3.05521e-06	-2.20847	0.000151549	0.00509794
MSTRG.21853.1	-	8.77039	0.00421312	0.0139744	4.90395	1.55739e-13	5.80307e-11
MSTRG.22243.1	-	10.3369	1.62962e-10	2.81588e-09	-10.3369	1.72667e-11	4.18201e-09
MSTRG.22493.1	-	9.41433	3.74921e-13	1.15293e-11	-2.58567	1.44435e-08	1.70645e-06
MSTRG.22523.1	-	11.3332	1.1583e-13	4.17526e-12	-1.85472	1.49077e-05	0.000784924
MSTRG.22789.2	-	9.10905	3.31473e-08	3.31656e-07	-4.64962	2.11919e-05	0.00101637
MSTRG.22877.1	-	12.4952	4.28449e-13	1.30282e-11	-2.55365	0.000307601	0.00908547
MSTRG.22889.1	-	11.4305	1.61803e-08	1.75088e-07	-2.68226	0.000114348	0.00407281
MSTRG.22956.1	-	11.0521	2.30693e-09	3.07008e-08	-4.18587	0.000467651	0.0123787
MSTRG.23032.1	-	11.1653	1.06106e-05	6.34386e-05	-11.1653	2.74083e-06	0.000181871
MSTRG.23147.1	-	8.96578	0.00589849	0.0187313	-8.96578	0.00271566	0.045835
MSTRG.23566.1	-	5.28223	2.29772e-05	0.00012987	-3.42283	0.000498368	0.012979
MSTRG.23566.2	-	11.5249	0.000357106	0.00155997	-5.26434	0.00210741	0.0386309
MSTRG.23652.2	-	8.82655	2.0544e-10	3.40918e-09	-3.469	6.40533e-09	7.75685e-07
MSTRG.24152.1	-	3.39477	0.00324065	0.0110936	-10.9391	0.000115635	0.00408859
MSTRG.24154.1	-	3.12928	2.2644e-09	3.02087e-08	-4.70607	1.04118e-14	5.60387e-12
MSTRG.24154.2	-	3.83156	0.000239187	0.00108401	-12.4014	2.51442e-14	1.21799e-11
MSTRG.24451.1	-	-1.58496	0.0176042	0.0477903	2.62583	5.90384e-05	0.00242358
MSTRG.24563.1	-	9.53787	6.42601e-05	0.000330281	-3.89401	0.00126923	0.0266923
MSTRG.24675.1	-	11.7157	4.31809e-10	6.65817e-09	-11.7157	1.78289e-10	3.44751e-08
MSTRG.24681.1	-	6.5762	1.12435e-37	5.56351e-35	-4.03668	2.32501e-38	1.12623e-34
MSTRG.24691.2	-	5.42626	0.000951622	0.00372335	4.99264	1.4848e-28	1.79809e-25
MSTRG.24692.1	-	6.59495	1.47427e-05	8.62843e-05	-4.93198	2.34863e-05	0.00108915
MSTRG.24817.1	-	2.13699	6.92441e-12	1.61066e-10	-1.86709	0.00124005	0.0263456
MSTRG.24913.1	-	10.1163	2.69586e-07	2.27145e-06	-3.42518	8.11903e-05	0.00316598
MSTRG.25063.3	-	4.75489	3.79126e-09	4.79903e-08	-1.56623	0.000687133	0.017246
MSTRG.25169.1	-	8.04205	1.97215e-08	2.08676e-07	-8.26444	1.05369e-09	1.59502e-07
MSTRG.25172.1	-	10.6528	5.44296e-07	4.26274e-06	-6.91588	2.08255e-06	0.000144112
MSTRG.2634.1	-	4.11128	2.82116e-15	1.38338e-13	-1.8792	1.04192e-06	8.01117e-05
MSTRG.2652.2	-	7.16993	3.5033e-07	2.86832e-06	-2.09668	0.00299938	0.0499278
MSTRG.2725.2	-	9.62571	7.90887e-07	5.92952e-06	-4.08139	1.62061e-05	0.000817733
MSTRG.2725.4	-	12.2877	3.68006e-12	9.36008e-11	-7.96578	1.11647e-10	2.35138e-08
MSTRG.2725.5	-	10.6196	6.18906e-09	7.45289e-08	-10.6196	3.00894e-09	4.28685e-07
MSTRG.322.4	-	2.90689	0.010619	0.0312766	3.31366	4.20869e-09	5.55113e-07
MSTRG.3646.1	-	4.2164	2.27842e-05	0.000128913	-11.7607	4.52846e-08	4.98542e-06
MSTRG.408.1	-	3.85798	6.65025e-13	1.94609e-11	-1.50909	0.00107038	0.0238937
MSTRG.422.1	-	10.4512	3.16333e-07	2.62134e-06	-2.33921	0.00108791	0.0241736
MSTRG.4357.1	-	3.67835	3.87118e-15	1.82697e-13	-1.41457	0.000230936	0.00712519
MSTRG.4500.2	-	12.4893	1.93522e-06	1.34655e-05	-5.54293	8.5242e-05	0.00327708
MSTRG.4761.2	-	4.79163	7.25147e-07	5.52025e-06	-1.84744	9.89726e-07	7.73263e-05
MSTRG.4812.1	-	3.64866	0.00111721	0.00430969	2.2712	0.00248278	0.043261
MSTRG.5089.3	-	-1.42502	0.00109363	0.00422249	1.45457	0.000283827	0.00853949
MSTRG.5204.1	-	11.2428	5.8614e-08	5.58732e-07	-1.92085	0.00254477	0.0437036
MSTRG.5259.1	-	8.45327	9.06671e-11	1.63954e-09	-1.75978	2.7672e-05	0.00124114
MSTRG.5415.1	-	11.6839	1.10687e-11	2.42932e-10	-3.12673	3.76775e-09	5.21457e-07
MSTRG.5456.16	-	7.40939	0.0013988	0.00526899	1.94228	0.00244158	0.0428509
MSTRG.5471.1	-	4.83934	3.07676e-30	7.97468e-28	-1.00161	1.316e-05	0.000708298
MSTRG.5519.3	-	10.6408	3.24795e-08	3.26174e-07	-2.30397	0.00113503	0.0247662
MSTRG.5733.1	-	9.99067	4.63885e-15	2.13977e-13	-1.15905	0.000720397	0.0176226
MSTRG.5741.1	-	-4.66025	0.000167857	0.000784246	3.5502	0.00215224	0.0389009
MSTRG.5829.1	-	2.66903	0.00348223	0.0118313	2.27583	7.06182e-07	5.79787e-05
MSTRG.5829.4	-	4.45943	0.00278868	0.00971132	-5.1964	0.00021724	0.00683318
MSTRG.5876.1	-	8.78245	4.7659e-11	9.10202e-10	-12.1044	5.29633e-14	2.13795e-11
MSTRG.5876.2	-	13.0785	2.0177e-13	6.61587e-12	-13.0785	2.93971e-14	1.29454e-11
MSTRG.5877.1	-	11.4112	3.51808e-12	8.99009e-11	-5.50427	7.15337e-13	2.16568e-10
MSTRG.6040.2	-	11.6941	9.14097e-10	1.31625e-08	-3.91271	1.30881e-07	1.29386e-05
MSTRG.6069.2	-	10.8662	3.84114e-07	3.0928e-06	-4.48543	9.23243e-05	0.00346681
MSTRG.6075.1	-	11.8893	5.93613e-09	7.16416e-08	-2.78596	0.00149108	0.0300949
MSTRG.6098.1	-	12.2887	1.04966e-07	9.53807e-07	-3.83746	5.07559e-05	0.0021195
MSTRG.659.1	-	10.7814	2.17238e-06	1.49297e-05	-4.72247	4.37762e-05	0.0018601
MSTRG.7209.1	-	11.5013	1.40569e-13	4.87464e-12	-2.41653	0.000315735	0.00921338
MSTRG.7296.5	-	8.55906	1.08767e-11	2.39684e-10	-2.41951	1.56595e-05	0.000815639
MSTRG.7454.1	-	3.99368	1.55084e-17	1.02942e-15	-1.973	1.18644e-11	3.02481e-09
MSTRG.7595.1	-	11.9243	2.69216e-09	3.54075e-08	-2.00744	0.000940445	0.0214883
MSTRG.7623.21	-	7	1.82958e-08	1.945e-07	2.90238	9.75274e-07	7.73263e-05
MSTRG.8030.1	-	6.08037	0.000446578	0.00189752	3.33114	4.19237e-08	4.72275e-06
MSTRG.8030.2	-	12.141	3.23942e-13	1.0192e-11	-2.09574	1.03575e-05	0.000576685
MSTRG.8030.3	-	12.0746	1.03742e-11	2.33073e-10	-3.17775	0.0012729	0.0266923
MSTRG.8038.1	-	15.8556	2.08419e-23	3.06602e-21	-1.71321	5.84204e-07	4.87911e-05
MSTRG.8129.1	-	11.4287	1.16664e-11	2.53856e-10	-5.9913	7.10883e-12	1.91306e-09
MSTRG.8507.1	-	11.7242	1.32908e-11	2.85936e-10	-4.10462	2.76087e-12	7.86686e-10
MSTRG.9118.2	-	11.5714	4.30646e-09	5.35161e-08	-3.83447	0.000436867	0.0118887
MSTRG.9134.1	-	8.24793	9.65138e-09	1.10131e-07	-1.86135	0.00193156	0.0365766
MSTRG.940.6	-	12.2046	5.82211e-15	2.61899e-13	-1.4508	2.65023e-05	0.00119979
MSTRG.9419.1	-	5.34873	0.000921619	0.00361932	1.86802	0.000703906	0.0173965
MSTRG.973.2	-	7.55842	2.5613e-08	2.63832e-07	-1.92906	0.000440114	0.0119101
XR_001298322.2	LOC102165777	4.20945	0.0046704	0.0152862	-6.94642	0.00162393	0.0321074
XR_001300547.2	B4GALT4	-2.25408	5.93423e-10	8.84932e-09	1.0516	0.000257296	0.00781935
XR_001300584.2	LOC106505814	1.58496	0.00792903	0.0243142	-1.75829	0.00150845	0.0303193
XR_001300710.2	LOC106505875	5.29921	0.00151745	0.00567662	-4.39232	0.0020234	0.0378431
XR_001300876.2	LOC100523337	2.84394	2.569e-08	2.63832e-07	-2.17603	3.99859e-06	0.000245179
XR_001302653.2	LOC102165633	-1.41213	0.000383837	0.00165943	1.5615	0.00110104	0.0242429
XR_001302675.2	LOC106507011	-2.87915	0.000243882	0.00110253	-4.80735	0.0012926	0.0269885
XR_001303358.2	LOC106507409	4.97728	0.00136878	0.00517378	-7.71425	3.77156e-05	0.00165118
XR_001305860.2	LOC102158235	5.25821	3.20134e-16	1.85371e-14	-4.66484	3.99552e-10	6.6739e-08
XR_001306473.2	LOC102165237	8.00375	4.99729e-09	6.18187e-08	-2.68182	4.12918e-05	0.00177007
XR_001309042.2	LOC102163610	-9.77588	3.14101e-06	2.09004e-05	8.95613	0.000100588	0.00363617
XR_002335904.1	LOC110255499	-3.05889	0.000244902	0.00110439	2.68182	0.000839903	0.0198131
XR_002336194.1	MARC2	-1.90689	0.00137136	0.00517994	3.89239	5.00864e-15	3.03273e-12
XR_002336606.1	LOC102157477	2.34618	2.01034e-07	1.75921e-06	-1.13079	0.0010235	0.0229529
XR_002337462.1	GSN	-2.90955	2.23929e-09	2.9947e-08	1.23984	0.00213641	0.0387594
XR_002337603.1	LOC102158698	2.98935	5.35873e-07	4.20282e-06	-2.07682	7.65772e-05	0.00305539
XR_002338076.1	LOC102166913	-4.59495	0.0022355	0.00806886	4.92283	7.31149e-05	0.0029514
XR_002338135.1	LOC106505799	1.67184	0.00532312	0.0171442	-2.11028	0.000202307	0.0064899
XR_002338496.1	MARVELD1	-4.21032	1.01386e-09	1.44841e-08	2.64	0.000514649	0.0132604
XR_002340237.1	LOC100513188	1.78427	0.0024165	0.00859675	-1.17522	8.16984e-05	0.00316598
XR_002340275.1	LOC102166684	-6.69116	0.0150705	0.0420013	8.36632	1.73837e-09	2.55171e-07
XR_002340836.1	LOC110257827	-2.34013	1.81881e-08	1.94113e-07	-1.37242	0.00143839	0.0292449
XR_002341291.1	LOC110258990	3.91432	0.00135863	0.00513901	-1.13516	3.91001e-05	0.00169108
XR_002341356.1	CUNH21orf58	9.99906	4.568e-10	6.9646e-09	-2.40411	2.19863e-05	0.00104414
XR_002341862.1	LOC110259451	-1.88349	0.00037091	0.00161251	1.97491	2.36088e-05	0.00108915
XR_002342422.1	LOC102166437	3.98503	7.77776e-16	4.07061e-14	-1.10756	0.00164437	0.0323793
XR_002342447.1	LOC106504252	8.04075	0.00338407	0.0115194	-8.04075	0.00123375	0.0263456
XR_002342657.1	LOC106509807	8.14636	1.76869e-06	1.2438e-05	-3.23947	0.000902584	0.0208196
XR_002342668.1	LOC106509807	2.07895	0.00721643	0.0223526	-2.35649	0.000315245	0.00921338
XR_002342682.1	LOC106509807	10.9967	4.46702e-12	1.10518e-10	-4.01182	0.00212135	0.0386309
XR_002342823.1	LOC102165540	-6.54432	2.49657e-05	0.000140526	7.12928	2.41619e-06	0.000162556
XR_002343464.1	LOC110260336	4.73335	0.00247721	0.00877259	-5.47032	0.000419645	0.0116158
XR_002344156.1	LOC102166536	3.0914	5.78309e-07	4.5032e-06	-2.12216	0.000141936	0.00480796
XR_002344232.1	LOC100514051	-2	0.00065185	0.00267372	-4.05889	0.000125924	0.00438831
XR_002345717.1	LOC110261526	-1.66534	0.000455523	0.0019295	2.09628	3.40237e-05	0.00151203
XR_002345768.1	LOC106507693	4.52356	0.0126918	0.0363203	-6.10852	0.00212053	0.0386309
XR_002346142.1	LOC110261688	3.8413	1.81469e-13	6.02278e-12	-2.03898	2.33215e-07	2.21509e-05
XR_002346201.1	LOC110261731	9.60115	2.42209e-07	2.06637e-06	-4.40475	2.35064e-05	0.00108915
XR_002346613.1	PDS5A	-1.38576	0.00549801	0.0176137	1.57923	0.000178243	0.00583386
XR_002346641.1	LOC100737304	-1.37504	0.000204158	0.000938539	-4.19265	0.000662631	0.0168563
XR_002346669.1	LOC102166140	8.4818	4.6903e-11	8.9892e-10	-1.22913	0.00135164	0.027861
XR_002346673.1	LOC102165777	2.558	0.00152657	0.00569864	-4.72792	9.12088e-08	9.40033e-06
XR_002346790.1	LOC102161650	4.67243	0.00413594	0.0137716	-7.40939	0.00138445	0.0282966
XR_298335.3	LOC102166303	2.50986	4.975e-06	3.17828e-05	1.1954	0.000831123	0.0197351
XR_300503.3	LOC100627868	-1.39507	0.000206436	0.000948214	2.44359	1.90733e-10	3.44751e-08
XR_304722.3	LOC102163357	3.81277	0.000495009	0.00207576	-4.73877	0.000206354	0.00657617
XR_305732.3	LOC102166108	1.71912	0.00352688	0.0119681	1.38767	0.0011755	0.0255092
XR_305965.3	LOC102161921	-2.42626	0.000530106	0.0022127	4	9.37098e-08	9.45688e-06
XR_308768.3	LOC102161460	12.6566	1.82978e-16	1.09445e-14	-1.58422	0.000129023	0.00446421
XR_309177.3	LOC102165752	-1.52725	0.0116125	0.0337284	2.02106	0.00170738	0.0332863

## Sheet: DEmRNA
id	Symbol	Ha-vs-Hb-log2fc	Ha-vs-Hb-pvalue	Ha-vs-Hb-fdr	Hb-vs-Lb-log2fc	Hb-vs-Lb-pvalue	Hb-vs-Lb-fdr
ncbi_100738123	COL1A1	-5.49281	4.60305e-58	1.547e-56	4.65126	1.43395e-71	2.46712e-67
MSTRG.24689	--	11.6257	1.10551e-07	3.63676e-07	3.35339	1.37714e-52	7.8979e-49
ncbi_100738935	LOC100738935	8.28327	2.27735e-84	1.42938e-82	3.06595	1.83569e-51	7.89576e-48
ncbi_110256025	LOC110256025	-2.02895	0.0140382	0.0237054	4.40526	1.03986e-39	3.57816e-36
ncbi_100515336	COL4A1	-4.24156	6.90507e-43	1.62389e-41	2.97662	5.74557e-31	1.64754e-27
ncbi_100624320	PTTG1IP	3.16099	0.0134866	0.022876	3.64894	1.66444e-30	4.09095e-27
ncbi_110256218	LOC110256218	-2.82254	0.0140742	0.0237599	5.24933	3.28096e-28	7.05612e-25
ncbi_100525821	LOC100525821	-1.25863	0.0048861	0.00897443	2.6826	3.0345e-26	5.22086e-23
ncbi_100337673	HTRA3	-3.40192	7.75362e-29	1.05084e-27	2.82321	3.84775e-26	6.01824e-23
ncbi_100521809	EXOSC9	2.29782	5.73001e-36	1.04135e-34	-2.20891	2.45956e-24	3.02262e-21
ncbi_100135661	SCD5	-4.49354	5.2043e-24	5.63057e-23	4.96071	6.62532e-24	7.59924e-21
ncbi_100153454	COL4A2	-4.63017	2.74931e-42	6.36301e-41	2.84386	3.90201e-23	4.19588e-20
MSTRG.25066	Olfr1030	2.84686	7.93291e-10	3.20069e-09	-6.70777	8.04527e-23	8.14229e-20
ncbi_397143	CBR1	-10.3453	1.99004e-218	1.45081e-215	3.99331	3.38199e-22	3.23262e-19
ncbi_100628118	ELN	-3.7405	7.19012e-15	4.40778e-14	3.86105	4.77507e-22	4.32395e-19
ncbi_100101551	COL6A3	-3.59094	3.87748e-26	4.68436e-25	2.73531	9.56044e-22	8.22436e-19
ncbi_397132	FMO1	-2.4731	0.0224781	0.0364726	3.1617	2.58731e-21	2.11975e-18
ncbi_397396	BGN	-3.46474	5.36908e-49	1.49224e-47	2.54982	2.85968e-21	2.2364e-18
ncbi_110256120	MFAP4	-2.29825	4.10442e-15	2.56003e-14	2.65423	6.99745e-20	5.23439e-17
MSTRG.146	--	10.5199	7.39559e-18	5.53866e-17	-14.2568	9.58035e-20	6.69144e-17
ncbi_414836	FBN1	-3.36806	9.28178e-26	1.0996e-24	2.3708	8.76942e-19	5.803e-16
MSTRG.22321	--	5.68326	1.38719e-23	1.47389e-22	-7.3837	1.00514e-18	6.405e-16
ncbi_100620470	LOC100620470	-8.91687	0.00220421	0.00428038	12.4793	1.27799e-18	7.85281e-16
ncbi_100624295	LOC100624295	11.0921	1.23497e-24	1.37619e-23	-1.86328	2.33184e-18	1.38343e-15
MSTRG.4510	--	7.79514	6.53066e-32	1.01383e-30	-3.41047	6.42773e-18	3.6863e-15
ncbi_100519300	TGFBI	-4.31714	3.58373e-64	1.42112e-62	2.49461	1.07817e-17	5.98386e-15
ncbi_100519531	ACTN3	4.11825	1.57977e-22	1.56942e-21	2.51934	2.26625e-17	1.21847e-14
ncbi_100623583	TUBB6	-2.8714	1.25442e-22	1.25674e-21	2.39406	6.97821e-17	3.54002e-14
ncbi_397532	COL5A2	-3.32396	4.40512e-22	4.26887e-21	2.36373	8.35858e-17	4.10884e-14
MSTRG.23652	--	7.14296	2.34902e-23	2.46134e-22	-3.80509	1.13693e-16	5.43359e-14
ncbi_397444	GNMT	4.39597	1.89084e-10	8.09596e-10	-3.64678	1.74674e-16	8.12233e-14
ncbi_100522756	SPATA13	-2.30135	9.27133e-12	4.43223e-11	2.00319	2.16792e-16	9.81555e-14
MSTRG.24996	--	1.81816	4.10573e-07	1.27979e-06	2.9535	2.957e-16	1.30449e-13
ncbi_100623720	LOC100623720	-3.39346	2.9047e-30	4.19974e-29	2.2025	5.63317e-16	2.36387e-13
ncbi_397443	HPD	-10.7162	5.41197e-23	5.54807e-22	8.43254	1.06686e-15	4.37032e-13
ncbi_100517166	LOC100517166	-1.51282	2.47539e-07	7.89518e-07	1.80563	1.22257e-15	4.8917e-13
ncbi_733615	ACTA2	-1.61175	8.24594e-09	3.02852e-08	2.07409	1.2516e-15	4.89405e-13
ncbi_100522937	CCDC158	4.26089	1.19281e-148	2.51219e-146	-1.0944	2.19066e-15	8.37564e-13
ncbi_780426	CCND3	-3.61144	1.0533e-38	2.11497e-37	2.70393	6.75915e-15	2.52807e-12
ncbi_100156539	P3H3	-4.15987	8.82419e-24	9.44986e-23	2.91795	7.75241e-15	2.83788e-12
MSTRG.21329	--	12.7391	9.12822e-16	5.94589e-15	-12.7391	8.00569e-15	2.86954e-12
ncbi_100627548	MORC4	-1.52332	0.000180354	0.000409759	1.49311	8.34408e-15	2.88727e-12
ncbi_780430	DIRAS2	-3.3023	1.60014e-13	8.88942e-13	3.49214	8.3908e-15	2.88727e-12
ncbi_100511038	FKBP10	-3.78518	7.54384e-29	1.02431e-27	2.19575	8.62657e-15	2.9102e-12
ncbi_100101552	COL6A2	-2.94546	3.95654e-33	6.42641e-32	1.46269	9.68032e-15	3.16769e-12
ncbi_100512983	DUSP3	-13.2408	2.7716e-24	3.03499e-23	10.8968	9.75806e-15	3.16769e-12
ncbi_733617	MCAM	-2.13818	6.6854e-19	5.38096e-18	1.67854	1.06538e-14	3.39442e-12
ncbi_100737666	COL16A1	-2.66192	1.69877e-28	2.27242e-27	1.95033	1.18039e-14	3.69249e-12
ncbi_396948	HSD11B2	-4.92221	2.38881e-18	1.84891e-17	3.90312	1.25893e-14	3.86784e-12
ncbi_100524475	LOC100524475	-2.04048	8.99335e-10	3.61086e-09	1.97964	1.59678e-14	4.81976e-12
ncbi_100620394	COL15A1	-4.30885	3.01674e-33	4.94229e-32	2.33047	2.6978e-14	7.77666e-12
ncbi_110257899	LOC110257899	11.8389	4.15926e-16	2.76724e-15	-2.65076	2.712e-14	7.77666e-12
ncbi_100152018	NAA30	-13.3087	2.02015e-25	2.35933e-24	10.3554	3.20801e-14	9.04816e-12
ncbi_100520667	ACTG2	-2.57672	2.86983e-08	1.00402e-07	3.1856	3.28054e-14	9.10351e-12
ncbi_100519817	KCNT1	3.02209	2.60255e-09	1.00287e-08	-2.49158	3.63476e-14	9.92635e-12
ncbi_100510888	PITPNM1	1.64199	1.25356e-32	1.98673e-31	-1.12262	4.30377e-14	1.15698e-11
ncbi_100524842	MORF4L2	-1.74777	2.82655e-09	1.08456e-08	1.72591	1.01279e-13	2.68078e-11
ncbi_733686	TUBB	-2.53452	1.67936e-43	4.03452e-42	1.25781	1.11866e-13	2.91614e-11
MSTRG.20746	--	4.21378	4.65317e-06	1.28441e-05	2.92918	1.31288e-13	3.35327e-11
ncbi_100157963	CGN	-2.27442	0.000158738	0.000363041	3.36759	1.32533e-13	3.35327e-11
ncbi_397533	COL5A1	-9.18818	5.40707e-10	2.21938e-09	9.49185	1.57807e-13	3.93489e-11
MSTRG.20372	Ralgds	7.189	2.20246e-25	2.55649e-24	1.85858	1.64577e-13	4.04506e-11
ncbi_100512012	WFIKKN2	-1.26702	0.0206753	0.0338166	2.18383	3.12908e-13	7.58252e-11
ncbi_100049693	SPTAN1	-1.45408	2.01084e-05	5.15074e-05	1.26654	3.18912e-13	7.62067e-11
MSTRG.167	--	8.6633	5.30969e-26	6.34585e-25	-2.89323	4.7438e-13	1.11804e-10
ncbi_396911	CNN1	-1.55212	0.005329	0.00971915	2.33578	6.69452e-13	1.55648e-10
MSTRG.16362	--	8.40939	0.000373921	0.000816363	4.32546	1.39269e-12	3.1528e-10
ncbi_100516891	LOC100516891	4.45982	9.37233e-96	7.75775e-94	-1.0986	1.41365e-12	3.15869e-10
ncbi_100517097	GAPDHS	9.74059	1.04215e-230	1.09744e-227	-1.42415	1.56572e-12	3.45362e-10
ncbi_100158059	COL14A1	-3.56484	2.3949e-17	1.73199e-16	2.43931	1.7135e-12	3.73174e-10
ncbi_503546	SLC4A4	-1.722	0.000218745	0.000492085	-1.98777	2.10277e-12	4.52227e-10
MSTRG.16074	--	2.04947	1.95463e-08	6.93431e-08	-2.47573	3.00516e-12	6.38319e-10
ncbi_100624700	LOC100624700	-1.95126	0.000140019	0.0003228	2.23245	3.43893e-12	7.04366e-10
ncbi_110258721	LOC110258721	-9.17991	1.68907e-05	4.36129e-05	11.4129	3.40039e-12	7.04366e-10
ncbi_110261259	C6H16orf46	5.19827	1.50996e-72	7.20941e-71	-2.10923	3.39433e-12	7.04366e-10
ncbi_100515628	HTRA1	-4.10539	3.12214e-36	5.73452e-35	1.78655	3.5477e-12	7.18095e-10
ncbi_110260333	LOC110260333	5.02721	1.60161e-18	1.25646e-17	-3.55148	3.81264e-12	7.62749e-10
ncbi_100738074	ZNF316	1.22439	4.565e-06	1.261e-05	-2.62898	4.53805e-12	8.97439e-10
ncbi_100739522	MRVI1	-1.67569	6.86259e-10	2.78784e-09	1.80939	5.22464e-12	1.02148e-09
ncbi_100520565	PLEKHG6	3.69554	3.206e-21	2.96582e-20	-2.60309	5.41498e-12	1.04349e-09
ncbi_100621722	FBLN2	-3.14309	1.32586e-19	1.11251e-18	2.14766	5.48553e-12	1.04349e-09
ncbi_397033	B2M	-2.71436	3.10034e-19	2.54182e-18	2.21566	7.94799e-12	1.48636e-09
ncbi_100628102	VILL	4.01413	1.97527e-74	9.87893e-73	-1.85053	1.63915e-11	2.93766e-09
MSTRG.12865	--	11.4558	1.6063e-23	1.69812e-22	-1.954	1.86082e-11	3.30055e-09
ncbi_110261669	LOC110261669	-1.08737	0.000905547	0.00187203	1.32771	1.94893e-11	3.387e-09
ncbi_100624749	PDLIM7	-2.05881	4.31239e-05	0.000106171	2.73536	2.13257e-11	3.66585e-09
ncbi_100736696	PTMS	-2.93294	1.13497e-27	1.46649e-26	1.71212	2.152e-11	3.66585e-09
ncbi_100510996	FAM199X	-1.2568	0.000342476	0.000752217	1.72623	2.24448e-11	3.75289e-09
ncbi_100521434	ADAMTS2	-4.98734	5.06563e-25	5.77384e-24	2.87347	2.24672e-11	3.75289e-09
ncbi_110256875	LOC110256875	9.80467	8.26381e-28	1.07435e-26	-1.51196	2.34509e-11	3.87955e-09
MSTRG.1615	--	10.835	2.22359e-13	1.22595e-12	-3.51307	2.44405e-11	3.98981e-09
MSTRG.24697	--	6.64829	3.52239e-25	4.04403e-24	-2.71937	2.45812e-11	3.98981e-09
MSTRG.21882	--	9.37382	4.28896e-59	1.48624e-57	-1.39368	2.48782e-11	4.00028e-09
ncbi_100515882	TMEM232	4.18815	6.11781e-114	7.33943e-112	-1.1353	2.52397e-11	4.02082e-09
ncbi_102158590	RSPH6A	11.101	5.03301e-26	6.03802e-25	-2.29203	2.72613e-11	4.30303e-09
ncbi_100135051	TUBA1A	-2.68701	3.50114e-12	1.73956e-11	2.49289	4.87556e-11	7.55711e-09
ncbi_100522547	PRR30	8.57743	5.12576e-17	3.62263e-16	-2.5662	4.974e-11	7.64086e-09
MSTRG.22086	--	8.12928	5.90909e-05	0.000142939	3.46255	6.14196e-11	9.26951e-09
ncbi_100155010	PI16	-2.69377	2.45764e-08	8.65031e-08	2.42492	7.04637e-11	1.0542e-08
ncbi_110256870	LOXL2	-3.84313	2.38835e-48	6.52323e-47	1.97797	8.37569e-11	1.23166e-08
ncbi_100523342	OSBPL3	-2.79141	5.53021e-09	2.06146e-08	2.58612	8.54694e-11	1.24619e-08
ncbi_100525453	DPYSL3	-2.99391	1.0137e-21	9.61212e-21	2.06343	9.25215e-11	1.33767e-08
ncbi_100154630	HJURP	1.72161	1.28915e-24	1.43403e-23	1.47003	1.0374e-10	1.48737e-08
ncbi_100153260	APOOL	-3.114	8.13149e-22	7.76877e-21	2.21493	1.64e-10	2.33191e-08
ncbi_100521789	LOC100521789	-2.1916	2.24051e-12	1.13009e-11	-2.26053	1.68697e-10	2.37904e-08
MSTRG.770	--	12.7559	8.18125e-11	3.60306e-10	-12.7559	1.94923e-10	2.70455e-08
ncbi_110256417	FSTL1	-2.9655	9.18168e-10	3.68336e-09	2.42447	1.93869e-10	2.70455e-08
ncbi_397127	ESD	-1.33977	0.0182972	0.0302296	1.72805	1.97064e-10	2.71239e-08
MSTRG.19988	Lrrc14	8.56277	4.87875e-63	1.87961e-61	-2.59818	2.03842e-10	2.76149e-08
MSTRG.19720	--	7.52356	3.62989e-10	1.51585e-09	-5.02106	2.09419e-10	2.79307e-08
ncbi_100620701	ECM1	-3.0758	1.05325e-16	7.28892e-16	2.11944	2.09109e-10	2.79307e-08
ncbi_100516144	ADGRA3	-1.95727	1.18304e-20	1.06227e-19	1.14927	3.23429e-10	4.18391e-08
MSTRG.11458	--	1.33673	0.0276918	0.0441388	2.91199	3.52267e-10	4.45644e-08
ncbi_100154405	LOC100154405	8.95831	8.93854e-128	1.30331e-125	-1.14293	4.38641e-10	5.46336e-08
ncbi_397160	CD34	-3.95884	1.31523e-60	4.74859e-59	2.1375	4.45284e-10	5.47222e-08
ncbi_100515782	MECR	1.04572	1.24001e-10	5.38721e-10	-1.45044	5.08129e-10	6.20025e-08
ncbi_100151976	ALDH1L2	-1.96473	1.89181e-18	1.47508e-17	1.3759	5.30139e-10	6.37835e-08
ncbi_100155783	ERICH2	5.84196	6.82476e-94	5.41269e-92	-1.15354	5.80365e-10	6.93415e-08
ncbi_100522845	TMSB15A	-3.30965	4.33916e-08	1.48759e-07	3.31457	6.31274e-10	7.49039e-08
ncbi_396942	ANXA1	-2.33676	2.2182e-14	1.31066e-13	1.8339	6.56093e-10	7.73156e-08
ncbi_100523794	MFAP2	-4.16749	2.27875e-12	1.14846e-11	3.30875	6.72043e-10	7.86565e-08
ncbi_100101923	IGFBP6	-3.09812	4.55674e-06	1.25927e-05	3.185	6.88123e-10	7.99943e-08
ncbi_595124	SPARC	-3.55007	9.43209e-10	3.77902e-09	2.78847	7.02977e-10	8.11727e-08
ncbi_100520236	KIAA0141	-1.46347	0.0189884	0.0312761	1.5343	7.36623e-10	8.44907e-08
ncbi_102166564	PDGFRB	-4.09921	5.43173e-19	4.39617e-18	2.66616	7.7241e-10	8.80087e-08
ncbi_100525607	NGFR	-4.078	2.50091e-10	1.05767e-09	3.9386	8.36408e-10	9.46737e-08
ncbi_110262030	FGFRL1	-1.20355	1.49088e-05	3.8749e-05	1.1719	1.09763e-09	1.22628e-07
ncbi_595131	ITM2A	-2.91989	2.1623e-13	1.19355e-12	2.51813	1.1635e-09	1.27504e-07
MSTRG.9254	--	7.67478	2.55158e-09	9.84432e-09	-5.5593	1.20766e-09	1.31505e-07
MSTRG.17652	--	5.17437	2.00469e-07	6.45581e-07	-10.0813	1.61613e-09	1.72705e-07
ncbi_100515893	TAGLN2	-3.49106	5.24749e-33	8.47964e-32	1.89937	1.59793e-09	1.72705e-07
ncbi_397667	FHL1	-2.07624	1.97209e-07	6.35299e-07	-1.8014	1.6089e-09	1.72705e-07
ncbi_100621356	PADI2	-5.67243	2.2417e-12	1.13039e-11	5.21917	1.87741e-09	1.99387e-07
MSTRG.24589	--	7.54689	5.2948e-10	2.17471e-09	-3.43837	2.02618e-09	2.13868e-07
ncbi_100624619	EFNB1	-2.30202	1.1248e-29	1.5793e-28	1.28049	2.13593e-09	2.24078e-07
ncbi_780402	SERPINF1	-5.5157	2.56683e-17	1.85138e-16	3.91203	2.44881e-09	2.55344e-07
ncbi_102164898	SEC16B	1.2612	0.000312416	0.000689729	-2.83519	2.69118e-09	2.78927e-07
ncbi_100152841	SLC22A17	-2.85873	5.32177e-52	1.5737e-50	1.51902	3.61608e-09	3.68981e-07
ncbi_100620493	WDR78	4.60907	5.47593e-76	2.81291e-74	-1.11326	3.6244e-09	3.68981e-07
ncbi_100517459	ENC1	-2.23987	9.58798e-25	1.07666e-23	1.22692	3.72246e-09	3.76735e-07
ncbi_100145890	SFRP4	-4.02225	9.41468e-20	7.98458e-19	2.37206	3.83139e-09	3.85492e-07
MSTRG.24682	--	4.94976	2.08205e-22	2.05549e-21	-2.80292	4.98483e-09	4.88275e-07
ncbi_102166590	LOC102166590	1.19189	2.36252e-07	7.54916e-07	-2.00529	4.99485e-09	4.88275e-07
ncbi_406192	ANXA2	-1.82788	1.10783e-08	4.02201e-08	1.4608	5.13663e-09	4.99298e-07
ncbi_396801	LDLR	-2.50961	2.35487e-19	1.94664e-18	1.51395	5.35778e-09	5.17869e-07
ncbi_100157067	CBFA2T2	1.89685	5.62409e-30	8.00937e-29	-2.16567	6.7799e-09	6.51666e-07
ncbi_100134969	NFATC2	-2.50553	5.74203e-13	3.05302e-12	1.96963	6.83231e-09	6.53055e-07
ncbi_110259876	CNPY4	-6.81938	3.5205e-05	8.7539e-05	5.15987	8.82043e-09	8.33822e-07
ncbi_100514315	KRT36	5.69116	4.19664e-11	1.89444e-10	-7.27612	9.4462e-09	8.88097e-07
ncbi_100519144	FBLN1	-3.0913	1.00858e-28	1.35779e-27	1.57678	1.03372e-08	9.66583e-07
ncbi_100524761	KCTD12	-1.68723	5.62816e-15	3.47158e-14	1.26794	1.09128e-08	1.01489e-06
ncbi_100152900	KNDC1	1.69817	4.95903e-15	3.07084e-14	-1.66903	1.10679e-08	1.02088e-06
ncbi_100521277	PTPRF	-1.54822	7.37077e-17	5.15546e-16	1.09555	1.11498e-08	1.02088e-06
ncbi_100628004	SLC10A6	4.01957	1.42577e-21	1.34188e-20	-1.96894	1.11552e-08	1.02088e-06
MSTRG.24647	--	7.08852	2.77708e-24	3.03924e-23	1.74057	1.16034e-08	1.05628e-06
ncbi_100516953	MPEG1	-5.45256	2.54486e-19	2.09638e-18	3.86021	1.17217e-08	1.06143e-06
ncbi_100515695	GALNTL5	4.42847	6.99425e-53	2.11783e-51	-1.02672	1.20415e-08	1.08468e-06
ncbi_100520131	OSR1	-1.00773	8.44265e-05	0.00020064	1.26209	1.35895e-08	1.20519e-06
ncbi_100627516	SLC38A5	-2.53775	7.40966e-05	0.000177179	3.12459	1.39661e-08	1.23224e-06
ncbi_100738532	TBCK	-1.56131	0.00629396	0.0113416	2.07374	1.41585e-08	1.24284e-06
ncbi_100154398	ADAMTS7	-2.65946	7.40391e-32	1.14471e-30	1.44546	1.57442e-08	1.3612e-06
ncbi_100625479	LOC100625479	-3.02739	1.95154e-12	9.89603e-12	1.9684	1.65438e-08	1.42318e-06
MSTRG.11187	--	5.09565	5.10923e-07	1.57575e-06	-11.7868	1.77002e-08	1.4928e-06
MSTRG.7246	--	9.98014	9.54463e-18	7.11717e-17	-1.36911	1.747e-08	1.4928e-06
ncbi_100621417	GPX7	-2.45352	1.28933e-12	6.63748e-12	1.73335	1.76662e-08	1.4928e-06
ncbi_100625006	APLN	-5.07651	3.51395e-25	4.03678e-24	3.60881	1.7678e-08	1.4928e-06
MSTRG.10873	--	9.81458	4.15752e-17	2.95374e-16	-2.28711	1.8186e-08	1.51888e-06
ncbi_100512521	PRDX2	-2.86394	4.52257e-48	1.22116e-46	1.58383	1.84336e-08	1.53213e-06
ncbi_100514523	KDELR3	-4.38917	6.13755e-34	1.0259e-32	2.42033	1.87406e-08	1.55015e-06
ncbi_100516689	C10H1orf115	-2.27644	2.96024e-24	3.23781e-23	1.29062	1.91672e-08	1.57785e-06
ncbi_100523747	LOC100523747	4.0423	4.61017e-61	1.69352e-59	-1.52825	2.33907e-08	1.90728e-06
ncbi_100516076	PXDN	-3.9905	5.04849e-35	8.79906e-34	1.33174	2.71106e-08	2.20018e-06
MSTRG.24675	--	12.7676	9.77223e-13	5.10142e-12	-2.06488	2.82551e-08	2.28229e-06
ncbi_100157009	VSTM4	-1.23905	0.0145892	0.0245703	1.33598	3.08868e-08	2.46022e-06
ncbi_100518256	HEYL	-2.38788	4.17529e-30	6.00019e-29	1.09532	3.14057e-08	2.49002e-06
ncbi_492313	THBS1	-4.12435	4.98741e-47	1.31118e-45	2.0862	3.30071e-08	2.60499e-06
ncbi_100622387	LOC100622387	-1.26856	0.000334377	0.00073605	1.08685	3.36227e-08	2.64146e-06
ncbi_100154508	LOC100154508	-1.32348	1.16704e-05	3.07025e-05	1.027	3.39252e-08	2.65311e-06
ncbi_110256933	LOC110256933	-2.55639	0.00573528	0.0103981	3.03148	3.60229e-08	2.79177e-06
ncbi_110258713	LOC110258713	1.91561	5.78577e-05	0.000140045	-3.96	3.8278e-08	2.95325e-06
ncbi_100519821	VAV1	-3.55531	6.07306e-25	6.90552e-24	2.46253	4.08904e-08	3.14071e-06
ncbi_100151743	PPP1R18	-4.82713	7.54617e-23	7.66547e-22	3.55459	4.30355e-08	3.29078e-06
ncbi_100517823	FRS2	-1.57673	9.88896e-10	3.95538e-09	1.33321	4.35846e-08	3.31802e-06
ncbi_100141314	RARRES2	-3.52774	2.40793e-26	2.93143e-25	2.23182	4.41243e-08	3.34431e-06
ncbi_100515982	NPC1L1	1.91254	1.5132e-05	3.93075e-05	-6	4.54529e-08	3.4299e-06
ncbi_102157898	FMNL3	-2.40228	1.28663e-25	1.51573e-24	1.27372	5.40083e-08	3.97443e-06
ncbi_100154338	SARDH	-3.20227	3.19928e-12	1.59627e-11	2.35683	6.01311e-08	4.40236e-06
ncbi_110261482	LOC110261482	-1.7991	2.42159e-20	2.13494e-19	1.12391	6.58015e-08	4.77685e-06
ncbi_100156354	TXNDC5	-1.30642	3.27771e-05	8.18134e-05	1.11011	7.33297e-08	5.30099e-06
ncbi_100512894	PLEKHH2	-1.95986	7.63779e-05	0.000182358	1.71391	7.65135e-08	5.50801e-06
ncbi_100520600	TP53I11	-4.29619	2.35474e-97	2.01055e-95	2.06303	7.97427e-08	5.71656e-06
MSTRG.6069	--	7.76984	1.72458e-10	7.40921e-10	-2.72544	8.05283e-08	5.74892e-06
ncbi_100286741	FSCN1	-3.03278	4.44167e-42	1.01927e-40	1.27707	8.16483e-08	5.80479e-06
ncbi_100520019	RHOC	-1.99485	6.89749e-09	2.54858e-08	1.38634	8.25311e-08	5.8434e-06
ncbi_404693	CAV1	-2.25864	4.15103e-27	5.23505e-26	1.18747	8.35591e-08	5.89194e-06
ncbi_100512144	CPXM1	-2.9963	4.69507e-20	4.06185e-19	1.70675	8.57261e-08	6.02007e-06
ncbi_100520763	HEXIM1	-2.41665	4.79336e-35	8.37402e-34	1.25586	9.88231e-08	6.88361e-06
ncbi_100514699	ZNHIT2	3.62327	2.44304e-58	8.2989e-57	-1.08836	1.00993e-07	7.00641e-06
ncbi_110257904	LOC110257904	7.94642	0.0134762	0.0228624	3.78207	1.09704e-07	7.58016e-06
MSTRG.16253	--	10.2127	1.59921e-08	5.72377e-08	-10.2127	1.12033e-07	7.71008e-06
ncbi_100158102	GATA5	3.68182	0.000168991	0.000385327	-9.58871	1.13751e-07	7.79718e-06
MSTRG.11883	--	5.26142	2.88081e-16	1.94119e-15	-2.26142	1.16565e-07	7.95831e-06
MSTRG.23129	--	4.6199	2.20194e-10	9.36663e-10	-2.9	1.18621e-07	8.00345e-06
MSTRG.25147	--	3.03349	4.25696e-15	2.65081e-14	-1.52637	1.21653e-07	8.17597e-06
ncbi_100736874	ADGRD1	-1.18768	0.000346433	0.000760556	1.2867	1.23506e-07	8.26819e-06
ncbi_100511781	IGSF11	-2.58496	4.94194e-27	6.21183e-26	1.59835	1.28464e-07	8.53369e-06
ncbi_396773	SERPINH1	-3.09103	1.69372e-25	1.98666e-24	1.37991	1.29035e-07	8.53864e-06
ncbi_100155164	ADGB	4.12015	2.56731e-69	1.14502e-67	-1.06159	1.39584e-07	9.09676e-06
ncbi_100518493	RCN3	-3.56514	3.7075e-35	6.51908e-34	1.72545	1.42234e-07	9.18868e-06
ncbi_100151938	GBP1	-3.30266	1.07578e-32	1.71068e-31	2.35607	1.4371e-07	9.22583e-06
ncbi_100522809	TEX101	3.38549	2.61507e-20	2.30124e-19	1.36457	1.44662e-07	9.25243e-06
ncbi_100737676	LOC100737676	2.84696	3.5604e-11	1.61763e-10	-2.79181	1.47651e-07	9.40867e-06
ncbi_100337659	EPHB3	-2.14164	2.79887e-14	1.63996e-13	1.35789	1.53281e-07	9.72452e-06
ncbi_100520068	PCDH12	-3.25788	3.81308e-33	6.20403e-32	1.63675	1.53738e-07	9.72452e-06
MSTRG.7417	--	7.09452	0.0168941	0.0281075	4.77044	1.54796e-07	9.75553e-06
ncbi_100739825	EMP2	-3.0316	4.20558e-26	5.07427e-25	1.13136	1.62172e-07	1.01831e-05
ncbi_100526237	FMOD	-3.29946	2.30895e-23	2.42203e-22	1.91329	1.67872e-07	1.05027e-05
ncbi_100739669	ZEB2	-2.07122	3.78901e-08	1.30749e-07	1.4375	1.73723e-07	1.07903e-05
ncbi_100521743	CUBN	1.22698	7.61546e-18	5.69657e-17	-1.19517	1.75193e-07	1.08424e-05
ncbi_100512648	OLFM2	-3.49969	1.2925e-12	6.65199e-12	2.2256	1.84356e-07	1.13679e-05
MSTRG.4759	--	1.10243	1.1325e-07	3.72192e-07	-1.659	1.87077e-07	1.13733e-05
ncbi_100525702	MMP23B	-3.00127	9.30414e-11	4.07674e-10	2.76613	1.86701e-07	1.13733e-05
ncbi_403155	SLC25A6	-1.79897	1.23629e-17	9.13956e-17	1.05409	1.9948e-07	1.20847e-05
MSTRG.15931	--	3.28109	4.61121e-11	2.0722e-10	-3.28109	2.02921e-07	1.225e-05
ncbi_100737793	CALN1	-2.90817	4.35324e-06	1.20619e-05	3.03328	2.22388e-07	1.32853e-05
ncbi_100270821	LEPROT	-2.05067	8.5336e-23	8.64072e-22	1.25351	2.24063e-07	1.33391e-05
ncbi_397400	TGFB3	-3.89128	7.20114e-31	1.06722e-29	1.85552	2.35026e-07	1.39435e-05
MSTRG.22351	--	4.90689	2.73144e-16	1.84316e-15	-2.46632	2.50961e-07	1.47365e-05
ncbi_110259234	LOC110259234	3.1375	7.21242e-05	0.00017279	2.37767	2.55398e-07	1.4946e-05
ncbi_100154607	S1PR3	-3.21492	2.24299e-31	3.40399e-30	1.62803	2.56355e-07	1.49512e-05
ncbi_100517288	HSPG2	-3.38319	9.97884e-15	6.0547e-14	1.91377	2.61457e-07	1.51972e-05
ncbi_100153635	CD244	2.51726	1.3247e-22	1.32575e-21	-2.21129	2.78645e-07	1.61417e-05
ncbi_100622535	LOC100622535	4.38531	8.40559e-77	4.37714e-75	-1.15943	2.90974e-07	1.67994e-05
ncbi_100151798	UPRT	-1.51824	0.0222431	0.0361212	2.25606	3.06885e-07	1.75414e-05
ncbi_100519058	FZD5	-3.43846	2.48836e-29	3.45798e-28	1.90842	3.05988e-07	1.75414e-05
ncbi_100525944	FAM171A1	-2.30598	1.37219e-16	9.41021e-16	1.38793	3.17877e-07	1.80497e-05
ncbi_397337	DHDH	-1.67886	1.67626e-11	7.83756e-11	1.18603	3.20992e-07	1.8114e-05
ncbi_100620331	PLXNA3	-2.67499	3.43449e-23	3.56521e-22	1.6456	3.37175e-07	1.89578e-05
ncbi_100516374	MAP4K1	-9.09452	3.15863e-07	9.95872e-07	8.67948	3.59239e-07	1.98737e-05
ncbi_110256017	LASP1	-3.27253	8.9627e-25	1.01124e-23	1.56548	3.58794e-07	1.98737e-05
ncbi_780421	CMKLR1	-2.33459	7.44095e-15	4.55566e-14	1.40645	3.61874e-07	1.99481e-05
ncbi_100155165	PIK3AP1	-2.45943	3.53699e-19	2.89231e-18	1.58081	3.70657e-07	2.02754e-05
ncbi_100621843	EFR3B	1.01477	4.2262e-08	1.45017e-07	1.32535	3.77821e-07	2.05709e-05
ncbi_110256031	PCTP	-1.68125	8.74159e-05	0.000207302	1.06773	3.84695e-07	2.08791e-05
MSTRG.10704	--	8.55623	1.51565e-17	1.11483e-16	-1.75996	4.07318e-07	2.18315e-05
MSTRG.18157	Alas1	-2.46963	4.60558e-18	3.50598e-17	1.307	4.28602e-07	2.27595e-05
ncbi_100621401	TMEM119	-5.18932	2.86794e-45	7.23859e-44	2.59111	4.43615e-07	2.34123e-05
ncbi_100517809	LOC100517809	-2.41724	0.00505567	0.00926075	2.80735	4.66315e-07	2.4535e-05
ncbi_100516663	CREB3L1	-2.599	1.77492e-19	1.47884e-18	1.59166	4.8221e-07	2.52171e-05
ncbi_100302573	IGFBP7	-2.41892	4.55683e-24	4.94984e-23	1.0298	4.98695e-07	2.59216e-05
ncbi_100153250	GPD1	-1.46726	4.65258e-05	0.000114176	1.51018	5.13176e-07	2.65939e-05
ncbi_100521609	F2R	-1.29598	8.62033e-10	3.4633e-09	1.00156	5.21082e-07	2.67881e-05
MSTRG.19495	PRSS51	10.2508	7.15738e-72	3.35812e-70	-1.10052	5.28699e-07	2.70722e-05
ncbi_110261487	LOC110261487	-1.78045	2.17669e-07	6.98715e-07	1.2642	5.42486e-07	2.76957e-05
ncbi_100627559	HDAC7	-9.24476	3.22846e-10	1.35328e-09	8.07682	6.314e-07	3.2045e-05
ncbi_100625149	LOC100625149	4.30117	3.05092e-18	2.34225e-17	1.53353	6.59093e-07	3.29642e-05
ncbi_100525278	LOX	-3.40255	2.3216e-24	2.55403e-23	1.75738	6.7819e-07	3.37233e-05
ncbi_100153028	GALNT2	-2.77867	3.65251e-23	3.78324e-22	1.20769	7.19647e-07	3.56428e-05
ncbi_100627312	NUMBL	-1.54647	0.000367818	0.000804234	1.70183	7.20936e-07	3.56428e-05
MSTRG.7744	SMIM41	-3.20995	2.80542e-09	1.07689e-08	2.62103	7.52685e-07	3.71059e-05
ncbi_414411	ASS1	-3.01118	7.65289e-14	4.35095e-13	1.42719	7.63813e-07	3.74399e-05
ncbi_397274	C1S	-1.632	2.12388e-06	6.09406e-06	1.20357	7.91113e-07	3.85583e-05
ncbi_100157335	LGI1	-2.56602	1.51159e-09	5.94815e-09	2.12318	7.98687e-07	3.88175e-05
ncbi_100516954	SPON1	-3.53902	4.84755e-32	7.55635e-31	1.66706	8.05502e-07	3.90385e-05
ncbi_100154278	C7H14orf132	-5.01213	2.15825e-20	1.91256e-19	2.12146	8.14023e-07	3.93407e-05
ncbi_110258364	LOC110258364	1.16275	6.85401e-13	3.61989e-12	1.5549	8.16908e-07	3.93695e-05
ncbi_100512136	TMEM72	5.33985	4.71364e-08	1.61015e-07	-3.33985	8.61242e-07	4.11602e-05
ncbi_100520594	ZBTB7C	-4.55708	7.10941e-38	1.37089e-36	2.42717	8.66729e-07	4.13077e-05
ncbi_100157871	NKAIN3	-3.26534	5.23544e-11	2.34107e-10	2.42884	8.93629e-07	4.24721e-05
ncbi_110261661	LOC110261661	-1.65629	2.78608e-09	1.07033e-08	1.08621	9.01674e-07	4.27364e-05
ncbi_110255790	MRPL57	-1.44755	5.15227e-05	0.000125674	1.28626	9.18442e-07	4.34115e-05
ncbi_106504106	DCBLD2	-2.06001	5.30966e-22	5.12187e-21	1.03793	9.53286e-07	4.48123e-05
ncbi_100737091	COL4A5	-2.27511	1.61716e-07	5.24615e-07	1.68513	9.71976e-07	4.54425e-05
ncbi_100519034	UBE2U	4.55813	1.75152e-51	5.13931e-50	-1.15266	9.81527e-07	4.5641e-05
ncbi_100155338	HSPB8	-3.96545	9.31549e-25	1.04855e-23	3.35789	9.98549e-07	4.63074e-05
ncbi_110256050	MMP28	-2.24555	6.51799e-05	0.000157047	1.93369	1.00932e-06	4.6681e-05
ncbi_100739820	PAX1	6.06301	2.81773e-30	4.0771e-29	-2.08901	1.06276e-06	4.86761e-05
ncbi_102166693	HMCN1	-2.09582	5.46958e-15	3.37927e-14	1.25942	1.06211e-06	4.86761e-05
ncbi_100522628	TSKU	-4.33732	2.19657e-48	6.02546e-47	2.13455	1.15296e-06	5.23397e-05
ncbi_100152580	RASSF4	-2.25062	1.3387e-22	1.33905e-21	1.14268	1.15832e-06	5.24443e-05
ncbi_110260415	GRINA	2.90512	1.306e-57	4.34301e-56	-1.06982	1.16542e-06	5.26273e-05
ncbi_100520250	AP2A1	4.85958	3.17768e-44	7.84282e-43	-1.39593	1.18479e-06	5.33623e-05
ncbi_100515917	BPNT1	-2.14417	5.18021e-10	2.12949e-09	1.25849	1.19073e-06	5.34894e-05
ncbi_100520974	TRIM47	-4.43976	2.24026e-14	1.32328e-13	3.0416	1.34342e-06	5.94176e-05
MSTRG.7424	--	10.0857	3.90132e-07	1.21928e-06	-10.0857	1.347e-06	5.94236e-05
ncbi_100154025	MYO18B	1.73945	1.62694e-10	6.99926e-10	-1.03265	1.36415e-06	6.0026e-05
ncbi_100154254	ACTA1	7.84392	1.17691e-12	6.08685e-12	2.13729	1.37965e-06	6.03497e-05
ncbi_100520560	WNT2B	-3.41724	3.03982e-10	1.27732e-09	2.46263	1.37742e-06	6.03497e-05
MSTRG.7742	NR4A1	-2.70044	0.000424181	0.000919107	1.65483	1.41367e-06	6.14199e-05
ncbi_397326	KCNQ1	-3.34473	1.27512e-41	2.8808e-40	1.37717	1.45756e-06	6.30086e-05
ncbi_733643	NCOR2	-2.74264	4.26582e-12	2.10624e-11	-2.05491	1.49029e-06	6.42618e-05
ncbi_414407	SCARB2	-1.57426	1.51719e-07	4.93029e-07	1.13723	1.49416e-06	6.42675e-05
ncbi_100154776	PGAM1	-2.6897	7.45061e-54	2.30762e-52	1.04046	1.49873e-06	6.43034e-05
ncbi_100511977	PGM5	-2.5263	4.77125e-12	2.3442e-11	1.59158	1.52495e-06	6.52656e-05
ncbi_100524344	ADGRA2	-3.27131	1.08439e-22	1.0887e-21	1.59773	1.53403e-06	6.54912e-05
ncbi_100626706	LRRC75A	-3.62344	4.26335e-10	1.76908e-09	2.48229	1.53845e-06	6.55172e-05
ncbi_100515450	CSRNP3	-2.34979	9.57602e-06	2.54399e-05	-1.10343	1.56039e-06	6.61246e-05
ncbi_733667	AK4	-1.31777	0.024534	0.0395478	1.66284	1.55924e-06	6.61246e-05
ncbi_100512882	HINT2	-1.80649	1.96189e-11	9.11237e-11	1.27344	1.59131e-06	6.71041e-05
MSTRG.25146	ERV3-1	3.06284	1.10023e-10	4.79091e-10	-1.77693	1.61268e-06	6.78389e-05
MSTRG.13087	ERV3-1	-2.71639	6.10103e-10	2.49181e-09	1.9141	1.78369e-06	7.44863e-05
ncbi_733649	TAP1	-2.38022	6.24928e-13	3.31436e-12	1.35947	1.81888e-06	7.55891e-05
ncbi_100154477	LGMN	-3.33638	2.45977e-24	2.6982e-23	1.36153	1.92589e-06	7.96512e-05
ncbi_100626707	ITGA9	-2.40679	9.22962e-23	9.31562e-22	1.06612	1.96672e-06	8.09507e-05
ncbi_100519082	LOC100519082	-2.91238	9.69297e-10	3.87944e-09	1.75731	1.9772e-06	8.11877e-05
ncbi_100154375	SNX31	-1.86391	0.0113925	0.0195973	-1.5654	2.02874e-06	8.3106e-05
ncbi_100135050	SLA-DMB	-3.31798	1.32784e-27	1.70638e-26	1.616	2.06222e-06	8.37548e-05
ncbi_100738704	TNIP3	4.40558	2.05667e-35	3.64679e-34	-1.24443	2.05415e-06	8.37548e-05
ncbi_733608	S100A6	-1.29929	0.0238423	0.0385244	1.59317	2.06405e-06	8.37548e-05
ncbi_397412	MIF	-2.59441	2.73015e-55	8.65385e-54	1.10893	2.22584e-06	8.94756e-05
ncbi_100512166	ITFG2	1.62414	1.25287e-24	1.39531e-23	-1.00908	2.33341e-06	9.33635e-05
MSTRG.16869	--	10.332	6.38439e-18	4.80413e-17	-1.37639	2.41834e-06	9.60914e-05
MSTRG.19	--	14.007	9.44862e-24	1.01071e-22	-1.18519	2.46389e-06	9.76755e-05
ncbi_100152093	PENK	-2.46001	0.00521499	0.00953324	4.05648	2.64618e-06	0.000104182
ncbi_100144523	PMEPA1	-2.49665	7.99397e-19	6.3881e-18	1.40939	2.66934e-06	0.000104854
ncbi_100153399	SPATA3	11.3537	3.00431e-52	8.95389e-51	-1.09239	2.70338e-06	0.000105708
ncbi_397549	UCP2	-9.97537	3.143e-07	9.91109e-07	9.37359	2.69893e-06	0.000105708
ncbi_110258749	APLNR	-4.59592	5.88722e-15	3.62666e-14	2.64179	2.81011e-06	0.000109632
ncbi_100624783	CEP83	1.72671	1.09549e-13	6.15988e-13	-1.54213	2.87212e-06	0.000111798
ncbi_100157453	LOC100157453	-1.43221	0.0118039	0.0202336	1.80677	2.99166e-06	0.000115927
ncbi_100127150	TKT	-2.07895	5.96034e-17	4.18593e-16	1.02896	3.14368e-06	0.000121271
ncbi_100523465	TMEM100	-2.79238	6.19681e-06	1.68499e-05	2.2836	3.18004e-06	0.0001224
ncbi_396957	DCN	-2.59322	2.01093e-27	2.56508e-26	1.00551	3.21769e-06	0.000123572
ncbi_100515633	IRF5	-3.32582	5.7708e-11	2.57196e-10	2.60433	3.23038e-06	0.000123783
ncbi_100518536	PARVA	-2.60651	4.47076e-15	2.77756e-14	1.43864	3.28052e-06	0.000125425
ncbi_100521597	PAQR5	7.61516	1.32967e-109	1.45687e-107	-1.03727	3.4437e-06	0.000131082
ncbi_100624678	CLN8	-1.46287	0.021782	0.0354368	1.91096	3.46365e-06	0.00013126
ncbi_100157139	CERCAM	-2.59384	5.50137e-09	2.05111e-08	1.96719	3.60057e-06	0.000136149
ncbi_100739155	MXD4	-1.61622	1.58683e-07	5.15041e-07	1.17773	3.69322e-06	0.000139041
ncbi_102167481	LOC102167481	2.01852	5.98305e-08	2.02227e-07	1.88793	3.79687e-06	0.000142011
ncbi_102166828	LOC102166828	4.7211	1.90558e-13	1.0543e-12	-1.90348	3.88112e-06	0.000144534
ncbi_100155248	FBLN5	-2.28765	1.08715e-15	7.03065e-15	1.32805	4.1279e-06	0.000152732
ncbi_110261483	LOC110261483	-1.54663	5.64871e-09	2.1048e-08	1.0064	4.14283e-06	0.000152956
ncbi_100155145	SERPINB1	-2.03931	8.927e-08	2.96498e-07	1.59662	4.17619e-06	0.000153857
ncbi_100511308	TMEM132A	-4.57009	6.05219e-28	7.90623e-27	2.08092	4.21256e-06	0.000154866
ncbi_100514841	TSPAN11	-3.35755	6.16417e-11	2.74019e-10	2.61203	4.46941e-06	0.000163609
ncbi_100153609	PTPRK	-2.70148	3.36233e-15	2.10966e-14	1.38184	4.62738e-06	0.000169032
ncbi_100523587	CD248	-3.3594	7.73838e-11	3.41198e-10	2.3295	4.80513e-06	0.000174414
MSTRG.16259	--	11.2025	7.20797e-16	4.72758e-15	1.38227	4.98805e-06	0.000180672
ncbi_397448	KCNJ5	-7.8009	2.84735e-15	1.79606e-14	5.26679	5.07088e-06	0.000183287
ncbi_100156660	TLN2	-1.55059	0.000128622	0.000298136	1.31948	5.14769e-06	0.000184612
ncbi_100627008	DMPK	-2.81662	2.12843e-17	1.54399e-16	1.31244	5.16119e-06	0.000184612
ncbi_403104	CYP2B22	-7.09452	0.0114143	0.0196315	8.40939	5.16033e-06	0.000184612
ncbi_733676	CSPG4	-3.76067	3.55697e-27	4.49482e-26	1.68566	5.12553e-06	0.000184612
ncbi_110257898	LOC110257898	6.82443	0.0224041	0.036368	3.38827	5.30391e-06	0.000188152
ncbi_100514813	SLC25A53	1.06959	2.28952e-06	6.54666e-06	1.1677	5.33962e-06	0.000189029
ncbi_110257126	GPR35	-3.98525	2.23682e-22	2.2014e-21	2.3152	5.50093e-06	0.000193549
ncbi_100519410	GALNT18	-3.02603	2.64784e-10	1.11657e-09	1.98592	5.81941e-06	0.000204332
ncbi_100525175	PLAC8	-4.43655	1.58318e-06	4.60757e-06	4.04439	5.91956e-06	0.000207426
ncbi_100622106	CHRNA6	-6.30378	7.69397e-11	3.39477e-10	3.8893	6.00897e-06	0.000209704
ncbi_100049703	BCL2	-2.04815	2.01484e-15	1.28547e-14	1.24339	6.10557e-06	0.000212215
ncbi_100154194	SFXN3	-3.71741	1.35627e-14	8.1252e-14	2.41434	6.30052e-06	0.000217562
ncbi_733639	ANG	-1.8577	0.000933108	0.00192397	2.51354	6.43265e-06	0.000220027
ncbi_100621225	CEP350	2.77567	4.12373e-37	7.80093e-36	-1.05397	6.46821e-06	0.000220805
ncbi_100513412	ACTN1	-2.34031	1.36472e-12	7.00849e-12	1.47131	6.51642e-06	0.00022201
ncbi_100515181	NRK	-4.51087	5.94878e-54	1.84851e-52	1.54862	6.69328e-06	0.000227136
ncbi_110255332	LOC110255332	-2.05079	4.109e-07	1.2806e-06	1.64616	6.96223e-06	0.000234551
ncbi_100523552	CAPZA3	10.3332	3.41692e-13	1.85528e-12	-1.90969	7.04441e-06	0.000236717
ncbi_100517716	SLC6A2	-3.10362	3.89173e-07	1.21669e-06	2.64508	7.19951e-06	0.000240987
ncbi_100135040	SLA-DRA	-3.31462	3.20965e-17	2.29667e-16	1.6135	7.23577e-06	0.000241731
ncbi_100153985	SIX4	-1.58996	0.0116554	0.0200062	-2.19265	7.31625e-06	0.000243474
ncbi_100154178	NEDD9	-2.75899	5.14138e-16	3.40513e-15	1.3153	7.33383e-06	0.000243588
MSTRG.25397	--	7.95807	1.59735e-10	6.88132e-10	-2.01165	7.75388e-06	0.000257043
ncbi_100155091	ITGA5	-3.55204	1.77335e-21	1.66158e-20	1.88272	7.98605e-06	0.000264231
MSTRG.14363	--	9.52552	2.96531e-16	1.9953e-15	-1.00196	8.05254e-06	0.000265057
ncbi_102163020	PLSCR3	-2.62005	7.84634e-22	7.50769e-21	1.3944	8.02833e-06	0.000265057
ncbi_100155660	CD93	-3.79507	2.21846e-40	4.77851e-39	1.62274	8.54059e-06	0.000279461
ncbi_100524062	AIFM1	-2.51426	2.19339e-23	2.30592e-22	1.09556	8.52237e-06	0.000279461
ncbi_396640	SULT1A3	-2.29763	0.0194824	0.032023	2.65971	8.54382e-06	0.000279461
MSTRG.2850	--	9.26679	1.75164e-14	1.0405e-13	-1.18997	8.98021e-06	0.000292069
ncbi_397172	CALCRL	-2.42512	5.53133e-07	1.70067e-06	1.63795	9.40891e-06	0.000304859
ncbi_100522279	NAALADL2	-2.7839	3.95372e-27	4.98953e-26	1.48875	1.01365e-05	0.000324764
ncbi_100520775	TSPAN18	-3.15816	4.65814e-20	4.03174e-19	1.39533	1.02732e-05	0.000328532
ncbi_100520618	LOC100520618	5.67243	5.62351e-08	1.90618e-07	-3.72489	1.03187e-05	0.000329374
MSTRG.24570	--	6.75711	4.79451e-06	1.32131e-05	-6.75711	1.11517e-05	0.0003514
ncbi_100620314	ERMAP	2.09245	3.0603e-10	1.28535e-09	-1.73697	1.14811e-05	0.000359805
ncbi_100626716	COL1A2	-4.37614	6.07349e-06	1.65288e-05	3.78257	1.15575e-05	0.00036154
ncbi_100627785	LTBP4	-2.49781	4.94824e-05	0.000120978	1.78009	1.23079e-05	0.000381545
ncbi_100737944	SH3TC1	-3.25653	1.25209e-18	9.86836e-18	1.80735	1.24568e-05	0.000385054
ncbi_100157642	THBD	-3.82775	3.65293e-24	3.98856e-23	1.67119	1.25872e-05	0.000387413
ncbi_100515356	GLIPR2	-3.8314	6.32821e-13	3.35434e-12	2.31768	1.25848e-05	0.000387413
ncbi_100628146	LRRC72	5.93689	2.56603e-13	1.40779e-12	-2.13403	1.30954e-05	0.000399478
ncbi_100516755	ETV4	1.70769	7.57787e-10	3.06396e-09	-1.27077	1.32323e-05	0.000402941
MSTRG.200	--	-4.06609	0.000171033	0.000389701	4.33985	1.37071e-05	0.000414528
ncbi_100512511	PLP2	-3.38213	4.38243e-15	2.72626e-14	2.34308	1.41839e-05	0.000425887
ncbi_100621398	MRAS	-2.543	2.72607e-20	2.39558e-19	1.25404	1.45901e-05	0.000436561
ncbi_100154420	LAMA2	-2.90434	3.48974e-34	5.86419e-33	1.13094	1.48734e-05	0.000444129
ncbi_100625203	SIDT1	1.25939	0.00191721	0.00376238	-3.49643	1.48947e-05	0.000444129
ncbi_100523451	PAPLN	-1.9941	3.07578e-10	1.291e-09	1.31603	1.50539e-05	0.000446555
ncbi_397608	TPM4	-3.4856	7.68113e-21	6.94968e-20	1.49987	1.52143e-05	0.000450537
ncbi_100157105	RASSF2	-2.10728	9.06891e-11	3.9792e-10	1.02786	1.55601e-05	0.000459985
ncbi_595122	LOC595122	-2.3473	6.59124e-20	5.65326e-19	1.28818	1.57175e-05	0.000463048
ncbi_102159001	LOC102159001	1.17365	0.00550958	0.0100167	1.96233	1.58086e-05	0.000464936
ncbi_100154573	GMPR	-3.2052	4.37712e-17	3.10394e-16	1.41845	1.61077e-05	0.000471313
ncbi_100153248	FGFR1	-2.959	2.65137e-26	3.22366e-25	1.38042	1.63464e-05	0.000476613
ncbi_100621391	SSC5D	-2.34141	6.03697e-08	2.03976e-07	1.81733	1.70512e-05	0.000494715
ncbi_733585	FLNA	-1.54147	1.52637e-06	4.45249e-06	1.17508	1.72222e-05	0.000497997
MSTRG.23286	ZC3HAV1L	-3.29462	1.70158e-18	1.3319e-17	1.91488	1.78552e-05	0.000511849
ncbi_100157088	ITPA	-1.73064	5.39794e-12	2.63842e-11	1.16808	1.78208e-05	0.000511849
ncbi_100627497	FHDC1	1.62868	2.49321e-13	1.36903e-12	-1.14326	1.78798e-05	0.000511849
ncbi_100511116	TMEM109	-2.63227	2.72013e-21	2.52869e-20	1.16897	1.80299e-05	0.000513585
ncbi_100621622	SFRP1	-2.3388	3.36395e-20	2.94113e-19	1.23045	1.80108e-05	0.000513585
MSTRG.11305	--	12.0119	6.16508e-09	2.2909e-08	-4.04614	1.85578e-05	0.000526877
MSTRG.14544	--	11.2348	3.83853e-13	2.07528e-12	-1.7363	1.87827e-05	0.000532384
ncbi_100512419	PLPP3	-1.71975	6.84748e-08	2.3005e-07	1.06065	1.89787e-05	0.000537054
ncbi_110262047	CPZ	-3.20203	1.05085e-06	3.1265e-06	2.65042	1.94678e-05	0.000549088
ncbi_100037961	CTSB	-3.24992	9.21428e-64	3.60117e-62	1.01836	1.95949e-05	0.000551769
ncbi_100152001	COL3A1	-5.24469	4.12878e-07	1.28655e-06	4.01021	1.99836e-05	0.000561793
ncbi_100157399	HSPA12A	-1.12186	0.00089131	0.00184602	1.14858	2.03648e-05	0.000571576
ncbi_100627243	LTBP1	-3.45943	1.50199e-29	2.09648e-28	1.19664	2.10278e-05	0.000588266
ncbi_100520292	LRRC10B	4.43741	5.60637e-80	3.21054e-78	1.02352	2.12627e-05	0.000593871
ncbi_100519761	RGL3	3.94155	1.2597e-32	1.99479e-31	-1.232	2.18516e-05	0.000608344
ncbi_100516894	NOXA1	3.59971	1.01687e-08	3.70454e-08	-2.17482	2.19757e-05	0.000609426
ncbi_106506409	MAP6D1	-2.552	1.19087e-16	8.2143e-16	1.15335	2.19622e-05	0.000609426
ncbi_100738941	ZNF165	2.60676	6.97104e-19	5.60136e-18	-1.13978	2.20326e-05	0.000609439
ncbi_100513231	ABCC3	-3.80927	3.8224e-22	3.72402e-21	1.66317	2.2231e-05	0.000612956
MSTRG.8717	--	6.2503	3.44315e-08	1.19336e-07	2.08342	2.22686e-05	0.00061301
ncbi_100126859	LMNA	-2.41774	8.62457e-09	3.15962e-08	1.53146	2.25697e-05	0.000619317
ncbi_494566	SIRPA	-3.34703	3.54219e-44	8.68592e-43	1.6502	2.32532e-05	0.000636043
ncbi_100153225	SEMA3F	-1.40564	0.00624862	0.0112706	1.44057	2.35223e-05	0.000641366
ncbi_396910	ABCB1	-3.55496	1.08173e-39	2.27319e-38	1.11724	2.40891e-05	0.000653712
MSTRG.23112	--	8.12412	4.57096e-11	2.0546e-10	-1.75955	2.47517e-05	0.00066853
MSTRG.17839	--	12.2761	1.44262e-09	5.68735e-09	-3.83872	2.50503e-05	0.000674692
ncbi_100521877	PUDP	-1.06135	0.0211059	0.0344614	1.24415	2.50583e-05	0.000674692
ncbi_100513961	CPA5	1.77395	4.52138e-10	1.87083e-09	-1.16527	2.63133e-05	0.000702622
ncbi_100526225	ANKRD65	1.13398	6.2723e-09	2.32846e-08	-1.17324	2.64742e-05	0.000705091
ncbi_100337669	FZD2	-3.03436	2.3369e-20	2.06316e-19	1.61804	2.72289e-05	0.000721838
MSTRG.25027	OR4C11	8.7879	1.00754e-12	5.25101e-12	-1.79355	2.97112e-05	0.00078282
ncbi_100157655	EXT1	-3.06081	8.61537e-40	1.81853e-38	1.12205	3.02043e-05	0.000790965
ncbi_100514356	LOC100514356	5.44445	2.91976e-23	3.04757e-22	-2.94969	3.02546e-05	0.00079108
ncbi_396969	CTSH	-3.01749	6.49184e-13	3.43819e-12	1.67926	3.03279e-05	0.000791793
ncbi_100152082	ISLR	-2.49736	1.3966e-10	6.04536e-10	1.34841	3.03814e-05	0.000791988
ncbi_100622246	LOC100622246	-3.42476	1.46501e-16	1.00286e-15	1.56115	3.15897e-05	0.000819759
ncbi_100142666	BCKDHA	-2.06165	6.04067e-19	4.87445e-18	1.21351	3.19362e-05	0.000827503
MSTRG.15748	--	8.9571	3.41969e-14	1.98981e-13	1.49925	3.40588e-05	0.000876074
ncbi_445467	C4A	-3.51191	1.52385e-49	4.28555e-48	1.16455	3.40653e-05	0.000876074
ncbi_397035	FTL	-2.24945	1.64347e-15	1.0535e-14	1.05976	3.61398e-05	0.000918442
ncbi_102166598	JAM2	-2.29981	1.12949e-13	6.34541e-13	1.15252	3.64187e-05	0.000922482
ncbi_100625126	EMP3	-2.98741	8.57066e-09	3.14108e-08	2.068	3.66426e-05	0.00092575
ncbi_397391	MMP2	-3.7765	2.53188e-34	4.29264e-33	1.13225	3.66986e-05	0.000925806
ncbi_100523536	NFIX	-2.44234	5.6318e-13	2.99777e-12	1.46824	3.70989e-05	0.000931805
ncbi_100524679	LOC100524679	-2.89812	0.0134804	0.0228675	3.56294	3.7078e-05	0.000931805
ncbi_100626400	PDZK1IP1	-3.80735	7.29865e-06	1.96514e-05	4.04439	3.79772e-05	0.000951088
ncbi_110255958	TK1	-2.08131	8.24241e-10	3.3185e-09	1.2094	3.82262e-05	0.000954546
MSTRG.15150	--	8.98726	4.37637e-11	1.97041e-10	-2.94287	3.83964e-05	0.000957405
MSTRG.25203	IGHV3-23	-6.45867	4.34725e-13	2.33964e-12	4.00628	3.89411e-05	0.000969583
ncbi_100155138	LOC100155138	2.41287	2.8824e-29	3.9997e-28	-1.21501	3.92842e-05	0.000976712
ncbi_396625	GSR	-3.18196	3.69152e-29	5.07417e-28	1.36446	3.95351e-05	0.000980116
ncbi_100157211	LYZ	-4.01471	4.71468e-12	2.31881e-11	2.7346	3.98439e-05	0.000985401
ncbi_110259013	LOC110259013	2.848	0.000896676	0.00185632	-6.16993	4.14687e-05	0.00101779
ncbi_100154059	GLP1R	1.05565	0.00410712	0.00763914	1.89068	4.15531e-05	0.0010184
ncbi_397575	HSPE1	-2.32763	1.83814e-18	1.435e-17	1.06999	4.17646e-05	0.00102068
ncbi_100153933	NES	-3.42349	3.12839e-29	4.32205e-28	1.43883	4.18879e-05	0.00102224
ncbi_494019	CXCL10	-4.42457	1.21317e-19	1.02022e-18	2.67028	4.19539e-05	0.0010224
ncbi_100515022	DCDC2C	4.28817	1.99241e-25	2.32837e-24	-1.56844	4.2055e-05	0.00102277
MSTRG.16216	--	1.0156	0.0249143	0.0401061	-2.49476	4.2586e-05	0.00102906
ncbi_100626247	LOC100626247	-3.07826	6.2079e-12	3.01565e-11	2.08425	4.48164e-05	0.00107241
ncbi_100621911	COL9A2	-2.92885	1.09847e-08	3.99184e-08	1.25657	4.66738e-05	0.00111068
ncbi_100737096	LGI4	-3.3484	1.03305e-07	3.41082e-07	2.70454	4.88966e-05	0.00115101
ncbi_100739731	SHISA2	2.01658	2.94124e-12	1.47101e-11	-1.30146	4.92416e-05	0.00115738
ncbi_102162247	CHADL	2.05927	9.75535e-12	4.65658e-11	-1.27469	4.94691e-05	0.00115956
ncbi_100522957	UNC80	2.55522	2.32623e-07	7.43694e-07	-2.0614	4.96462e-05	0.00116133
ncbi_100511162	SORCS3	1.14048	5.02309e-06	1.38089e-05	-1.47063	5.13116e-05	0.00119461
ncbi_396941	PECAM1	-3.70687	5.66136e-56	1.82502e-54	1.54848	5.14755e-05	0.00119681
ncbi_100739658	CFAP44	2.87619	2.07924e-07	6.68793e-07	-2.76657	5.21928e-05	0.00121021
ncbi_397441	CD86	-3.09085	2.80139e-07	8.88262e-07	2.59455	5.36332e-05	0.0012386
ncbi_100621584	ZMAT3	-2.39921	4.58591e-14	2.64453e-13	1.15543	5.4746e-05	0.00125587
ncbi_100522940	OAF	-3.87315	1.39371e-60	5.01286e-59	1.37011	5.50072e-05	0.00126018
ncbi_100511925	OMD	-2.04407	0.000973061	0.00200156	1.77541	5.53647e-05	0.00126333
ncbi_100037305	BIN1	-3.19878	2.71509e-24	2.97483e-23	1.31769	5.58215e-05	0.00126703
ncbi_100523793	DISP3	-1.33121	0.00523276	0.00956295	1.23958	5.57774e-05	0.00126703
MSTRG.4341	--	2.60444	7.36345e-07	2.22606e-06	1.60652	5.72309e-05	0.0012956
ncbi_396611	IRF1	-2.78122	1.30608e-14	7.83936e-14	1.76378	5.76343e-05	0.00130302
ncbi_106509723	OGN	-2.93357	3.62871e-20	3.1624e-19	1.74272	5.89285e-05	0.00132705
ncbi_100511313	PPIC	-3.64665	2.74952e-12	1.37912e-11	2.00545	5.90247e-05	0.00132748
ncbi_100523714	PIP5KL1	5.12928	3.28692e-14	1.91526e-13	-1.71425	5.93592e-05	0.00133326
ncbi_100622548	CNGA3	3.08377	6.64594e-05	0.000160007	-3.3594	5.96349e-05	0.0013377
ncbi_100154744	GLRX5	-2.00021	2.07171e-09	8.05525e-09	1.12981	5.98412e-05	0.00134058
ncbi_100151781	ZC4H2	-3.09366	0.00870547	0.0152775	3.43035	6.04142e-05	0.0013499
ncbi_106504487	LOC106504487	3.16599	1.15332e-11	5.46941e-11	-1.41143	6.08545e-05	0.00135798
MSTRG.8177	--	10.0857	2.25911e-05	5.75556e-05	-10.0857	6.10706e-05	0.00136056
ncbi_100623924	FKBP9	-2.09225	6.30757e-14	3.60664e-13	1.11348	6.21155e-05	0.00137896
MSTRG.20166	--	13.0712	8.4269e-18	6.29858e-17	1.59665	6.26593e-05	0.00138853
ncbi_100154810	ACADSB	1.08746	2.82342e-05	7.1054e-05	1.34994	6.27078e-05	0.00138853
ncbi_100513945	ECHDC3	-3.1398	1.63772e-11	7.66874e-11	1.47363	6.30549e-05	0.00139442
ncbi_396660	CD74	-2.9068	9.14252e-16	5.95316e-15	1.39546	6.44263e-05	0.00142109
MSTRG.24638	HSFY1	7.76553	1.51178e-10	6.52305e-10	-1.82537	6.63147e-05	0.00145901
ncbi_100519796	COPZ2	-2.42402	3.28707e-10	1.37694e-09	1.61319	6.88099e-05	0.00150048
ncbi_100153539	ADAMTS14	-3.72176	4.06451e-17	2.88875e-16	1.87869	7.05229e-05	0.00153007
ncbi_100154143	PRDX3	-3.32414	1.28604e-17	9.49255e-17	1.51029	7.13142e-05	0.00154529
MSTRG.19264	--	4.9993	8.19245e-26	9.71764e-25	-1.49945	7.30794e-05	0.00156588
ncbi_102157770	LOC102157770	3.73402	7.91722e-08	2.64396e-07	-5.80037	7.26348e-05	0.00156588
ncbi_397399	FCGRT	-3.68036	1.6597e-44	4.12314e-43	1.41537	7.30837e-05	0.00156588
MSTRG.21999	--	5.72459	1.55976e-81	9.23911e-80	-1.08394	7.39948e-05	0.00158147
ncbi_100515607	GSDMD	-2.98914	3.14138e-16	2.10928e-15	1.70782	7.64654e-05	0.00163022
ncbi_100516058	GPHA2	2.58496	5.61818e-05	0.000136197	1.62279	7.67529e-05	0.00163432
ncbi_100623339	QPRT	-2.08487	0.00108843	0.00221913	1.72082	7.70057e-05	0.00163768
MSTRG.6496	--	9.51833	3.59701e-09	1.36691e-08	-3.02647	7.73e-05	0.00164191
ncbi_100523103	TMEM176A	-2.42335	6.67024e-07	2.02879e-06	1.73575	8.22839e-05	0.0017328
ncbi_397565	CNN2	-2.34108	8.37543e-22	7.98572e-21	1.03303	8.36468e-05	0.00175505
ncbi_100620994	ADCY7	-3.8036	5.88444e-36	1.06839e-34	1.77323	8.45906e-05	0.00177054
ncbi_100739111	RORB	1.74382	1.28212e-06	3.77605e-06	-1.63364	8.44887e-05	0.00177054
ncbi_100739480	LOC100739480	1.1409	1.98827e-06	5.71824e-06	-1.24757	8.51635e-05	0.00178036
ncbi_100518290	TPD52L3	10.0435	2.02332e-17	1.47225e-16	-1.13459	8.65746e-05	0.00180547
ncbi_100134962	PHYH	-4.24451	5.40768e-21	4.92801e-20	1.62639	8.67801e-05	0.00180713
ncbi_100620323	ILDR1	1.70526	0.00117069	0.0023761	-2.64386	8.72933e-05	0.00181387
ncbi_100521135	LENG1	-10.2248	7.95208e-10	3.20706e-09	9.00375	8.8928e-05	0.00183895
MSTRG.20999	--	4.26679	0.00945039	0.0164992	2.80735	9.30955e-05	0.0019068
ncbi_100520165	TMEM164	-2.38509	7.71809e-11	3.40382e-10	1.25587	9.30121e-05	0.0019068
ncbi_397242	CYSLTR1	-2.25376	0.0016786	0.00332439	2.65711	9.30924e-05	0.0019068
ncbi_100628208	C2CD2	-2.04035	7.53806e-07	2.27558e-06	1.27761	9.44064e-05	0.00192448
ncbi_414900	PLD2	-1.82045	0.00259452	0.00498622	1.47516	9.45336e-05	0.00192479
ncbi_100736572	FAP	-3.65514	4.60457e-13	2.47111e-12	2.18631	9.79969e-05	0.00198825
ncbi_100511353	ADAMTS12	-3.16428	6.21913e-41	1.36282e-39	1.0358	9.97709e-05	0.00201711
ncbi_100513010	FOXRED2	-2.18952	3.00747e-14	1.76055e-13	1.65467	0.000100466	0.00202403
ncbi_100623761	BLK	3.45735	2.33805e-23	2.45121e-22	-1.07268	0.000101828	0.00204189
ncbi_100144304	SERPING1	-2.72131	5.08992e-13	2.72003e-12	1.36571	0.000102181	0.0020442
ncbi_100628047	ADAMTSL2	-2.96203	4.36341e-31	6.53306e-30	1.44057	0.00010328	0.00205902
ncbi_100157966	HABP2	4.52356	1.34458e-05	3.51151e-05	-5.52356	0.000105329	0.00208777
ncbi_100513721	EFNA5	-3.21968	3.44646e-16	2.30514e-15	2.01886	0.00010722	0.00212037
ncbi_100518749	PLEKHH3	-1.81286	3.57984e-06	1.00156e-05	1.36006	0.000108689	0.00214204
ncbi_100625354	CRISPLD2	-2.3244	9.72802e-18	7.24821e-17	1.05368	0.000110979	0.00218055
ncbi_100626046	SYNGR1	-1.11667	2.22797e-07	7.13845e-07	1.04878	0.000116322	0.00227164
ncbi_100621541	BCAR1	-1.68823	1.69344e-08	6.05074e-08	1.059	0.000116669	0.00227585
ncbi_100523845	DEF8	-1.85926	0.00211727	0.00412465	1.31575	0.000117732	0.00229181
ncbi_110255330	CLIC1	-3.66886	2.52039e-17	1.81996e-16	1.61439	0.000117754	0.00229181
MSTRG.22192	--	7.41996	3.52856e-09	1.34305e-08	-2.30102	0.000120962	0.00234893
ncbi_100737417	TNFAIP1	-2.15161	2.54934e-14	1.49884e-13	1.03522	0.00012378	0.00239824
ncbi_106507058	NAA10	-1.58153	6.22485e-09	2.31221e-08	1.00151	0.000124224	0.00240413
MSTRG.21610	--	13.043	4.35158e-17	3.08698e-16	-1.14745	0.00012705	0.00244563
ncbi_102165618	GNG2	-2.14086	4.43061e-06	1.22673e-05	1.416	0.000127079	0.00244563
ncbi_100156741	LOC100156741	-2.08475	7.96396e-09	2.92779e-08	1.19184	0.000129504	0.00247294
ncbi_100626363	NPR3	-2.88817	1.70145e-08	6.07821e-08	1.7423	0.000130172	0.00248294
ncbi_100516832	B3GALT5	-4.6545	7.54344e-19	6.04081e-18	1.94555	0.00013056	0.00248757
ncbi_100523468	FAM43A	-2.85871	7.64614e-23	7.76286e-22	1.42381	0.000134069	0.00254598
ncbi_100525217	TRIB2	-2.96801	6.0428e-23	6.17141e-22	1.09723	0.000139127	0.00262568
ncbi_102160472	SLCO2B1	-2.28974	2.49586e-10	1.05606e-09	1.33725	0.000139185	0.00262568
ncbi_100152679	PLCB1	-2.44807	1.44478e-08	5.18571e-08	1.7178	0.000143575	0.00269085
MSTRG.21382	--	4.44163	5.50861e-33	8.88644e-32	-1.17494	0.000144657	0.00270525
ncbi_106504177	TMEM239	14.4551	6.22683e-23	6.34909e-22	-1.04922	0.000147807	0.00275596
ncbi_100519930	LOC100519930	9.42696	2.53704e-19	2.09085e-18	-1.15162	0.000151855	0.00281389
ncbi_106505330	LOC106505330	1.89162	0.00118049	0.00239419	-3.43911	0.000153277	0.00283543
ncbi_100622156	TNFAIP3	-2.68578	1.45292e-20	1.29662e-19	1.09343	0.000154765	0.00285394
ncbi_100517850	LOC100517850	1.82339	0.000261652	0.000583279	-1.99646	0.000155829	0.00286743
ncbi_100738910	PRRX1	-1.57116	0.000149517	0.000343195	1.2596	0.000161935	0.00296708
ncbi_100158075	TSTD1	-1.09148	0.0234767	0.0379791	1.13163	0.000163346	0.00298381
ncbi_100520329	LOC100520329	-2.43055	7.87226e-10	3.17825e-09	1.51457	0.000164428	0.00299997
MSTRG.2847	--	8.35315	2.13663e-13	1.18006e-12	-1.19833	0.000172608	0.00313261
ncbi_100519006	DUSP9	-3.06609	5.29481e-15	3.27449e-14	1.54981	0.000174361	0.00315777
ncbi_100153102	SPATS1	2.6256	9.91926e-23	9.99573e-22	-1.03037	0.000175162	0.00316894
MSTRG.15151	RPL21	9.32942	0.00236759	0.00457515	2.82856	0.000183571	0.00327628
ncbi_100517877	LTBP3	-3.47251	4.32704e-31	6.48372e-30	1.12074	0.000185786	0.00330553
MSTRG.540	--	9.42522	2.09642e-15	1.33572e-14	-1.05344	0.000198314	0.00350533
ncbi_100526075	ALDH3A1	2.66658	5.6839e-20	4.89053e-19	-1.08161	0.000199016	0.00351187
MSTRG.24448	--	11.7114	1.39951e-11	6.59236e-11	-2.00863	0.00020217	0.00356021
ncbi_100622604	TMEM175	2.52936	1.85046e-29	2.58098e-28	1.40934	0.00020337	0.00357768
ncbi_404690	ST6GALNAC5	3.24493	1.69711e-15	1.08678e-14	-1.47605	0.000204843	0.00359993
MSTRG.25411	--	10.9317	3.6774e-15	2.3043e-14	-1.36187	0.000209323	0.00366368
ncbi_110260578	ITGA7	-4.7318	5.2131e-08	1.77245e-07	3.58496	0.000211851	0.00370417
ncbi_100521178	PPP1R32	11.47	2.74357e-15	1.73348e-14	1.39046	0.000216042	0.00375834
MSTRG.13766	--	2.10806	0.00253291	0.00487623	2.20583	0.000220098	0.00381732
ncbi_100153386	SLA-DRB1	-3.00683	1.99689e-12	1.01233e-11	1.39086	0.000221799	0.00383523
ncbi_100154581	LAMA4	-1.64003	1.33914e-06	3.9342e-06	1.09109	0.000222736	0.00384385
ncbi_110259215	LSP1	-3.64238	2.36984e-14	1.39721e-13	1.97669	0.000223049	0.00384385
ncbi_100157635	TRPC4	1.50343	3.50542e-05	8.721e-05	-1.38187	0.000225265	0.00387181
ncbi_100518227	MAFB	-1.68284	0.000333967	0.000735231	1.02337	0.000227255	0.00390212
ncbi_100627470	CDYL2	-1.9419	1.74661e-06	5.05295e-06	1.10962	0.000229067	0.0039254
ncbi_100625335	CSMD1	-3.0321	4.4053e-09	1.65877e-08	1.44361	0.000231015	0.00394835
ncbi_102164540	DACH2	1.80735	7.08546e-10	2.87406e-09	-1.42489	0.000230962	0.00394835
ncbi_733650	TAP2	-2.27719	1.88795e-17	1.37692e-16	1.22383	0.000231095	0.00394835
ncbi_396841	BCAT2	-3.07331	1.97387e-31	3.00278e-30	1.13883	0.000231638	0.00395371
ncbi_100515967	COL6A5	-3.7761	5.8733e-11	2.61703e-10	1.98185	0.000233022	0.00396945
ncbi_100144486	FOS	-3.18318	6.02892e-06	1.64193e-05	1.96483	0.000234719	0.00398545
MSTRG.22532	--	5.86899	3.0156e-05	7.56393e-05	-4.95146	0.000238998	0.00404322
ncbi_100517619	TMEM176B	-2.94281	2.44e-31	3.70002e-30	1.26787	0.000239676	0.00405071
MSTRG.23722	CLDN34	12.1974	1.15144e-14	6.94416e-14	-1.77046	0.000241327	0.00407461
ncbi_396943	ITGB2	-3.86467	6.72979e-39	1.35706e-37	1.78229	0.000243679	0.00410627
ncbi_100156325	LOC100156325	-2.40801	0.00460398	0.00850073	-3.25526	0.000247512	0.00415391
ncbi_100513770	SLC16A10	-1.40145	0.000408742	0.000887583	1.16993	0.000247587	0.00415391
ncbi_100624728	TSPAN13	-5.60514	1.16471e-78	6.34396e-77	1.44472	0.000247774	0.00415391
ncbi_100517601	RHBDF2	-3.70743	1.00785e-19	8.53609e-19	1.69224	0.000251436	0.00420404
ncbi_100736584	TUBB4A	4.29407	1.97013e-35	3.4999e-34	1.49801	0.000256269	0.00427653
ncbi_100622386	LOC100622386	-1.85543	6.14272e-18	4.62963e-17	1.10046	0.000258388	0.00430772
ncbi_100518061	CILP2	9.79168	2.06477e-104	2.02786e-102	-1.09242	0.000266708	0.00442155
MSTRG.7344	--	10.9754	1.47701e-10	6.37883e-10	3.78084	0.000268522	0.00443796
ncbi_100170114	POR	-3.01487	4.01488e-15	2.50583e-14	1.36136	0.000269893	0.00445206
ncbi_396568	KNG1	2.74193	0.0117042	0.0200862	-4.42999	0.000271761	0.0044786
ncbi_100518005	PGGHG	-2.05501	0.0050021	0.00917399	2.09529	0.000272118	0.00448019
ncbi_100624668	EHD2	-2.80336	4.91146e-10	2.02472e-09	1.46387	0.0002764	0.00452471
ncbi_100626061	LRRIQ4	9.70275	1.28601e-12	6.62401e-12	-1.44222	0.000275637	0.00452471
ncbi_100511677	CORO1B	-2.02528	8.64485e-15	5.26383e-14	1.16755	0.000276884	0.00452831
ncbi_100511613	C1GALT1C1	-1.79663	5.28244e-09	1.97337e-08	1.06444	0.00028137	0.00457992
ncbi_100519592	MPV17L2	-2.09595	5.5639e-13	2.96413e-12	1.33527	0.000286007	0.00463915
ncbi_397457	EDNRA	-1.99023	7.03136e-08	2.35935e-07	1.14499	0.000286088	0.00463915
MSTRG.9121	--	11.0724	2.85383e-11	1.30979e-10	-2.51521	0.000286895	0.00464786
ncbi_100154395	NOV	-2.31958	0.00226371	0.00438738	2.07985	0.000288511	0.00466907
ncbi_100521047	FBXL7	-4.30378	2.50666e-15	1.59015e-14	2.45943	0.000289172	0.00466907
ncbi_100626514	CHST2	-4.39428	2.05857e-17	1.49732e-16	2.31366	0.000289513	0.00466907
ncbi_102159067	LOC102159067	4.09686	2.61253e-08	9.17047e-08	-1.65208	0.000290337	0.0046772
ncbi_110259563	C2H11orf96	-2.08066	5.17164e-07	1.59396e-06	1.42438	0.000293777	0.00472819
ncbi_397376	SLC5A4	1.8627	8.87998e-13	4.64972e-12	-1.43362	0.000294995	0.00474336
ncbi_100620350	CHRD	-4.72034	3.39883e-41	7.52626e-40	1.58496	0.000298284	0.00478728
MSTRG.2629	--	11.5459	1.55124e-05	4.02296e-05	-3.3827	0.000300638	0.00481609
ncbi_110260936	CMTM3	-2.79181	1.16717e-26	1.44979e-25	1.07724	0.000301022	0.00481775
ncbi_100511434	EGFL7	-2.98539	1.31826e-28	1.76841e-27	1.25897	0.000301972	0.00482847
ncbi_100624032	LOC100624032	-2.82307	1.82938e-06	5.27872e-06	1.96778	0.000303097	0.00484016
ncbi_100154155	SLC46A3	-1.8319	4.33562e-07	1.34857e-06	1.18948	0.000304191	0.00484593
ncbi_100125974	SPO11	2.86568	3.59493e-18	2.7521e-17	-1.1599	0.00030553	0.00485827
ncbi_100152251	FAM71D	7.04712	2.21994e-32	3.50366e-31	-1.13723	0.000314497	0.00497785
MSTRG.7295	--	-3.79735	6.93162e-05	0.000166484	2.8467	0.000315412	0.00498585
ncbi_100517736	SRXN1	-3.39788	4.9057e-24	5.31966e-23	1.34514	0.000315872	0.00498585
ncbi_100512960	TRIB1	-2.33509	5.43968e-22	5.24195e-21	1.1442	0.000318405	0.00500746
ncbi_100628231	SLC6A15	1.38066	5.20315e-06	1.42894e-05	-1.286	0.000318252	0.00500746
ncbi_100622210	ALDH1L1	-5.58226	3.15066e-28	4.16463e-27	2.56009	0.000319094	0.0050137
ncbi_100520350	ITGA11	-3.75069	3.39121e-23	3.52221e-22	1.6037	0.000320094	0.00502483
ncbi_110260204	ADGRB1	-3.18322	7.83169e-06	2.10269e-05	2.96963	0.000321596	0.00504381
ncbi_396693	TPM2	-1.79167	1.22852e-05	3.22351e-05	1.36585	0.000322285	0.00505001
ncbi_768107	RGN	-3.18143	3.91536e-15	2.44613e-14	1.41462	0.000323816	0.00506477
ncbi_102163410	SHISA8	-2.97457	3.5681e-08	1.23509e-07	2.1682	0.000326188	0.00509261
ncbi_397377	CACNA2D1	-1.88471	3.95345e-06	1.10005e-05	1.10044	0.000330197	0.0051454
ncbi_397555	GATA4	-2.4339	1.62428e-27	2.08169e-26	1.01461	0.000332045	0.00516532
ncbi_100516959	REEP5	-1.48688	0.00124531	0.00251732	1.10905	0.000333485	0.00518302
ncbi_448797	CCL21	-3.40483	1.56362e-09	6.14524e-09	1.93711	0.000336581	0.00522171
ncbi_445512	HMOX1	-2.86177	2.71428e-11	1.24755e-10	1.92107	0.00033976	0.00525637
ncbi_100514755	CLEC17A	1.25909	0.00031205	0.000689061	-2.60486	0.000345114	0.00532051
ncbi_102162202	LOC102162202	-1.85831	5.29925e-08	1.80013e-07	1.04768	0.000352042	0.00540516
ncbi_100156959	OLFM3	3.09686	0.00391882	0.00731619	-4.26679	0.000353722	0.00542405
MSTRG.15304	--	10.5346	2.53076e-09	9.77196e-09	1.87741	0.000356776	0.00545144
ncbi_494458	MSN	-2.53756	2.65902e-30	3.85335e-29	1.13612	0.000359319	0.00546607
ncbi_100518450	PRDM15	-1.84174	0.00791791	0.0140147	1.8365	0.000361836	0.00548976
MSTRG.7416	--	4.88264	4.65167e-07	1.4412e-06	2	0.000363087	0.00549904
ncbi_397405	TYROBP	-3.40264	1.19859e-13	6.72171e-13	1.86933	0.000365696	0.00552397
ncbi_100153704	CD276	-2.91184	1.03955e-14	6.29339e-14	1.42583	0.000368546	0.00555402
ncbi_100510957	ACSM2B	3.80735	5.94316e-07	1.81903e-06	-2.80735	0.000371872	0.0055976
ncbi_100512657	WIF1	-1.6195	0.0210347	0.0343571	-1.79082	0.000375688	0.00565009
ncbi_403337	CYP21A2	-6.97728	5.00095e-29	6.83932e-28	3.92845	0.000378684	0.00567531
ncbi_100152398	CD53	-3.85533	1.56966e-14	9.35329e-14	2.03166	0.00037996	0.00568691
ncbi_110260602	MAPK8IP2	5.84986	2.84432e-59	9.92893e-58	-1.12235	0.000385833	0.00575239
ncbi_100510970	CC2D2A	-2.51416	6.29048e-07	1.92038e-06	1.75673	0.000389345	0.00579471
MSTRG.5834	--	8.71425	3.6457e-05	9.04151e-05	2.07257	0.000392717	0.0058348
ncbi_100523198	HEPACAM	4.55459	1.36368e-13	7.6143e-13	-1.46713	0.000393911	0.00584245
ncbi_106504190	TWF2	-2.39569	1.47643e-17	1.08851e-16	1.02946	0.000393911	0.00584245
ncbi_100525579	CDH11	-3.11236	1.41145e-11	6.64368e-11	1.49773	0.000397019	0.00587336
ncbi_733659	PYGM	-2.134	3.18168e-08	1.10638e-07	1.03328	0.000404859	0.005968
MSTRG.20373	--	6.90717	1.65805e-64	6.63047e-63	-1.20802	0.000413011	0.00603726
ncbi_100316854	PSPH	-1.40842	0.000773992	0.00161504	1.27972	0.00041476	0.00605254
ncbi_100523191	IRGQ	-2.37898	1.37098e-07	4.47279e-07	1.41504	0.000417937	0.00607896
ncbi_100523520	DAP	-2.48372	7.90515e-17	5.51701e-16	1.03888	0.000422214	0.00613012
MSTRG.22305	--	12.1453	3.93099e-11	1.77917e-10	2.22739	0.000439788	0.00632654
ncbi_100625134	LOC100625134	2.18057	2.66665e-09	1.02653e-08	-1.29605	0.000442414	0.0063537
ncbi_110259097	LOC110259097	3.04731	2.26634e-06	6.48234e-06	1.90378	0.000444441	0.00636687
ncbi_100156278	ALDH1B1	-3.11995	1.27061e-27	1.63617e-26	1.30555	0.000445545	0.00637737
ncbi_397155	RAMP2	-2.28178	3.61548e-10	1.51017e-09	1.62609	0.000461719	0.00654895
ncbi_110257953	LOC110257953	7.90087	4.67735e-11	2.09944e-10	-1.46624	0.000463221	0.00656483
MSTRG.24006	--	-2.15725	3.15543e-11	1.44123e-10	-1.19088	0.00046623	0.00660204
ncbi_100515680	APOBEC4	10.8637	9.55721e-18	7.12374e-17	-1.22584	0.000468596	0.00663009
ncbi_100526159	RBM27	1.9315	6.7992e-25	7.7173e-24	-1.04463	0.000473387	0.00667046
MSTRG.3621	--	11.7524	1.31625e-14	7.8979e-14	-1.4155	0.000485891	0.00681872
ncbi_100516173	C1H9orf57	10.3144	5.3611e-13	2.8577e-12	-1.4794	0.000495484	0.00691948
MSTRG.11830	--	2.22734	6.43941e-05	0.000155212	-2.19986	0.000496003	0.00692111
ncbi_100518325	ADAMTS15	-1.8606	0.000281275	0.000624306	1.36187	0.000503014	0.00699624
ncbi_106510546	LOC106510546	-2.73538	1.27074e-09	5.03803e-09	1.63686	0.000502956	0.00699624
ncbi_100523532	ST6GALNAC6	-2.91032	0.0161048	0.0269052	3.03814	0.000503803	0.00699761
ncbi_100524280	GNB4	-2.43911	1.25677e-23	1.33681e-22	1.12229	0.000503926	0.00699761
ncbi_100512885	CARNS1	-7.12218	4.34652e-47	1.14587e-45	3.93074	0.00050818	0.00704531
ncbi_110260485	LOC110260485	9.92085	1.02605e-15	6.65371e-15	-1.33714	0.000508694	0.00704677
ncbi_100153541	AIFM2	3.36514	8.34003e-35	1.44634e-33	-1.01357	0.000512075	0.00708789
ncbi_110255315	MYO15A	1.93763	1.11846e-10	4.86805e-10	-1.08964	0.000514811	0.00712004
MSTRG.11896	--	10.0362	5.62202e-08	1.90602e-07	-3.05128	0.000515701	0.00712662
ncbi_100520530	CORO2B	-4.98648	1.41952e-40	3.0786e-39	1.99417	0.000518113	0.00714847
ncbi_100153094	LOC100153094	-5.14101	4.03108e-38	7.90984e-37	1.73768	0.000519206	0.00715781
ncbi_100625150	C2H5orf30	-2.4935	5.94311e-22	5.71256e-21	1.09705	0.00052895	0.00727465
ncbi_100156555	DPF3	-2.63337	5.06096e-16	3.35421e-15	1.15597	0.000536482	0.00737234
ncbi_100514500	LOC100514500	5.7851	5.68811e-18	4.29725e-17	1.68556	0.000546312	0.00749546
ncbi_110261555	SEMA4B	-2.86794	1.08522e-24	1.2143e-23	1.14467	0.000552302	0.00756556
ncbi_396966	UBC	1.61828	1.03616e-13	5.84014e-13	1.01328	0.00055973	0.00763086
ncbi_100217378	C1QTNF2	-1.60741	2.49668e-05	6.32344e-05	1.14713	0.000564108	0.00767231
MSTRG.3799	--	9.64386	2.31737e-07	7.41454e-07	-2.8625	0.00056628	0.00769577
ncbi_100505406	DHH	-1.88056	2.44094e-06	6.9534e-06	1.19253	0.000568396	0.00771844
ncbi_100155605	PCBD1	-2.70227	1.75641e-34	2.99935e-33	1.00777	0.000580484	0.00785777
MSTRG.19115	--	11.4751	2.95954e-08	1.03331e-07	-2.74941	0.000582787	0.00787052
MSTRG.22649	--	1.80323	0.00126713	0.00255814	1.75259	0.000582802	0.00787052
ncbi_397626	LYVE1	-1.41534	1.58771e-05	4.11078e-05	-1.31948	0.000590156	0.00794175
ncbi_100524417	THSD4	-1.5638	0.00258677	0.00497184	1.35147	0.000591872	0.00794318
ncbi_110258839	LOC110258839	10.3589	5.61758e-39	1.13762e-37	-1.05972	0.000593237	0.0079553
ncbi_100525283	SEMA4C	-1.53991	2.21558e-06	6.34577e-06	1.03908	0.000596542	0.00798717
ncbi_100152631	KCNJ8	-2.14262	0.000215388	0.000484994	1.63743	0.00060883	0.0081327
ncbi_397609	PTN	-2.3323	3.0583e-05	7.66596e-05	1.61861	0.000611304	0.00815942
ncbi_100525036	ERAP2	-2.59864	3.27827e-05	8.18165e-05	1.76553	0.000617211	0.00823188
ncbi_100157228	ADAM12	-3.81722	4.64661e-30	6.6523e-29	1.35555	0.000622173	0.00829163
ncbi_100514123	SRI	-1.98437	9.58283e-09	3.49716e-08	1.06514	0.000623346	0.00830083
ncbi_100153378	GPR18	10.8637	4.38115e-10	1.81518e-09	-2.89789	0.000625245	0.00831968
ncbi_100154062	OLFML2A	-3.59513	3.547e-19	2.89924e-18	1.55948	0.000631267	0.00838036
ncbi_100621467	ICOSLG	-3.25584	3.109e-23	3.23976e-22	1.52637	0.000633269	0.00839003
ncbi_100624989	SERTAD1	-2.34952	1.06473e-11	5.06576e-11	1.35055	0.000637146	0.0084259
ncbi_100524901	PPM1M	-2.65735	4.08182e-18	3.11477e-17	1.35448	0.000649333	0.0085281
ncbi_100738287	VCPKMT	1.52935	4.76539e-11	2.13642e-10	-1.18099	0.000650538	0.00853087
ncbi_397422	CCL2	-5.32926	2.414e-11	1.11386e-10	3.09998	0.000660847	0.00862007
ncbi_100627720	LOC100627720	4.38827	0.00366206	0.0068734	-6.89077	0.000666158	0.00868277
MSTRG.11244	--	4.20076	7.13819e-05	0.000171163	-3.91126	0.000669086	0.00871433
ncbi_100519997	LOC100519997	-2.91203	0.000107854	0.000252766	2.08443	0.000672345	0.00875015
ncbi_100520976	SLC13A5	-2.45943	0.00351942	0.00662901	2.58496	0.000675901	0.00877651
ncbi_100154530	TGM2	-2.60491	1.48182e-17	1.09164e-16	1.08959	0.000695258	0.00898717
ncbi_100156847	SIX1	1.21818	0.00193474	0.0037948	-1.52911	0.000698802	0.00901943
ncbi_100512924	LOC100512924	9.1964	0.000530153	0.00113459	-9.1964	0.000700511	0.00902794
ncbi_397620	FN1	-3.11668	1.9109e-39	3.9586e-38	1.08746	0.000710079	0.0091239
ncbi_100623028	TGFB1I1	-2.82791	4.29975e-17	3.0525e-16	1.27429	0.000710982	0.00912869
ncbi_100153407	CSDC2	-1.84902	6.70834e-07	2.0394e-06	1.09479	0.000713118	0.00914929
ncbi_100622609	RELB	-1.70974	6.25729e-06	1.70021e-05	1.05063	0.00072513	0.00926885
MSTRG.5683	--	10.4129	7.50391e-10	3.0373e-09	-2.12137	0.000731402	0.00930065
ncbi_110260200	THEM6	-2.77372	1.22136e-07	4.00257e-07	1.82716	0.000731007	0.00930065
MSTRG.20906	--	3.93074	6.9473e-11	3.07606e-10	1.45297	0.000734967	0.00933908
ncbi_100156994	NID2	-2.26261	5.75859e-06	1.57373e-05	1.3156	0.000736043	0.00934585
ncbi_100621006	LOC100621006	-1.558	2.63265e-05	6.65003e-05	1.00705	0.000743869	0.00943825
ncbi_100624503	SLC6A9	-3.92254	1.33685e-12	6.87091e-12	1.89107	0.000745259	0.00943848
ncbi_110261060	SHISA7	4.85429	2.501e-46	6.44987e-45	-1.09743	0.000745291	0.00943848
MSTRG.5829	--	3.54702	4.58933e-08	1.56966e-07	1.74865	0.000746728	0.00944666
MSTRG.16395	--	9.79766	2.57063e-10	1.0857e-09	1.39463	0.000750859	0.00948497
MSTRG.24388	--	-3.17776	3.33627e-12	1.66112e-11	1.68072	0.000772613	0.0096957
ncbi_100621123	DUT	-2.02941	2.39595e-11	1.1058e-10	1.02876	0.000772075	0.0096957
ncbi_100622001	APRT	-2.79747	2.12198e-22	2.09381e-21	1.33966	0.000776527	0.00973062
ncbi_100521143	EPDR1	-1.80867	3.22409e-05	8.05491e-05	1.22108	0.000782858	0.00978147
ncbi_102165149	LOC102165149	3.97728	1.28707e-05	3.36967e-05	-2.65535	0.000793291	0.00986881
ncbi_100152741	TBX3	-2.75026	1.4515e-12	7.436e-12	1.41504	0.000808861	0.0100335
ncbi_396784	FOLR1	-3.38459	3.78258e-07	1.18373e-06	1.91464	0.000810079	0.0100414
ncbi_100153387	SLA-DQA1	-3.35824	9.32348e-17	6.4735e-16	1.26768	0.00081333	0.0100693
ncbi_100151902	PBXIP1	-2.41447	2.71504e-15	1.71603e-14	1.01312	0.000825051	0.0101756
MSTRG.25148	--	2.16095	0.00015381	0.000352621	-2.65769	0.000848322	0.0104242
ncbi_100512018	MROH2A	7.95684	7.67175e-69	3.39762e-67	-1.13202	0.000852007	0.0104556
ncbi_106510645	LOC106510645	-2.56916	3.20928e-05	8.02003e-05	1.79518	0.000855666	0.0104861
MSTRG.2776	--	12.751	9.8651e-15	5.98761e-14	-1.54438	0.000864292	0.0105462
ncbi_396975	PSMB8	-2.75779	1.56355e-21	1.46863e-20	1.32897	0.00086817	0.010586
ncbi_396781	LOC396781	-4.59188	3.04121e-07	9.6061e-07	3.61244	0.000875591	0.0106614
ncbi_100519820	ZDHHC24	-1.60087	0.000175764	0.000399905	1.09028	0.000878287	0.0106722
ncbi_397543	BAK1	-2.97192	2.86264e-11	1.3132e-10	1.52766	0.00088814	0.0107837
MSTRG.6386	--	13.4452	1.69363e-15	1.08492e-14	-1.3159	0.000907956	0.0109701
ncbi_100622304	DCST1	12.0746	2.47935e-19	2.04598e-18	1.16869	0.000907651	0.0109701
ncbi_397271	AIF1	-4.30986	1.34557e-14	8.06366e-14	2.3505	0.000915919	0.0110585
ncbi_100153043	TMEM229B	-2.53343	6.28719e-10	2.56343e-09	1.46357	0.000927696	0.0111493
ncbi_100512418	CD164L2	8.67495	4.79164e-47	1.26147e-45	-1.12233	0.000928813	0.0111493
ncbi_110256835	PALD1	-2.85064	1.10114e-13	6.18986e-13	1.20767	0.000931165	0.0111493
ncbi_100240724	SGCD	-1.65104	0.0138998	0.0235053	1.02969	0.000940975	0.0112349
ncbi_100517086	CSF1R	-3.06838	4.50444e-16	2.9906e-15	1.40396	0.00095695	0.0113907
ncbi_100157790	FRMD6	-3.20374	4.25926e-20	3.69493e-19	1.25347	0.000960818	0.0114242
ncbi_100048952	PON1	-6.3837	0.000107599	0.000252231	5.96578	0.000980059	0.0115889
ncbi_100738003	LOC100738003	-3.66598	8.168e-25	9.23222e-24	1.26849	0.000981214	0.0115946
ncbi_100515642	PRRG3	-3.5162	1.13114e-18	8.94853e-18	1.46297	0.00101182	0.0118909
ncbi_100520490	GLI1	-2.03953	1.11239e-09	4.42784e-09	1.09174	0.00103086	0.0120652
ncbi_396733	GGTA1P	-2.76357	9.56767e-11	4.18255e-10	1.25656	0.00105943	0.0123075
ncbi_100516839	WNT2	-2.60433	1.02223e-05	2.70695e-05	1.73306	0.00106261	0.0123361
ncbi_100521185	ZFAND2A	-2.28129	0.00190686	0.00374477	1.7616	0.00106379	0.0123416
ncbi_100517153	GPR75	-2.87766	3.65161e-09	1.38627e-08	1.58496	0.00108693	0.0125676
ncbi_100155146	S100A16	-4.6553	4.0621e-34	6.80187e-33	1.56042	0.00109014	0.0125879
ncbi_100526158	SNX24	-1.92085	3.75665e-09	1.42472e-08	1.07087	0.00113394	0.0129717
MSTRG.15153	Pol	12.1611	1.679e-13	9.32206e-13	-1.48459	0.00117614	0.0133744
ncbi_396924	AKR1A1	-2.27129	2.8688e-12	1.43743e-11	1.00844	0.00117963	0.0134053
ncbi_100337683	SPEF1	3.71639	1.5767e-19	1.31658e-18	-1.12472	0.00118536	0.0134614
ncbi_100517903	HERC3	-1.91716	1.28062e-07	4.19026e-07	1.21501	0.00119389	0.0135405
ncbi_100522596	NUDT8	-1.53909	0.0033035	0.00624679	1.32328	0.00122104	0.0137681
ncbi_100620145	GJA4	-3.12178	9.42196e-11	4.12456e-10	1.49128	0.0012269	0.0138056
ncbi_102160867	ADAMTS17	-3.87447	3.85177e-34	6.46681e-33	1.6222	0.00123627	0.0139019
ncbi_100518548	RTKN	-1.80952	1.32562e-09	5.25013e-09	1.07159	0.0012385	0.0139157
ncbi_100522394	VIM	-3.18094	5.18993e-14	2.98468e-13	1.33392	0.00123911	0.0139157
ncbi_100739115	WISP1	-3.16262	2.16529e-07	6.95527e-07	1.66985	0.0012423	0.0139334
ncbi_445538	XPNPEP2	-3.75489	0.000117761	0.000274221	3.16993	0.00126842	0.0141801
ncbi_100628223	HS3ST1	-2.24351	1.13614e-05	2.99395e-05	1.46871	0.00127601	0.0142465
ncbi_106505576	LOC106505576	5.54115	1.66909e-31	2.54526e-30	-1.41081	0.00131548	0.0145737
ncbi_102160087	LBH	-2.67526	1.72966e-17	1.26488e-16	1.22809	0.00131803	0.0145925
ncbi_100521253	IQGAP2	-2.97927	3.8347e-12	1.9013e-11	1.20668	0.00132192	0.0146032
ncbi_100525894	DUSP26	-2.37308	0.00995896	0.017317	-2.59585	0.00132169	0.0146032
ncbi_100519549	EPHB2	-4.22841	2.72685e-31	4.13169e-30	1.17333	0.00134737	0.0148314
ncbi_397513	POU3F1	3.19889	7.4938e-15	4.58653e-14	-1.15936	0.00137134	0.0149843
ncbi_100294677	SCLY	1.398	7.26208e-06	1.95613e-05	1.47502	0.00138145	0.0150715
ncbi_100621101	ZNF771	-2.20954	4.69581e-09	1.7636e-08	1.18496	0.00140962	0.0153303
ncbi_102167556	LOC102167556	2.71621	0.00624924	0.0112706	-3.35364	0.00142557	0.0154549
MSTRG.7215	--	7.05961	4.25683e-08	1.45989e-07	-1.99784	0.00143396	0.0155263
ncbi_110257891	LOC110257891	11.9955	1.35456e-15	8.7243e-15	-1.21144	0.00144858	0.015655
ncbi_100524137	SOWAHA	5.60585	1.34027e-16	9.20797e-16	-1.54407	0.00145753	0.015732
ncbi_100125540	SYK	-1.55609	0.00205621	0.00401355	1.16754	0.00146443	0.0157965
ncbi_110262267	LOC110262267	10.3987	2.3024e-06	6.58053e-06	-3.85442	0.00147467	0.0158772
ncbi_102161647	TCHH	2.26127	4.61041e-07	1.42935e-06	-1.0268	0.00150143	0.0160848
ncbi_100525173	FAM114A1	-2.36021	2.08249e-15	1.32729e-14	1.01007	0.00151554	0.0162056
ncbi_102165904	LOC102165904	5.91886	1.08902e-06	3.23366e-06	-3.85997	0.00156569	0.0165403
ncbi_100523395	GHDC	-2.02288	1.32876e-06	3.90492e-06	1.15116	0.00159848	0.0167933
ncbi_100512153	RPS6KB2	-2.57643	8.41848e-05	0.000200116	1.76102	0.00161197	0.0168903
ncbi_100518544	IFITM3	-2.54781	6.42314e-08	2.1633e-07	1.72417	0.00162039	0.0169579
MSTRG.8141	--	11.515	3.38254e-10	1.41599e-09	-2.59817	0.00162899	0.0170248
MSTRG.13226	--	9.94642	2.50548e-11	1.15495e-10	-1.7176	0.00163378	0.0170528
MSTRG.15998	--	11.5762	4.54462e-15	2.82252e-14	-1.24301	0.00163441	0.0170528
ncbi_100514238	ERICH3	-1.64534	6.47217e-05	0.000155982	-1.56294	0.00165591	0.0171522
MSTRG.19397	--	9.92184	4.03783e-05	9.96965e-05	2.2591	0.00169932	0.0174965
ncbi_397323	COL2A1	-2.68199	5.5624e-10	2.28116e-09	-1.52356	0.0017018	0.0175117
ncbi_100153486	NFKBIE	-2.22154	4.32861e-10	1.79459e-09	1.27199	0.00172734	0.0177413
ncbi_100157619	ST8SIA3	1.39232	0.00030271	0.000669294	1.41504	0.00175	0.0179432
ncbi_100514105	MMP15	-3.17811	1.67756e-12	8.54099e-12	1.23087	0.00175132	0.0179461
ncbi_100625773	RHOD	-5.03562	6.59522e-13	3.49002e-12	2.75845	0.00177452	0.0181299
ncbi_397623	SIGLEC1	-4.58496	5.02629e-10	2.06936e-09	2.54253	0.0017734	0.0181299
ncbi_100524702	PYCR2	-2.20195	8.37507e-13	4.39371e-12	1.02156	0.0017832	0.0181861
ncbi_733626	PSMB10	-2.56963	3.34377e-12	1.66399e-11	1.23711	0.00180438	0.0183694
ncbi_100512800	SCN4B	-2.8501	0.00016213	0.000370216	2.24393	0.00185222	0.0187566
ncbi_100736966	PPP1R1B	-3.58107	0.00236552	0.00457208	3.05243	0.00185724	0.0187964
MSTRG.4833	--	7.64241	6.30405e-07	1.9239e-06	-3.23642	0.00189362	0.0190748
ncbi_444999	GUCY1B3	-2.57877	3.72573e-19	3.03747e-18	1.10338	0.00189868	0.0191033
ncbi_100737363	UNC5CL	-3.21842	0.000317074	0.000699585	2.44931	0.00190526	0.0191584
ncbi_100158038	SYT10	-5.47249	8.55136e-35	1.48164e-33	2.01792	0.00191968	0.0192808
ncbi_396712	LHX3	2.06817	0.0197019	0.0323641	-3.32193	0.0019246	0.0193077
ncbi_100523833	FGF13	-1.54847	0.000216763	0.000487801	1.37499	0.00194513	0.0194683
ncbi_654408	DNASE1L1	-3.35968	8.42047e-09	3.08903e-08	1.7572	0.00197303	0.0196446
ncbi_100517325	SIPA1	-2.62775	2.20181e-18	1.70976e-17	1.0614	0.00202046	0.0200242
ncbi_110259322	PLVAP	-4.31407	2.27255e-18	1.76181e-17	2.3468	0.00202615	0.0200691
ncbi_110256064	TMEM97	-2.4679	2.07957e-10	8.86999e-10	1.20321	0.00209459	0.0206045
ncbi_100511806	ZFYVE16	1.92845	8.71589e-23	8.82059e-22	-1.10566	0.0021281	0.0208152
ncbi_100622119	FAM19A2	1.61244	0.00667704	0.0119886	-1.92057	0.00212798	0.0208152
ncbi_100154081	LOC100154081	-2.72787	6.16758e-23	6.29206e-22	1.02668	0.00215601	0.0210285
ncbi_100626292	MST1R	1.85864	1.95767e-09	7.62275e-09	-1.09878	0.00218394	0.0212407
ncbi_100158241	SLC16A7	-2.88	1.60844e-10	6.92595e-10	1.2932	0.00218615	0.0212501
ncbi_100519996	GRIA3	-1.84593	1.80492e-05	4.64461e-05	1.09829	0.00219191	0.0212821
ncbi_110262035	CTBP1	-1.63675	0.000506749	0.00108673	1.12494	0.00223142	0.0215804
ncbi_100514127	KRT34	2.72662	5.5944e-05	0.000135725	-2.79701	0.00225456	0.0217431
ncbi_654297	CITED1	-2.25885	5.79257e-09	2.15756e-08	1.02704	0.00226057	0.0217869
ncbi_100621245	DBN1	-2.89353	2.1801e-17	1.57965e-16	1.03438	0.00226557	0.0218004
ncbi_100152943	ADTRP	8.1472	1.99411e-10	8.52081e-10	-1.4607	0.00226691	0.0218011
MSTRG.16394	--	11.6165	3.31834e-09	1.26532e-08	1.93179	0.00232027	0.0222645
MSTRG.15277	--	-1.92769	6.62914e-06	1.79582e-05	1.40054	0.00237801	0.0227046
ncbi_100153820	BEND6	-1.56694	0.00238057	0.0045957	1.41504	0.00240628	0.022911
ncbi_100514486	STAC2	3.07724	7.01592e-10	2.84829e-09	-1.63364	0.00240511	0.022911
ncbi_448846	EHHADH	-3.27759	1.50868e-13	8.38621e-13	1.29037	0.00242066	0.0230045
ncbi_100514300	LTBP2	-2.68806	1.84379e-10	7.907e-10	1.3112	0.00243886	0.0231571
ncbi_102166697	CFAP77	5.92481	1.50747e-07	4.90121e-07	1.43274	0.00245534	0.0232812
ncbi_733682	MCHR2	5.20945	3.48707e-07	1.09524e-06	-2.16843	0.00247033	0.0233785
MSTRG.12642	--	5.34792	9.3368e-10	3.74242e-09	-1.61424	0.00247239	0.0233851
ncbi_100521797	GRIN2D	1.66626	7.69738e-05	0.000183642	-1.21254	0.00247978	0.0234114
ncbi_445513	HAPLN1	-3.80069	3.69678e-05	9.15859e-05	2.81399	0.00248326	0.0234235
ncbi_100151931	VAV2	-2.03103	1.54538e-06	4.5038e-06	1.03443	0.00249127	0.0234733
ncbi_100519581	GJB1	1.37627	0.000294224	0.000651764	1.29129	0.00255608	0.0239563
ncbi_100152017	MBOAT1	-2.39486	3.11486e-12	1.55497e-11	1.24961	0.00257122	0.0240625
ncbi_100738764	2021-03-01	-2.85798	2.85232e-06	8.07072e-06	1.55459	0.00256952	0.0240625
ncbi_100510992	SH3BGRL2	-2.27233	7.1208e-07	2.15656e-06	1.15874	0.00259285	0.024192
MSTRG.15560	Pol	-1.89947	0.00151624	0.00302116	1.63941	0.00265372	0.0245998
ncbi_100153715	TMEM44	-2.90092	1.67992e-11	7.85275e-11	1.35724	0.0026609	0.0246183
ncbi_100520772	SH3BGRL	-1.47405	0.00795212	0.0140674	1.21481	0.00266006	0.0246183
ncbi_396862	TIMP1	-2.44356	6.93101e-11	3.06956e-10	1.26196	0.00268299	0.0247379
ncbi_100511702	CD38	-4.26849	1.76561e-12	8.98204e-12	2.33498	0.0027187	0.0249797
ncbi_100171389	PTPN6	-3.34721	1.03362e-22	1.03882e-21	1.09759	0.0027265	0.0250317
ncbi_100511749	ASPN	-4.84549	4.6378e-08	1.58453e-07	3.06609	0.00273147	0.0250639
ncbi_100738372	CDC42EP1	-3.0195	4.32291e-21	3.96232e-20	1.29847	0.00273381	0.0250721
ncbi_110258393	LOC110258393	6.49985	2.34686e-06	6.69547e-06	-1.15259	0.00275507	0.0252022
ncbi_100521665	TPPP3	-2.70317	8.32924e-07	2.50207e-06	1.41134	0.00278569	0.0254529
ncbi_100153610	FAM53B	-3.83038	1.78378e-13	9.88933e-13	1.77761	0.0028828	0.0261458
ncbi_100271931	THY1	-3.57084	6.10749e-23	6.23411e-22	1.06261	0.00289844	0.0262738
ncbi_102167710	FOXS1	-2.64075	8.18045e-07	2.45971e-06	1.52693	0.00293479	0.0265613
ncbi_100157186	CHST11	-1.88536	0.00136744	0.00274399	1.05247	0.00295624	0.0266992
ncbi_100154199	DDR2	-2.11061	7.18446e-08	2.40862e-07	1.07523	0.00298504	0.0268888
ncbi_102167784	LOC102167784	2.81399	0.000117164	0.000272932	-1.98682	0.0029983	0.0269518
ncbi_100037965	MSRB1	-2.32591	1.04612e-09	4.17456e-09	1.09735	0.00302192	0.0270886
ncbi_100524545	PCSK6	-2.34587	2.82383e-17	2.03057e-16	1.15945	0.00305223	0.0272744
ncbi_100153088	CRLS1	-2.23275	7.40063e-10	2.99806e-09	1.06896	0.00310932	0.0276894
ncbi_100517374	BACE2	-3.51409	3.92852e-20	3.41789e-19	1.26497	0.00312077	0.0277339
ncbi_100623441	LOC100623441	-1.38712	0.0290395	0.0461356	1.20865	0.00313563	0.0277972
ncbi_100157996	SLA-DOA	-3.49378	1.08585e-11	5.16236e-11	1.79989	0.00314323	0.0278403
ncbi_110261290	LOC110261290	7.97728	0.000116934	0.000272429	-6.65535	0.00317693	0.0280516
ncbi_100381252	APOC2	7.77855	6.62644e-11	2.94017e-10	-1.42855	0.00318565	0.0280928
ncbi_100626661	LOC100626661	1.15477	7.97087e-06	2.13794e-05	-1.01391	0.00319004	0.0281027
ncbi_102167492	PRIMA1	1.19033	0.0245523	0.0395738	-2.22781	0.00321605	0.028235
ncbi_100623036	FAH	-3.09824	1.19371e-11	5.65105e-11	1.23214	0.00331241	0.0288704
ncbi_397156	IL2RG	-2.93464	2.83887e-08	9.93369e-08	1.62234	0.0033307	0.029015
MSTRG.18638	--	4.24431	1.38289e-05	3.60509e-05	-2.33284	0.00334381	0.0290895
MSTRG.16347	--	10.9454	1.85726e-17	1.35558e-16	-1.35205	0.00335522	0.0291254
ncbi_100739719	LOC100739719	3.56881	2.75602e-92	2.10647e-90	-1.00569	0.00335371	0.0291254
ncbi_100512201	PODXL	-2.4292	1.00986e-09	4.03582e-09	1.04747	0.00343993	0.0296895
ncbi_110255205	LOC110255205	-2.33435	1.75121e-06	5.0655e-06	1.65349	0.0034433	0.0296895
MSTRG.15148	--	10.4129	6.7919e-07	2.06249e-06	-2.72176	0.0034725	0.0298872
ncbi_100626687	PIEZO2	-3.69515	1.18231e-20	1.06212e-19	1.22239	0.0035295	0.0302566
ncbi_574074	FABP5	-3.46317	8.50479e-24	9.11812e-23	1.57544	0.00355632	0.0303655
ncbi_100152607	LUM	-4.01124	7.39915e-13	3.89586e-12	1.47539	0.00355829	0.0303672
MSTRG.7208	--	9.79225	0.000222173	0.000499382	-4.14839	0.00359671	0.0306192
ncbi_100144514	ANKRD60	11.5887	5.09279e-13	2.7208e-12	1.16993	0.00361164	0.0307159
MSTRG.25198	--	-2.30498	0.000149237	0.000342675	1.445	0.003621	0.0307651
ncbi_100155350	JPH2	-4.3147	1.6228e-13	9.01266e-13	1.6102	0.00363884	0.0308557
ncbi_100737811	PDLIM2	-3.21939	4.07068e-10	1.69284e-09	1.71329	0.00364785	0.0308864
ncbi_100515873	SEPT6	-3.53172	1.90311e-10	8.14667e-10	1.6194	0.00365595	0.0309246
ncbi_100625219	BLVRB	-3.08183	2.42724e-06	6.91749e-06	1.71838	0.0036977	0.0311247
ncbi_397673	HMGCS2	4.02741	1.6746e-17	1.22651e-16	-1.03027	0.00369686	0.0311247
ncbi_100521318	GPT2	-1.34278	0.00774915	0.0137494	1.05254	0.00371657	0.0312529
ncbi_106508189	GIMAP7	-3.87699	2.69434e-07	8.5532e-07	2.60334	0.00373049	0.0313088
MSTRG.11348	--	4.77163	2.5584e-17	1.846e-16	-1.01747	0.00376089	0.0314871
MSTRG.19122	--	11.5619	1.90225e-09	7.41305e-09	1.49584	0.00377071	0.031554
ncbi_100152419	FRZB	-2.31603	0.000762709	0.0015929	1.86911	0.00381796	0.0318564
ncbi_397684	FCGR3A	-3.36848	2.9971e-13	1.63576e-12	1.37206	0.00382436	0.031879
ncbi_100152307	ACVR1	-2.65518	1.54376e-16	1.05563e-15	1.12114	0.00384317	0.0320065
ncbi_110259213	DUSP8	-4.09424	2.12413e-34	3.61752e-33	1.44361	0.00388663	0.0322606
MSTRG.6039	--	10.8057	2.05242e-07	6.60617e-07	-2.42492	0.00390773	0.0323856
MSTRG.7632	--	9.49185	0.00397353	0.00741005	-9.49185	0.00395448	0.0326914
ncbi_100524759	RSU1	-2.01241	1.52601e-06	4.45212e-06	1.12431	0.00403005	0.0331439
ncbi_396853	FOLR2	-2.93438	3.36511e-16	2.25311e-15	1.334	0.00403583	0.0331597
ncbi_396916	IGF2	-2.05434	5.13212e-06	1.40964e-05	1.16782	0.00405877	0.0333005
ncbi_100516463	PRSS46	4.64145	3.82972e-17	2.72904e-16	1.21446	0.00408006	0.0334273
ncbi_100621801	GALNT4	-2.54694	1.83209e-05	4.71006e-05	1.53116	0.0041325	0.0337445
ncbi_100625172	ALS2CR12	8.36851	4.65922e-12	2.29331e-11	-1.27575	0.00415781	0.0338834
ncbi_100048955	C5AR1	-3.64104	7.3666e-11	3.25715e-10	1.81237	0.00417081	0.0339445
ncbi_100037285	NREP	-3.93593	5.17437e-05	0.000126181	2.51632	0.00420109	0.0341103
ncbi_654407	PTGES	-2.49235	6.58179e-06	1.78327e-05	1.32328	0.00421499	0.0341909
ncbi_397531	COL5A3	-2.82005	1.40684e-24	1.56037e-23	1.14828	0.00428652	0.0346405
ncbi_100521992	HCLS1	-2.57214	1.37397e-14	8.22341e-14	1.28835	0.00429364	0.0346704
ncbi_100518990	CADPS	-3	0.000348887	0.000765589	3.16993	0.00431724	0.034807
ncbi_102161965	LOC102161965	-2.81359	0.0248328	0.0399852	3.10535	0.0043373	0.0349016
ncbi_102162332	SNAI2	-4.19535	6.72903e-13	3.55685e-12	2.04963	0.00440759	0.035297
ncbi_102162489	LOC102162489	8.81378	5.0509e-05	0.000123344	-3.61738	0.00441134	0.035297
ncbi_494567	HEBP1	-3.53527	1.46393e-16	1.00249e-15	1.45056	0.00441296	0.035297
ncbi_397158	HTR7	-2.56041	7.81852e-08	2.61283e-07	1.57274	0.00444118	0.0354602
ncbi_100620246	VAMP8	-2.77105	4.5042e-16	2.9906e-15	1.2647	0.00449573	0.0357931
MSTRG.20151	--	7.98489	0.00420649	0.0078094	2.44904	0.00452937	0.0359838
ncbi_100519582	NAP1L3	-2.69574	7.32065e-06	1.97078e-05	1.43754	0.00453013	0.0359838
ncbi_100626004	SERINC2	-2.65501	9.59068e-05	0.000226193	1.52935	0.00453511	0.0360068
ncbi_100525411	SYNE3	-1.83555	0.00575256	0.0104265	1.49522	0.00455012	0.0360643
MSTRG.15356	--	4.32193	0.00962133	0.0167838	2.25172	0.00462951	0.0365319
ncbi_110261496	DDAH2	-3.05199	5.0129e-12	2.45504e-11	1.16343	0.00468735	0.0369088
ncbi_110257042	LOC110257042	8.49185	0.009888	0.0172015	2.67347	0.00472001	0.0370914
ncbi_100620777	TMEM158	-1.36901	0.00547164	0.00995441	1.04571	0.00473735	0.0371834
ncbi_100620587	IRX2	2.86219	9.04623e-08	3.00247e-07	-1.6468	0.00474282	0.0372094
ncbi_100627651	CTNNBIP1	-1.46047	0.000332661	0.000732441	1.3896	0.00477688	0.0374254
ncbi_100156540	RPP30	1.40718	0.00100141	0.00205453	-1.84327	0.00481005	0.037651
ncbi_100512652	LOXL3	-2.15381	4.87093e-05	0.000119226	1.37504	0.00481916	0.0377052
ncbi_106504067	SLITRK3	1.18763	0.00509937	0.0093372	-1.77259	0.00484526	0.0378577
ncbi_397018	SCARB1	-3.60449	1.89491e-17	1.38146e-16	1.26779	0.00497754	0.0386979
ncbi_102162715	LOC102162715	1.26024	1.07428e-05	2.83845e-05	-1.09554	0.0050059	0.0388132
ncbi_100156454	UNC5D	-1.84535	0.0178359	0.029537	-1.64981	0.00507428	0.039202
ncbi_100157958	LAMC3	-2.33044	3.22797e-06	9.0875e-06	1.10569	0.00508386	0.0392232
MSTRG.20583	--	9.1964	0.00317749	0.00602172	-9.1964	0.00520896	0.0398666
ncbi_100511351	NID1	-3.44465	6.9069e-19	5.55453e-18	1.05077	0.00527557	0.0402073
ncbi_100525347	VWA1	-3.35811	6.46947e-06	1.7556e-05	1.8807	0.00527627	0.0402073
ncbi_100624758	IFI35	-2.47492	4.14873e-06	1.15188e-05	1.33981	0.00527684	0.0402073
ncbi_100736760	GIMAP8	-3.66786	2.42944e-10	1.02882e-09	1.92845	0.0053248	0.0405189
ncbi_100512974	BMP3	-1.97491	0.00903116	0.0158081	1.73198	0.00533063	0.0405453
ncbi_110261011	VASP	-2.48049	4.64733e-11	2.08695e-10	1.0662	0.00540625	0.0409756
ncbi_100518347	GIMAP4	-4.03498	1.13125e-29	1.58718e-28	1.34855	0.00542232	0.0410612
ncbi_106509239	TEX48	11.9813	1.28784e-12	6.63165e-12	-1.09208	0.00542485	0.0410622
ncbi_100155532	LOC100155532	3.63227	0.00376865	0.0070546	2.0458	0.00543236	0.0410711
MSTRG.4729	--	8.59495	5.89587e-05	0.000142637	1.80023	0.00543867	0.04108
ncbi_100525581	NAPSA	2.21178	6.18889e-10	2.52607e-09	-1.09346	0.00545506	0.0411409
ncbi_102157456	LOC102157456	1.81845	0.000854302	0.00177383	-1.76112	0.0054651	0.0411677
ncbi_448981	C2	-2.53564	4.69471e-13	2.51664e-12	1.1653	0.00548215	0.041242
ncbi_100623097	SLC30A10	1.14775	0.00352553	0.00663817	-1.9622	0.00557577	0.0417808
ncbi_100524095	PLD4	-3.78916	1.65159e-06	4.79709e-06	2.25457	0.00561516	0.0419337
ncbi_100513655	WNT8B	3.4517	9.45697e-07	2.8265e-06	1.30004	0.00564102	0.0420875
ncbi_100623827	TMEM102	-1.86139	0.000606458	0.00128412	1.1954	0.00569683	0.0424119
ncbi_100522166	TMEM37	-3.14587	2.00205e-12	1.01468e-11	1.48329	0.00575818	0.0427208
ncbi_106506828	LOC106506828	-2.59495	0.00415506	0.00772225	2.22239	0.00578998	0.0429382
ncbi_110255956	TMC6	-2.29574	5.91492e-09	2.2014e-08	1.03588	0.00579682	0.0429704
ncbi_100153948	PARP14	-1.76728	0.00519063	0.00949236	1.26139	0.00585281	0.0433231
ncbi_595127	ARL6IP5	-2.30161	5.36323e-07	1.65086e-06	1.20999	0.00585447	0.0433231
ncbi_100154054	NECTIN4	1.25716	0.0112989	0.019456	-2.22239	0.0058887	0.0435202
ncbi_414799	CYB5A	-3.70758	1.4906e-11	7.00405e-11	2.01254	0.00596726	0.0439718
ncbi_100515264	CAMK2N1	-2.56635	0.000409229	0.000888334	1.87447	0.00603095	0.044289
ncbi_733628	AEBP1	-1.68713	0.00531213	0.00969305	1.32981	0.00604216	0.0443118
ncbi_100621808	PPP1R1A	-4.68226	1.37064e-07	4.47246e-07	3.16619	0.00610312	0.0445688
ncbi_100628224	VAMP5	-3.01964	8.87674e-14	5.02865e-13	1.39352	0.00610625	0.0445727
ncbi_100620450	TMEM223	-1.81108	0.000990349	0.00203513	1.16668	0.00615276	0.0448172
ncbi_397382	MUC1	1.73419	0.00083878	0.00174313	-1.55199	0.00622269	0.04525
MSTRG.14578	--	10.2605	9.23866e-10	3.70386e-09	-1.59282	0.00625299	0.0453749
ncbi_100518649	JAK3	-2.63266	2.64267e-07	8.40183e-07	1.36728	0.00625636	0.0453797
MSTRG.12535	--	12.3125	5.9236e-15	3.64789e-14	-1.81067	0.00629	0.0455455
ncbi_100620432	B3GNT9	-4.43655	5.00149e-23	5.14117e-22	1.60942	0.00629245	0.0455455
ncbi_100155984	CFAP65	10.4478	3.89463e-17	2.7732e-16	-1.17165	0.00630261	0.0455999
ncbi_100286873	NQO1	-4.07537	8.53241e-06	2.28338e-05	2.16865	0.0063161	0.0456782
ncbi_100513042	RSAD1	-1.66928	0.00854877	0.015022	1.42999	0.00633342	0.045765
ncbi_110261515	SAYSD1	2.95807	3.59791e-05	8.93585e-05	2.4411	0.00635324	0.045889
MSTRG.18624	--	11.1984	1.62823e-10	7.00318e-10	-1.70659	0.00651507	0.046822
ncbi_100518427	MMP19	-3.59423	8.18538e-06	2.19361e-05	2.01847	0.00659545	0.0472221
ncbi_100520218	ADAMTS9	-2.2343	5.16452e-07	1.59202e-06	1.04595	0.00660226	0.0472512
ncbi_100525741	HAGHL	-2.36465	9.20847e-05	0.000217585	1.44496	0.0066162	0.0473116
ncbi_100627600	GALNT5	-5.67243	3.93645e-05	9.72567e-05	4.24793	0.00664128	0.0474121
ncbi_100525129	RASAL1	-3.3069	1.56856e-09	6.16082e-09	1.28194	0.00668897	0.0476537
ncbi_733645	GRN	-2.11446	1.77408e-07	5.73264e-07	1.00087	0.00674249	0.0479706
ncbi_100156452	OLFML2B	-4.16961	8.22046e-32	1.26682e-30	1.17341	0.00676257	0.0480586
ncbi_100156934	PLEKHD1	2.97811	1.00681e-14	6.10693e-14	-1.00885	0.00679926	0.0482795
ncbi_100522878	RIMKLA	-1.35482	0.0045598	0.00842489	1.11896	0.00686158	0.0485817
ncbi_100621048	GCNA	2.20237	4.37347e-09	1.64711e-08	-1.85204	0.00691349	0.0488688
ncbi_100526031	EFEMP2	-2.35098	3.10875e-05	7.78729e-05	1.4257	0.00693187	0.0489384
ncbi_397597	LHX9	-2.14042	7.55757e-06	2.03197e-05	1.23651	0.00693007	0.0489384
ncbi_100623799	GRIN3B	-4.09592	3.30582e-11	1.50629e-10	2.24793	0.00708919	0.0498576
ncbi_397682	GSTA1	-3.81276	3.28679e-23	3.41563e-22	2.89731	0.00709797	0.0498691
ncbi_414371	CCR5	-3.20645	3.0291e-13	1.65165e-12	1.59234	0.00710408	0.0498691
ncbi_100518874	FAM105A	-1.50076	0.0145836	0.024563	1.22118	0.00714449	0.0499882

## Sheet: GO
Category	Term	Count	%	PValue	Genes	List Total	Pop Hits	Pop Total	Fold Enrichment	Bonferroni	Benjamini	FDR
GOTERM_CC_DIRECT	GO:0005578~proteinaceous extracellular matrix	38	5.01319	1.49442e-19	COL16A1, WNT2B, OLFML2B, SPARC, ELN, PAPLN, WNT8B, FBLN1, OLFML2A, HAPLN1, ADAMTS15, ADAMTS2, ADAMTS14, ADAMTSL2, TIMP1, WNT2, ADAMTS9, ADAMTS7, LUM, OMD, BGN, DCN, ASPN, SFRP1, COL1A2, COL5A1, LOX, NOV, CRISPLD2, COL4A1, COL6A2, COL5A3, COL5A2, COL6A3, COL6A5, TGFBI, FMOD, FBN1	548	142	12833	6.26676	4.24415e-17	4.24415e-17	4.12459e-17
GOTERM_CC_DIRECT	GO:0070062~extracellular exosome	129	17.0185	2.31738e-13	CD86, SCARB2, SLC46A3, SCARB1, ALDH1L1, ALDH1L2, ACTG2, TUBB6, EFEMP2, ARL6IP5, TGM2, PDGFRB, TPM4, CACNA2D1, SERPINF1, OMD, MIF, SFRP1, COL4A2, CRISPLD2, GPD1, SERPING1, PADI2, TAGLN2, KCTD12, PLPP3, HTRA1, LTBP2, LTBP3, PTTG1IP, PCDH12, AEBP1, THY1, NID2, KNG1, CORO1B, FBLN5, C2, PRDX3, FAM171A1, PRDX2, PODXL, ESD, UBC, IGFBP7, IGFBP6, RARRES2, TMEM132A, FN1, MSN, HSPA12A, LYZ, ACADSB, IGSF11, …	548	1590	12833	1.89994	6.58038e-11	3.29067e-11	3.19798e-11
GOTERM_CC_DIRECT	GO:0005615~extracellular space	75	9.89446	1.53479e-11	ECM1, WNT2B, SPARC, COL14A1, TSKU, C4A, C1QTNF2, AIFM2, CTSH, CPXM1, TIMP1, ADAMTS9, CTSB, SERPINB1, ANXA1, ANXA2, MMP2, SERPINF1, OMD, AKR1A1, MIF, DCN, ACTA2, ALDH3A1, SFRP1, COL2A1, OLFM3, LOX, COL6A2, PXDN, SERPING1, COL6A3, VWA1, ANG, AMY2, PLEKHH3, DHH, CHRD, WNT8B, LTBP2, PTN, AEBP1, SEMA3F, THBS1, FBLN5, ADAMTS15, SH3BGRL, LOC100156325, FRZB, PODXL, UBC, CCL2, IGFBP7, IGFBP6, WNT2, LOC100…	548	762	12833	2.30491	4.35878e-09	1.17999e-09	1.14676e-09
GOTERM_CC_DIRECT	GO:0031012~extracellular matrix	23	3.0343	1.66196e-11	ECM1, EGFL7, ANXA2, COL14A1, TGFB3, MMP2, SERPINF1, RARRES2, TUBB, HTRA1, BGN, LTBP2, LTBP3, AEBP1, THBS1, DCN, MMP15, CHADL, MMP23B, MMP19, IGFBP7, VIM, TGFBI	548	90	12833	5.98457	4.71996e-09	1.17999e-09	1.14676e-09
GOTERM_BP_DIRECT	GO:0030199~collagen fibril organization	11	1.45119	1.34067e-08	ADAMTS2, COL3A1, ADAMTS14, COL2A1, LOX, ANXA2, COL5A1, LUM, COL5A2, FMOD, DDR2	489	23	11368	11.1183	2.49094e-05	2.49097e-05	2.48426e-05
GOTERM_MF_DIRECT	GO:0005201~extracellular matrix structural constituent	11	1.45119	8.9221e-08	COL3A1, COL1A2, COL2A1, COL4A2, COL5A1, COL4A1, ELN, COL5A3, COL5A2, HAPLN1, FBN1	458	28	11048	9.47661	4.35389e-05	4.35398e-05	4.35398e-05
GOTERM_MF_DIRECT	GO:0050840~extracellular matrix binding	9	1.18734	2.44817e-07	ADAMTS15, OLFML2B, SPARC, BGN, CD248, TGFBI, OLFML2A, THBS1, DCN	458	18	11048	12.0611	0.000119464	5.97353e-05	5.97353e-05
GOTERM_CC_DIRECT	GO:0009986~cell surface	27	3.56201	3.93047e-05	SCARB1, CSF1R, RAMP2, ITGB2, MST1R, PTPRK, ADAMTS15, THBD, ADGRA2, CD38, LDLR, ADAMTS9, ADAMTS7, FZD5, CD93, ANXA2, TRPC4, F2R, BGN, CLEC17A, EMP2, UNC5D, MIF, SFRP1, TYROBP, FAP, LOC100520329	548	257	12833	2.46024	0.0111007	0.00223251	0.00216962
GOTERM_MF_DIRECT	GO:0005509~calcium ion binding	40	5.27704	2.80518e-05	SPARC, C1S, DHH, LTBP2, FBLN1, LTBP3, SRI, PCDH12, AIF1, THBS1, NID2, FBLN5, THBD, EFEMP2, S100A16, LDLR, SPTAN1, PSPH, HABP2, EGFL7, ANXA1, CD93, ANXA2, ASPN, RCN3, EHD2, MMP15, LOC100520329, SYT10, CDH11, RGN, S100A6, PADI2, MMP19, CD248, FKBP9, AMY2, PLCB1, PLCD4, FBN1	458	472	11048	2.04426	0.0135962	0.00350529	0.00350529
GOTERM_MF_DIRECT	GO:0008201~heparin binding	14	1.84697	2.87319e-05	CHRD, PTN, THBS1, CXCL10, ADAMTS15, SFRP1, NOV, COL5A1, CRISPLD2, COL5A3, ANG, FMOD, FBN1, FGFR1	458	82	11048	4.11844	0.0139235	0.00350529	0.00350529
GOTERM_CC_DIRECT	GO:0005604~basement membrane	8	1.05541	0.000169229	COL2A1, SPARC, ANXA2, COL5A1, VWA1, TIMP1, NID2, FBN1	548	29	12833	6.46011	0.0469283	0.00801018	0.00778454
GOTERM_CC_DIRECT	GO:0005581~collagen trimer	9	1.18734	0.000400948	C1QTNF2, COL1A2, LOX, COL5A1, COL4A1, COL6A2, COL5A3, COL5A2, COL6A3	548	43	12833	4.90142	0.107646	0.016267	0.0158088
GOTERM_CC_DIRECT	GO:0042613~MHC class II protein complex	5	0.659631	0.000847832	SLA-DRA, SLA-DRB1, SLA-DQA1, SLA-DMB, SLA-DOA	548	11	12833	10.6445	0.214069	0.0267803	0.0260259
GOTERM_CC_DIRECT	GO:0005856~cytoskeleton	12	1.58311	0.000931442	CNN2, CNN1, PLEKHH2, PLEKHH3, FRMD6, ARL6IP5, FSCN1, MSN, AIF1, JAK3, PPP1R18, MSRB1	548	85	12833	3.30605	0.232528	0.0267803	0.0260259
GOTERM_CC_DIRECT	GO:0005925~focal adhesion	22	2.90237	0.000942968	SCARB2, PDGFRB, ANXA1, TPM4, CAV1, MCAM, FHL1, MSN, PARVA, THY1, CORO1B, CNN1, CCND3, PDLIM2, FAP, ITGA11, CDC42EP1, PGM5, VIM, ITGA5, DDR2, TGM2	548	232	12833	2.22066	0.235038	0.0267803	0.0260259
GOTERM_BP_DIRECT	GO:0001525~angiogenesis	15	1.97889	4.43969e-05	RAMP2, CALCRL, FZD5, SYK, ANXA2, CAV1, THY1, TMEM100, NOV, PECAM1, ANG, TGFBI, EPHB2, EPHB3, FGFR1	489	94	11368	3.7097	0.0791806	0.0412448	0.0411338
GOTERM_BP_DIRECT	GO:0071773~cellular response to BMP stimulus	5	0.659631	0.000105873	HEYL, SFRP1, COL2A1, GATA5, ADAMTS7	489	7	11368	16.6053	0.178582	0.06529	0.0651143
GOTERM_BP_DIRECT	GO:0035987~endodermal cell differentiation	7	0.923483	0.00014056	COL4A2, MMP15, MMP2, ITGB2, FN1, INHBA, ITGA5	489	20	11368	8.13661	0.229856	0.06529	0.0651143
GOTERM_MF_DIRECT	GO:0005518~collagen binding	5	0.659631	0.000756054	SPARC, LUM, TGFBI, DCN, CTSB	458	11	11048	10.9647	0.308639	0.0737908	0.0737908
GOTERM_BP_DIRECT	GO:0048662~negative regulation of smooth muscle cell proliferation	6	0.791557	0.000299763	CTNNBIP1, TNFAIP3, HMOX1, ANG, TRIB1, AIF1	489	15	11368	9.29898	0.427099	0.0988463	0.0985803
GOTERM_BP_DIRECT	GO:0007155~cell adhesion	16	2.11082	0.000319202	LAMA4, THY1, LYVE1, THBS1, HAPLN1, ISLR, NOV, COL5A1, PODXL, LOC100520329, CERCAM, IGFBP7, SIGLEC1, TGFBI, NECTIN4, CD34	489	126	11368	2.95206	0.447428	0.0988463	0.0985803
GOTERM_MF_DIRECT	GO:0004222~metalloendopeptidase activity	12	1.58311	0.00153484	ADAMTS15, ADAMTS2, ADAMTS14, MMP15, MMP2, MMP23B, ADAMTSL2, ADAM12, PAPLN, MMP19, ADAMTS9, ADAMTS7	458	93	11048	3.11255	0.527434	0.124834	0.124834
GOTERM_CC_DIRECT	GO:0005588~collagen type V trimer	3	0.395778	0.00528693	COL5A1, COL5A3, COL5A2	548	3	12833	23.4179	0.778087	0.136499	0.132654
GOTERM_BP_DIRECT	GO:0002504~antigen processing and presentation of peptide or polysaccharide antigen via MHC class II	5	0.659631	0.000572837	SLA-DRA, SLA-DRB1, SLA-DQA1, SLA-DMB, SLA-DOA	489	10	11368	11.6237	0.655146	0.152047	0.151638
GOTERM_CC_DIRECT	GO:0030175~filopodium	6	0.791557	0.00813337	ACTA2, ACTA1, PODXL, FSCN1, MSN, FGF13	548	30	12833	4.68358	0.90166	0.19249	0.187067
GOTERM_CC_DIRECT	GO:0005901~caveola	6	0.791557	0.0107197	EHD2, SCARB1, TRPC4, CAV1, F2R, EMP2	548	32	12833	4.39085	0.953151	0.234184	0.227587
GOTERM_BP_DIRECT	GO:0050853~B cell receptor signaling pathway	6	0.791557	0.00100652	BLK, SYK, BCL2, CD38, NFATC2, PTPN6	489	19	11368	7.3413	0.84604	0.233765	0.233136
GOTERM_BP_DIRECT	GO:0030512~negative regulation of transforming growth factor beta receptor signaling pathway	7	0.923483	0.00124004	CHST11, HTRA3, CAV1, ADAMTSL2, HTRA1, PMEPA1, ASPN	489	29	11368	5.61145	0.900284	0.256	0.255311
GOTERM_CC_DIRECT	GO:0009897~external side of plasma membrane	12	1.58311	0.0133973	CD86, CXCL10, SLA-DQA1, MCAM, PECAM1, ITGA5, CCR5, LDLR, THBS1, CD34, ICOSLG, CD244	548	120	12833	2.34179	0.978302	0.271773	0.264118
GOTERM_BP_DIRECT	GO:0007507~heart development	12	1.58311	0.00172744	HEXIM1, RAMP2, EDNRA, COL3A1, CALCRL, LOX, KCNJ8, OSR1, GATA5, GATA4, CC2D2A, FBN1	489	91	11368	3.0656	0.959739	0.320959	0.320095
GOTERM_BP_DIRECT	GO:0010759~positive regulation of macrophage chemotaxis	4	0.527704	0.00241764	RARRES2, C5AR1, CCL2, CMKLR1	489	7	11368	13.2843	0.988862	0.408361	0.407262
GOTERM_CC_DIRECT	GO:0001725~stress fiber	5	0.659631	0.023161	ACTA1, TPM4, PGM5, MST1R, CORO1B	548	26	12833	4.50344	0.998713	0.438515	0.426162
GOTERM_BP_DIRECT	GO:0018149~peptide cross-linking	5	0.659631	0.00313725	COL3A1, ANXA1, FN1, THBS1, TGM2	489	15	11368	7.74915	0.997086	0.470523	0.469256
GOTERM_BP_DIRECT	GO:0010628~positive regulation of gene expression	13	1.71504	0.00329214	RAMP2, LOC100524475, CAV1, FN1, MSN, POU3F1, ACTA2, CNN2, ACTA1, CTSH, VIM, LDLR, CD34	489	113	11368	2.67448	0.997817	0.470523	0.469256
GOTERM_CC_DIRECT	GO:0042383~sarcolemma	6	0.791557	0.0292185	ANXA1, ANXA2, COL6A2, BGN, COL6A3, PGM5	548	41	12833	3.42701	0.99978	0.518628	0.504018
GOTERM_CC_DIRECT	GO:0005605~basal lamina	3	0.395778	0.033026	LAMA4, FN1, ANG	548	7	12833	10.0362	0.999928	0.551729	0.536187
GOTERM_CC_DIRECT	GO:0072562~blood microparticle	7	0.923483	0.0362893	ACTA1, TF, FN1, SERPING1, MSN, ACTG2, KNG1	548	58	12833	2.8263	0.999972	0.572565	0.556436
GOTERM_BP_DIRECT	GO:0008584~male gonad development	7	0.923483	0.00454105	SFRP1, WNT2B, SIX4, BCL2, GATA4, INHBA, LHX9	489	37	11368	4.39817	0.999787	0.562484	0.560971
GOTERM_BP_DIRECT	GO:0051603~proteolysis involved in cellular protein catabolic process	7	0.923483	0.00454105	FAP, CTSH, PSMB8, PSMB10, ADAMTS7, CTSB	489	37	11368	4.39817	0.999787	0.562484	0.560971
GOTERM_BP_DIRECT	GO:0045600~positive regulation of fat cell differentiation	6	0.791557	0.00526481	SFRP1, FRZB, WIF1, RARRES2, CMKLR1, ZBTB7C	489	27	11368	5.1661	0.999945	0.569658	0.568125
GOTERM_BP_DIRECT	GO:2000811~negative regulation of anoikis	4	0.527704	0.00544035	LOC100524475, CAV1, BCL2, ITGA5	489	9	11368	10.3322	0.99996	0.569658	0.568125
GOTERM_BP_DIRECT	GO:0016477~cell migration	11	1.45119	0.00551875	PODXL, FSCN1, NFATC2, ANG, CD248, PTPRK, TNFAIP1, JAK3, THBS1, EPHB3, VAV2	489	91	11368	2.81013	0.999966	0.569658	0.568125
GOTERM_CC_DIRECT	GO:0016323~basolateral plasma membrane	8	1.05541	0.0402785	SCARB1, ANXA1, ANXA2, TRPC4, C5AR1, MSN, LDLR, SLC4A4	548	75	12833	2.49791	0.999992	0.602058	0.585098
GOTERM_CC_DIRECT	GO:0030027~lamellipodium	8	1.05541	0.0454386	ACTA2, ACTA1, FAP, PODXL, FSCN1, PARVA, AIF1, CORO1B	548	77	12833	2.43303	0.999998	0.645229	0.627053
GOTERM_BP_DIRECT	GO:0007159~leukocyte cell-cell adhesion	4	0.527704	0.00752643	SYK, ITGB2, MSN, ITGA5	489	10	11368	9.29898	0.999999	0.706362	0.704461
GOTERM_BP_DIRECT	GO:0001501~skeletal system development	7	0.923483	0.00760347	RASSF2, WFIKKN2, COL5A2, CHRD, TBX3, HAPLN1, FBN1	489	41	11368	3.96908	0.999999	0.706362	0.704461
GOTERM_BP_DIRECT	GO:0008283~cell proliferation	11	1.45119	0.00801553	MAP4K1, CSF1R, GNG2, SIX1, PTPN6, BAK1, MIF, TGFBI, FBXL7, LHX9, PAX1	489	96	11368	2.66377	1	0.709184	0.707275
GOTERM_CC_DIRECT	GO:0005769~early endosome	9	1.18734	0.0547811	PRDX3, TF, ANXA2, FZD5, LOC100520329, F2R, SIGLEC1, LDLR, SNX31	548	97	12833	2.17279	1	0.734652	0.713957
GOTERM_CC_DIRECT	GO:0043209~myelin sheath	10	1.31926	0.0569096	PRDX3, TUBA1A, PGAM1, BCL2, MSN, THY1, MIF, TKT, PLCB1, TUBB4A	548	115	12833	2.03634	1	0.734652	0.713957
GOTERM_BP_DIRECT	GO:0048041~focal adhesion assembly	4	0.527704	0.0100227	BCL2, PTPRK, THY1, RHOD	489	11	11368	8.45362	1	0.80589	0.803721
GOTERM_BP_DIRECT	GO:0030195~negative regulation of blood coagulation	3	0.395778	0.0104159	THBD, CD34, KNG1	489	4	11368	17.4356	1	0.80589	0.803721
GOTERM_BP_DIRECT	GO:0045636~positive regulation of melanocyte differentiation	3	0.395778	0.0104159	ZEB2, BCL2, ADAMTS9	489	4	11368	17.4356	1	0.80589	0.803721
GOTERM_BP_DIRECT	GO:0031623~receptor internalization	5	0.659631	0.0112195	RAMP2, CALCRL, SYK, CAV1, ITGB2	489	21	11368	5.53511	1	0.80589	0.803721
GOTERM_BP_DIRECT	GO:0006955~immune response	17	2.24274	0.0112773	CD74, NGFR, SLA-DRB1, SLA-DQA1, CCL21, TNFAIP3, SLA-DMB, TNFAIP1, THBS1, VAV1, SLA-DOA, SLA-DRA, CXCL10, CTSH, CCR5, B2M, CD244	489	198	11368	1.99599	1	0.80589	0.803721
GOTERM_BP_DIRECT	GO:0007160~cell-matrix adhesion	7	0.923483	0.0132373	COL3A1, COL5A3, ITGA11, ITGB2, EMP2, NID2, CD34	489	46	11368	3.53765	1	0.865217	0.862888
GOTERM_BP_DIRECT	GO:0030198~extracellular matrix organization	7	0.923483	0.0132373	OLFML2B, CRISPLD2, ADAMTSL2, VWA1, FBLN1, TGFBI, OLFML2A	489	46	11368	3.53765	1	0.865217	0.862888
GOTERM_BP_DIRECT	GO:0048538~thymus development	6	0.791557	0.0141957	MAFB, SIX4, BCL2, SIX1, EPHB3, PAX1	489	34	11368	4.10249	1	0.865217	0.862888
GOTERM_BP_DIRECT	GO:0042472~inner ear morphogenesis	6	0.791557	0.0141957	COL2A1, MAFB, SIX4, SIX1, EPHB2, FGFR1	489	34	11368	4.10249	1	0.865217	0.862888
GOTERM_BP_DIRECT	GO:0006954~inflammatory response	16	2.11082	0.0147658	NGFR, ECM1, ANXA1, SYK, CCL21, RARRES2, C5AR1, F2R, MIF, AIF1, THBS1, RELB, CXCL10, CCL2, S1PR3, CCR5	489	187	11368	1.98909	1	0.865217	0.862888
GOTERM_BP_DIRECT	GO:0001568~blood vessel development	5	0.659631	0.0155163	COL5A1, LAMA4, GJA4, PLPP3, TBX3	489	23	11368	5.05379	1	0.865217	0.862888
GOTERM_BP_DIRECT	GO:0007179~transforming growth factor beta receptor signaling pathway	6	0.791557	0.0159936	ACVR1, COL3A1, CITED1, TGFB3, WFIKKN2, PTPRK	489	35	11368	3.98528	1	0.865217	0.862888
GOTERM_BP_DIRECT	GO:0060021~palate development	7	0.923483	0.0161451	COL2A1, OSR1, WFIKKN2, INHBA, EPHB2, TBX3, EPHB3	489	48	11368	3.39025	1	0.865217	0.862888
GOTERM_BP_DIRECT	GO:0002040~sprouting angiogenesis	4	0.527704	0.0162985	RAMP2, ADGRA2, PARVA, THBS1	489	13	11368	7.15306	1	0.865217	0.862888
GOTERM_BP_DIRECT	GO:0043206~extracellular fibril organization	3	0.395778	0.0168685	COL3A1, COL5A1, LTBP2	489	5	11368	13.9485	1	0.870603	0.868261
GOTERM_BP_DIRECT	GO:0007229~integrin-mediated signaling pathway	7	0.923483	0.0194663	COL3A1, TYROBP, SYK, ITGA11, ITGB2, ITGA5, VAV1	489	50	11368	3.25464	1	0.977525	0.974895
GOTERM_CC_DIRECT	GO:0005882~intermediate filament	5	0.659631	0.0830602	KRT36, LMNA, KRT34, VIM, NES	548	39	12833	3.00229	1	1	0.975265
GOTERM_CC_DIRECT	GO:0005623~cell	6	0.791557	0.0893936	PRDX2, TF, AIFM1, CCL21, KNG1, FTL	548	56	12833	2.50906	1	1	0.975265
GOTERM_BP_DIRECT	GO:0008361~regulation of cell size	4	0.527704	0.0200943	MSN, CLN8, VAV1, VAV2	489	14	11368	6.64213	1	0.982504	0.97986
GOTERM_BP_DIRECT	GO:0051017~actin filament bundle assembly	5	0.659631	0.0207242	ACTN1, FSCN1, AIF1, RHOD, CORO1B	489	25	11368	4.64949	1	0.987321	0.984664
GOTERM_BP_DIRECT	GO:0045785~positive regulation of cell adhesion	5	0.659631	0.0236843	CHRD, DUSP26, RHOD, VAV1, TGM2	489	26	11368	4.47066	1	1	0.997846
GOTERM_BP_DIRECT	GO:2001214~positive regulation of vasculogenesis	3	0.395778	0.0245893	TMEM100, RAMP2, CD34	489	6	11368	11.6237	1	1	0.997846
GOTERM_BP_DIRECT	GO:0046488~phosphatidylinositol metabolic process	3	0.395778	0.0245893	PDGFRB, CSF1R, PLCD4	489	6	11368	11.6237	1	1	0.997846
GOTERM_BP_DIRECT	GO:0019882~antigen processing and presentation	5	0.659631	0.0268876	SLA-DRA, CD74, SLA-DRB1, FCGRT, RELB	489	27	11368	4.30508	1	1	0.997846
GOTERM_BP_DIRECT	GO:0030593~neutrophil chemotaxis	6	0.791557	0.0272455	SYK, CCL21, ITGB2, C5AR1, CCL2, VAV1	489	40	11368	3.48712	1	1	0.997846
GOTERM_BP_DIRECT	GO:0042493~response to drug	7	0.923483	0.0274417	SFRP1, BCL2, CD38, NFATC2, GATA4, INHBA, THBS1	489	54	11368	3.01356	1	1	0.997846
GOTERM_BP_DIRECT	GO:0048661~positive regulation of smooth muscle cell proliferation	4	0.527704	0.029016	PDGFRB, CALCRL, HMOX1, AIF1	489	16	11368	5.81186	1	1	0.997846
GOTERM_BP_DIRECT	GO:0033137~negative regulation of peptidyl-serine phosphorylation	4	0.527704	0.029016	RASSF2, CAV1, BAK1, GPD1L	489	16	11368	5.81186	1	1	0.997846
GOTERM_BP_DIRECT	GO:0008284~positive regulation of cell proliferation	15	1.97889	0.0306067	CSF1R, F2R, EMP2, PTN, POU3F1, GLI1, PRDX3, CXCL10, CTSH, HCLS1, PTPN6, CD248, TIMP1, FOLR2, FGFR1	489	187	11368	1.86477	1	1	0.997846
GOTERM_BP_DIRECT	GO:0031529~ruffle organization	3	0.395778	0.033458	CSF1R, CCL21, CORO1B	489	7	11368	9.96319	1	1	0.997846
GOTERM_BP_DIRECT	GO:0051930~regulation of sensory perception of pain	3	0.395778	0.033458	TMEM100, F2R, GRIN2D	489	7	11368	9.96319	1	1	0.997846
GOTERM_BP_DIRECT	GO:0033630~positive regulation of cell adhesion mediated by integrin	3	0.395778	0.033458	SYK, CCL21, PTPN6	489	7	11368	9.96319	1	1	0.997846
GOTERM_BP_DIRECT	GO:1903364~positive regulation of cellular protein catabolic process	3	0.395778	0.033458	TNFAIP3, MSN, PTTG1IP	489	7	11368	9.96319	1	1	0.997846
GOTERM_BP_DIRECT	GO:2000406~positive regulation of T cell migration	3	0.395778	0.033458	CXCL10, CCL21, AIF1	489	7	11368	9.96319	1	1	0.997846
GOTERM_BP_DIRECT	GO:0055114~oxidation-reduction process	12	1.58311	0.0336134	CBR1, PRDX2, CYB5A, LDHB, FOXRED2, POR, LOX, CYP21A2, AKR1A1, DHDH, HPD, MSRB1	489	137	11368	2.03627	1	1	0.997846
GOTERM_BP_DIRECT	GO:0046718~viral entry into host cell	4	0.527704	0.0341388	VAMP8, SIGLEC1, NECTIN4, CTSB	489	17	11368	5.46999	1	1	0.997846
GOTERM_BP_DIRECT	GO:0051281~positive regulation of release of sequestered calcium ion into cytosol	4	0.527704	0.0341388	CXCL10, F2R, THY1, SRI	489	17	11368	5.46999	1	1	0.997846
GOTERM_BP_DIRECT	GO:0030336~negative regulation of cell migration	6	0.791557	0.0359299	CNN2, SFRP1, CHRD, BCL2, PTPRK, THY1	489	43	11368	3.24383	1	1	0.997846
GOTERM_BP_DIRECT	GO:0002062~chondrocyte differentiation	5	0.659631	0.0379865	COL2A1, WNT2B, NOV, OSR1, FGFR1	489	30	11368	3.87457	1	1	0.997846
GOTERM_BP_DIRECT	GO:0050900~leukocyte migration	4	0.527704	0.0396966	PODXL, C5AR1, MSN, CD34	489	18	11368	5.1661	1	1	0.997846
GOTERM_BP_DIRECT	GO:0071560~cellular response to transforming growth factor beta stimulus	4	0.527704	0.0396966	SFRP1, COL4A2, CAV1, WNT2	489	18	11368	5.1661	1	1	0.997846
GOTERM_BP_DIRECT	GO:0006816~calcium ion transport	5	0.659631	0.0421878	RAMP2, CYSLTR1, CALCRL, CAV1, SRI	489	31	11368	3.74959	1	1	0.997846
GOTERM_BP_DIRECT	GO:0045893~positive regulation of transcription, DNA-templated	15	1.97889	0.0428946	TGFB3, F2R, SIX1, GATA4, INHBA, RORB, POU3F1, GLI1, TBX3, SFRP1, LBH, LHX3, IRF1, CD38, PLCB1	489	196	11368	1.77914	1	1	0.997846
GOTERM_BP_DIRECT	GO:0006909~phagocytosis	4	0.527704	0.0456819	ANXA1, ITGB2, PLD4, VAV1	489	19	11368	4.8942	1	1	0.997846
GOTERM_BP_DIRECT	GO:0042060~wound healing	5	0.659631	0.0466407	CNN2, COL3A1, FN1, PECAM1, CORO1B	489	32	11368	3.63241	1	1	0.997846
GOTERM_BP_DIRECT	GO:0043086~negative regulation of catalytic activity	4	0.527704	0.0520854	NQO1, ANXA1, ANXA2, TIMP1	489	20	11368	4.64949	1	1	0.997846
GOTERM_BP_DIRECT	GO:0050860~negative regulation of T cell receptor signaling pathway	3	0.395778	0.054197	DUSP3, PTPN6, THY1	489	9	11368	7.74915	1	1	0.997846
GOTERM_BP_DIRECT	GO:0030193~regulation of blood coagulation	3	0.395778	0.054197	LBH, CAV1, VAV2	489	9	11368	7.74915	1	1	0.997846
GOTERM_BP_DIRECT	GO:1900087~positive regulation of G1/S transition of mitotic cell cycle	3	0.395778	0.054197	ANXA1, PLCB1, AIF1	489	9	11368	7.74915	1	1	0.997846
GOTERM_BP_DIRECT	GO:0030335~positive regulation of cell migration	8	1.05541	0.055559	ACVR1, CSF1R, PODXL, F2R, SEMA4C, CTSH, SEMA3F, RHOD	489	80	11368	2.32474	1	1	0.997846
GOTERM_BP_DIRECT	GO:0016525~negative regulation of angiogenesis	5	0.659631	0.0562976	COL4A2, SERPINF1, CCL2, THBS1, DCN	489	34	11368	3.41874	1	1	0.997846
GOTERM_BP_DIRECT	GO:0007399~nervous system development	6	0.791557	0.0579157	TMEM223, MAFB, ZC4H2, ENC1, POU3F1, ITM2A	489	49	11368	2.84663	1	1	0.997846
GOTERM_BP_DIRECT	GO:0034097~response to cytokine	4	0.527704	0.0588964	COL3A1, BCL2, TIMP1, RELB	489	21	11368	4.42808	1	1	0.997846
GOTERM_BP_DIRECT	GO:0043588~skin development	4	0.527704	0.0588964	ADAMTS2, COL3A1, COL5A1, COL5A2	489	21	11368	4.42808	1	1	0.997846
GOTERM_BP_DIRECT	GO:0051881~regulation of mitochondrial membrane potential	4	0.527704	0.0588964	PRDX3, UCP2, BCL2, BAK1	489	21	11368	4.42808	1	1	0.997846
GOTERM_BP_DIRECT	GO:0043065~positive regulation of apoptotic process	9	1.18734	0.0593919	LOC100621006, CSRNP3, RASSF2, FRZB, AIFM2, BIN1, HMOX1, IRF5, TGM2	489	98	11368	2.13497	1	1	0.997846
GOTERM_BP_DIRECT	GO:0043542~endothelial cell migration	3	0.395778	0.0658647	FAP, ADGRA2, PECAM1	489	10	11368	6.97423	1	1	0.997846
GOTERM_BP_DIRECT	GO:0030041~actin filament polymerization	3	0.395778	0.0658647	HCLS1, AIF1, MSRB1	489	10	11368	6.97423	1	1	0.997846
GOTERM_BP_DIRECT	GO:0048546~digestive tract morphogenesis	3	0.395778	0.0658647	SFRP1, BCL2, EPHB3	489	10	11368	6.97423	1	1	0.997846
GOTERM_BP_DIRECT	GO:0030890~positive regulation of B cell proliferation	4	0.527704	0.0661026	BCL2, CD38, NFATC2, MIF	489	22	11368	4.22681	1	1	0.997846
GOTERM_BP_DIRECT	GO:0045165~cell fate commitment	5	0.659631	0.0726298	WNT2B, WNT8B, GATA5, GATA4, WNT2	489	37	11368	3.14155	1	1	0.997846
GOTERM_BP_DIRECT	GO:0006342~chromatin silencing	4	0.527704	0.0736905	LOC100624295, MORF4L2, LOC100154508, LOC100622387	489	23	11368	4.04303	1	1	0.997846
GOTERM_BP_DIRECT	GO:0009607~response to biotic stimulus	3	0.395778	0.078274	IFITM3, LOC100626247, LOC100519082	489	11	11368	6.34021	1	1	0.997846
GOTERM_BP_DIRECT	GO:0060037~pharyngeal system development	3	0.395778	0.078274	ACVR1, SIX4, SIX1	489	11	11368	6.34021	1	1	0.997846
GOTERM_BP_DIRECT	GO:0045668~negative regulation of osteoblast differentiation	4	0.527704	0.0816459	SFRP1, CITED1, CHRD, RORB	489	24	11368	3.87457	1	1	0.997846
GOTERM_BP_DIRECT	GO:2001199~negative regulation of dendritic cell differentiation	2	0.263852	0.0840159	TMEM176B, TMEM176A	489	2	11368	23.2474	1	1	0.997846
GOTERM_BP_DIRECT	GO:0010952~positive regulation of peptidase activity	2	0.263852	0.0840159	CAV1, CTSH	489	2	11368	23.2474	1	1	0.997846
GOTERM_BP_DIRECT	GO:0070252~actin-mediated cell contraction	2	0.263852	0.0840159	EMP2, PARVA	489	2	11368	23.2474	1	1	0.997846
GOTERM_BP_DIRECT	GO:0010899~regulation of phosphatidylcholine catabolic process	2	0.263852	0.0840159	SCARB1, LDLR	489	2	11368	23.2474	1	1	0.997846
GOTERM_BP_DIRECT	GO:1903225~negative regulation of endodermal cell differentiation	2	0.263852	0.0840159	COL5A1, COL5A2	489	2	11368	23.2474	1	1	0.997846
GOTERM_BP_DIRECT	GO:0061197~fungiform papilla morphogenesis	2	0.263852	0.0840159	SIX4, SIX1	489	2	11368	23.2474	1	1	0.997846
GOTERM_BP_DIRECT	GO:0046168~glycerol-3-phosphate catabolic process	2	0.263852	0.0840159	GPD1, GPD1L	489	2	11368	23.2474	1	1	0.997846
GOTERM_BP_DIRECT	GO:0048251~elastic fiber assembly	2	0.263852	0.0840159	LOX, FBLN5	489	2	11368	23.2474	1	1	0.997846
GOTERM_BP_DIRECT	GO:0048699~generation of neurons	2	0.263852	0.0840159	SIX4, SIX1	489	2	11368	23.2474	1	1	0.997846
GOTERM_BP_DIRECT	GO:0060923~cardiac muscle cell fate commitment	2	0.263852	0.0840159	ACVR1, TBX3	489	2	11368	23.2474	1	1	0.997846
GOTERM_BP_DIRECT	GO:0014068~positive regulation of phosphatidylinositol 3-kinase signaling	5	0.659631	0.0847105	F2R, HCLS1, PTPN6, PIK3AP1, DCN	489	39	11368	2.98044	1	1	0.997846
GOTERM_BP_DIRECT	GO:0001666~response to hypoxia	6	0.791557	0.0861267	EDNRA, TGFB3, CAV1, MMP2, UCP2, ANG	489	55	11368	2.53608	1	1	0.997846
GOTERM_BP_DIRECT	GO:0001657~ureteric bud development	4	0.527704	0.0899534	SFRP1, OSR1, SIX1, FGFR1	489	25	11368	3.71959	1	1	0.997846
GOTERM_BP_DIRECT	GO:0030514~negative regulation of BMP signaling pathway	4	0.527704	0.0899534	SFRP1, HTRA3, CHRD, HTRA1	489	25	11368	3.71959	1	1	0.997846
GOTERM_BP_DIRECT	GO:0008217~regulation of blood pressure	4	0.527704	0.0899534	ACTA2, RAMP2, EDNRA, CD34	489	25	11368	3.71959	1	1	0.997846
GOTERM_BP_DIRECT	GO:0030334~regulation of cell migration	5	0.659631	0.0910955	LAMA4, LMNA, PECAM1, THY1, PLXNA3	489	40	11368	2.90593	1	1	0.997846
GOTERM_BP_DIRECT	GO:0030855~epithelial cell differentiation	5	0.659631	0.0910955	CBR1, SIX1, TAGLN2, CBFA2T2, CTSB	489	40	11368	2.90593	1	1	0.997846
GOTERM_BP_DIRECT	GO:0035567~non-canonical Wnt signaling pathway	3	0.395778	0.0913402	SFRP1, FZD5, FRZB	489	12	11368	5.81186	1	1	0.997846
GOTERM_BP_DIRECT	GO:0006171~cAMP biosynthetic process	3	0.395778	0.0913402	RAMP2, CALCRL, ADCY7	489	12	11368	5.81186	1	1	0.997846
GOTERM_BP_DIRECT	GO:0001702~gastrulation with mouth forming second	3	0.395778	0.0913402	ACVR1, CHRD, PLPP3	489	12	11368	5.81186	1	1	0.997846
GOTERM_BP_DIRECT	GO:0032496~response to lipopolysaccharide	7	0.923483	0.092808	PRDX3, CXCL10, NGFR, CITED1, KCNJ8, F2R, TRIB1	489	73	11368	2.22921	1	1	0.997846
GOTERM_BP_DIRECT	GO:0071356~cellular response to tumor necrosis factor	5	0.659631	0.0977033	SFRP1, CCL21, GPD1, CCL2, ADAMTS7	489	41	11368	2.83505	1	1	0.997846
GOTERM_BP_DIRECT	GO:0048468~cell development	5	0.659631	0.0977033	BMP3, TGFB3, GATA5, GATA4, INHBA	489	41	11368	2.83505	1	1	0.997846
GOTERM_BP_DIRECT	GO:0006006~glucose metabolic process	4	0.527704	0.0985972	FABP5, IGF2, GAPDHS, FBN1	489	26	11368	3.57653	1	1	0.997846
GOTERM_MF_DIRECT	GO:0005200~structural constituent of cytoskeleton	7	0.923483	0.0150292	LOC100155138, TUBB6, FRMD6, TUBA1A, TUBB, VIM, TUBB4A	458	49	11048	3.44604	0.999383	1	1
GOTERM_MF_DIRECT	GO:0004252~serine-type endopeptidase activity	11	1.45119	0.022996	C1S, FAP, HTRA3, MMP2, RHBDF2, HTRA1, MMP19, CTSH, PRSS46, HABP2, C2	458	117	11048	2.26791	0.999988	1	1
GOTERM_MF_DIRECT	GO:0042813~Wnt-activated receptor activity	4	0.527704	0.0263527	SFRP1, FZD2, FZD5, FRZB	458	16	11048	6.03057	0.999998	1	1
GOTERM_MF_DIRECT	GO:0016504~peptidase activator activity	3	0.395778	0.0312273	CAV1, FN1, FBLN1	458	7	11048	10.3381	1	1	1
GOTERM_MF_DIRECT	GO:0005542~folic acid binding	3	0.395778	0.0312273	FOLR2, FOLR1, GNMT	458	7	11048	10.3381	1	1	1
GOTERM_MF_DIRECT	GO:0030169~low-density lipoprotein particle binding	3	0.395778	0.0405131	SCARB1, LDLR, THBS1	458	8	11048	9.04585	1	1	1
GOTERM_MF_DIRECT	GO:0004867~serine-type endopeptidase inhibitor activity	7	0.923483	0.0482833	SERPINB1, LOC100156325, SERPINF1, WFIKKN2, PAPLN, COL6A3, SERPING1	458	64	11048	2.63837	1	1	1
GOTERM_MF_DIRECT	GO:0001948~glycoprotein binding	5	0.659631	0.0550494	FOXRED2, ITGB2, SIGLEC1, VIM, LDLR	458	35	11048	3.44604	1	1	1
GOTERM_MF_DIRECT	GO:0003779~actin binding	5	0.659631	0.0550494	CNN2, CNN1, MSN, PPP1R18, MSRB1	458	35	11048	3.44604	1	1	1
GOTERM_MF_DIRECT	GO:0042802~identical protein binding	5	0.659631	0.0705608	TYROBP, TGFB3, CAV1, VIM, LYZ	458	38	11048	3.17398	1	1	1
GOTERM_MF_DIRECT	GO:0005102~receptor binding	6	0.791557	0.0715443	BLK, LEPROT, TYROBP, SYK, CAV1, JAK3	458	54	11048	2.68025	1	1	1
GOTERM_MF_DIRECT	GO:0016742~hydroxymethyl-, formyl- and related transferase activity	2	0.263852	0.0810224	ALDH1L1, ALDH1L2	458	2	11048	24.1223	1	1	1
GOTERM_MF_DIRECT	GO:0004647~phosphoserine phosphatase activity	2	0.263852	0.0810224	DUSP26, PSPH	458	2	11048	24.1223	1	1	1
GOTERM_MF_DIRECT	GO:0070506~high-density lipoprotein particle receptor activity	2	0.263852	0.0810224	SCARB1, ILDR1	458	2	11048	24.1223	1	1	1
GOTERM_MF_DIRECT	GO:0016155~formyltetrahydrofolate dehydrogenase activity	2	0.263852	0.0810224	ALDH1L1, ALDH1L2	458	2	11048	24.1223	1	1	1
GOTERM_MF_DIRECT	GO:0004367~glycerol-3-phosphate dehydrogenase [NAD+] activity	2	0.263852	0.0810224	GPD1, GPD1L	458	2	11048	24.1223	1	1	1
GOTERM_MF_DIRECT	GO:0019834~phospholipase A2 inhibitor activity	2	0.263852	0.0810224	ANXA1, ANXA2	458	2	11048	24.1223	1	1	1
GOTERM_MF_DIRECT	GO:0004860~protein kinase inhibitor activity	5	0.659631	0.0820138	CAMK2N1, BGN, TRIB1, ASPN, DCN	458	40	11048	3.01528	1	1	1
GOTERM_MF_DIRECT	GO:0050660~flavin adenine dinucleotide binding	6	0.791557	0.0858701	FOXRED2, POR, AIFM1, AIFM2, FMO1, ACADSB	458	57	11048	2.53919	1	1	1

## Sheet: pathway
Category	Term	Count	%	PValue	Genes	List Total	Pop Hits	Pop Total	Fold Enrichment	Bonferroni	Benjamini	FDR
KEGG_PATHWAY	ssc04512:ECM-receptor interaction	16	2.11082	1.78634e-06	LAMA4, FN1, HSPG2, THBS1, COL3A1, COL1A2, COL4A2, COL5A1, COL4A1, COL6A2, COL5A3, ITGA11, COL5A2, COL6A3, COL6A5, ITGA5	308	81	7001	4.48998	0.000423274	0.000380673	0.000358186
KEGG_PATHWAY	ssc04510:Focal adhesion	25	3.29815	3.21243e-06	LAMA4, THBS1, CCND3, PDGFRB, CAV1, ACTN1, FN1, PARVA, VAV1, VAV2, COL3A1, COL1A2, COL4A2, COL5A1, COL4A1, COL6A2, COL5A3, COL5A2, ITGA11, BCL2, COL6A3, COL6A5, TLN2, ITGA5, BCAR1	308	193	7001	2.94437	0.000761057	0.000380673	0.000358186
KEGG_PATHWAY	ssc04151:PI3K-Akt signaling pathway	33	4.35356	1.30952e-05	CSF1R, LAMA4, EFNA5, IL2RG, THBS1, CCND3, GNG2, LOC396781, CREB3L1, JAK3, PDGFRB, NGFR, SYK, F2R, FN1, COL3A1, COL1A2, COL4A2, COL5A1, COL4A1, COL6A2, COL5A3, COL5A2, ITGA11, RPS6KB2, GNB4, BCL2, COL6A3, COL6A5, ITGA5, FGF13, PIK3AP1, FGFR1	308	326	7001	2.30094	0.00309877	0.00103452	0.000973409
KEGG_PATHWAY	ssc05322:Systemic lupus erythematosus	16	2.11082	1.7955e-05	CD86, SLA-DRB1, SLA-DQA1, C1S, ACTN1, LOC100519930, SLA-DMB, LOC100622387, C2, SLA-DOA, SLA-DRA, C4A, LOC396781, LOC100156741, LOC100154508, LOC102162202	308	97	7001	3.74936	0.00424632	0.00106383	0.00100099
KEGG_PATHWAY	ssc05150:Staphylococcus aureus infection	11	1.45119	2.26592e-05	SLA-DRA, C4A, SLA-DRB1, SLA-DQA1, LOC396781, C1S, ITGB2, C5AR1, SLA-DMB, C2, SLA-DOA	308	46	7001	5.43556	0.00535589	0.00107405	0.0010106
KEGG_PATHWAY	ssc05146:Amoebiasis	15	1.97889	0.000161499	SERPINB1, TGFB3, LAMA4, ACTN1, ITGB2, FN1, COL3A1, COL1A2, LOC396781, COL4A2, COL5A1, COL4A1, COL5A3, COL5A2, PLCB1	308	104	7001	3.27844	0.037555	0.0056873	0.00535134
KEGG_PATHWAY	ssc04974:Protein digestion and absorption	13	1.71504	0.000167979	COL14A1, COL3A1, COL1A2, COL4A2, COL5A1, XPNPEP2, COL4A1, COL6A2, COL5A3, COL5A2, COL6A3, COL6A5, COL9A2	308	80	7001	3.69371	0.0390323	0.0056873	0.00535134
KEGG_PATHWAY	ssc05205:Proteoglycans in cancer	21	2.77045	0.000230184	WNT2B, FZD2, FZD5, LUM, MMP2, CAV1, FN1, IGF2, WNT8B, MSN, FRS2, HSPG2, THBS1, DCN, MRAS, RPS6KB2, HCLS1, PTPN6, ITGA5, WNT2, FGFR1	308	190	7001	2.51232	0.0530982	0.0068192	0.00641638
KEGG_PATHWAY	ssc04145:Phagosome	17	2.24274	0.000492308	SCARB1, SLA-DRB1, SLA-DQA1, TUBB, ITGB2, TAP2, TAP1, SLA-DMB, TUBB4A, THBS1, SLA-DOA, SLA-DRA, LOC100155138, TUBB6, LOC396781, TUBA1A, ITGA5	308	143	7001	2.70223	0.110153	0.0127622	0.0120083
KEGG_PATHWAY	ssc04612:Antigen processing and presentation	11	1.45119	0.000538489	SLA-DRA, CD74, SLA-DRB1, SLA-DQA1, TAP2, TAP1, SLA-DMB, B2M, SLA-DOA, LGMN, CTSB	308	66	7001	3.78842	0.119844	0.0127622	0.0120083
KEGG_PATHWAY	ssc05416:Viral myocarditis	10	1.31926	0.00139076	CD86, SLA-DRA, SLA-DRB1, SLA-DQA1, LOC396781, SGCD, CAV1, ITGB2, SLA-DMB, SLA-DOA	308	62	7001	3.66621	0.28096	0.0274674	0.0258449
KEGG_PATHWAY	ssc05140:Leishmaniasis	10	1.31926	0.00139076	SLA-DRA, SLA-DRB1, SLA-DQA1, LOC396781, TGFB3, ITGB2, PTPN6, SLA-DMB, FOS, SLA-DOA	308	62	7001	3.66621	0.28096	0.0274674	0.0258449
KEGG_PATHWAY	ssc04672:Intestinal immune network for IgA production	8	1.05541	0.0024052	CD86, SLA-DRA, SLA-DRB1, SLA-DQA1, LOC396781, SLA-DMB, ICOSLG, SLA-DOA	308	43	7001	4.22893	0.434881	0.0438487	0.0412584
KEGG_PATHWAY	ssc05310:Asthma	6	0.791557	0.00274999	SLA-DRA, SLA-DRB1, SLA-DQA1, LOC396781, SLA-DMB, SLA-DOA	308	23	7001	5.9297	0.479334	0.0440198	0.0414194
KEGG_PATHWAY	ssc05166:HTLV-I infection	22	2.90237	0.00278606	PDGFRB, SLA-DRB1, SLA-DQA1, WNT2B, FZD2, FZD5, TGFB3, ITGB2, WNT8B, NFATC2, SLA-DMB, FOS, IL2RG, RELB, SLA-DOA, SLA-DRA, CCND3, MRAS, TLN2, JAK3, WNT2, SLC25A6	308	248	7001	2.01642	0.483778	0.0440198	0.0414194
KEGG_PATHWAY	ssc05323:Rheumatoid arthritis	11	1.45119	0.00417259	CD86, SLA-DRA, SLA-DRB1, SLA-DQA1, LOC396781, TGFB3, ITGB2, CCL2, SLA-DMB, FOS, SLA-DOA	308	86	7001	2.90739	0.628785	0.0618066	0.0581555
KEGG_PATHWAY	ssc05330:Allograft rejection	7	0.923483	0.00498389	CD86, SLA-DRA, SLA-DRB1, SLA-DQA1, LOC396781, SLA-DMB, SLA-DOA	308	37	7001	4.30037	0.693989	0.0694812	0.0653769
KEGG_PATHWAY	ssc04662:B cell receptor signaling pathway	9	1.18734	0.0120016	LOC396781, SYK, NFATC2, PTPN6, FOS, PIK3AP1, NFKBIE, VAV1, VAV2	308	71	7001	2.88133	0.942821	0.15802	0.148686
KEGG_PATHWAY	ssc05204:Chemical carcinogenesis	8	1.05541	0.0153101	CBR1, ALDH3A1, LOC100624700, CYP2B22, GSTA1, LOC100153094, LOC100625479, SULT1A3	308	60	7001	3.03074	0.974179	0.18188	0.171136
KEGG_PATHWAY	ssc05332:Graft-versus-host disease	6	0.791557	0.0153486	CD86, SLA-DRA, SLA-DRB1, SLA-DQA1, SLA-DMB, SLA-DOA	308	34	7001	4.01127	0.974417	0.18188	0.171136
KEGG_PATHWAY	ssc00980:Metabolism of xenobiotics by cytochrome P450	7	0.923483	0.0193521	CBR1, ALDH3A1, LOC100624700, GSTA1, LOC100153094, DHDH, LOC100625479	308	49	7001	3.24722	0.990259	0.218403	0.205501
KEGG_PATHWAY	ssc05320:Autoimmune thyroid disease	7	0.923483	0.0212084	CD86, SLA-DRA, SLA-DRB1, SLA-DQA1, LOC396781, SLA-DMB, SLA-DOA	308	50	7001	3.18227	0.993783	0.224742	0.211467
KEGG_PATHWAY	ssc04310:Wnt signaling pathway	12	1.58311	0.0220362	SFRP4, CCND3, SFRP1, WNT2B, FZD2, FZD5, WIF1, CTNNBIP1, WNT8B, NFATC2, PLCB1, WNT2	308	126	7001	2.16481	0.994913	0.224742	0.211467
KEGG_PATHWAY	ssc04514:Cell adhesion molecules (CAMs)	13	1.71504	0.0227587	CD86, SLA-DRB1, SLA-DQA1, ITGB2, SLA-DMB, PTPRF, SLA-DOA, SLA-DRA, PECAM1, SIGLEC1, CD34, ICOSLG, CD276	308	143	7001	2.06641	0.99573	0.224742	0.211467
KEGG_PATHWAY	ssc04611:Platelet activation	12	1.58311	0.0270458	VAMP8, GUCY1B3, COL3A1, COL1A2, SYK, COL5A1, COL5A3, F2R, COL5A2, LOC100625149, TLN2, PLCB1	308	130	7001	2.0982	0.998494	0.246533	0.23197
KEGG_PATHWAY	ssc04550:Signaling pathways regulating pluripotency of stem cells	12	1.58311	0.0270458	LOC100621006, ACVR1, WNT2B, FZD2, FZD5, WNT8B, INHBA, DUSP9, JAK3, WNT2, TBX3, FGFR1	308	130	7001	2.0982	0.998494	0.246533	0.23197
KEGG_PATHWAY	ssc05414:Dilated cardiomyopathy	9	1.18734	0.0284085	LOC396781, SGCD, TPM4, TGFB3, TPM2, CACNA2D1, ITGA11, LMNA, ITGA5	308	83	7001	2.46476	0.998919	0.249364	0.234633
KEGG_PATHWAY	ssc04940:Type I diabetes mellitus	6	0.791557	0.0322775	CD86, SLA-DRA, SLA-DRB1, SLA-DQA1, SLA-DMB, SLA-DOA	308	41	7001	3.32642	0.99958	0.26434	0.248725
KEGG_PATHWAY	ssc00512:Mucin type O-Glycan biosynthesis	5	0.659631	0.0323454	C1GALT1C1, GALNT5, GALNT2, GALNT18, GALNTL5	308	28	7001	4.05902	0.999587	0.26434	0.248725
KEGG_PATHWAY	ssc04610:Complement and coagulation cascades	8	1.05541	0.0375542	THBD, C4A, C1S, F2R, C5AR1, SERPING1, KNG1, C2	308	72	7001	2.52561	0.999885	0.28304	0.266321
KEGG_PATHWAY	ssc04540:Gap junction	9	1.18734	0.0384449	LOC100155138, PDGFRB, GUCY1B3, TUBB6, TUBA1A, TUBB, LOC100625149, PLCB1, TUBB4A	308	88	7001	2.32471	0.999908	0.28304	0.266321
KEGG_PATHWAY	ssc05133:Pertussis	8	1.05541	0.0400452	C4A, C1S, IRF1, ITGB2, SERPING1, ITGA5, FOS, C2	308	73	7001	2.49102	0.999938	0.28304	0.266321
KEGG_PATHWAY	ssc05145:Toxoplasmosis	10	1.31926	0.040283	SLA-DRA, SLA-DRB1, SLA-DQA1, TGFB3, LAMA4, BCL2, SLA-DMB, CCR5, LDLR, SLA-DOA	308	105	7001	2.16481	0.999941	0.28304	0.266321
KEGG_PATHWAY	ssc01130:Biosynthesis of antibiotics	15	1.97889	0.0406275	BCKDHA, PGAM1, AKR1A1, PYCR2, AK4, ASS1, LDHB, ALDH1B1, LOC100520618, RGN, BPNT1, HMGCS2, TKT, PSPH, BCAT2	308	191	7001	1.78512	0.999946	0.28304	0.266321
KEGG_PATHWAY	ssc00360:Phenylalanine metabolism	4	0.527704	0.0417992	ALDH3A1, LOC100520329, MIF, HPD	308	18	7001	5.05123	0.99996	0.28304	0.266321
KEGG_PATHWAY	ssc05321:Inflammatory bowel disease (IBD)	7	0.923483	0.0498693	SLA-DRA, SLA-DRB1, SLA-DQA1, TGFB3, SLA-DMB, IL2RG, SLA-DOA	308	61	7001	2.60842	0.999995	0.318553	0.299736
KEGG_PATHWAY	ssc01230:Biosynthesis of amino acids	7	0.923483	0.0498693	PGAM1, GPT2, PYCR2, TKT, PSPH, ASS1, BCAT2	308	61	7001	2.60842	0.999995	0.318553	0.299736
KEGG_PATHWAY	ssc04350:TGF-beta signaling pathway	8	1.05541	0.051076	ACVR1, ZFYVE16, TGFB3, RPS6KB2, CHRD, INHBA, THBS1, DCN	308	77	7001	2.36161	0.999996	0.318553	0.299736
KEGG_PATHWAY	ssc05410:Hypertrophic cardiomyopathy (HCM)	8	1.05541	0.0541054	SGCD, TPM4, TGFB3, TPM2, CACNA2D1, ITGA11, LMNA, ITGA5	308	78	7001	2.33134	0.999998	0.323416	0.304312
KEGG_PATHWAY	ssc00350:Tyrosine metabolism	5	0.659631	0.054585	ALDH3A1, LOC100520329, MIF, FAH, HPD	308	33	7001	3.44402	0.999998	0.323416	0.304312
KEGG_PATHWAY	ssc04713:Circadian entrainment	9	1.18734	0.0619806	GUCY1B3, KCNJ5, GNG2, GNB4, LOC100625149, FOS, PLCB1, GRIA3, GRIN2D	308	97	7001	2.10902	1	0.350324	0.32963
KEGG_PATHWAY	ssc05217:Basal cell carcinoma	6	0.791557	0.0620828	WNT2B, FZD2, FZD5, WNT8B, GLI1, WNT2	308	49	7001	2.78333	1	0.350324	0.32963
KEGG_PATHWAY	ssc00260:Glycine, serine and threonine metabolism	5	0.659631	0.0653048	LOC100520329, PGAM1, SARDH, PSPH, GNMT	308	35	7001	3.24722	1	0.359936	0.338674
KEGG_PATHWAY	ssc04666:Fc gamma R-mediated phagocytosis	8	1.05541	0.0673303	LOC396781, SYK, BIN1, RPS6KB2, PLPP3, VAV1, PLD2, VAV2	308	82	7001	2.21761	1	0.362665	0.341242
KEGG_PATHWAY	ssc00140:Steroid hormone biosynthesis	6	0.791557	0.0762477	HSD11B2, LOC100624700, CYP2B22, CYP21A2, LOC100620470, LOC100625479	308	52	7001	2.62275	1	0.401571	0.37785
KEGG_PATHWAY	ssc05200:Pathways in cancer	24	3.16623	0.0783025	PDGFRB, CSF1R, WNT2B, FZD2, FZD5, TGFB3, MMP2, LAMA4, F2R, FN1, WNT8B, FOS, GLI1, EDNRA, GNG2, COL4A2, COL4A1, GNB4, BCL2, FGF13, PLCB1, RALGDS, WNT2, FGFR1	308	384	7001	1.42066	1	0.403428	0.379597
KEGG_PATHWAY	ssc05034:Alcoholism	11	1.45119	0.0869857	GRIN3B, GNG2, LOC100156741, CREB3L1, PPP1R1B, LOC100154508, GNB4, LOC100519930, LOC102162202, LOC100622387, GRIN2D	308	140	7001	1.78597	1	0.43863	0.412719
KEGG_PATHWAY	ssc04810:Regulation of actin cytoskeleton	14	1.84697	0.0889429	PDGFRB, ACTN1, ITGB2, F2R, FN1, MSN, VAV1, VAV2, MRAS, ITGA11, ITGA5, FGF13, BCAR1, FGFR1	308	196	7001	1.62361	1	0.439155	0.413214
KEGG_PATHWAY	ssc00010:Glycolysis / Gluconeogenesis	6	0.791557	0.0920099	ALDH3A1, LDHB, ALDH1B1, PGAM1, GAPDHS, AKR1A1	308	55	7001	2.47969	1	0.445027	0.418739
