# Supplementary material for: Identification and Characterization of lncRNA and mRNA in Testes of Landrace and Hezuo Boars
Source: Animals (Basel). 2021 Jul 30;11(8):2263. doi: 10.3390/ani11082263 (PMC8388364; doi:10.3390/ani11082263)
Supplement: Supplementary file 1 [file animals-11-02263-s001.zip › Table S3.xlsx]

## Sheet: Sheet1
Table S2 Summary of raw reads after quality control and mapping to the reference genome.
	Sample	RawDatas	CleanData(%)	Q20(%)	Q30(%)	GC(%)	Total	Unique_Mapped(%)	Total_Mapped(%)
Ha	Ha1	101946728	101583818 (99.64%)	0.9789	0.9397	0.5273	100823574	91343033 (90.60%)	96619524 (95.83%)
	Ha2	98164866	97807694 (99.64%)	0.978	0.9376	0.528	97496662	88457325 (90.73%)	93189216 (95.58%)
	Ha3	102769810	102421880 (99.66%)	0.9813	0.9456	0.5259	101980284	92787239 (90.99%)	97703214 (95.81%)
Hb	Hb1	90214602	90014700 (99.78%)	0.9834	0.949	0.5187	89892002	83153552 (92.50%)	86645395 (96.39%)
	Hb2	97035620	96770392 (99.73%)	0.9819	0.9462	0.5218	96542598	88403061 (91.57%)	92627980 (95.95%)
	Hb3	76237060	76044664 (99.75%)	0.9836	0.9496	0.519	75862004	69803437 (92.01%)	72964413 (96.18%)
La	La1	102476784	102156654 (99.69%)	0.9809	0.9444	0.522	101423950	92643785 (91.34%)	97686280 (96.31%)
	La2	87690746	87387328 (99.65%)	0.981	0.945	0.528	86599166	78947563 (91.16%)	83319943 (96.21%)
	La3	91297216	90978596 (99.65%)	0.9799	0.9415	0.5308	90667652	83120350 (91.68%)	87740512 (96.77%)
Lb	Lb1	99871840	99643700 (99.77%)	0.9828	0.9473	0.5238	99355530	91550047 (92.14%)	96142414 (96.77%)
	Lb2	94637634	94430448 (99.78%)	0.9844	0.9515	0.5329	94236984	86892784 (92.21%)	91551861 (97.15%)
	Lb3	86179794	85968542 (99.75%)	0.9825	0.9467	0.5126	85836952	79565589 (92.69%)	83133548 (96.85%)
