# Supplementary material for: Identification and Characterization of lncRNA and mRNA in Testes of Landrace and Hezuo Boars
Source: Animals (Basel). 2021 Jul 30;11(8):2263. doi: 10.3390/ani11082263 (PMC8388364; doi:10.3390/ani11082263)
Supplement: Supplementary file 1 [file animals-11-02263-s001.zip › Table S4.xlsx]

## Sheet: Ha vs Hb
id	num	qvalue	per	ratio	class	ID	Descrption	Pvalue	Qvalue	Up	Down	fg_num	bg_num
GO:0048856 anatomical structure development	1812	4.50459e-14	29.788	0.502	Biological Process	GO:0048856	anatomical structure development	3.8666e-18	4.50459e-14	581	1231	1812	3612
GO:0040011 locomotion	647	1.71456e-13	10.636	0.558	Biological Process	GO:0040011	locomotion	3.35236e-17	1.71456e-13	154	493	647	1160
GO:0032502 developmental process	1951	1.71456e-13	32.073	0.496	Biological Process	GO:0032502	developmental process	4.83336e-17	1.71456e-13	633	1318	1951	3932
GO:0005488 binding	4852	1.48891e-13	79.476	0.463	Molecular Function	GO:0005488	binding	4.98965e-17	1.48891e-13	1735	3117	4852	10479
GO:0006928 movement of cell or subcellular component	714	1.71456e-13	11.738	0.55	Biological Process	GO:0006928	movement of cell or subcellular component	6.36993e-17	1.71456e-13	206	508	714	1299
GO:0044767 single-organism developmental process	1925	1.71456e-13	31.646	0.496	Biological Process	GO:0044767	single-organism developmental process	7.35865e-17	1.71456e-13	626	1299	1925	3878
GO:0005737 cytoplasm	3391	1.44325e-13	54.213	0.476	Cellular Component	GO:0005737	cytoplasm	1.02723e-16	1.44325e-13	1159	2232	3391	7122
GO:0005515 protein binding	3083	1.20227e-12	50.5	0.479	Molecular Function	GO:0005515	protein binding	8.05812e-16	1.20227e-12	1041	2042	3083	6430
GO:0044710 single-organism metabolic process	1799	8.24663e-12	29.574	0.495	Biological Process	GO:0044710	single-organism metabolic process	4.24719e-15	8.24663e-12	545	1254	1799	3631
GO:0009653 anatomical structure morphogenesis	1016	1.40593e-11	16.702	0.521	Biological Process	GO:0009653	anatomical structure morphogenesis	8.44763e-15	1.40593e-11	298	718	1016	1951
GO:0048870 cell motility	557	2.73548e-11	9.157	0.555	Biological Process	GO:0048870	cell motility	2.11325e-14	2.73548e-11	131	426	557	1003
GO:0051674 localization of cell	557	2.73548e-11	9.157	0.555	Biological Process	GO:0051674	localization of cell	2.11325e-14	2.73548e-11	131	426	557	1003
GO:0097223 sperm part	95	1.84521e-11	1.519	0.779	Cellular Component	GO:0097223	sperm part	2.62664e-14	1.84521e-11	80	15	95	122
GO:0048869 cellular developmental process	1389	4.1855e-11	22.834	0.504	Biological Process	GO:0048869	cellular developmental process	3.59271e-14	4.1855e-11	477	912	1389	2756
GO:0044707 single-multicellular organism process	1910	4.47213e-11	31.399	0.491	Biological Process	GO:0044707	single-multicellular organism process	4.22261e-14	4.47213e-11	533	1377	1910	3891
GO:0005929 cilium	241	6.87064e-11	3.853	0.626	Cellular Component	GO:0005929	cilium	1.46704e-13	6.87064e-11	187	54	241	385
GO:0044444 cytoplasmic part	2675	2.7715e-10	42.766	0.479	Cellular Component	GO:0044444	cytoplasmic part	7.8904e-13	2.7715e-10	885	1790	2675	5589
GO:0030031 cell projection assembly	155	1.47245e-09	2.548	0.668	Biological Process	GO:0030031	cell projection assembly	1.51669e-12	1.47245e-09	78	77	155	232
GO:0007166 cell surface receptor signaling pathway	926	1.52084e-09	15.223	0.517	Biological Process	GO:0007166	cell surface receptor signaling pathway	1.69708e-12	1.52084e-09	202	724	926	1791
GO:0072358 cardiovascular system development	381	1.88221e-09	6.263	0.571	Biological Process	GO:0072358	cardiovascular system development	2.42345e-12	1.88221e-09	73	308	381	667
GO:0072359 circulatory system development	381	1.88221e-09	6.263	0.571	Biological Process	GO:0072359	circulatory system development	2.42345e-12	1.88221e-09	73	308	381	667
GO:0044782 cilium organization	98	2.25202e-09	1.611	0.737	Biological Process	GO:0044782	cilium organization	3.0929e-12	2.25202e-09	86	12	98	133
GO:0097014 ciliary plasm	61	1.1558e-09	0.975	0.836	Cellular Component	GO:0097014	ciliary plasm	4.11318e-12	1.1558e-09	53	8	61	73
GO:0005930 axoneme	60	1.83446e-09	0.959	0.833	Cellular Component	GO:0005930	axoneme	7.83399e-12	1.83446e-09	52	8	60	72
GO:0051179 localization	2078	6.54568e-09	34.161	0.483	Biological Process	GO:0051179	localization	9.99024e-12	6.54568e-09	684	1394	2078	4306
GO:0048232 male gamete generation	165	6.54568e-09	2.712	0.65	Biological Process	GO:0048232	male gamete generation	1.01135e-11	6.54568e-09	130	35	165	254
GO:0000902 cell morphogenesis	522	6.56756e-09	8.581	0.545	Biological Process	GO:0000902	cell morphogenesis	1.0711e-11	6.56756e-09	197	325	522	958
GO:0060271 cilium morphogenesis	141	8.79134e-09	2.318	0.668	Biological Process	GO:0060271	cilium morphogenesis	1.50924e-11	8.79134e-09	118	23	141	211
GO:0048731 system development	1439	1.06658e-08	23.656	0.495	Biological Process	GO:0048731	system development	1.92259e-11	1.06658e-08	403	1036	1439	2909
GO:0003824 catalytic activity	2345	2.10163e-08	38.411	0.481	Molecular Function	GO:0003824	catalytic activity	2.1129e-11	2.10163e-08	820	1525	2345	4873
GO:0032504 multicellular organism reproduction	259	1.09682e-08	4.258	0.597	Biological Process	GO:0032504	multicellular organism reproduction	2.12443e-11	1.09682e-08	166	93	259	434
GO:0032989 cellular component morphogenesis	555	1.09682e-08	9.124	0.539	Biological Process	GO:0032989	cellular component morphogenesis	2.1654e-11	1.09682e-08	214	341	555	1029
GO:0042995 cell projection	646	6.05306e-09	10.328	0.532	Cellular Component	GO:0042995	cell projection	3.28743e-11	6.05306e-09	313	333	646	1215
GO:0005622 intracellular	4562	6.05306e-09	72.934	0.46	Cellular Component	GO:0005622	intracellular	3.74528e-11	6.05306e-09	1701	2861	4562	9923
GO:0044424 intracellular part	4561	6.05306e-09	72.918	0.46	Cellular Component	GO:0044424	intracellular part	3.87741e-11	6.05306e-09	1700	2861	4561	9921
GO:0035556 intracellular signal transduction	875	1.9469e-08	14.384	0.514	Biological Process	GO:0035556	intracellular signal transduction	4.01079e-11	1.9469e-08	227	648	875	1702
GO:0007283 spermatogenesis	161	2.32215e-08	2.647	0.644	Biological Process	GO:0007283	spermatogenesis	4.98316e-11	2.32215e-08	127	34	161	250
GO:0007275 multicellular organism development	1561	2.71424e-08	25.662	0.49	Biological Process	GO:0007275	multicellular organism development	6.05752e-11	2.71424e-08	447	1114	1561	3184
GO:0031514 motile cilium	87	7.93473e-09	1.391	0.737	Cellular Component	GO:0031514	motile cilium	6.19543e-11	7.93473e-09	77	10	87	118
GO:0044441 ciliary part	159	7.93473e-09	2.542	0.646	Cellular Component	GO:0044441	ciliary part	6.21224e-11	7.93473e-09	128	31	159	246
GO:0019953 sexual reproduction	264	2.734e-08	4.34	0.591	Biological Process	GO:0019953	sexual reproduction	6.3363e-11	2.734e-08	185	79	264	447
GO:0030030 cell projection organization	516	2.76204e-08	8.483	0.541	Biological Process	GO:0030030	cell projection organization	6.63838e-11	2.76204e-08	225	291	516	954
GO:0044702 single organism reproductive process	411	3.58377e-08	6.757	0.555	Biological Process	GO:0044702	single organism reproductive process	8.92098e-11	3.58377e-08	242	169	411	741
GO:0048519 negative regulation of biological process	1641	3.68383e-08	26.977	0.488	Biological Process	GO:0048519	negative regulation of biological process	9.72044e-11	3.68383e-08	496	1145	1641	3363
GO:0048609 multicellular organismal reproductive process	251	3.68383e-08	4.126	0.593	Biological Process	GO:0048609	multicellular organismal reproductive process	9.80246e-11	3.68383e-08	161	90	251	423
GO:0000003 reproduction	434	4.44704e-08	7.135	0.55	Biological Process	GO:0000003	reproduction	1.2215e-10	4.44704e-08	250	184	434	789
GO:0048646 anatomical structure formation involved in morphogenesis	451	4.5796e-08	7.414	0.547	Biological Process	GO:0048646	anatomical structure formation involved in morphogenesis	1.32768e-10	4.5796e-08	143	308	451	824
GO:0048523 negative regulation of cellular process	1542	4.5796e-08	25.349	0.49	Biological Process	GO:0048523	negative regulation of cellular process	1.33654e-10	4.5796e-08	468	1074	1542	3149
GO:0022414 reproductive process	432	6.52381e-08	7.102	0.549	Biological Process	GO:0022414	reproductive process	1.97816e-10	6.52381e-08	249	183	432	787
GO:0042384 cilium assembly	71	6.52381e-08	1.167	0.763	Biological Process	GO:0042384	cilium assembly	2.01594e-10	6.52381e-08	63	8	71	93
GO:0035082 axoneme assembly	45	7.1303e-08	0.74	0.865	Biological Process	GO:0035082	axoneme assembly	2.26456e-10	7.1303e-08	40	5	45	52
GO:0007276 gamete generation	213	7.13574e-08	3.502	0.605	Biological Process	GO:0007276	gamete generation	2.32754e-10	7.13574e-08	150	63	213	352
GO:2000377 regulation of reactive oxygen species metabolic process	81	7.46178e-08	1.332	0.736	Biological Process	GO:2000377	regulation of reactive oxygen species metabolic process	2.49794e-10	7.46178e-08	23	58	81	110
GO:0016043 cellular component organization	2070	7.66185e-08	34.029	0.479	Biological Process	GO:0016043	cellular component organization	2.63068e-10	7.66185e-08	788	1282	2070	4318
GO:0022603 regulation of anatomical structure morphogenesis	385	7.84019e-08	6.329	0.556	Biological Process	GO:0022603	regulation of anatomical structure morphogenesis	2.75921e-10	7.84019e-08	81	304	385	693
GO:0016477 cell migration	487	9.3781e-08	8.006	0.54	Biological Process	GO:0016477	cell migration	3.38095e-10	9.3781e-08	78	409	487	902
GO:0072593 reactive oxygen species metabolic process	117	1.21854e-07	1.923	0.672	Biological Process	GO:0072593	reactive oxygen species metabolic process	4.49761e-10	1.21854e-07	34	83	117	174
GO:0002376 immune system process	743	1.289e-07	12.214	0.517	Biological Process	GO:0002376	immune system process	4.86832e-10	1.289e-07	133	610	743	1438
GO:0044463 cell projection part	321	6.46206e-08	5.132	0.568	Cellular Component	GO:0044463	cell projection part	5.5192e-10	6.46206e-08	186	135	321	565
GO:0051704 multi-organism process	617	1.6906e-07	10.143	0.525	Biological Process	GO:0051704	multi-organism process	6.53023e-10	1.6906e-07	266	351	617	1175
GO:0048858 cell projection morphogenesis	348	1.74362e-07	5.721	0.559	Biological Process	GO:0048858	cell projection morphogenesis	6.8847e-10	1.74362e-07	164	184	348	622
GO:0044703 multi-organism reproductive process	291	2.26716e-07	4.784	0.572	Biological Process	GO:0044703	multi-organism reproductive process	9.14647e-10	2.26716e-07	192	99	291	509
GO:0043226 organelle	4028	9.96051e-08	64.396	0.462	Cellular Component	GO:0043226	organelle	9.21613e-10	9.96051e-08	1545	2483	4028	8722
GO:0007010 cytoskeleton organization	530	3.49499e-07	8.713	0.531	Biological Process	GO:0007010	cytoskeleton organization	1.44e-09	3.49499e-07	221	309	530	998
GO:0001578 microtubule bundle formation	58	3.71846e-07	0.953	0.784	Biological Process	GO:0001578	microtubule bundle formation	1.56399e-09	3.71846e-07	45	13	58	74
GO:0044459 plasma membrane part	830	1.67567e-07	13.269	0.511	Cellular Component	GO:0044459	plasma membrane part	1.66971e-09	1.67567e-07	226	604	830	1624
GO:0048583 regulation of response to stimulus	1224	4.81338e-07	20.122	0.494	Biological Process	GO:0048583	regulation of response to stimulus	2.06583e-09	4.81338e-07	303	921	1224	2479
GO:0032990 cell part morphogenesis	352	5.33676e-07	5.787	0.554	Biological Process	GO:0032990	cell part morphogenesis	2.33626e-09	5.33676e-07	166	186	352	635
GO:0005856 cytoskeleton	692	2.64035e-07	11.063	0.518	Cellular Component	GO:0005856	cytoskeleton	2.81888e-09	2.64035e-07	332	360	692	1336
GO:0030154 cell differentiation	1232	6.40487e-07	20.253	0.493	Biological Process	GO:0030154	cell differentiation	2.85882e-09	6.40487e-07	383	849	1232	2499
GO:0023051 regulation of signaling	1056	7.90291e-07	17.36	0.498	Biological Process	GO:0023051	regulation of signaling	3.59532e-09	7.90291e-07	276	780	1056	2120
GO:0006793 phosphorus metabolic process	1158	1.36942e-06	19.037	0.494	Biological Process	GO:0006793	phosphorus metabolic process	6.34752e-09	1.36942e-06	359	799	1158	2345
GO:0043167 ion binding	1990	5.33235e-06	32.596	0.48	Molecular Function	GO:0043167	ion binding	7.14792e-09	5.33235e-06	684	1306	1990	4145
GO:0032879 regulation of localization	864	1.57711e-06	14.204	0.504	Biological Process	GO:0032879	regulation of localization	7.44557e-09	1.57711e-06	228	636	864	1713
GO:0070286 axonemal dynein complex assembly	26	1.72032e-06	0.427	0.963	Biological Process	GO:0070286	axonemal dynein complex assembly	8.26935e-09	1.72032e-06	24	2	26	27
GO:0071840 cellular component organization or biogenesis	2115	2.6572e-06	34.769	0.475	Biological Process	GO:0071840	cellular component organization or biogenesis	1.30009e-08	2.6572e-06	803	1312	2115	4457
GO:0001944 vasculature development	255	2.68188e-06	4.192	0.57	Biological Process	GO:0001944	vasculature development	1.33519e-08	2.68188e-06	37	218	255	447
GO:0006796 phosphate-containing compound metabolic process	1138	2.71798e-06	18.708	0.493	Biological Process	GO:0006796	phosphate-containing compound metabolic process	1.37649e-08	2.71798e-06	353	785	1138	2308
GO:0003341 cilium movement	44	3.37164e-06	0.723	0.815	Biological Process	GO:0003341	cilium movement	1.73647e-08	3.37164e-06	43	1	44	54
GO:0044699 single-organism process	4986	3.59256e-06	81.966	0.452	Biological Process	GO:0044699	single-organism process	1.88108e-08	3.59256e-06	1703	3283	4986	11031
GO:0010646 regulation of cell communication	1061	3.61473e-06	17.442	0.495	Biological Process	GO:0010646	regulation of cell communication	1.92372e-08	3.61473e-06	275	786	1061	2144
GO:0030278 regulation of ossification	91	5.88032e-06	1.496	0.674	Biological Process	GO:0030278	regulation of ossification	3.17991e-08	5.88032e-06	12	79	91	135
GO:0010927 cellular component assembly involved in morphogenesis	109	6.50399e-06	1.792	0.649	Biological Process	GO:0010927	cellular component assembly involved in morphogenesis	3.57301e-08	6.50399e-06	82	27	109	168
GO:0001669 acrosomal vesicle	48	3.30655e-06	0.767	0.787	Cellular Component	GO:0001669	acrosomal vesicle	3.76546e-08	3.30655e-06	37	11	48	61
GO:0044281 small molecule metabolic process	670	6.83343e-06	11.014	0.511	Biological Process	GO:0044281	small molecule metabolic process	3.81264e-08	6.83343e-06	156	514	670	1311
GO:0048513 animal organ development	1030	7.13264e-06	16.932	0.494	Biological Process	GO:0048513	animal organ development	4.04081e-08	7.13264e-06	286	744	1030	2083
GO:0010033 response to organic substance	895	8.08065e-06	14.713	0.499	Biological Process	GO:0010033	response to organic substance	4.65513e-08	8.08065e-06	195	700	895	1793
GO:0030334 regulation of cell migration	289	8.08065e-06	4.751	0.556	Biological Process	GO:0030334	regulation of cell migration	4.71661e-08	8.08065e-06	40	249	289	520
GO:0002009 morphogenesis of an epithelium	193	8.22525e-06	3.173	0.587	Biological Process	GO:0002009	morphogenesis of an epithelium	4.8716e-08	8.22525e-06	44	149	193	329
GO:0007507 heart development	200	8.84577e-06	3.288	0.583	Biological Process	GO:0007507	heart development	5.31505e-08	8.84577e-06	49	151	200	343
GO:0070887 cellular response to chemical stimulus	911	9.36789e-06	14.976	0.498	Biological Process	GO:0070887	cellular response to chemical stimulus	5.70918e-08	9.36789e-06	200	711	911	1829
GO:0001568 blood vessel development	241	1.08579e-05	3.962	0.567	Biological Process	GO:0001568	blood vessel development	6.71045e-08	1.08579e-05	34	207	241	425
GO:2000145 regulation of cell motility	305	1.09824e-05	5.014	0.551	Biological Process	GO:2000145	regulation of cell motility	6.92269e-08	1.09824e-05	48	257	305	554
GO:0040012 regulation of locomotion	332	1.09824e-05	5.458	0.545	Biological Process	GO:0040012	regulation of locomotion	6.97594e-08	1.09824e-05	56	276	332	609
GO:2000379 positive regulation of reactive oxygen species metabolic process	44	2.06535e-05	0.723	0.786	Biological Process	GO:2000379	positive regulation of reactive oxygen species metabolic process	1.32963e-07	2.06535e-05	10	34	44	56
GO:0022610 biological adhesion	473	2.10634e-05	7.776	0.523	Biological Process	GO:0022610	biological adhesion	1.37409e-07	2.10634e-05	63	410	473	904
GO:0051270 regulation of cellular component movement	326	2.15735e-05	5.359	0.543	Biological Process	GO:0051270	regulation of cellular component movement	1.42589e-07	2.15735e-05	59	267	326	600
GO:0003006 developmental process involved in reproduction	250	2.19131e-05	4.11	0.561	Biological Process	GO:0003006	developmental process involved in reproduction	1.46714e-07	2.19131e-05	119	131	250	446
GO:0048584 positive regulation of response to stimulus	711	2.70063e-05	11.688	0.505	Biological Process	GO:0048584	positive regulation of response to stimulus	1.83133e-07	2.70063e-05	160	551	711	1409
GO:0043436 oxoacid metabolic process	365	3.0816e-05	6	0.535	Biological Process	GO:0043436	oxoacid metabolic process	2.11612e-07	3.0816e-05	79	286	365	682
GO:0051239 regulation of multicellular organismal process	928	4.26874e-05	15.256	0.494	Biological Process	GO:0051239	regulation of multicellular organismal process	2.96797e-07	4.26874e-05	218	710	928	1879
GO:0009892 negative regulation of metabolic process	963	4.36525e-05	15.831	0.493	Biological Process	GO:0009892	negative regulation of metabolic process	3.07254e-07	4.36525e-05	304	659	963	1955
GO:0055114 oxidation-reduction process	394	4.38246e-05	6.477	0.53	Biological Process	GO:0055114	oxidation-reduction process	3.12226e-07	4.38246e-05	88	306	394	744
GO:0043062 extracellular structure organization	116	4.40521e-05	1.907	0.624	Biological Process	GO:0043062	extracellular structure organization	3.17629e-07	4.40521e-05	27	89	116	186
GO:1901700 response to oxygen-containing compound	402	4.60281e-05	6.609	0.528	Biological Process	GO:1901700	response to oxygen-containing compound	3.35827e-07	4.60281e-05	87	315	402	761
GO:0007155 cell adhesion	467	4.85554e-05	7.677	0.521	Biological Process	GO:0007155	cell adhesion	3.58435e-07	4.85554e-05	63	404	467	897
GO:0009986 cell surface	291	3.06555e-05	4.652	0.548	Cellular Component	GO:0009986	cell surface	3.7092e-07	3.06555e-05	66	225	291	531
GO:0060562 epithelial tube morphogenesis	130	4.99623e-05	2.137	0.61	Biological Process	GO:0060562	epithelial tube morphogenesis	3.73109e-07	4.99623e-05	27	103	130	213
GO:0035239 tube morphogenesis	144	5.13271e-05	2.367	0.6	Biological Process	GO:0035239	tube morphogenesis	3.87707e-07	5.13271e-05	28	116	144	240
GO:0046872 metal ion binding	1160	0.000270707	19.001	0.489	Molecular Function	GO:0046872	metal ion binding	4.53597e-07	0.000270707	393	767	1160	2371
GO:0031324 negative regulation of cellular metabolic process	896	6.36693e-05	14.73	0.494	Biological Process	GO:0031324	negative regulation of cellular metabolic process	4.86401e-07	6.36693e-05	281	615	896	1814
GO:0043229 intracellular organelle	3904	3.95143e-05	62.414	0.459	Cellular Component	GO:0043229	intracellular organelle	5.06233e-07	3.95143e-05	1457	2447	3904	8512
GO:0019900 kinase binding	267	0.000287751	4.373	0.553	Molecular Function	GO:0019900	kinase binding	5.78588e-07	0.000287751	74	193	267	483
GO:0036126 sperm flagellum	52	4.53626e-05	0.831	0.732	Cellular Component	GO:0036126	sperm flagellum	6.30651e-07	4.53626e-05	48	4	52	71
GO:0044430 cytoskeletal part	536	4.53626e-05	8.569	0.514	Cellular Component	GO:0044430	cytoskeletal part	6.45731e-07	4.53626e-05	285	251	536	1042
GO:0050793 regulation of developmental process	829	8.58148e-05	13.628	0.496	Biological Process	GO:0050793	regulation of developmental process	6.62947e-07	8.58148e-05	210	619	829	1672
GO:0019752 carboxylic acid metabolic process	335	8.73963e-05	5.507	0.535	Biological Process	GO:0019752	carboxylic acid metabolic process	6.82667e-07	8.73963e-05	76	259	335	626
GO:0005764 lysosome	143	4.58998e-05	2.286	0.598	Cellular Component	GO:0005764	lysosome	7.02038e-07	4.58998e-05	29	114	143	239
GO:0001503 ossification	140	8.9322e-05	2.301	0.598	Biological Process	GO:0001503	ossification	7.05375e-07	8.9322e-05	20	120	140	234
GO:0000323 lytic vacuole	144	4.58998e-05	2.302	0.598	Cellular Component	GO:0000323	lytic vacuole	7.18715e-07	4.58998e-05	30	114	144	241
GO:0044712 single-organism catabolic process	346	9.06531e-05	5.688	0.533	Biological Process	GO:0044712	single-organism catabolic process	7.23668e-07	9.06531e-05	99	247	346	649
GO:0006955 immune response	431	9.35765e-05	7.085	0.522	Biological Process	GO:0006955	immune response	7.55038e-07	9.35765e-05	82	349	431	826
GO:0030317 sperm motility	47	9.57541e-05	0.773	0.746	Biological Process	GO:0030317	sperm motility	7.80827e-07	9.57541e-05	42	5	47	63
GO:0048522 positive regulation of cellular process	1748	9.64204e-05	28.736	0.474	Biological Process	GO:0048522	positive regulation of cellular process	7.94537e-07	9.64204e-05	514	1234	1748	3687
GO:0048518 positive regulation of biological process	1990	0.000104127	32.714	0.471	Biological Process	GO:0048518	positive regulation of biological process	8.66979e-07	0.000104127	578	1412	1990	4226
GO:0007017 microtubule-based process	311	0.000107896	5.113	0.538	Biological Process	GO:0007017	microtubule-based process	9.0762e-07	0.000107896	205	106	311	578
GO:0051241 negative regulation of multicellular organismal process	370	0.000108197	6.083	0.529	Biological Process	GO:0051241	negative regulation of multicellular organismal process	9.24945e-07	0.000108197	71	299	370	700
GO:0030198 extracellular matrix organization	113	0.000108197	1.858	0.617	Biological Process	GO:0030198	extracellular matrix organization	9.28731e-07	0.000108197	25	88	113	183
GO:0006082 organic acid metabolic process	369	0.000108208	6.066	0.529	Biological Process	GO:0006082	organic acid metabolic process	9.38113e-07	0.000108208	80	289	369	698
GO:1902578 single-organism localization	1441	0.000125444	23.689	0.478	Biological Process	GO:1902578	single-organism localization	1.09831e-06	0.000125444	481	960	1441	3012
GO:0006811 ion transport	610	0.000152573	10.028	0.505	Biological Process	GO:0006811	ion transport	1.34892e-06	0.000152573	198	412	610	1208
GO:0048468 cell development	744	0.000154457	12.231	0.498	Biological Process	GO:0048468	cell development	1.37884e-06	0.000154457	255	489	744	1495
GO:0009605 response to external stimulus	693	0.000162223	11.392	0.5	Biological Process	GO:0009605	response to external stimulus	1.4621e-06	0.000162223	158	535	693	1386
GO:0043169 cation binding	1191	0.000611659	19.509	0.486	Molecular Function	GO:0043169	cation binding	1.51883e-06	0.000611659	404	787	1191	2450
GO:0048514 blood vessel morphogenesis	205	0.000175459	3.37	0.562	Biological Process	GO:0048514	blood vessel morphogenesis	1.59645e-06	0.000175459	24	181	205	365
GO:0005773 vacuole	183	9.84381e-05	2.926	0.572	Cellular Component	GO:0005773	vacuole	1.61144e-06	9.84381e-05	47	136	183	320
GO:0019901 protein kinase binding	239	0.000611659	3.915	0.555	Molecular Function	GO:0019901	protein kinase binding	1.63984e-06	0.000611659	66	173	239	431
GO:0009966 regulation of signal transduction	900	0.00019463	14.795	0.491	Biological Process	GO:0009966	regulation of signal transduction	1.80327e-06	0.00019463	219	681	900	1834
GO:0050776 regulation of immune response	265	0.00019463	4.356	0.544	Biological Process	GO:0050776	regulation of immune response	1.8043e-06	0.00019463	58	207	265	487
GO:0015630 microtubule cytoskeleton	421	0.000119819	6.731	0.521	Cellular Component	GO:0015630	microtubule cytoskeleton	2.04672e-06	0.000119819	266	155	421	808
GO:0048729 tissue morphogenesis	248	0.000221717	4.077	0.547	Biological Process	GO:0048729	tissue morphogenesis	2.08512e-06	0.000221717	62	186	248	453
GO:0098609 cell-cell adhesion	324	0.000221717	5.326	0.532	Biological Process	GO:0098609	cell-cell adhesion	2.09347e-06	0.000221717	48	276	324	609
GO:0016788 hydrolase activity, acting on ester bonds	337	0.000707196	5.52	0.533	Molecular Function	GO:0016788	hydrolase activity, acting on ester bonds	2.13296e-06	0.000707196	132	205	337	632
GO:0008152 metabolic process	3985	0.000243199	65.51	0.455	Biological Process	GO:0008152	metabolic process	2.31718e-06	0.000243199	1363	2622	3985	8757
GO:0006950 response to stress	1100	0.00025163	18.083	0.484	Biological Process	GO:0006950	response to stress	2.4191e-06	0.00025163	321	779	1100	2272
GO:0016491 oxidoreductase activity	325	0.000879967	5.324	0.534	Molecular Function	GO:0016491	oxidoreductase activity	2.94895e-06	0.000879967	79	246	325	609
GO:0009719 response to endogenous stimulus	481	0.000376094	7.907	0.511	Biological Process	GO:0009719	response to endogenous stimulus	3.64795e-06	0.000376094	107	374	481	941
GO:0065009 regulation of molecular function	972	0.000377331	15.979	0.487	Biological Process	GO:0065009	regulation of molecular function	3.69234e-06	0.000377331	288	684	972	1997
GO:0061138 morphogenesis of a branching epithelium	83	0.000393088	1.364	0.638	Biological Process	GO:0061138	morphogenesis of a branching epithelium	3.88027e-06	0.000393088	12	71	83	130
GO:0010605 negative regulation of macromolecule metabolic process	874	0.000409433	14.368	0.49	Biological Process	GO:0010605	negative regulation of macromolecule metabolic process	4.07676e-06	0.000409433	278	596	874	1785
GO:0007018 microtubule-based movement	114	0.000427827	1.874	0.603	Biological Process	GO:0007018	microtubule-based movement	4.29663e-06	0.000427827	87	27	114	189
GO:0044765 single-organism transport	1356	0.000433762	22.292	0.477	Biological Process	GO:0044765	single-organism transport	4.39347e-06	0.000433762	447	909	1356	2840
GO:0009617 response to bacterium	191	0.000445598	3.14	0.56	Biological Process	GO:0009617	response to bacterium	4.5516e-06	0.000445598	36	155	191	341
GO:0044763 single-organism cellular process	4541	0.000459735	74.651	0.452	Biological Process	GO:0044763	single-organism cellular process	4.73547e-06	0.000459735	1546	2995	4541	10051
GO:0035295 tube development	227	0.000465298	3.732	0.548	Biological Process	GO:0035295	tube development	4.8327e-06	0.000465298	56	171	227	414
GO:0016310 phosphorylation	821	0.000476737	13.497	0.491	Biological Process	GO:0016310	phosphorylation	4.99244e-06	0.000476737	249	572	821	1672
GO:0006635 fatty acid beta-oxidation	33	0.000485238	0.542	0.786	Biological Process	GO:0006635	fatty acid beta-oxidation	5.12311e-06	0.000485238	3	30	33	42
GO:0040013 negative regulation of locomotion	122	0.000487344	2.006	0.595	Biological Process	GO:0040013	negative regulation of locomotion	5.18718e-06	0.000487344	18	104	122	205
GO:0007399 nervous system development	711	0.00049246	11.688	0.495	Biological Process	GO:0007399	nervous system development	5.2839e-06	0.00049246	219	492	711	1435
GO:0022412 cellular process involved in reproduction in multicellular organism	125	0.000508222	2.055	0.592	Biological Process	GO:0022412	cellular process involved in reproduction in multicellular organism	5.49665e-06	0.000508222	92	33	125	211
GO:0001525 angiogenesis	169	0.000546524	2.778	0.567	Biological Process	GO:0001525	angiogenesis	5.95782e-06	0.000546524	17	152	169	298
GO:0012505 endomembrane system	1140	0.000350399	18.225	0.483	Cellular Component	GO:0012505	endomembrane system	6.23486e-06	0.000350399	402	738	1140	2360
GO:0002682 regulation of immune system process	429	0.000593469	7.052	0.514	Biological Process	GO:0002682	regulation of immune system process	6.52052e-06	0.000593469	80	349	429	835
GO:0044447 axoneme part	22	0.000372967	0.352	0.88	Cellular Component	GO:0044447	axoneme part	6.90189e-06	0.000372967	21	1	22	25
GO:0009967 positive regulation of signal transduction	501	0.000644883	8.236	0.507	Biological Process	GO:0009967	positive regulation of signal transduction	7.14076e-06	0.000644883	106	395	501	988
GO:0005815 microtubule organizing center	282	0.000396732	4.508	0.535	Cellular Component	GO:0005815	microtubule organizing center	7.62403e-06	0.000396732	186	96	282	527
GO:0048585 negative regulation of response to stimulus	509	0.000736223	8.368	0.506	Biological Process	GO:0048585	negative regulation of response to stimulus	8.21536e-06	0.000736223	125	384	509	1006
GO:0016787 hydrolase activity	1027	0.00227595	16.822	0.486	Molecular Function	GO:0016787	hydrolase activity	8.38991e-06	0.00227595	393	634	1027	2111
GO:0022612 gland morphogenesis	57	0.000757383	0.937	0.679	Biological Process	GO:0022612	gland morphogenesis	8.5165e-06	0.000757383	12	45	57	84
GO:0000165 MAPK cascade	274	0.000760473	4.504	0.534	Biological Process	GO:0000165	MAPK cascade	8.61652e-06	0.000760473	60	214	274	513
GO:0007286 spermatid development	68	0.000762356	1.118	0.654	Biological Process	GO:0007286	spermatid development	8.70329e-06	0.000762356	64	4	68	104
GO:0051271 negative regulation of cellular component movement	115	0.000767159	1.891	0.596	Biological Process	GO:0051271	negative regulation of cellular component movement	8.82397e-06	0.000767159	16	99	115	193
GO:2000146 negative regulation of cell motility	104	0.00082575	1.71	0.605	Biological Process	GO:2000146	negative regulation of cell motility	9.56877e-06	0.00082575	15	89	104	172
GO:0009887 organ morphogenesis	365	0.000838616	6	0.519	Biological Process	GO:0009887	organ morphogenesis	9.78986e-06	0.000838616	84	281	365	703
GO:0051128 regulation of cellular component organization	813	0.000851954	13.365	0.489	Biological Process	GO:0051128	regulation of cellular component organization	1.00187e-05	0.000851954	259	554	813	1661
GO:0023056 positive regulation of signaling	550	0.00086526	9.042	0.502	Biological Process	GO:0023056	positive regulation of signaling	1.02494e-05	0.00086526	122	428	550	1095
GO:0050790 regulation of catalytic activity	775	0.000868063	12.74	0.491	Biological Process	GO:0050790	regulation of catalytic activity	1.03571e-05	0.000868063	231	544	775	1579
GO:0001763 morphogenesis of a branching structure	86	0.000893994	1.414	0.623	Biological Process	GO:0001763	morphogenesis of a branching structure	1.07433e-05	0.000893994	12	74	86	138
GO:0007266 Rho protein signal transduction	65	0.000919874	1.069	0.657	Biological Process	GO:0007266	Rho protein signal transduction	1.11332e-05	0.000919874	7	58	65	99
GO:0023014 signal transduction by protein phosphorylation	281	0.000952673	4.619	0.531	Biological Process	GO:0023014	signal transduction by protein phosphorylation	1.16161e-05	0.000952673	64	217	281	529
GO:0061512 protein localization to cilium	30	0.000952673	0.493	0.789	Biological Process	GO:0061512	protein localization to cilium	1.17377e-05	0.000952673	25	5	30	38
GO:0005975 carbohydrate metabolic process	294	0.000952673	4.833	0.529	Biological Process	GO:0005975	carbohydrate metabolic process	1.17755e-05	0.000952673	83	211	294	556
GO:0051129 negative regulation of cellular component organization	240	0.00102315	3.945	0.539	Biological Process	GO:0051129	negative regulation of cellular component organization	1.27512e-05	0.00102315	85	155	240	445
GO:0044711 single-organism biosynthetic process	530	0.00102315	8.713	0.503	Biological Process	GO:0044711	single-organism biosynthetic process	1.28223e-05	0.00102315	138	392	530	1054
GO:0033993 response to lipid	234	0.00107594	3.847	0.54	Biological Process	GO:0033993	response to lipid	1.35762e-05	0.00107594	52	182	234	433
GO:0002252 immune effector process	233	0.00107965	3.83	0.541	Biological Process	GO:0002252	immune effector process	1.37158e-05	0.00107965	45	188	233	431
GO:0030029 actin filament-based process	282	0.00108341	4.636	0.53	Biological Process	GO:0030029	actin filament-based process	1.38565e-05	0.00108341	58	224	282	532
GO:0048515 spermatid differentiation	68	0.00109637	1.118	0.648	Biological Process	GO:0048515	spermatid differentiation	1.41164e-05	0.00109637	64	4	68	105
GO:1902589 single-organism organelle organization	948	0.00110016	15.584	0.484	Biological Process	GO:1902589	single-organism organelle organization	1.42596e-05	0.00110016	421	527	948	1958
GO:0010648 negative regulation of cell communication	425	0.00114258	6.987	0.511	Biological Process	GO:0010648	negative regulation of cell communication	1.49074e-05	0.00114258	108	317	425	832
GO:1901701 cellular response to oxygen-containing compound	302	0.00115519	4.965	0.526	Biological Process	GO:1901701	cellular response to oxygen-containing compound	1.51712e-05	0.00115519	67	235	302	574
GO:0045778 positive regulation of ossification	44	0.00118746	0.723	0.71	Biological Process	GO:0045778	positive regulation of ossification	1.56969e-05	0.00118746	7	37	44	62
GO:0098602 single organism cell adhesion	269	0.00123593	4.422	0.532	Biological Process	GO:0098602	single organism cell adhesion	1.64437e-05	0.00123593	38	231	269	506
GO:0030336 negative regulation of cell migration	98	0.00124201	1.611	0.605	Biological Process	GO:0030336	negative regulation of cell migration	1.66311e-05	0.00124201	14	84	98	162
GO:0043235 receptor complex	163	0.000858807	2.606	0.564	Cellular Component	GO:0043235	receptor complex	1.7115e-05	0.000858807	28	135	163	289
GO:0071310 cellular response to organic substance	734	0.00128672	12.066	0.491	Biological Process	GO:0071310	cellular response to organic substance	1.74296e-05	0.00128672	151	583	734	1495
GO:0009888 tissue development	612	0.00128672	10.061	0.497	Biological Process	GO:0009888	tissue development	1.74508e-05	0.00128672	158	454	612	1232
GO:0002237 response to molecule of bacterial origin	101	0.0013208	1.66	0.601	Biological Process	GO:0002237	response to molecule of bacterial origin	1.80263e-05	0.0013208	9	92	101	168
GO:0009056 catabolic process	762	0.00132512	12.527	0.49	Biological Process	GO:0009056	catabolic process	1.81991e-05	0.00132512	261	501	762	1556
GO:0048754 branching morphogenesis of an epithelial tube	67	0.00152247	1.101	0.644	Biological Process	GO:0048754	branching morphogenesis of an epithelial tube	2.10402e-05	0.00152247	10	57	67	104
GO:1901135 carbohydrate derivative metabolic process	395	0.00153207	6.494	0.512	Biological Process	GO:1901135	carbohydrate derivative metabolic process	2.13043e-05	0.00153207	85	310	395	771
GO:0010647 positive regulation of cell communication	557	0.00158956	9.157	0.499	Biological Process	GO:0010647	positive regulation of cell communication	2.22978e-05	0.00158956	126	431	557	1116
GO:0030036 actin cytoskeleton organization	260	0.00158956	4.274	0.532	Biological Process	GO:0030036	actin cytoskeleton organization	2.23766e-05	0.00158956	54	206	260	489
GO:0007167 enzyme linked receptor protein signaling pathway	331	0.00164557	5.441	0.52	Biological Process	GO:0007167	enzyme linked receptor protein signaling pathway	2.33064e-05	0.00164557	65	266	331	637
GO:0043408 regulation of MAPK cascade	255	0.00167419	4.192	0.532	Biological Process	GO:0043408	regulation of MAPK cascade	2.38554e-05	0.00167419	55	200	255	479
GO:0044853 plasma membrane raft	42	0.00117411	0.671	0.712	Cellular Component	GO:0044853	plasma membrane raft	2.42343e-05	0.00117411	10	32	42	59
GO:0001171 reverse transcription	18	0.00172501	0.296	0.9	Biological Process	GO:0001171	reverse transcription	2.47276e-05	0.00172501	11	7	18	20
GO:0065008 regulation of biological quality	1170	0.00183133	19.234	0.477	Biological Process	GO:0065008	regulation of biological quality	2.64088e-05	0.00183133	343	827	1170	2451
GO:0001816 cytokine production	246	0.00184065	4.044	0.534	Biological Process	GO:0001816	cytokine production	2.67012e-05	0.00184065	40	206	246	461
GO:0015666 restriction endodeoxyribonuclease activity	18	0.0068913	0.295	0.9	Molecular Function	GO:0015666	restriction endodeoxyribonuclease activity	2.7713e-05	0.0068913	11	7	18	20
GO:0009611 response to wounding	239	0.00199266	3.929	0.535	Biological Process	GO:0009611	response to wounding	2.90774e-05	0.00199266	52	187	239	447
GO:2000027 regulation of organ morphogenesis	73	0.00205682	1.2	0.629	Biological Process	GO:2000027	regulation of organ morphogenesis	3.01903e-05	0.00205682	12	61	73	116
GO:0045121 membrane raft	88	0.00129152	1.407	0.611	Cellular Component	GO:0045121	membrane raft	3.04266e-05	0.00129152	12	76	88	144
GO:0098857 membrane microdomain	88	0.00129152	1.407	0.611	Cellular Component	GO:0098857	membrane microdomain	3.04266e-05	0.00129152	12	76	88	144
GO:0005813 centrosome	245	0.00129152	3.917	0.535	Cellular Component	GO:0005813	centrosome	3.0584e-05	0.00129152	162	83	245	458
GO:0005912 adherens junction	119	0.00129152	1.902	0.583	Cellular Component	GO:0005912	adherens junction	3.06671e-05	0.00129152	18	101	119	204
GO:0023057 negative regulation of signaling	416	0.00211525	6.839	0.509	Biological Process	GO:0023057	negative regulation of signaling	3.12294e-05	0.00211525	105	311	416	818
GO:0098589 membrane region	314	0.00129152	5.02	0.522	Cellular Component	GO:0098589	membrane region	3.12538e-05	0.00129152	93	221	314	601
GO:0060429 epithelium development	377	0.00225691	6.198	0.512	Biological Process	GO:0060429	epithelium development	3.35147e-05	0.00225691	101	276	377	736
GO:0071704 organic substance metabolic process	3699	0.00226605	60.809	0.454	Biological Process	GO:0071704	organic substance metabolic process	3.38448e-05	0.00226605	1259	2440	3699	8140
GO:0043405 regulation of MAP kinase activity	122	0.00230814	2.006	0.578	Biological Process	GO:0043405	regulation of MAP kinase activity	3.46716e-05	0.00230814	19	103	122	211
GO:0097367 carbohydrate derivative binding	869	0.00801795	14.234	0.487	Molecular Function	GO:0097367	carbohydrate derivative binding	3.49307e-05	0.00801795	296	573	869	1783
GO:0043409 negative regulation of MAPK cascade	68	0.00233776	1.118	0.636	Biological Process	GO:0043409	negative regulation of MAPK cascade	3.53172e-05	0.00233776	16	52	68	107
GO:0001501 skeletal system development	200	0.00236134	3.288	0.543	Biological Process	GO:0001501	skeletal system development	3.58762e-05	0.00236134	41	159	200	368
GO:0043168 anion binding	1060	0.00823742	17.363	0.482	Molecular Function	GO:0043168	anion binding	3.86474e-05	0.00823742	369	691	1060	2199
GO:0015711 organic anion transport	189	0.00257113	3.107	0.546	Biological Process	GO:0015711	organic anion transport	3.9433e-05	0.00257113	71	118	189	346
GO:0044248 cellular catabolic process	632	0.00257113	10.39	0.493	Biological Process	GO:0044248	cellular catabolic process	3.95049e-05	0.00257113	208	424	632	1282
GO:0031012 extracellular matrix	115	0.00158947	1.839	0.584	Cellular Component	GO:0031012	extracellular matrix	3.95952e-05	0.00158947	14	101	115	197
GO:0016054 organic acid catabolic process	91	0.00259091	1.496	0.603	Biological Process	GO:0016054	organic acid catabolic process	4.03326e-05	0.00259091	16	75	91	151
GO:0046395 carboxylic acid catabolic process	91	0.00259091	1.496	0.603	Biological Process	GO:0046395	carboxylic acid catabolic process	4.03326e-05	0.00259091	16	75	91	151
GO:0030162 regulation of proteolysis	258	0.00259091	4.241	0.529	Biological Process	GO:0030162	regulation of proteolysis	4.0476e-05	0.00259091	75	183	258	488
GO:0044236 multicellular organism metabolic process	42	0.00264308	0.69	0.7	Biological Process	GO:0044236	multicellular organism metabolic process	4.15179e-05	0.00264308	3	39	42	60
GO:0008289 lipid binding	270	0.00855961	4.423	0.529	Molecular Function	GO:0008289	lipid binding	4.30275e-05	0.00855961	85	185	270	510
GO:0051234 establishment of localization	1542	0.0028966	25.349	0.47	Biological Process	GO:0051234	establishment of localization	4.5749e-05	0.0028966	525	1017	1542	3280
GO:0030141 secretory granule	104	0.0017893	1.663	0.591	Cellular Component	GO:0030141	secretory granule	4.5847e-05	0.0017893	56	48	104	176
GO:0010952 positive regulation of peptidase activity	66	0.00307674	1.085	0.635	Biological Process	GO:0010952	positive regulation of peptidase activity	4.88581e-05	0.00307674	10	56	66	104
GO:0098590 plasma membrane region	265	0.00193282	4.237	0.528	Cellular Component	GO:0098590	plasma membrane region	5.10236e-05	0.00193282	84	181	265	502
GO:0045765 regulation of angiogenesis	103	0.00323187	1.693	0.589	Biological Process	GO:0045765	regulation of angiogenesis	5.1599e-05	0.00323187	10	93	103	175
GO:0030286 dynein complex	26	0.00193282	0.416	0.788	Cellular Component	GO:0030286	dynein complex	5.31195e-05	0.00193282	23	3	26	33
GO:0000226 microtubule cytoskeleton organization	237	0.00333207	3.896	0.531	Biological Process	GO:0000226	microtubule cytoskeleton organization	5.34847e-05	0.00333207	155	82	237	446
GO:0044420 extracellular matrix component	43	0.00193282	0.687	0.694	Cellular Component	GO:0044420	extracellular matrix component	5.36511e-05	0.00193282	3	40	43	62
GO:0034440 lipid oxidation	44	0.0034082	0.723	0.688	Biological Process	GO:0034440	lipid oxidation	5.49993e-05	0.0034082	6	38	44	64
GO:0048471 perinuclear region of cytoplasm	166	0.00206941	2.654	0.553	Cellular Component	GO:0048471	perinuclear region of cytoplasm	5.89157e-05	0.00206941	47	119	166	300
GO:0009607 response to biotic stimulus	278	0.00379699	4.57	0.523	Biological Process	GO:0009607	response to biotic stimulus	6.21642e-05	0.00379699	56	222	278	532
GO:0016055 Wnt signaling pathway	152	0.00379699	2.499	0.557	Biological Process	GO:0016055	Wnt signaling pathway	6.23617e-05	0.00379699	37	115	152	273
GO:0034599 cellular response to oxidative stress	95	0.00379699	1.562	0.594	Biological Process	GO:0034599	cellular response to oxidative stress	6.24146e-05	0.00379699	27	68	95	160
GO:0002253 activation of immune response	151	0.00379699	2.482	0.557	Biological Process	GO:0002253	activation of immune response	6.2577e-05	0.00379699	31	120	151	271
GO:0031988 membrane-bounded vesicle	330	0.00225166	5.276	0.516	Cellular Component	GO:0031988	membrane-bounded vesicle	6.57068e-05	0.00225166	137	193	330	639
GO:0007169 transmembrane receptor protein tyrosine kinase signaling pathway	219	0.00404419	3.6	0.534	Biological Process	GO:0007169	transmembrane receptor protein tyrosine kinase signaling pathway	6.69981e-05	0.00404419	41	178	219	410
GO:0032963 collagen metabolic process	37	0.00405581	0.608	0.712	Biological Process	GO:0032963	collagen metabolic process	6.7887e-05	0.00405581	3	34	37	52
GO:0044259 multicellular organismal macromolecule metabolic process	37	0.00405581	0.608	0.712	Biological Process	GO:0044259	multicellular organismal macromolecule metabolic process	6.7887e-05	0.00405581	3	34	37	52
GO:0016337 single organismal cell-cell adhesion	243	0.00427545	3.995	0.528	Biological Process	GO:0016337	single organismal cell-cell adhesion	7.19303e-05	0.00427545	35	208	243	460
GO:0050778 positive regulation of immune response	212	0.00430709	3.485	0.535	Biological Process	GO:0050778	positive regulation of immune response	7.28324e-05	0.00430709	48	164	212	396
GO:0051094 positive regulation of developmental process	446	0.00432	7.332	0.502	Biological Process	GO:0051094	positive regulation of developmental process	7.34215e-05	0.00432	121	325	446	888
GO:0006996 organelle organization	1240	0.00445698	20.385	0.474	Biological Process	GO:0006996	organelle organization	7.61322e-05	0.00445698	528	712	1240	2618
GO:0043542 endothelial cell migration	76	0.00448893	1.249	0.613	Biological Process	GO:0043542	endothelial cell migration	7.71297e-05	0.00448893	8	68	76	124
GO:0099568 cytoplasmic region	125	0.00258492	1.998	0.571	Cellular Component	GO:0099568	cytoplasmic region	7.72717e-05	0.00258492	33	92	125	219
GO:0007264 small GTPase mediated signal transduction	187	0.00448893	3.074	0.542	Biological Process	GO:0007264	small GTPase mediated signal transduction	7.74485e-05	0.00448893	39	148	187	345
GO:0060070 canonical Wnt signaling pathway	115	0.00458209	1.891	0.575	Biological Process	GO:0060070	canonical Wnt signaling pathway	7.94492e-05	0.00458209	27	88	115	200
GO:0006897 endocytosis	204	0.00458328	3.354	0.537	Biological Process	GO:0006897	endocytosis	7.98632e-05	0.00458328	41	163	204	380
GO:0051248 negative regulation of protein metabolic process	410	0.00459033	6.74	0.505	Biological Process	GO:0051248	negative regulation of protein metabolic process	8.038e-05	0.00459033	126	284	410	812
GO:0001817 regulation of cytokine production	219	0.00463183	3.6	0.533	Biological Process	GO:0001817	regulation of cytokine production	8.15044e-05	0.00463183	37	182	219	411
GO:0005539 glycosaminoglycan binding	81	0.0142933	1.327	0.609	Molecular Function	GO:0005539	glycosaminoglycan binding	8.33582e-05	0.0142933	13	68	81	133
GO:0008081 phosphoric diester hydrolase activity	51	0.0142933	0.835	0.662	Molecular Function	GO:0008081	phosphoric diester hydrolase activity	8.47042e-05	0.0142933	21	30	51	77
GO:0045667 regulation of osteoblast differentiation	48	0.00489227	0.789	0.667	Biological Process	GO:0045667	regulation of osteoblast differentiation	8.65071e-05	0.00489227	6	42	48	72
GO:0031982 vesicle	412	0.00289012	6.587	0.506	Cellular Component	GO:0031982	vesicle	8.89865e-05	0.00289012	159	253	412	814
GO:0032787 monocarboxylic acid metabolic process	194	0.00500988	3.189	0.539	Biological Process	GO:0032787	monocarboxylic acid metabolic process	8.91182e-05	0.00500988	45	149	194	360
GO:0042578 phosphoric ester hydrolase activity	167	0.0142933	2.735	0.551	Molecular Function	GO:0042578	phosphoric ester hydrolase activity	8.96885e-05	0.0142933	63	104	167	303
GO:0003351 epithelial cilium movement	14	0.00500988	0.23	0.933	Biological Process	GO:0003351	epithelial cilium movement	9.03068e-05	0.00500988	14	0	14	15
GO:0036158 outer dynein arm assembly	14	0.00500988	0.23	0.933	Biological Process	GO:0036158	outer dynein arm assembly	9.03068e-05	0.00500988	14	0	14	15
GO:0040037 negative regulation of fibroblast growth factor receptor signaling pathway	14	0.00500988	0.23	0.933	Biological Process	GO:0040037	negative regulation of fibroblast growth factor receptor signaling pathway	9.03068e-05	0.00500988	2	12	14	15
GO:0030054 cell junction	262	0.00289012	4.189	0.525	Cellular Component	GO:0030054	cell junction	9.0509e-05	0.00289012	53	209	262	499
GO:0060443 mammary gland morphogenesis	28	0.00502581	0.46	0.757	Biological Process	GO:0060443	mammary gland morphogenesis	9.10254e-05	0.00502581	6	22	28	37
GO:0002684 positive regulation of immune system process	305	0.00513458	5.014	0.516	Biological Process	GO:0002684	positive regulation of immune system process	9.3548e-05	0.00513458	60	245	305	591
GO:0006956 complement activation	35	0.00513458	0.575	0.714	Biological Process	GO:0006956	complement activation	9.38769e-05	0.00513458	11	24	35	49
GO:0036094 small molecule binding	964	0.0142933	15.79	0.482	Molecular Function	GO:0036094	small molecule binding	9.5132e-05	0.0142933	336	628	964	2000
GO:0007281 germ cell development	105	0.00537519	1.726	0.58	Biological Process	GO:0007281	germ cell development	9.87374e-05	0.00537519	85	20	105	181
GO:0005518 collagen binding	31	0.0142933	0.508	0.738	Molecular Function	GO:0005518	collagen binding	0.000101167	0.0142933	3	28	31	42
GO:0060444 branching involved in mammary gland duct morphogenesis	18	0.00548869	0.296	0.857	Biological Process	GO:0060444	branching involved in mammary gland duct morphogenesis	0.000101293	0.00548869	4	14	18	21
GO:0000904 cell morphogenesis involved in differentiation	289	0.00553937	4.751	0.518	Biological Process	GO:0000904	cell morphogenesis involved in differentiation	0.000102704	0.00553937	60	229	289	558
GO:0007265 Ras protein signal transduction	148	0.0055539	2.433	0.554	Biological Process	GO:0007265	Ras protein signal transduction	0.00010345	0.0055539	32	116	148	267
GO:0072606 interleukin-8 secretion	16	0.00555704	0.263	0.889	Biological Process	GO:0072606	interleukin-8 secretion	0.000103986	0.00555704	4	12	16	18
GO:0019395 fatty acid oxidation	40	0.0056906	0.658	0.69	Biological Process	GO:0019395	fatty acid oxidation	0.000106973	0.0056906	4	36	40	58
GO:0044087 regulation of cellular component biogenesis	306	0.00571064	5.03	0.515	Biological Process	GO:0044087	regulation of cellular component biogenesis	0.00010784	0.00571064	94	212	306	594
GO:0045598 regulation of fat cell differentiation	57	0.00571079	0.937	0.64	Biological Process	GO:0045598	regulation of fat cell differentiation	0.000108333	0.00571079	17	40	57	89
GO:0006629 lipid metabolic process	444	0.00588657	7.299	0.501	Biological Process	GO:0006629	lipid metabolic process	0.000112173	0.00588657	137	307	444	887
GO:0009975 cyclase activity	18	0.0142933	0.295	0.857	Molecular Function	GO:0009975	cyclase activity	0.000112971	0.0142933	4	14	18	21
GO:0016849 phosphorus-oxygen lyase activity	18	0.0142933	0.295	0.857	Molecular Function	GO:0016849	phosphorus-oxygen lyase activity	0.000112971	0.0142933	4	14	18	21
GO:0004435 phosphatidylinositol phospholipase C activity	16	0.0142933	0.262	0.889	Molecular Function	GO:0004435	phosphatidylinositol phospholipase C activity	0.000114959	0.0142933	5	11	16	18
GO:0004629 phospholipase C activity	16	0.0142933	0.262	0.889	Molecular Function	GO:0004629	phospholipase C activity	0.000114959	0.0142933	5	11	16	18
GO:0005901 caveola	32	0.00358162	0.512	0.727	Cellular Component	GO:0005901	caveola	0.00011693	0.00358162	7	25	32	44
GO:0005938 cell cortex	104	0.00358162	1.663	0.581	Cellular Component	GO:0005938	cell cortex	0.000117263	0.00358162	25	79	104	179
GO:0031269 pseudopodium assembly	11	0.00626986	0.181	1	Biological Process	GO:0031269	pseudopodium assembly	0.000120015	0.00626986	1	10	11	11
GO:0009066 aspartate family amino acid metabolic process	26	0.00629147	0.427	0.765	Biological Process	GO:0009066	aspartate family amino acid metabolic process	0.000120969	0.00629147	9	17	26	34
GO:0070161 anchoring junction	121	0.003933	1.934	0.568	Cellular Component	GO:0070161	anchoring junction	0.000131567	0.003933	18	103	121	213
GO:0010639 negative regulation of organelle organization	141	0.00702853	2.318	0.555	Biological Process	GO:0010639	negative regulation of organelle organization	0.000136138	0.00702853	54	87	141	254
GO:0010950 positive regulation of endopeptidase activity	61	0.00702853	1.003	0.629	Biological Process	GO:0010950	positive regulation of endopeptidase activity	0.000136347	0.00702853	9	52	61	97
GO:1901575 organic substance catabolic process	659	0.00709441	10.833	0.487	Biological Process	GO:1901575	organic substance catabolic process	0.000138605	0.00709441	227	432	659	1352
GO:0043228 non-membrane-bounded organelle	1340	0.00402548	21.423	0.472	Cellular Component	GO:0043228	non-membrane-bounded organelle	0.00014039	0.00402548	594	746	1340	2836
GO:0043232 intracellular non-membrane-bounded organelle	1340	0.00402548	21.423	0.472	Cellular Component	GO:0043232	intracellular non-membrane-bounded organelle	0.00014039	0.00402548	594	746	1340	2836
GO:0001818 negative regulation of cytokine production	85	0.00709441	1.397	0.594	Biological Process	GO:0001818	negative regulation of cytokine production	0.000140819	0.00709441	10	75	85	143
GO:0031400 negative regulation of protein modification process	234	0.00709441	3.847	0.526	Biological Process	GO:0031400	negative regulation of protein modification process	0.000140893	0.00709441	74	160	234	445
GO:0007368 determination of left/right symmetry	54	0.00709441	0.888	0.643	Biological Process	GO:0007368	determination of left/right symmetry	0.000140957	0.00709441	28	26	54	84
GO:0045862 positive regulation of proteolysis	118	0.00709441	1.94	0.567	Biological Process	GO:0045862	positive regulation of proteolysis	0.000141047	0.00709441	25	93	118	208
GO:0001655 urogenital system development	119	0.00709441	1.956	0.567	Biological Process	GO:0001655	urogenital system development	0.000141279	0.00709441	24	95	119	210
GO:0019899 enzyme binding	657	0.0168985	10.762	0.491	Molecular Function	GO:0019899	enzyme binding	0.000141576	0.0168985	200	457	657	1339
GO:0060603 mammary gland duct morphogenesis	21	0.00710491	0.345	0.808	Biological Process	GO:0060603	mammary gland duct morphogenesis	0.000142098	0.00710491	5	16	21	26
GO:0007015 actin filament organization	166	0.00721811	2.729	0.544	Biological Process	GO:0007015	actin filament organization	0.000144982	0.00721811	38	128	166	305
GO:0006810 transport	1488	0.00723237	24.462	0.469	Biological Process	GO:0006810	transport	0.000145889	0.00723237	494	994	1488	3176
GO:0051338 regulation of transferase activity	341	0.0073663	5.606	0.509	Biological Process	GO:0051338	regulation of transferase activity	0.000149223	0.0073663	101	240	341	670
GO:0042326 negative regulation of phosphorylation	155	0.00779216	2.548	0.548	Biological Process	GO:0042326	negative regulation of phosphorylation	0.000158519	0.00779216	35	120	155	283
GO:0002062 chondrocyte differentiation	56	0.00780398	0.921	0.636	Biological Process	GO:0002062	chondrocyte differentiation	0.000159933	0.00780398	10	46	56	88
GO:0032496 response to lipopolysaccharide	93	0.00780398	1.529	0.585	Biological Process	GO:0032496	response to lipopolysaccharide	0.000160099	0.00780398	9	84	93	159
GO:0009894 regulation of catabolic process	257	0.00819679	4.225	0.52	Biological Process	GO:0009894	regulation of catabolic process	0.000168861	0.00819679	87	170	257	494
GO:0001933 negative regulation of protein phosphorylation	142	0.00833691	2.334	0.553	Biological Process	GO:0001933	negative regulation of protein phosphorylation	0.000172463	0.00833691	33	109	142	257
GO:0009968 negative regulation of signal transduction	381	0.00837429	6.263	0.504	Biological Process	GO:0009968	negative regulation of signal transduction	0.000173955	0.00837429	91	290	381	756
GO:0072001 renal system development	105	0.00853907	1.726	0.574	Biological Process	GO:0072001	renal system development	0.000178111	0.00853907	21	84	105	183
GO:0071901 negative regulation of protein serine/threonine kinase activity	58	0.00854275	0.953	0.63	Biological Process	GO:0071901	negative regulation of protein serine/threonine kinase activity	0.000178921	0.00854275	17	41	58	92
GO:0051707 response to other organism	263	0.00864485	4.324	0.519	Biological Process	GO:0051707	response to other organism	0.000181802	0.00864485	50	213	263	507
GO:1902531 regulation of intracellular signal transduction	532	0.00869469	8.746	0.493	Biological Process	GO:1902531	regulation of intracellular signal transduction	0.000183596	0.00869469	133	399	532	1080
GO:0042330 taxis	213	0.0088938	3.502	0.529	Biological Process	GO:0042330	taxis	0.000188564	0.0088938	30	183	213	403
GO:0006935 chemotaxis	212	0.00897853	3.485	0.529	Biological Process	GO:0006935	chemotaxis	0.000191131	0.00897853	30	182	212	401
GO:0019220 regulation of phosphate metabolic process	597	0.00915258	9.814	0.489	Biological Process	GO:0019220	regulation of phosphate metabolic process	0.000195966	0.00915258	160	437	597	1221
GO:2000026 regulation of multicellular organismal development	615	0.00915258	10.11	0.488	Biological Process	GO:2000026	regulation of multicellular organismal development	0.000196407	0.00915258	143	472	615	1260
GO:0000188 inactivation of MAPK activity	17	0.00922864	0.279	0.85	Biological Process	GO:0000188	inactivation of MAPK activity	0.00019885	0.00922864	5	12	17	20
GO:0044723 single-organism carbohydrate metabolic process	246	0.00922864	4.044	0.521	Biological Process	GO:0044723	single-organism carbohydrate metabolic process	0.000199624	0.00922864	69	177	246	472
GO:0003170 heart valve development	28	0.00923395	0.46	0.737	Biological Process	GO:0003170	heart valve development	0.000200531	0.00923395	4	24	28	38
GO:0005858 axonemal dynein complex	13	0.00566277	0.208	0.929	Cellular Component	GO:0005858	axonemal dynein complex	0.000201522	0.00566277	13	0	13	14
GO:2000021 regulation of ion homeostasis	71	0.00928825	1.167	0.607	Biological Process	GO:2000021	regulation of ion homeostasis	0.000202508	0.00928825	14	57	71	117
GO:0051174 regulation of phosphorus metabolic process	599	0.00959444	9.847	0.489	Biological Process	GO:0051174	regulation of phosphorus metabolic process	0.000210253	0.00959444	160	439	599	1226
GO:0043207 response to external biotic stimulus	264	0.00959444	4.34	0.518	Biological Process	GO:0043207	response to external biotic stimulus	0.000210831	0.00959444	51	213	264	510
GO:0030199 collagen fibril organization	25	0.00964018	0.411	0.758	Biological Process	GO:0030199	collagen fibril organization	0.000212663	0.00964018	4	21	25	33
GO:0005201 extracellular matrix structural constituent	35	0.0244519	0.573	0.7	Molecular Function	GO:0005201	extracellular matrix structural constituent	0.000213053	0.0244519	1	34	35	50
GO:0032880 regulation of protein localization	291	0.00987514	4.784	0.513	Biological Process	GO:0032880	regulation of protein localization	0.000219413	0.00987514	83	208	291	567
GO:0051186 cofactor metabolic process	141	0.00987514	2.318	0.551	Biological Process	GO:0051186	cofactor metabolic process	0.000219792	0.00987514	26	115	141	256
GO:0034330 cell junction organization	94	0.00987514	1.545	0.58	Biological Process	GO:0034330	cell junction organization	0.000220467	0.00987514	15	79	94	162
GO:0022604 regulation of cell morphogenesis	201	0.00987514	3.304	0.53	Biological Process	GO:0022604	regulation of cell morphogenesis	0.000221237	0.00987514	54	147	201	379
GO:0048872 homeostasis of number of cells	97	0.0100607	1.595	0.577	Biological Process	GO:0048872	homeostasis of number of cells	0.000226259	0.0100607	20	77	97	168
GO:0044237 cellular metabolic process	3507	0.0100753	57.652	0.454	Biological Process	GO:0044237	cellular metabolic process	0.000227451	0.0100753	1180	2327	3507	7733
GO:0016301 kinase activity	371	0.025329	6.077	0.507	Molecular Function	GO:0016301	kinase activity	0.000229184	0.025329	135	236	371	732
GO:0030323 respiratory tube development	77	0.0104098	1.266	0.597	Biological Process	GO:0030323	respiratory tube development	0.000236022	0.0104098	16	61	77	129
GO:0072329 monocarboxylic acid catabolic process	48	0.0104098	0.789	0.649	Biological Process	GO:0072329	monocarboxylic acid catabolic process	0.000237475	0.0104098	7	41	48	74
GO:0043407 negative regulation of MAP kinase activity	37	0.0104098	0.608	0.685	Biological Process	GO:0043407	negative regulation of MAP kinase activity	0.000237682	0.0104098	8	29	37	54
GO:0019538 protein metabolic process	1974	0.0104572	32.451	0.463	Biological Process	GO:0019538	protein metabolic process	0.000239663	0.0104572	664	1310	1974	4268
GO:0051348 negative regulation of transferase activity	115	0.0104623	1.891	0.564	Biological Process	GO:0051348	negative regulation of transferase activity	0.000240677	0.0104623	37	78	115	204
GO:0006468 protein phosphorylation	667	0.0105603	10.965	0.485	Biological Process	GO:0006468	protein phosphorylation	0.00024384	0.0105603	199	468	667	1375
GO:0016627 oxidoreductase activity, acting on the CH-CH group of donors	32	0.0266532	0.524	0.711	Molecular Function	GO:0016627	oxidoreductase activity, acting on the CH-CH group of donors	0.000250097	0.0266532	4	28	32	45
GO:0005925 focal adhesion	64	0.00734613	1.023	0.615	Cellular Component	GO:0005925	focal adhesion	0.000266657	0.00734613	10	54	64	104
GO:0061572 actin filament bundle organization	68	0.0115564	1.118	0.607	Biological Process	GO:0061572	actin filament bundle organization	0.00026783	0.0115564	16	52	68	112
GO:0005509 calcium ion binding	283	0.0279447	4.636	0.516	Molecular Function	GO:0005509	calcium ion binding	0.000271581	0.0279447	87	196	283	548
GO:0031272 regulation of pseudopodium assembly	10	0.0116101	0.164	1	Biological Process	GO:0031272	regulation of pseudopodium assembly	0.000272816	0.0116101	1	9	10	10
GO:0031274 positive regulation of pseudopodium assembly	10	0.0116101	0.164	1	Biological Process	GO:0031274	positive regulation of pseudopodium assembly	0.000272816	0.0116101	1	9	10	10
GO:0032328 alanine transport	10	0.0116101	0.164	1	Biological Process	GO:0032328	alanine transport	0.000272816	0.0116101	4	6	10	10
GO:0008347 glial cell migration	26	0.0116101	0.427	0.743	Biological Process	GO:0008347	glial cell migration	0.000273243	0.0116101	6	20	26	35
GO:0071495 cellular response to endogenous stimulus	400	0.0116101	6.576	0.5	Biological Process	GO:0071495	cellular response to endogenous stimulus	0.000274058	0.0116101	83	317	400	800
GO:0060491 regulation of cell projection assembly	69	0.0116408	1.134	0.605	Biological Process	GO:0060491	regulation of cell projection assembly	0.000275782	0.0116408	27	42	69	114
GO:0006820 anion transport	257	0.0116445	4.225	0.517	Biological Process	GO:0006820	anion transport	0.00027687	0.0116445	96	161	257	497
GO:0006575 cellular modified amino acid metabolic process	87	0.0116585	1.43	0.584	Biological Process	GO:0006575	cellular modified amino acid metabolic process	0.000278204	0.0116585	24	63	87	149
GO:0045444 fat cell differentiation	90	0.0120023	1.48	0.581	Biological Process	GO:0045444	fat cell differentiation	0.000287438	0.0120023	24	66	90	155
GO:0005578 proteinaceous extracellular matrix	43	0.00777065	0.687	0.662	Cellular Component	GO:0005578	proteinaceous extracellular matrix	0.000287597	0.00777065	3	40	43	65
GO:0001667 ameboidal-type cell migration	135	0.0120039	2.219	0.551	Biological Process	GO:0001667	ameboidal-type cell migration	0.000288505	0.0120039	15	120	135	245
GO:0008066 glutamate receptor activity	20	0.0281354	0.328	0.8	Molecular Function	GO:0008066	glutamate receptor activity	0.000294982	0.0281354	8	12	20	25
GO:0042802 identical protein binding	537	0.0281354	8.796	0.494	Molecular Function	GO:0042802	identical protein binding	0.000297742	0.0281354	130	407	537	1088
GO:0072376 protein activation cascade	39	0.0124023	0.641	0.672	Biological Process	GO:0072376	protein activation cascade	0.000299145	0.0124023	13	26	39	58
GO:0019637 organophosphate metabolic process	357	0.0124232	5.869	0.504	Biological Process	GO:0019637	organophosphate metabolic process	0.000300717	0.0124232	98	259	357	709
GO:0060485 mesenchyme development	97	0.0124593	1.595	0.574	Biological Process	GO:0060485	mesenchyme development	0.000303193	0.0124593	18	79	97	169
GO:0046658 anchored component of plasma membrane	23	0.00804241	0.368	0.767	Cellular Component	GO:0046658	anchored component of plasma membrane	0.000303379	0.00804241	5	18	23	30
GO:0042060 wound healing	125	0.0124593	2.055	0.556	Biological Process	GO:0042060	wound healing	0.000303728	0.0124593	26	99	125	225
GO:0016042 lipid catabolic process	123	0.0125123	2.022	0.557	Biological Process	GO:0016042	lipid catabolic process	0.000306096	0.0125123	35	88	123	221
GO:0016772 transferase activity, transferring phosphorus-containing groups	441	0.0281354	7.224	0.499	Molecular Function	GO:0016772	transferase activity, transferring phosphorus-containing groups	0.000309567	0.0281354	167	274	441	883
GO:0098797 plasma membrane protein complex	209	0.00806562	3.341	0.528	Cellular Component	GO:0098797	plasma membrane protein complex	0.000309995	0.00806562	52	157	209	396
GO:1901342 regulation of vasculature development	106	0.0127418	1.743	0.567	Biological Process	GO:1901342	regulation of vasculature development	0.000312803	0.0127418	10	96	106	187
GO:0071813 lipoprotein particle binding	23	0.0281354	0.377	0.767	Molecular Function	GO:0071813	lipoprotein particle binding	0.000320577	0.0281354	8	15	23	30
GO:0071814 protein-lipid complex binding	23	0.0281354	0.377	0.767	Molecular Function	GO:0071814	protein-lipid complex binding	0.000320577	0.0281354	8	15	23	30
GO:0031344 regulation of cell projection organization	213	0.013176	3.502	0.525	Biological Process	GO:0031344	regulation of cell projection organization	0.000325186	0.013176	71	142	213	406
GO:0040036 regulation of fibroblast growth factor receptor signaling pathway	18	0.013176	0.296	0.818	Biological Process	GO:0040036	regulation of fibroblast growth factor receptor signaling pathway	0.000326524	0.013176	4	14	18	22
GO:0043549 regulation of kinase activity	303	0.013176	4.981	0.509	Biological Process	GO:0043549	regulation of kinase activity	0.000326855	0.013176	80	223	303	595
GO:0031329 regulation of cellular catabolic process	211	0.0134447	3.469	0.525	Biological Process	GO:0031329	regulation of cellular catabolic process	0.000334674	0.0134447	69	142	211	402
GO:0007126 meiotic nuclear division	78	0.0134918	1.282	0.591	Biological Process	GO:0007126	meiotic nuclear division	0.000337005	0.0134918	66	12	78	132
GO:0048732 gland development	139	0.0141139	2.285	0.547	Biological Process	GO:0048732	gland development	0.000353757	0.0141139	36	103	139	254
GO:0009855 determination of bilateral symmetry	55	0.0142875	0.904	0.625	Biological Process	GO:0009855	determination of bilateral symmetry	0.000359333	0.0142875	29	26	55	88
GO:0005604 basement membrane	35	0.00928819	0.56	0.686	Cellular Component	GO:0005604	basement membrane	0.000363595	0.00928819	2	33	35	51
GO:0045123 cellular extravasation	24	0.0146882	0.395	0.75	Biological Process	GO:0045123	cellular extravasation	0.000370671	0.0146882	1	23	24	32
GO:0033627 cell adhesion mediated by integrin	36	0.0148283	0.592	0.679	Biological Process	GO:0033627	cell adhesion mediated by integrin	0.00037548	0.0148283	6	30	36	53
GO:0050839 cell adhesion molecule binding	90	0.0324857	1.474	0.581	Molecular Function	GO:0050839	cell adhesion molecule binding	0.000381032	0.0324857	11	79	90	155
GO:0052547 regulation of peptidase activity	155	0.0150073	2.548	0.54	Biological Process	GO:0052547	regulation of peptidase activity	0.000381301	0.0150073	33	122	155	287
GO:0032269 negative regulation of cellular protein metabolic process	380	0.0152017	6.247	0.5	Biological Process	GO:0032269	negative regulation of cellular protein metabolic process	0.000387544	0.0152017	117	263	380	760
GO:0051240 positive regulation of multicellular organismal process	513	0.0154994	8.433	0.49	Biological Process	GO:0051240	positive regulation of multicellular organismal process	0.000396465	0.0154994	117	396	513	1046
GO:0046546 development of primary male sexual characteristics	49	0.0157139	0.806	0.636	Biological Process	GO:0046546	development of primary male sexual characteristics	0.0004033	0.0157139	13	36	49	77
GO:0001822 kidney development	100	0.0157258	1.644	0.568	Biological Process	GO:0001822	kidney development	0.000406707	0.0157258	21	79	100	176
GO:0036159 inner dynein arm assembly	12	0.0157258	0.197	0.923	Biological Process	GO:0036159	inner dynein arm assembly	0.000407656	0.0157258	12	0	12	13
GO:0090136 epithelial cell-cell adhesion	12	0.0157258	0.197	0.923	Biological Process	GO:0090136	epithelial cell-cell adhesion	0.000407656	0.0157258	1	11	12	13
GO:0009725 response to hormone	232	0.0157379	3.814	0.519	Biological Process	GO:0009725	response to hormone	0.00040932	0.0157379	63	169	232	447
GO:0051493 regulation of cytoskeleton organization	196	0.0158552	3.222	0.527	Biological Process	GO:0051493	regulation of cytoskeleton organization	0.000413734	0.0158552	64	132	196	372
GO:0010876 lipid localization	146	0.0159022	2.4	0.543	Biological Process	GO:0010876	lipid localization	0.000416323	0.0159022	52	94	146	269
GO:0044283 small molecule biosynthetic process	195	0.0159379	3.206	0.527	Biological Process	GO:0044283	small molecule biosynthetic process	0.00041952	0.0159379	50	145	195	370
GO:0022607 cellular component assembly	825	0.0159379	13.562	0.478	Biological Process	GO:0022607	cellular component assembly	0.000423152	0.0159379	314	511	825	1726
GO:0030855 epithelial cell differentiation	207	0.0159379	3.403	0.524	Biological Process	GO:0030855	epithelial cell differentiation	0.000423387	0.0159379	53	154	207	395
GO:0072006 nephron development	59	0.0159379	0.97	0.615	Biological Process	GO:0072006	nephron development	0.000424358	0.0159379	10	49	59	96
GO:0007409 axonogenesis	164	0.0159379	2.696	0.536	Biological Process	GO:0007409	axonogenesis	0.00042513	0.0159379	35	129	164	306
GO:0071900 regulation of protein serine/threonine kinase activity	180	0.0159379	2.959	0.531	Biological Process	GO:0071900	regulation of protein serine/threonine kinase activity	0.000425468	0.0159379	47	133	180	339
GO:2000482 regulation of interleukin-8 secretion	14	0.015938	0.23	0.875	Biological Process	GO:2000482	regulation of interleukin-8 secretion	0.000426837	0.015938	3	11	14	16
GO:0038024 cargo receptor activity	36	0.0365848	0.59	0.679	Molecular Function	GO:0038024	cargo receptor activity	0.000441372	0.0365848	6	30	36	53
GO:0007229 integrin-mediated signaling pathway	51	0.016712	0.838	0.63	Biological Process	GO:0007229	integrin-mediated signaling pathway	0.000450434	0.016712	7	44	51	81
GO:0030282 bone mineralization	51	0.016712	0.838	0.63	Biological Process	GO:0030282	bone mineralization	0.000450434	0.016712	9	42	51	81
GO:0015748 organophosphate ester transport	61	0.0168169	1.003	0.61	Biological Process	GO:0015748	organophosphate ester transport	0.000454706	0.0168169	19	42	61	100
GO:0061564 axon development	174	0.0169334	2.86	0.532	Biological Process	GO:0061564	axon development	0.000459309	0.0169334	39	135	174	327
GO:2001057 reactive nitrogen species metabolic process	25	0.0171762	0.411	0.735	Biological Process	GO:2001057	reactive nitrogen species metabolic process	0.000467369	0.0171762	5	20	25	34
GO:1901681 sulfur compound binding	83	0.0381223	1.36	0.585	Molecular Function	GO:1901681	sulfur compound binding	0.000472696	0.0381223	18	65	83	142
GO:0006869 lipid transport	130	0.0174118	2.137	0.549	Biological Process	GO:0006869	lipid transport	0.000475274	0.0174118	45	85	130	237
GO:0003254 regulation of membrane depolarization	19	0.0176862	0.312	0.792	Biological Process	GO:0003254	regulation of membrane depolarization	0.000484283	0.0176862	3	16	19	24
GO:0044093 positive regulation of molecular function	556	0.0177127	9.14	0.487	Biological Process	GO:0044093	positive regulation of molecular function	0.000487394	0.0177127	152	404	556	1141
GO:0030100 regulation of endocytosis	82	0.0177127	1.348	0.582	Biological Process	GO:0030100	regulation of endocytosis	0.000489136	0.0177127	18	64	82	141
GO:0045669 positive regulation of osteoblast differentiation	29	0.0177127	0.477	0.707	Biological Process	GO:0045669	positive regulation of osteoblast differentiation	0.000489569	0.0177127	5	24	29	41
GO:0016829 lyase activity	86	0.0385761	1.409	0.581	Molecular Function	GO:0016829	lyase activity	0.00049125	0.0385761	18	68	86	148
GO:0061458 reproductive system development	150	0.0178792	2.466	0.54	Biological Process	GO:0061458	reproductive system development	0.000495708	0.0178792	40	110	150	278
GO:0048608 reproductive structure development	149	0.0180092	2.449	0.54	Biological Process	GO:0048608	reproductive structure development	0.000500856	0.0180092	40	109	149	276
GO:0043227 membrane-bounded organelle	3475	0.0125948	55.556	0.455	Cellular Component	GO:0043227	membrane-bounded organelle	0.000501998	0.0125948	1256	2219	3475	7642
GO:0008201 heparin binding	58	0.0387299	0.95	0.617	Molecular Function	GO:0008201	heparin binding	0.000506189	0.0387299	9	49	58	94
GO:0031346 positive regulation of cell projection organization	119	0.0182279	1.956	0.553	Biological Process	GO:0031346	positive regulation of cell projection organization	0.000508503	0.0182279	40	79	119	215
GO:0006816 calcium ion transport	146	0.0183522	2.4	0.541	Biological Process	GO:0006816	calcium ion transport	0.000516324	0.0183522	42	104	146	270
GO:0098742 cell-cell adhesion via plasma-membrane adhesion molecules	89	0.0183522	1.463	0.574	Biological Process	GO:0098742	cell-cell adhesion via plasma-membrane adhesion molecules	0.000516989	0.0183522	18	71	89	155
GO:0034614 cellular response to reactive oxygen species	54	0.0183522	0.888	0.621	Biological Process	GO:0034614	cellular response to reactive oxygen species	0.000518479	0.0183522	16	38	54	87
GO:1902532 negative regulation of intracellular signal transduction	179	0.0183522	2.943	0.53	Biological Process	GO:1902532	negative regulation of intracellular signal transduction	0.000521313	0.0183522	53	126	179	338
GO:0008219 cell death	540	0.0183522	8.877	0.488	Biological Process	GO:0008219	cell death	0.000521632	0.0183522	127	413	540	1107
GO:0016265 death	540	0.0183522	8.877	0.488	Biological Process	GO:0016265	death	0.000521632	0.0183522	127	413	540	1107
GO:0051017 actin filament bundle assembly	66	0.0183522	1.085	0.6	Biological Process	GO:0051017	actin filament bundle assembly	0.000522998	0.0183522	16	50	66	110
GO:0052548 regulation of endopeptidase activity	144	0.0183821	2.367	0.541	Biological Process	GO:0052548	regulation of endopeptidase activity	0.000526637	0.0183821	29	115	144	266
GO:0050803 regulation of synapse structure or activity	109	0.0183821	1.792	0.559	Biological Process	GO:0050803	regulation of synapse structure or activity	0.000528531	0.0183821	39	70	109	195
GO:0042325 regulation of phosphorylation	521	0.0183821	8.565	0.489	Biological Process	GO:0042325	regulation of phosphorylation	0.000528583	0.0183821	134	387	521	1066
GO:1901605 alpha-amino acid metabolic process	98	0.0184345	1.611	0.566	Biological Process	GO:1901605	alpha-amino acid metabolic process	0.000532887	0.0184345	24	74	98	173
GO:0016485 protein processing	104	0.0184345	1.71	0.562	Biological Process	GO:0016485	protein processing	0.000533257	0.0184345	25	79	104	185
GO:0009799 specification of symmetry	55	0.0186209	0.904	0.618	Biological Process	GO:0009799	specification of symmetry	0.000540245	0.0186209	29	26	55	89
GO:0017147 Wnt-protein binding	22	0.0419011	0.36	0.759	Molecular Function	GO:0017147	Wnt-protein binding	0.000561676	0.0419011	3	19	22	29
GO:0002685 regulation of leukocyte migration	70	0.01956	1.151	0.593	Biological Process	GO:0002685	regulation of leukocyte migration	0.00056917	0.01956	8	62	70	118
GO:0045766 positive regulation of angiogenesis	57	0.0198892	0.937	0.613	Biological Process	GO:0045766	positive regulation of angiogenesis	0.000582165	0.0198892	6	51	57	93
GO:0050807 regulation of synapse organization	57	0.0198892	0.937	0.613	Biological Process	GO:0050807	regulation of synapse organization	0.000582165	0.0198892	15	42	57	93
GO:0007417 central nervous system development	277	0.0199006	4.554	0.509	Biological Process	GO:0007417	central nervous system development	0.000584208	0.0199006	90	187	277	544
GO:0001676 long-chain fatty acid metabolic process	35	0.0199871	0.575	0.673	Biological Process	GO:0001676	long-chain fatty acid metabolic process	0.000588461	0.0199871	14	21	35	52
GO:0016740 transferase activity	948	0.0420276	15.528	0.477	Molecular Function	GO:0016740	transferase activity	0.000589963	0.0420276	350	598	948	1987
GO:0016773 phosphotransferase activity, alcohol group as acceptor	327	0.0420276	5.356	0.506	Molecular Function	GO:0016773	phosphotransferase activity, alcohol group as acceptor	0.000591541	0.0420276	118	209	327	646
GO:0008584 male gonad development	48	0.0200677	0.789	0.632	Biological Process	GO:0008584	male gonad development	0.000592558	0.0200677	13	35	48	76
GO:0070925 organelle assembly	229	0.0200988	3.765	0.517	Biological Process	GO:0070925	organelle assembly	0.0005952	0.0200988	135	94	229	443
GO:0001701 in utero embryonic development	152	0.0201088	2.499	0.537	Biological Process	GO:0001701	in utero embryonic development	0.000597224	0.0201088	47	105	152	283
GO:0032934 sterol binding	34	0.042603	0.557	0.68	Molecular Function	GO:0032934	sterol binding	0.000613917	0.042603	13	21	34	50
GO:0035721 intraciliary retrograde transport	9	0.0206997	0.148	1	Biological Process	GO:0035721	intraciliary retrograde transport	0.000620102	0.0206997	7	2	9	9
GO:0090179 planar cell polarity pathway involved in neural tube closure	9	0.0206997	0.148	1	Biological Process	GO:0090179	planar cell polarity pathway involved in neural tube closure	0.000620102	0.0206997	0	9	9	9
GO:2000257 regulation of protein activation cascade	9	0.0206997	0.148	1	Biological Process	GO:2000257	regulation of protein activation cascade	0.000620102	0.0206997	2	7	9	9
GO:0048762 mesenchymal cell differentiation	78	0.0211922	1.282	0.582	Biological Process	GO:0048762	mesenchymal cell differentiation	0.000638494	0.0211922	11	67	78	134
GO:2000116 regulation of cysteine-type endopeptidase activity	78	0.0211922	1.282	0.582	Biological Process	GO:2000116	regulation of cysteine-type endopeptidase activity	0.000638494	0.0211922	14	64	78	134
GO:0036128 CatSper complex	9	0.0158158	0.144	1	Cellular Component	GO:0036128	CatSper complex	0.000641638	0.0158158	9	0	9	9
GO:0007215 glutamate receptor signaling pathway	42	0.0213726	0.69	0.646	Biological Process	GO:0007215	glutamate receptor signaling pathway	0.000645764	0.0213726	13	29	42	65
GO:0019882 antigen processing and presentation	36	0.0214874	0.592	0.667	Biological Process	GO:0019882	antigen processing and presentation	0.000651077	0.0214874	3	33	36	54
GO:0019838 growth factor binding	55	0.0449367	0.901	0.618	Molecular Function	GO:0019838	growth factor binding	0.000662605	0.0449367	2	53	55	89
GO:0045216 cell-cell junction organization	85	0.0222342	1.397	0.574	Biological Process	GO:0045216	cell-cell junction organization	0.000675614	0.0222342	13	72	85	148
GO:0051056 regulation of small GTPase mediated signal transduction	87	0.0223772	1.43	0.572	Biological Process	GO:0051056	regulation of small GTPase mediated signal transduction	0.000682598	0.0223772	22	65	87	152
GO:2001056 positive regulation of cysteine-type endopeptidase activity	51	0.0223772	0.838	0.622	Biological Process	GO:2001056	positive regulation of cysteine-type endopeptidase activity	0.000685165	0.0223772	8	43	51	82
GO:0048667 cell morphogenesis involved in neuron differentiation	198	0.0223772	3.255	0.522	Biological Process	GO:0048667	cell morphogenesis involved in neuron differentiation	0.000685722	0.0223772	45	153	198	379
GO:0060348 bone development	92	0.0225778	1.512	0.568	Biological Process	GO:0060348	bone development	0.000693807	0.0225778	17	75	92	162
GO:0016298 lipase activity	57	0.046474	0.934	0.613	Molecular Function	GO:0016298	lipase activity	0.000716422	0.046474	24	33	57	93
GO:0043178 alcohol binding	57	0.046474	0.934	0.613	Molecular Function	GO:0043178	alcohol binding	0.000716422	0.046474	23	34	57	93
GO:0055085 transmembrane transport	551	0.0232657	9.058	0.486	Biological Process	GO:0055085	transmembrane transport	0.000716942	0.0232657	173	378	551	1134
GO:0022008 neurogenesis	527	0.0233115	8.663	0.487	Biological Process	GO:0022008	neurogenesis	0.000720355	0.0233115	162	365	527	1082
GO:0030099 myeloid cell differentiation	132	0.0236518	2.17	0.543	Biological Process	GO:0030099	myeloid cell differentiation	0.000732902	0.0236518	17	115	132	243
GO:0030279 negative regulation of ossification	32	0.0237387	0.526	0.681	Biological Process	GO:0030279	negative regulation of ossification	0.000739668	0.0237387	3	29	32	47
GO:0051899 membrane depolarization	32	0.0237387	0.526	0.681	Biological Process	GO:0051899	membrane depolarization	0.000739668	0.0237387	3	29	32	47
GO:0090322 regulation of superoxide metabolic process	15	0.0239526	0.247	0.833	Biological Process	GO:0090322	regulation of superoxide metabolic process	0.000748389	0.0239526	1	14	15	18
GO:0000166 nucleotide binding	828	0.0469039	13.563	0.479	Molecular Function	GO:0000166	nucleotide binding	0.000754486	0.0469039	292	536	828	1728
GO:1901265 nucleoside phosphate binding	828	0.0469039	13.563	0.479	Molecular Function	GO:1901265	nucleoside phosphate binding	0.000754486	0.0469039	292	536	828	1728
GO:0035335 peptidyl-tyrosine dephosphorylation	54	0.0246053	0.888	0.614	Biological Process	GO:0035335	peptidyl-tyrosine dephosphorylation	0.000771239	0.0246053	19	35	54	88
GO:0061024 membrane organization	340	0.0246053	5.589	0.5	Biological Process	GO:0061024	membrane organization	0.000773007	0.0246053	119	221	340	680
GO:0044255 cellular lipid metabolic process	347	0.0246715	5.704	0.499	Biological Process	GO:0044255	cellular lipid metabolic process	0.000777205	0.0246715	109	238	347	695
GO:0010563 negative regulation of phosphorus metabolic process	200	0.0247375	3.288	0.521	Biological Process	GO:0010563	negative regulation of phosphorus metabolic process	0.000790213	0.0247375	50	150	200	384
GO:0045936 negative regulation of phosphate metabolic process	200	0.0247375	3.288	0.521	Biological Process	GO:0045936	negative regulation of phosphate metabolic process	0.000790213	0.0247375	50	150	200	384
GO:0003179 heart valve morphogenesis	24	0.0247375	0.395	0.727	Biological Process	GO:0003179	heart valve morphogenesis	0.000792025	0.0247375	4	20	24	33
GO:0006809 nitric oxide biosynthetic process	24	0.0247375	0.395	0.727	Biological Process	GO:0006809	nitric oxide biosynthetic process	0.000792025	0.0247375	5	19	24	33
GO:0046209 nitric oxide metabolic process	24	0.0247375	0.395	0.727	Biological Process	GO:0046209	nitric oxide metabolic process	0.000792025	0.0247375	5	19	24	33
GO:0048483 autonomic nervous system development	24	0.0247375	0.395	0.727	Biological Process	GO:0048483	autonomic nervous system development	0.000792025	0.0247375	3	21	24	33
GO:0001736 establishment of planar polarity	28	0.0247497	0.46	0.7	Biological Process	GO:0001736	establishment of planar polarity	0.000798787	0.0247497	8	20	28	40
GO:0007164 establishment of tissue polarity	28	0.0247497	0.46	0.7	Biological Process	GO:0007164	establishment of tissue polarity	0.000798787	0.0247497	8	20	28	40
GO:0031663 lipopolysaccharide-mediated signaling pathway	28	0.0247497	0.46	0.7	Biological Process	GO:0031663	lipopolysaccharide-mediated signaling pathway	0.000798787	0.0247497	1	27	28	40
GO:0003779 actin binding	157	0.0494223	2.572	0.536	Molecular Function	GO:0003779	actin binding	0.000816092	0.0494223	38	119	157	293
GO:0005924 cell-substrate adherens junction	65	0.0198561	1.039	0.596	Cellular Component	GO:0005924	cell-substrate adherens junction	0.000819682	0.0198561	11	54	65	109
GO:0008092 cytoskeletal protein binding	339	0.0494223	5.553	0.503	Molecular Function	GO:0008092	cytoskeletal protein binding	0.000828121	0.0494223	123	216	339	674
GO:0030055 cell-substrate junction	66	0.0199371	1.055	0.595	Cellular Component	GO:0030055	cell-substrate junction	0.000837214	0.0199371	12	54	66	111
GO:0021819 layer formation in cerebral cortex	11	0.0264892	0.181	0.917	Biological Process	GO:0021819	layer formation in cerebral cortex	0.000859478	0.0264892	5	6	11	12
GO:0031268 pseudopodium organization	11	0.0264892	0.181	0.917	Biological Process	GO:0031268	pseudopodium organization	0.000859478	0.0264892	1	10	11	12
GO:0060541 respiratory system development	79	0.0266998	1.299	0.577	Biological Process	GO:0060541	respiratory system development	0.000872158	0.0266998	16	63	79	137
GO:0021955 central nervous system neuron axonogenesis	21	0.0266998	0.345	0.75	Biological Process	GO:0021955	central nervous system neuron axonogenesis	0.000873187	0.0266998	7	14	21	28
GO:0048002 antigen processing and presentation of peptide antigen	21	0.0266998	0.345	0.75	Biological Process	GO:0048002	antigen processing and presentation of peptide antigen	0.000873187	0.0266998	2	19	21	28
GO:0034142 toll-like receptor 4 signaling pathway	18	0.0268216	0.296	0.783	Biological Process	GO:0034142	toll-like receptor 4 signaling pathway	0.000881774	0.0268216	1	17	18	23
GO:0060674 placenta blood vessel development	18	0.0268216	0.296	0.783	Biological Process	GO:0060674	placenta blood vessel development	0.000881774	0.0268216	2	16	18	23
GO:0031638 zymogen activation	48	0.027481	0.789	0.623	Biological Process	GO:0031638	zymogen activation	0.000905811	0.027481	9	39	48	77
GO:0033673 negative regulation of kinase activity	94	0.0275359	1.545	0.563	Biological Process	GO:0033673	negative regulation of kinase activity	0.000909983	0.0275359	24	70	94	167
GO:0001890 placenta development	61	0.0283925	1.003	0.598	Biological Process	GO:0001890	placenta development	0.000940729	0.0283925	13	48	61	102
GO:0072511 divalent inorganic cation transport	161	0.029076	2.647	0.53	Biological Process	GO:0072511	divalent inorganic cation transport	0.000965872	0.029076	45	116	161	304
GO:0007224 smoothened signaling pathway	64	0.0299933	1.052	0.593	Biological Process	GO:0007224	smoothened signaling pathway	0.00099892	0.0299933	31	33	64	108
GO:0006732 coenzyme metabolic process	121	0.0301853	1.989	0.545	Biological Process	GO:0006732	coenzyme metabolic process	0.0010079	0.0301853	25	96	121	222
GO:0034220 ion transmembrane transport	394	0.0302854	6.477	0.494	Biological Process	GO:0034220	ion transmembrane transport	0.00101398	0.0302854	121	273	394	798
GO:0031226 intrinsic component of plasma membrane	448	0.0237899	7.162	0.492	Cellular Component	GO:0031226	intrinsic component of plasma membrane	0.00101594	0.0237899	118	330	448	911
GO:0044282 small molecule catabolic process	120	0.0302854	1.973	0.545	Biological Process	GO:0044282	small molecule catabolic process	0.00101645	0.0302854	25	95	120	220
GO:0051049 regulation of transport	524	0.030305	8.614	0.486	Biological Process	GO:0051049	regulation of transport	0.00102231	0.030305	137	387	524	1079
GO:0045807 positive regulation of endocytosis	51	0.030305	0.838	0.614	Biological Process	GO:0045807	positive regulation of endocytosis	0.00102247	0.030305	8	43	51	83
GO:0032102 negative regulation of response to external stimulus	119	0.030305	1.956	0.546	Biological Process	GO:0032102	negative regulation of response to external stimulus	0.00102491	0.030305	24	95	119	218
GO:0007179 transforming growth factor beta receptor signaling pathway	66	0.0304639	1.085	0.589	Biological Process	GO:0007179	transforming growth factor beta receptor signaling pathway	0.0010329	0.0304639	9	57	66	112
GO:0060627 regulation of vesicle-mediated transport	169	0.0306804	2.778	0.526	Biological Process	GO:0060627	regulation of vesicle-mediated transport	0.00104287	0.0306804	49	120	169	321
GO:0034097 response to cytokine	292	0.0307243	4.8	0.503	Biological Process	GO:0034097	response to cytokine	0.001047	0.0307243	51	241	292	580
GO:0044238 primary metabolic process	3534	0.0308209	58.096	0.452	Biological Process	GO:0044238	primary metabolic process	0.00105294	0.0308209	1209	2325	3534	7823
GO:0006909 phagocytosis	68	0.0310408	1.118	0.586	Biological Process	GO:0006909	phagocytosis	0.00106311	0.0310408	9	59	68	116
GO:0012501 programmed cell death	503	0.03145	8.269	0.486	Biological Process	GO:0012501	programmed cell death	0.00107983	0.03145	120	383	503	1034
GO:0030500 regulation of bone mineralization	36	0.0316717	0.592	0.655	Biological Process	GO:0030500	regulation of bone mineralization	0.00109016	0.0316717	4	32	36	55
GO:0098840 protein transport along microtubule	22	0.0317329	0.362	0.733	Biological Process	GO:0098840	protein transport along microtubule	0.00109499	0.0317329	18	4	22	30
GO:0031225 anchored component of membrane	30	0.0255004	0.48	0.682	Cellular Component	GO:0031225	anchored component of membrane	0.00112174	0.0255004	8	22	30	44
GO:0098805 whole membrane	512	0.0255004	8.185	0.488	Cellular Component	GO:0098805	whole membrane	0.00112528	0.0255004	164	348	512	1050
GO:0019722 calcium-mediated signaling	74	0.0327362	1.217	0.578	Biological Process	GO:0019722	calcium-mediated signaling	0.00113242	0.0327362	16	58	74	128
GO:0002920 regulation of humoral immune response	16	0.0328384	0.263	0.8	Biological Process	GO:0002920	regulation of humoral immune response	0.00114159	0.0328384	6	10	16	20
GO:0035235 ionotropic glutamate receptor signaling pathway	16	0.0328384	0.263	0.8	Biological Process	GO:0035235	ionotropic glutamate receptor signaling pathway	0.00114159	0.0328384	6	10	16	20
GO:0031410 cytoplasmic vesicle	334	0.0259929	5.34	0.5	Cellular Component	GO:0031410	cytoplasmic vesicle	0.00116552	0.0259929	121	213	334	668
GO:0090130 tissue migration	97	0.0335474	1.595	0.557	Biological Process	GO:0090130	tissue migration	0.00117085	0.0335474	13	84	97	174
GO:0035050 embryonic heart tube development	37	0.0335474	0.608	0.649	Biological Process	GO:0035050	embryonic heart tube development	0.00117686	0.0335474	11	26	37	57
GO:0010631 epithelial cell migration	95	0.0335474	1.562	0.559	Biological Process	GO:0010631	epithelial cell migration	0.00117798	0.0335474	12	83	95	170
GO:0090132 epithelium migration	95	0.0335474	1.562	0.559	Biological Process	GO:0090132	epithelium migration	0.00117798	0.0335474	12	83	95	170
GO:0070838 divalent metal ion transport	160	0.0335474	2.63	0.528	Biological Process	GO:0070838	divalent metal ion transport	0.00118118	0.0335474	45	115	160	303
GO:0010799 regulation of peptidyl-threonine phosphorylation	19	0.0335474	0.312	0.76	Biological Process	GO:0010799	regulation of peptidyl-threonine phosphorylation	0.00118352	0.0335474	4	15	19	25
GO:0030863 cortical cytoskeleton	43	0.0261331	0.687	0.632	Cellular Component	GO:0030863	cortical cytoskeleton	0.00119041	0.0261331	10	33	43	68
GO:1903530 regulation of secretion by cell	225	0.0336733	3.699	0.513	Biological Process	GO:1903530	regulation of secretion by cell	0.00119085	0.0336733	62	163	225	439
GO:0009790 embryo development	363	0.0344428	5.967	0.495	Biological Process	GO:0009790	embryo development	0.00122102	0.0344428	101	262	363	733
GO:0043231 intracellular membrane-bounded organelle	3431	0.0270366	54.852	0.454	Cellular Component	GO:0043231	intracellular membrane-bounded organelle	0.0012508	0.0270366	1238	2193	3431	7560
GO:0071822 protein complex subunit organization	569	0.0354046	9.354	0.483	Biological Process	GO:0071822	protein complex subunit organization	0.00125815	0.0354046	213	356	569	1179
GO:0032101 regulation of response to external stimulus	273	0.0355049	4.488	0.505	Biological Process	GO:0032101	regulation of response to external stimulus	0.00126477	0.0355049	54	219	273	541
GO:0072073 kidney epithelium development	59	0.0357171	0.97	0.596	Biological Process	GO:0072073	kidney epithelium development	0.00127539	0.0357171	11	48	59	99
GO:0061180 mammary gland epithelium development	32	0.0359436	0.526	0.667	Biological Process	GO:0061180	mammary gland epithelium development	0.00128657	0.0359436	6	26	32	48
GO:0007140 male meiosis	23	0.0369522	0.378	0.719	Biological Process	GO:0007140	male meiosis	0.00132901	0.0369522	20	3	23	32
GO:0048260 positive regulation of receptor-mediated endocytosis	23	0.0369522	0.378	0.719	Biological Process	GO:0048260	positive regulation of receptor-mediated endocytosis	0.00132901	0.0369522	3	20	23	32
GO:0006470 protein dephosphorylation	150	0.0374727	2.466	0.53	Biological Process	GO:0006470	protein dephosphorylation	0.00135095	0.0374727	53	97	150	283
GO:0045859 regulation of protein kinase activity	260	0.0380339	4.274	0.506	Biological Process	GO:0045859	regulation of protein kinase activity	0.00137444	0.0380339	71	189	260	514
GO:0048589 developmental growth	216	0.0380818	3.551	0.513	Biological Process	GO:0048589	developmental growth	0.00137944	0.0380818	54	162	216	421
GO:0050817 coagulation	64	0.0382474	1.052	0.587	Biological Process	GO:0050817	coagulation	0.00138873	0.0382474	14	50	64	109
GO:0031503 protein complex localization	33	0.0383617	0.542	0.66	Biological Process	GO:0031503	protein complex localization	0.00140931	0.0383617	20	13	33	50
GO:0002921 negative regulation of humoral immune response	8	0.0383617	0.132	1	Biological Process	GO:0002921	negative regulation of humoral immune response	0.00140934	0.0383617	2	6	8	8
GO:0015808 L-alanine transport	8	0.0383617	0.132	1	Biological Process	GO:0015808	L-alanine transport	0.00140934	0.0383617	4	4	8	8
GO:0030449 regulation of complement activation	8	0.0383617	0.132	1	Biological Process	GO:0030449	regulation of complement activation	0.00140934	0.0383617	1	7	8	8
GO:0033539 fatty acid beta-oxidation using acyl-CoA dehydrogenase	8	0.0383617	0.132	1	Biological Process	GO:0033539	fatty acid beta-oxidation using acyl-CoA dehydrogenase	0.00140934	0.0383617	0	8	8	8
GO:0010035 response to inorganic substance	130	0.0384653	2.137	0.537	Biological Process	GO:0010035	response to inorganic substance	0.00141645	0.0384653	34	96	130	242
GO:0009566 fertilization	66	0.0385358	1.085	0.584	Biological Process	GO:0009566	fertilization	0.00142486	0.0385358	53	13	66	113
GO:0002691 regulation of cellular extravasation	14	0.0385358	0.23	0.824	Biological Process	GO:0002691	regulation of cellular extravasation	0.00143227	0.0385358	1	13	14	17
GO:0007130 synaptonemal complex assembly	14	0.0385358	0.23	0.824	Biological Process	GO:0007130	synaptonemal complex assembly	0.00143227	0.0385358	13	1	14	17
GO:0060292 long term synaptic depression	14	0.0385358	0.23	0.824	Biological Process	GO:0060292	long term synaptic depression	0.00143227	0.0385358	7	7	14	17
GO:0033036 macromolecule localization	892	0.0392296	14.664	0.472	Biological Process	GO:0033036	macromolecule localization	0.00146452	0.0392296	325	567	892	1889
GO:0050922 negative regulation of chemotaxis	28	0.0392296	0.46	0.683	Biological Process	GO:0050922	negative regulation of chemotaxis	0.0014648	0.0392296	3	25	28	41
GO:0030324 lung development	70	0.0396119	1.151	0.579	Biological Process	GO:0030324	lung development	0.00148247	0.0396119	13	57	70	121
GO:0051093 negative regulation of developmental process	302	0.0396219	4.965	0.5	Biological Process	GO:0051093	negative regulation of developmental process	0.00148625	0.0396219	63	239	302	604
GO:0060341 regulation of cellular localization	391	0.0397814	6.428	0.492	Biological Process	GO:0060341	regulation of cellular localization	0.00149564	0.0397814	113	278	391	795
GO:0051046 regulation of secretion	238	0.0398006	3.913	0.509	Biological Process	GO:0051046	regulation of secretion	0.00149995	0.0398006	64	174	238	468
GO:0046578 regulation of Ras protein signal transduction	72	0.0398006	1.184	0.576	Biological Process	GO:0046578	regulation of Ras protein signal transduction	0.00150443	0.0398006	20	52	72	125
GO:0060071 Wnt signaling pathway, planar cell polarity pathway	20	0.0398006	0.329	0.741	Biological Process	GO:0060071	Wnt signaling pathway, planar cell polarity pathway	0.00151003	0.0398006	2	18	20	27
GO:0061028 establishment of endothelial barrier	20	0.0398006	0.329	0.741	Biological Process	GO:0061028	establishment of endothelial barrier	0.00151003	0.0398006	1	19	20	27
GO:0001738 morphogenesis of a polarized epithelium	34	0.0402546	0.559	0.654	Biological Process	GO:0001738	morphogenesis of a polarized epithelium	0.00153071	0.0402546	9	25	34	52
GO:0048568 embryonic organ development	167	0.0403345	2.745	0.524	Biological Process	GO:0048568	embryonic organ development	0.00153721	0.0403345	39	128	167	319
GO:0031330 negative regulation of cellular catabolic process	79	0.0404483	1.299	0.568	Biological Process	GO:0031330	negative regulation of cellular catabolic process	0.00154972	0.0404483	32	47	79	139
GO:0071559 response to transforming growth factor beta	79	0.0404483	1.299	0.568	Biological Process	GO:0071559	response to transforming growth factor beta	0.00154972	0.0404483	10	69	79	139
GO:0006469 negative regulation of protein kinase activity	87	0.0404483	1.43	0.561	Biological Process	GO:0006469	negative regulation of protein kinase activity	0.00155197	0.0404483	21	66	87	155
GO:1903046 meiotic cell cycle process	85	0.040452	1.397	0.563	Biological Process	GO:1903046	meiotic cell cycle process	0.00155558	0.040452	72	13	85	151
GO:0098858 actin-based cell projection	64	0.0332154	1.023	0.587	Cellular Component	GO:0098858	actin-based cell projection	0.0015603	0.0332154	25	39	64	109
GO:0019369 arachidonic acid metabolic process	17	0.0409864	0.279	0.773	Biological Process	GO:0019369	arachidonic acid metabolic process	0.00158906	0.0409864	6	11	17	22
GO:0021952 central nervous system projection neuron axonogenesis	17	0.0409864	0.279	0.773	Biological Process	GO:0021952	central nervous system projection neuron axonogenesis	0.00158906	0.0409864	5	12	17	22
GO:0022617 extracellular matrix disassembly	17	0.0409864	0.279	0.773	Biological Process	GO:0022617	extracellular matrix disassembly	0.00158906	0.0409864	6	11	17	22
GO:1902679 negative regulation of RNA biosynthetic process	456	0.0409864	7.496	0.487	Biological Process	GO:1902679	negative regulation of RNA biosynthetic process	0.0015902	0.0409864	137	319	456	936
GO:0045597 positive regulation of cell differentiation	304	0.0419003	4.998	0.499	Biological Process	GO:0045597	positive regulation of cell differentiation	0.00162926	0.0419003	84	220	304	609
GO:0006308 DNA catabolic process	29	0.0420599	0.477	0.674	Biological Process	GO:0006308	DNA catabolic process	0.00163907	0.0420599	14	15	29	43
GO:0010942 positive regulation of cell death	185	0.0421516	3.041	0.518	Biological Process	GO:0010942	positive regulation of cell death	0.00164627	0.0421516	33	152	185	357
GO:0032970 regulation of actin filament-based process	134	0.0423036	2.203	0.534	Biological Process	GO:0032970	regulation of actin filament-based process	0.00165583	0.0423036	25	109	134	251
GO:0051050 positive regulation of transport	263	0.0437928	4.324	0.504	Biological Process	GO:0051050	positive regulation of transport	0.00171788	0.0437928	64	199	263	522
GO:1900046 regulation of hemostasis	36	0.0449464	0.592	0.643	Biological Process	GO:1900046	regulation of hemostasis	0.00176699	0.0449464	9	27	36	56
GO:0006979 response to oxidative stress	128	0.0449874	2.104	0.536	Biological Process	GO:0006979	response to oxidative stress	0.00177902	0.0449874	31	97	128	239
GO:0043085 positive regulation of catalytic activity	449	0.0449874	7.381	0.487	Biological Process	GO:0043085	positive regulation of catalytic activity	0.00178851	0.0449874	122	327	449	922
GO:0006790 sulfur compound metabolic process	106	0.0449874	1.743	0.546	Biological Process	GO:0006790	sulfur compound metabolic process	0.00179273	0.0449874	19	87	106	194
GO:0000185 activation of MAPKKK activity	10	0.0449874	0.164	0.909	Biological Process	GO:0000185	activation of MAPKKK activity	0.00180082	0.0449874	0	10	10	11
GO:0090177 establishment of planar polarity involved in neural tube closure	10	0.0449874	0.164	0.909	Biological Process	GO:0090177	establishment of planar polarity involved in neural tube closure	0.00180082	0.0449874	0	10	10	11
GO:1903779 regulation of cardiac conduction	10	0.0449874	0.164	0.909	Biological Process	GO:1903779	regulation of cardiac conduction	0.00180082	0.0449874	2	8	10	11
GO:0002224 toll-like receptor signaling pathway	45	0.0449874	0.74	0.616	Biological Process	GO:0002224	toll-like receptor signaling pathway	0.00180164	0.0449874	5	40	45	73
GO:0003158 endothelium development	45	0.0449874	0.74	0.616	Biological Process	GO:0003158	endothelium development	0.00180164	0.0449874	4	41	45	73
GO:0055086 nucleobase-containing small molecule metabolic process	209	0.0449874	3.436	0.512	Biological Process	GO:0055086	nucleobase-containing small molecule metabolic process	0.00180336	0.0449874	42	167	209	408
GO:0048521 negative regulation of behavior	30	0.0451189	0.493	0.667	Biological Process	GO:0048521	negative regulation of behavior	0.0018125	0.0451189	4	26	30	45
GO:0001775 cell activation	290	0.0453725	4.767	0.5	Biological Process	GO:0001775	cell activation	0.00182659	0.0453725	48	242	290	580
GO:0032956 regulation of actin cytoskeleton organization	125	0.0455528	2.055	0.536	Biological Process	GO:0032956	regulation of actin cytoskeleton organization	0.00184194	0.0455528	24	101	125	233
GO:0002686 negative regulation of leukocyte migration	21	0.0455528	0.345	0.724	Biological Process	GO:0002686	negative regulation of leukocyte migration	0.00185339	0.0455528	4	17	21	29
GO:0042073 intraciliary transport	21	0.0455528	0.345	0.724	Biological Process	GO:0042073	intraciliary transport	0.00185339	0.0455528	18	3	21	29
GO:0071260 cellular response to mechanical stimulus	21	0.0455528	0.345	0.724	Biological Process	GO:0071260	cellular response to mechanical stimulus	0.00185339	0.0455528	2	19	21	29
GO:0072210 metanephric nephron development	21	0.0455528	0.345	0.724	Biological Process	GO:0072210	metanephric nephron development	0.00185339	0.0455528	3	18	21	29
GO:0006915 apoptotic process	488	0.0456323	8.022	0.485	Biological Process	GO:0006915	apoptotic process	0.00186229	0.0456323	114	374	488	1007
GO:0007596 blood coagulation	62	0.0456323	1.019	0.585	Biological Process	GO:0007596	blood coagulation	0.00186446	0.0456323	13	49	62	106
GO:0042101 T cell receptor complex	10	0.0391243	0.16	0.909	Cellular Component	GO:0042101	T cell receptor complex	0.00186571	0.0391243	1	9	10	11
GO:0019932 second-messenger-mediated signaling	100	0.045746	1.644	0.549	Biological Process	GO:0019932	second-messenger-mediated signaling	0.00187545	0.045746	23	77	100	182
GO:0009062 fatty acid catabolic process	37	0.045746	0.608	0.638	Biological Process	GO:0009062	fatty acid catabolic process	0.00188089	0.045746	5	32	37	58
GO:0050818 regulation of coagulation	37	0.045746	0.608	0.638	Biological Process	GO:0050818	regulation of coagulation	0.00188089	0.045746	9	28	37	58
GO:0048771 tissue remodeling	63	0.0457863	1.036	0.583	Biological Process	GO:0048771	tissue remodeling	0.00188647	0.0457863	4	59	63	108
GO:0009132 nucleoside diphosphate metabolic process	47	0.0467909	0.773	0.61	Biological Process	GO:0009132	nucleoside diphosphate metabolic process	0.00193188	0.0467909	13	34	47	77
GO:0003205 cardiac chamber development	67	0.0473206	1.101	0.578	Biological Process	GO:0003205	cardiac chamber development	0.00195781	0.0473206	10	57	67	116
GO:0043281 regulation of cysteine-type endopeptidase activity involved in apoptotic process	68	0.0475579	1.118	0.576	Biological Process	GO:0043281	regulation of cysteine-type endopeptidase activity involved in apoptotic process	0.00197171	0.0475579	11	57	68	118
GO:0050796 regulation of insulin secretion	48	0.0479627	0.789	0.608	Biological Process	GO:0050796	regulation of insulin secretion	0.00199261	0.0479627	11	37	48	79
GO:0048863 stem cell differentiation	117	0.0483352	1.923	0.539	Biological Process	GO:0048863	stem cell differentiation	0.00201224	0.0483352	23	94	117	217
GO:0045137 development of primary sexual characteristics	75	0.0486085	1.233	0.568	Biological Process	GO:0045137	development of primary sexual characteristics	0.00203037	0.0486085	23	52	75	132
GO:0071216 cellular response to biotic stimulus	76	0.0486085	1.249	0.567	Biological Process	GO:0071216	cellular response to biotic stimulus	0.0020338	0.0486085	9	67	76	134
GO:0071560 cellular response to transforming growth factor beta stimulus	77	0.0486085	1.266	0.566	Biological Process	GO:0071560	cellular response to transforming growth factor beta stimulus	0.00203613	0.0486085	10	67	77	136
GO:0001885 endothelial cell development	26	0.0491158	0.427	0.684	Biological Process	GO:0001885	endothelial cell development	0.00206637	0.0491158	2	24	26	38
GO:2000378 negative regulation of reactive oxygen species metabolic process	26	0.0491158	0.427	0.684	Biological Process	GO:2000378	negative regulation of reactive oxygen species metabolic process	0.00206637	0.0491158	11	15	26	38
GO:0001539 cilium or flagellum-dependent cell motility	18	0.0491158	0.296	0.75	Biological Process	GO:0001539	cilium or flagellum-dependent cell motility	0.00207425	0.0491158	16	2	18	24
GO:0060285 cilium-dependent cell motility	18	0.0491158	0.296	0.75	Biological Process	GO:0060285	cilium-dependent cell motility	0.00207425	0.0491158	16	2	18	24
GO:0009135 purine nucleoside diphosphate metabolic process	39	0.0493741	0.641	0.629	Biological Process	GO:0009135	purine nucleoside diphosphate metabolic process	0.00209833	0.0493741	9	30	39	62
GO:0009179 purine ribonucleoside diphosphate metabolic process	39	0.0493741	0.641	0.629	Biological Process	GO:0009179	purine ribonucleoside diphosphate metabolic process	0.00209833	0.0493741	9	30	39	62
GO:0009185 ribonucleoside diphosphate metabolic process	39	0.0493741	0.641	0.629	Biological Process	GO:0009185	ribonucleoside diphosphate metabolic process	0.00209833	0.0493741	9	30	39	62
GO:0070193 synaptonemal complex organization	15	0.0493741	0.247	0.789	Biological Process	GO:0070193	synaptonemal complex organization	0.00210211	0.0493741	14	1	15	19
GO:0006520 cellular amino acid metabolic process	130	0.049735	2.137	0.533	Biological Process	GO:0006520	cellular amino acid metabolic process	0.00212174	0.049735	33	97	130	244
GO:0030175 filopodium	31	0.0441318	0.496	0.66	Cellular Component	GO:0030175	filopodium	0.00213592	0.0441318	11	20	31	47
GO:0016311 dephosphorylation	189	0.0499791	3.107	0.515	Biological Process	GO:0016311	dephosphorylation	0.00213645	0.0499791	69	120	189	367
GO:0030990 intraciliary transport particle	18	0.0445074	0.288	0.75	Cellular Component	GO:0030990	intraciliary transport particle	0.00218577	0.0445074	17	1	18	24
GO:0044450 microtubule organizing center part	93	0.0452067	1.487	0.554	Cellular Component	GO:0044450	microtubule organizing center part	0.00225229	0.0452067	69	24	93	168
GO:0031252 cell leading edge	114	0.0480643	1.823	0.54	Cellular Component	GO:0031252	cell leading edge	0.00242887	0.0480643	26	88	114	211

## Sheet: La vs Lb
id	num	qvalue	per	ratio	class	ID	Descrption	Pvalue	Qvalue	Up	Down	fg_num	bg_num
GO:0048856 anatomical structure development	1701	2.32874e-18	30.577	0.471	Biological Process	GO:0048856	anatomical structure development	2.04995e-22	2.32874e-18	611	1090	1701	3612
GO:0032502 developmental process	1833	3.99513e-18	32.95	0.466	Biological Process	GO:0032502	developmental process	7.03368e-22	3.99513e-18	660	1173	1833	3932
GO:0044767 single-organism developmental process	1808	6.06614e-18	32.5	0.466	Biological Process	GO:0044767	single-organism developmental process	1.60197e-21	6.06614e-18	649	1159	1808	3878
GO:0048869 cellular developmental process	1308	1.99241e-14	23.512	0.475	Biological Process	GO:0048869	cellular developmental process	7.01553e-18	1.99241e-14	481	827	1308	2756
GO:0007166 cell surface receptor signaling pathway	880	4.64778e-13	15.819	0.491	Biological Process	GO:0007166	cell surface receptor signaling pathway	2.44706e-16	4.64778e-13	207	673	880	1791
GO:0044707 single-multicellular organism process	1778	4.64778e-13	31.961	0.457	Biological Process	GO:0044707	single-multicellular organism process	2.82568e-16	4.64778e-13	546	1232	1778	3891
GO:0006928 movement of cell or subcellular component	661	4.64778e-13	11.882	0.509	Biological Process	GO:0006928	movement of cell or subcellular component	2.86395e-16	4.64778e-13	212	449	661	1299
GO:0009653 anatomical structure morphogenesis	949	5.59308e-13	17.059	0.486	Biological Process	GO:0009653	anatomical structure morphogenesis	3.93879e-16	5.59308e-13	310	639	949	1951
GO:0044702 single organism reproductive process	404	7.56098e-13	7.262	0.545	Biological Process	GO:0044702	single organism reproductive process	5.99021e-16	7.56098e-13	256	148	404	741
GO:0005488 binding	4456	2.30539e-12	79.586	0.425	Molecular Function	GO:0005488	binding	8.06644e-16	2.30539e-12	1760	2696	4456	10479
GO:0040011 locomotion	594	2.52565e-12	10.678	0.512	Biological Process	GO:0040011	locomotion	2.37832e-15	2.52565e-12	154	440	594	1160
GO:0000003 reproduction	424	2.52565e-12	7.622	0.537	Biological Process	GO:0000003	reproduction	2.56158e-15	2.52565e-12	263	161	424	789
GO:0022414 reproductive process	423	2.52565e-12	7.604	0.537	Biological Process	GO:0022414	reproductive process	2.66794e-15	2.52565e-12	262	161	423	787
GO:0044459 plasma membrane part	801	7.36491e-12	14.021	0.493	Cellular Component	GO:0044459	plasma membrane part	5.36801e-15	7.36491e-12	228	573	801	1624
GO:0032989 cellular component morphogenesis	532	7.75938e-12	9.563	0.517	Biological Process	GO:0032989	cellular component morphogenesis	8.87958e-15	7.75938e-12	215	317	532	1029
GO:0032504 multicellular organism reproduction	253	8.9847e-12	4.548	0.583	Biological Process	GO:0032504	multicellular organism reproduction	1.10727e-14	8.9847e-12	169	84	253	434
GO:0007275 multicellular organism development	1466	2.06491e-11	26.353	0.46	Biological Process	GO:0007275	multicellular organism development	2.72655e-14	2.06491e-11	466	1000	1466	3184
GO:0044703 multi-organism reproductive process	288	2.07564e-11	5.177	0.566	Biological Process	GO:0044703	multi-organism reproductive process	2.92344e-14	2.07564e-11	197	91	288	509
GO:0000902 cell morphogenesis	497	2.33092e-11	8.934	0.519	Biological Process	GO:0000902	cell morphogenesis	3.48817e-14	2.33092e-11	195	302	497	958
GO:0048731 system development	1348	2.78505e-11	24.232	0.463	Biological Process	GO:0048731	system development	4.41293e-14	2.78505e-11	419	929	1348	2909
GO:0030030 cell projection organization	494	3.80294e-11	8.88	0.518	Biological Process	GO:0030030	cell projection organization	6.36056e-14	3.80294e-11	223	271	494	954
GO:0048870 cell motility	516	3.93021e-11	9.276	0.514	Biological Process	GO:0048870	cell motility	7.26535e-14	3.93021e-11	133	383	516	1003
GO:0051674 localization of cell	516	3.93021e-11	9.276	0.514	Biological Process	GO:0051674	localization of cell	7.26535e-14	3.93021e-11	133	383	516	1003
GO:0048609 multicellular organismal reproductive process	245	4.14349e-11	4.404	0.579	Biological Process	GO:0048609	multicellular organismal reproductive process	8.02436e-14	4.14349e-11	164	81	245	423
GO:0005515 protein binding	2827	1.2076e-10	50.491	0.44	Molecular Function	GO:0005515	protein binding	8.45064e-14	1.2076e-10	1047	1780	2827	6430
GO:0097223 sperm part	89	1.67628e-10	1.558	0.73	Cellular Component	GO:0097223	sperm part	2.44355e-13	1.67628e-10	77	12	89	122
GO:0030154 cell differentiation	1168	1.22728e-10	20.996	0.467	Biological Process	GO:0030154	cell differentiation	2.48482e-13	1.22728e-10	391	777	1168	2499
GO:0019953 sexual reproduction	255	1.25303e-10	4.584	0.57	Biological Process	GO:0019953	sexual reproduction	2.64725e-13	1.25303e-10	189	66	255	447
GO:0042995 cell projection	609	1.88542e-10	10.66	0.501	Cellular Component	GO:0042995	cell projection	4.12263e-13	1.88542e-10	309	300	609	1215
GO:0048232 male gamete generation	158	4.12933e-10	2.84	0.622	Biological Process	GO:0048232	male gamete generation	9.33965e-13	4.12933e-10	134	24	158	254
GO:0007276 gamete generation	207	4.12933e-10	3.721	0.588	Biological Process	GO:0007276	gamete generation	9.45093e-13	4.12933e-10	155	52	207	352
GO:0002376 immune system process	703	7.19052e-10	12.637	0.489	Biological Process	GO:0002376	immune system process	1.70901e-12	7.19052e-10	129	574	703	1438
GO:0007283 spermatogenesis	154	2.2516e-09	2.768	0.616	Biological Process	GO:0007283	spermatogenesis	5.54972e-12	2.2516e-09	131	23	154	250
GO:0022610 biological adhesion	462	2.44809e-09	8.305	0.511	Biological Process	GO:0022610	biological adhesion	6.24953e-12	2.44809e-09	67	395	462	904
GO:0007155 cell adhesion	458	3.52129e-09	8.233	0.511	Biological Process	GO:0007155	cell adhesion	9.29919e-12	3.52129e-09	67	391	458	897
GO:0051704 multi-organism process	582	4.29532e-09	10.462	0.495	Biological Process	GO:0051704	multi-organism process	1.17214e-11	4.29532e-09	266	316	582	1175
GO:0005929 cilium	220	4.39177e-09	3.851	0.571	Cellular Component	GO:0005929	cilium	1.2804e-11	4.39177e-09	184	36	220	385
GO:0051239 regulation of multicellular organismal process	889	5.89107e-09	15.981	0.473	Biological Process	GO:0051239	regulation of multicellular organismal process	1.65946e-11	5.89107e-09	210	679	889	1879
GO:0072358 cardiovascular system development	351	8.92172e-09	6.31	0.526	Biological Process	GO:0072358	cardiovascular system development	2.67023e-11	8.92172e-09	78	273	351	667
GO:0072359 circulatory system development	351	8.92172e-09	6.31	0.526	Biological Process	GO:0072359	circulatory system development	2.67023e-11	8.92172e-09	78	273	351	667
GO:0016477 cell migration	456	2.18274e-08	8.197	0.506	Biological Process	GO:0016477	cell migration	6.72499e-11	2.18274e-08	82	374	456	902
GO:0032879 regulation of localization	811	4.30647e-08	14.578	0.473	Biological Process	GO:0032879	regulation of localization	1.36473e-10	4.30647e-08	235	576	811	1713
GO:0048513 animal organ development	970	4.38741e-08	17.437	0.466	Biological Process	GO:0048513	animal organ development	1.46756e-10	4.38741e-08	293	677	970	2083
GO:0048858 cell projection morphogenesis	327	4.38741e-08	5.878	0.526	Biological Process	GO:0048858	cell projection morphogenesis	1.52798e-10	4.38741e-08	157	170	327	622
GO:0048519 negative regulation of biological process	1511	4.38741e-08	27.162	0.449	Biological Process	GO:0048519	negative regulation of biological process	1.53068e-10	4.38741e-08	498	1013	1511	3363
GO:0048468 cell development	716	4.38741e-08	12.871	0.479	Biological Process	GO:0048468	cell development	1.54486e-10	4.38741e-08	263	453	716	1495
GO:0044441 ciliary part	148	5.9292e-08	2.591	0.602	Cellular Component	GO:0044441	ciliary part	2.16079e-10	5.9292e-08	129	19	148	246
GO:0051179 localization	1901	6.72396e-08	34.172	0.441	Biological Process	GO:0051179	localization	2.42678e-10	6.72396e-08	703	1198	1901	4306
GO:0048646 anatomical structure formation involved in morphogenesis	418	6.74388e-08	7.514	0.507	Biological Process	GO:0048646	anatomical structure formation involved in morphogenesis	2.49334e-10	6.74388e-08	141	277	418	824
GO:0097014 ciliary plasm	56	6.02131e-08	0.98	0.767	Cellular Component	GO:0097014	ciliary plasm	2.63322e-10	6.02131e-08	52	4	56	73
GO:0044782 cilium organization	89	1.08186e-07	1.6	0.669	Biological Process	GO:0044782	cilium organization	4.09505e-10	1.08186e-07	83	6	89	133
GO:0005930 axoneme	55	9.14771e-08	0.963	0.764	Cellular Component	GO:0005930	axoneme	5.04854e-10	9.14771e-08	51	4	55	72
GO:0044463 cell projection part	299	9.14771e-08	5.234	0.529	Cellular Component	GO:0044463	cell projection part	5.33394e-10	9.14771e-08	187	112	299	565
GO:0050793 regulation of developmental process	789	1.45803e-07	14.183	0.472	Biological Process	GO:0050793	regulation of developmental process	5.64731e-10	1.45803e-07	203	586	789	1672
GO:0032990 cell part morphogenesis	330	1.79588e-07	5.932	0.52	Biological Process	GO:0032990	cell part morphogenesis	7.11394e-10	1.79588e-07	159	171	330	635
GO:0048518 positive regulation of biological process	1862	2.41841e-07	33.471	0.441	Biological Process	GO:0048518	positive regulation of biological process	9.79287e-10	2.41841e-07	587	1275	1862	4226
GO:0048523 negative regulation of cellular process	1414	2.48139e-07	25.418	0.449	Biological Process	GO:0048523	negative regulation of cellular process	1.02663e-09	2.48139e-07	469	945	1414	3149
GO:0009986 cell surface	282	1.59274e-07	4.936	0.531	Cellular Component	GO:0009986	cell surface	1.0448e-09	1.59274e-07	66	216	282	531
GO:0070887 cellular response to chemical stimulus	853	4.21358e-07	15.333	0.466	Biological Process	GO:0070887	cellular response to chemical stimulus	1.78039e-09	4.21358e-07	220	633	853	1829
GO:0016043 cellular component organization	1897	4.47629e-07	34.1	0.439	Biological Process	GO:0016043	cellular component organization	1.93079e-09	4.47629e-07	826	1071	1897	4318
GO:0048522 positive regulation of cellular process	1635	5.29427e-07	29.391	0.443	Biological Process	GO:0048522	positive regulation of cellular process	2.33023e-09	5.29427e-07	514	1121	1635	3687
GO:0005856 cytoskeleton	640	3.81408e-07	11.203	0.479	Cellular Component	GO:0005856	cytoskeleton	2.77994e-09	3.81408e-07	344	296	640	1336
GO:0060271 cilium morphogenesis	127	7.23555e-07	2.283	0.602	Biological Process	GO:0060271	cilium morphogenesis	3.24835e-09	7.23555e-07	111	16	127	211
GO:0022603 regulation of anatomical structure morphogenesis	353	8.04484e-07	6.345	0.509	Biological Process	GO:0022603	regulation of anatomical structure morphogenesis	3.6825e-09	8.04484e-07	78	275	353	693
GO:0031514 motile cilium	79	5.41706e-07	1.383	0.669	Cellular Component	GO:0031514	motile cilium	4.34313e-09	5.41706e-07	74	5	79	118
GO:0002682 regulation of immune system process	415	1.73085e-06	7.46	0.497	Biological Process	GO:0002682	regulation of immune system process	8.07528e-09	1.73085e-06	79	336	415	835
GO:0098609 cell-cell adhesion	313	1.89531e-06	5.626	0.514	Biological Process	GO:0098609	cell-cell adhesion	9.00942e-09	1.89531e-06	45	268	313	609
GO:0003006 developmental process involved in reproduction	238	1.93036e-06	4.278	0.534	Biological Process	GO:0003006	developmental process involved in reproduction	9.40382e-09	1.93036e-06	124	114	238	446
GO:0010033 response to organic substance	832	1.93036e-06	14.956	0.464	Biological Process	GO:0010033	response to organic substance	9.51585e-09	1.93036e-06	212	620	832	1793
GO:0030031 cell projection assembly	136	1.99391e-06	2.445	0.586	Biological Process	GO:0030031	cell projection assembly	1.00047e-08	1.99391e-06	72	64	136	232
GO:0010927 cellular component assembly involved in morphogenesis	104	2.03468e-06	1.869	0.619	Biological Process	GO:0010927	cellular component assembly involved in morphogenesis	1.03883e-08	2.03468e-06	82	22	104	168
GO:0051241 negative regulation of multicellular organismal process	353	2.98228e-06	6.345	0.504	Biological Process	GO:0051241	negative regulation of multicellular organismal process	1.5489e-08	2.98228e-06	66	287	353	700
GO:0007010 cytoskeleton organization	485	3.71366e-06	8.718	0.486	Biological Process	GO:0007010	cytoskeleton organization	1.96144e-08	3.71366e-06	223	262	485	998
GO:0043235 receptor complex	163	2.32009e-06	2.853	0.564	Cellular Component	GO:0043235	receptor complex	2.02924e-08	2.32009e-06	32	131	163	289
GO:0003341 cilium movement	42	3.88974e-06	0.755	0.778	Biological Process	GO:0003341	cilium movement	2.08868e-08	3.88974e-06	42	0	42	54
GO:0007507 heart development	188	4.78512e-06	3.379	0.548	Biological Process	GO:0007507	heart development	2.6116e-08	4.78512e-06	51	137	188	343
GO:0001669 acrosomal vesicle	46	2.8599e-06	0.805	0.754	Cellular Component	GO:0001669	acrosomal vesicle	2.70982e-08	2.8599e-06	36	10	46	61
GO:0022412 cellular process involved in reproduction in multicellular organism	124	6.53733e-06	2.229	0.588	Biological Process	GO:0022412	cellular process involved in reproduction in multicellular organism	3.62545e-08	6.53733e-06	94	30	124	211
GO:0035556 intracellular signal transduction	787	9.78159e-06	14.147	0.462	Biological Process	GO:0035556	intracellular signal transduction	5.51076e-08	9.78159e-06	237	550	787	1702
GO:0015630 microtubule cytoskeleton	399	5.7749e-06	6.984	0.494	Cellular Component	GO:0015630	microtubule cytoskeleton	5.89275e-08	5.7749e-06	276	123	399	808
GO:0005737 cytoplasm	3029	6.63584e-06	53.019	0.425	Cellular Component	GO:0005737	cytoplasm	7.25493e-08	6.63584e-06	1205	1824	3029	7122
GO:0001817 regulation of cytokine production	218	1.30279e-05	3.919	0.53	Biological Process	GO:0001817	regulation of cytokine production	7.45434e-08	1.30279e-05	40	178	218	411
GO:0001816 cytokine production	241	1.33754e-05	4.332	0.523	Biological Process	GO:0001816	cytokine production	7.77953e-08	1.33754e-05	45	196	241	461
GO:0035082 axoneme assembly	40	1.33754e-05	0.719	0.769	Biological Process	GO:0035082	axoneme assembly	7.88866e-08	1.33754e-05	38	2	40	52
GO:0071840 cellular component organization or biogenesis	1935	1.88501e-05	34.783	0.434	Biological Process	GO:0071840	cellular component organization or biogenesis	1.12835e-07	1.88501e-05	844	1091	1935	4457
GO:0005815 microtubule organizing center	271	9.6883e-06	4.744	0.514	Cellular Component	GO:0005815	microtubule organizing center	1.12983e-07	9.6883e-06	189	82	271	527
GO:0031226 intrinsic component of plasma membrane	442	1.30416e-05	7.737	0.485	Cellular Component	GO:0031226	intrinsic component of plasma membrane	1.61595e-07	1.30416e-05	123	319	442	911
GO:0009719 response to endogenous stimulus	454	2.77958e-05	8.161	0.482	Biological Process	GO:0009719	response to endogenous stimulus	1.72464e-07	2.77958e-05	124	330	454	941
GO:2000026 regulation of multicellular organismal development	593	2.77958e-05	10.66	0.471	Biological Process	GO:2000026	regulation of multicellular organismal development	1.72959e-07	2.77958e-05	141	452	593	1260
GO:0001944 vasculature development	233	2.77958e-05	4.188	0.521	Biological Process	GO:0001944	vasculature development	1.73724e-07	2.77958e-05	40	193	233	447
GO:0007286 spermatid development	68	2.91785e-05	1.222	0.654	Biological Process	GO:0007286	spermatid development	1.84934e-07	2.91785e-05	64	4	68	104
GO:0030155 regulation of cell adhesion	223	3.2323e-05	4.009	0.523	Biological Process	GO:0030155	regulation of cell adhesion	2.07709e-07	3.2323e-05	34	189	223	426
GO:0042384 cilium assembly	62	3.44566e-05	1.115	0.667	Biological Process	GO:0042384	cilium assembly	2.24453e-07	3.44566e-05	59	3	62	93
GO:0098602 single organism cell adhesion	259	4.17233e-05	4.656	0.512	Biological Process	GO:0098602	single organism cell adhesion	2.75462e-07	4.17233e-05	39	220	259	506
GO:0007126 meiotic nuclear division	82	4.41977e-05	1.474	0.621	Biological Process	GO:0007126	meiotic nuclear division	2.95689e-07	4.41977e-05	73	9	82	132
GO:0051321 meiotic cell cycle	102	4.62594e-05	1.834	0.593	Biological Process	GO:0051321	meiotic cell cycle	3.13554e-07	4.62594e-05	87	15	102	172
GO:0048515 spermatid differentiation	68	4.63758e-05	1.222	0.648	Biological Process	GO:0048515	spermatid differentiation	3.19021e-07	4.63758e-05	64	4	68	105
GO:0060348 bone development	97	4.63758e-05	1.744	0.599	Biological Process	GO:0060348	bone development	3.22508e-07	4.63758e-05	18	79	97	162
GO:0071310 cellular response to organic substance	692	4.75822e-05	12.439	0.463	Biological Process	GO:0071310	cellular response to organic substance	3.35697e-07	4.75822e-05	163	529	692	1495
GO:0048583 regulation of response to stimulus	1109	4.75822e-05	19.935	0.447	Biological Process	GO:0048583	regulation of response to stimulus	3.42906e-07	4.75822e-05	295	814	1109	2479
GO:0048584 positive regulation of response to stimulus	655	4.75822e-05	11.774	0.465	Biological Process	GO:0048584	positive regulation of response to stimulus	3.43463e-07	4.75822e-05	150	505	655	1409
GO:0000904 cell morphogenesis involved in differentiation	282	4.82821e-05	5.069	0.505	Biological Process	GO:0000904	cell morphogenesis involved in differentiation	3.52766e-07	4.82821e-05	63	219	282	558
GO:0005813 centrosome	237	2.7864e-05	4.148	0.517	Cellular Component	GO:0005813	centrosome	3.7369e-07	2.7864e-05	162	75	237	458
GO:0044430 cytoskeletal part	497	2.7864e-05	8.699	0.477	Cellular Component	GO:0044430	cytoskeletal part	3.85872e-07	2.7864e-05	297	200	497	1042
GO:0007167 enzyme linked receptor protein signaling pathway	317	5.85538e-05	5.698	0.498	Biological Process	GO:0007167	enzyme linked receptor protein signaling pathway	4.32969e-07	5.85538e-05	69	248	317	637
GO:0001568 blood vessel development	221	6.09798e-05	3.973	0.52	Biological Process	GO:0001568	blood vessel development	4.56275e-07	6.09798e-05	36	185	221	425
GO:0098797 plasma membrane protein complex	208	3.29773e-05	3.641	0.525	Cellular Component	GO:0098797	plasma membrane protein complex	4.80719e-07	3.29773e-05	56	152	208	396
GO:1903046 meiotic cell cycle process	91	6.5114e-05	1.636	0.603	Biological Process	GO:1903046	meiotic cell cycle process	4.9294e-07	6.5114e-05	80	11	91	151
GO:0050776 regulation of immune response	249	6.85296e-05	4.476	0.511	Biological Process	GO:0050776	regulation of immune response	5.24831e-07	6.85296e-05	50	199	249	487
GO:0001578 microtubule bundle formation	51	7.12953e-05	0.917	0.689	Biological Process	GO:0001578	microtubule bundle formation	5.52287e-07	7.12953e-05	45	6	51	74
GO:0007399 nervous system development	664	8.07926e-05	11.936	0.463	Biological Process	GO:0007399	nervous system development	6.39922e-07	8.07926e-05	223	441	664	1435
GO:0006793 phosphorus metabolic process	1050	8.07926e-05	18.875	0.448	Biological Process	GO:0006793	phosphorus metabolic process	6.40082e-07	8.07926e-05	371	679	1050	2345
GO:0043167 ion binding	1814	0.000630895	32.399	0.438	Molecular Function	GO:0043167	ion binding	6.62242e-07	0.000630895	685	1129	1814	4145
GO:0002684 positive regulation of immune system process	295	9.76204e-05	5.303	0.499	Biological Process	GO:0002684	positive regulation of immune system process	7.81995e-07	9.76204e-05	56	239	295	591
GO:0098589 membrane region	300	5.15551e-05	5.251	0.499	Cellular Component	GO:0098589	membrane region	8.26674e-07	5.15551e-05	93	207	300	601
GO:0030054 cell junction	254	5.15551e-05	4.446	0.509	Cellular Component	GO:0030054	cell junction	8.26685e-07	5.15551e-05	49	205	254	499
GO:0023051 regulation of signaling	954	0.000106124	17.149	0.45	Biological Process	GO:0023051	regulation of signaling	8.59458e-07	0.000106124	270	684	954	2120
GO:0007281 germ cell development	105	0.000115021	1.887	0.58	Biological Process	GO:0007281	germ cell development	9.41629e-07	0.000115021	88	17	105	181
GO:0006796 phosphate-containing compound metabolic process	1032	0.000135563	18.551	0.447	Biological Process	GO:0006796	phosphate-containing compound metabolic process	1.12174e-06	0.000135563	364	668	1032	2308
GO:0006955 immune response	398	0.000146346	7.154	0.482	Biological Process	GO:0006955	immune response	1.22385e-06	0.000146346	71	327	398	826
GO:0009888 tissue development	574	0.000167286	10.318	0.466	Biological Process	GO:0009888	tissue development	1.41368e-06	0.000167286	169	405	574	1232
GO:0048666 neuron development	348	0.000181874	6.256	0.487	Biological Process	GO:0048666	neuron development	1.55298e-06	0.000181874	113	235	348	714
GO:0048514 blood vessel morphogenesis	191	0.000183308	3.433	0.523	Biological Process	GO:0048514	blood vessel morphogenesis	1.58136e-06	0.000183308	26	165	191	365
GO:0070286 axonemal dynein complex assembly	23	0.000230999	0.413	0.852	Biological Process	GO:0070286	axonemal dynein complex assembly	2.01311e-06	0.000230999	23	0	23	27
GO:0005887 integral component of plasma membrane	418	0.000140529	7.317	0.478	Cellular Component	GO:0005887	integral component of plasma membrane	2.42359e-06	0.000140529	116	302	418	874
GO:0005912 adherens junction	115	0.000140529	2.013	0.564	Cellular Component	GO:0005912	adherens junction	2.45823e-06	0.000140529	15	100	115	204
GO:0001818 negative regulation of cytokine production	85	0.000293421	1.528	0.594	Biological Process	GO:0001818	negative regulation of cytokine production	2.58293e-06	0.000293421	16	69	85	143
GO:0030278 regulation of ossification	81	0.000296104	1.456	0.6	Biological Process	GO:0030278	regulation of ossification	2.63261e-06	0.000296104	10	71	81	135
GO:0005509 calcium ion binding	275	0.00192401	4.912	0.502	Molecular Function	GO:0005509	calcium ion binding	2.69281e-06	0.00192401	86	189	275	548
GO:0045595 regulation of cell differentiation	520	0.000305781	9.347	0.468	Biological Process	GO:0045595	regulation of cell differentiation	2.74557e-06	0.000305781	138	382	520	1112
GO:0016337 single organismal cell-cell adhesion	233	0.000327496	4.188	0.507	Biological Process	GO:0016337	single organismal cell-cell adhesion	2.96938e-06	0.000327496	34	199	233	460
GO:0070161 anchoring junction	119	0.000161704	2.083	0.559	Cellular Component	GO:0070161	anchoring junction	3.03615e-06	0.000161704	16	103	119	213
GO:0036126 sperm flagellum	48	0.000161704	0.84	0.676	Cellular Component	GO:0036126	sperm flagellum	3.06436e-06	0.000161704	46	2	48	71
GO:0006468 protein phosphorylation	632	0.000398488	11.361	0.46	Biological Process	GO:0006468	protein phosphorylation	3.64813e-06	0.000398488	204	428	632	1375
GO:0072001 renal system development	104	0.000422432	1.869	0.568	Biological Process	GO:0072001	renal system development	3.90452e-06	0.000422432	23	81	104	183
GO:0006811 ion transport	560	0.000437201	10.067	0.464	Biological Process	GO:0006811	ion transport	4.07952e-06	0.000437201	196	364	560	1208
GO:0001525 angiogenesis	158	0.000496763	2.84	0.53	Biological Process	GO:0001525	angiogenesis	4.67902e-06	0.000496763	21	137	158	298
GO:0051094 positive regulation of developmental process	421	0.000517601	7.568	0.474	Biological Process	GO:0051094	positive regulation of developmental process	4.92085e-06	0.000517601	114	307	421	888
GO:0098742 cell-cell adhesion via plasma-membrane adhesion molecules	90	0.000543854	1.618	0.581	Biological Process	GO:0098742	cell-cell adhesion via plasma-membrane adhesion molecules	5.21832e-06	0.000543854	16	74	90	155
GO:0010646 regulation of cell communication	956	0.000564217	17.185	0.446	Biological Process	GO:0010646	regulation of cell communication	5.46337e-06	0.000564217	269	687	956	2144
GO:0051240 positive regulation of multicellular organismal process	489	0.000591122	8.79	0.467	Biological Process	GO:0051240	positive regulation of multicellular organismal process	5.77593e-06	0.000591122	111	378	489	1046
GO:0005911 cell-cell junction	133	0.000321794	2.328	0.543	Cellular Component	GO:0005911	cell-cell junction	6.33269e-06	0.000321794	24	109	133	245
GO:0033993 response to lipid	219	0.000675941	3.937	0.506	Biological Process	GO:0033993	response to lipid	6.66421e-06	0.000675941	59	160	219	433
GO:0031324 negative regulation of cellular metabolic process	816	0.000687595	14.668	0.45	Biological Process	GO:0031324	negative regulation of cellular metabolic process	6.83963e-06	0.000687595	280	536	816	1814
GO:0001655 urogenital system development	116	0.000718965	2.085	0.552	Biological Process	GO:0001655	urogenital system development	7.21497e-06	0.000718965	26	90	116	210
GO:0065008 regulation of biological quality	1083	0.000759	19.468	0.442	Biological Process	GO:0065008	regulation of biological quality	7.68354e-06	0.000759	346	737	1083	2451
GO:0051248 negative regulation of protein metabolic process	386	0.000887605	6.939	0.475	Biological Process	GO:0051248	negative regulation of protein metabolic process	9.06358e-06	0.000887605	123	263	386	812
GO:0031589 cell-substrate adhesion	115	0.000975466	2.067	0.55	Biological Process	GO:0031589	cell-substrate adhesion	1.00466e-05	0.000975466	12	103	115	209
GO:0010605 negative regulation of macromolecule metabolic process	802	0.000986531	14.417	0.449	Biological Process	GO:0010605	negative regulation of macromolecule metabolic process	1.02474e-05	0.000986531	276	526	802	1785
GO:0044699 single-organism process	4540	0.00109262	81.611	0.412	Biological Process	GO:0044699	single-organism process	1.14456e-05	0.00109262	1771	2769	4540	11031
GO:0071495 cellular response to endogenous stimulus	380	0.00110211	6.831	0.475	Biological Process	GO:0071495	cellular response to endogenous stimulus	1.1642e-05	0.00110211	95	285	380	800
GO:0001822 kidney development	99	0.00112368	1.78	0.562	Biological Process	GO:0001822	kidney development	1.19688e-05	0.00112368	22	77	99	176
GO:0098590 plasma membrane region	249	0.000621273	4.358	0.496	Cellular Component	GO:0098590	plasma membrane region	1.2679e-05	0.000621273	81	168	249	502
GO:0031012 extracellular matrix	109	0.000659104	1.908	0.553	Cellular Component	GO:0031012	extracellular matrix	1.39315e-05	0.000659104	16	93	109	197
GO:0051049 regulation of transport	500	0.00136681	8.988	0.463	Biological Process	GO:0051049	regulation of transport	1.46787e-05	0.00136681	133	367	500	1079
GO:0048729 tissue morphogenesis	226	0.00145907	4.063	0.499	Biological Process	GO:0048729	tissue morphogenesis	1.58529e-05	0.00145907	59	167	226	453
GO:0030182 neuron differentiation	419	0.00145907	7.532	0.47	Biological Process	GO:0030182	neuron differentiation	1.59265e-05	0.00145907	137	282	419	892
GO:0018108 peptidyl-tyrosine phosphorylation	132	0.0015102	2.373	0.534	Biological Process	GO:0018108	peptidyl-tyrosine phosphorylation	1.66175e-05	0.0015102	23	109	132	247
GO:0016310 phosphorylation	752	0.00155205	13.518	0.45	Biological Process	GO:0016310	phosphorylation	1.72146e-05	0.00155205	256	496	752	1672
GO:0019838 growth factor binding	56	0.0100966	1	0.629	Molecular Function	GO:0019838	growth factor binding	1.76638e-05	0.0100966	6	50	56	89
GO:0009611 response to wounding	223	0.00161529	4.009	0.499	Biological Process	GO:0009611	response to wounding	1.80582e-05	0.00161529	48	175	223	447
GO:0050778 positive regulation of immune response	200	0.00164435	3.595	0.505	Biological Process	GO:0050778	positive regulation of immune response	1.85279e-05	0.00164435	42	158	200	396
GO:0023056 positive regulation of signaling	506	0.00164962	9.096	0.462	Biological Process	GO:0023056	positive regulation of signaling	1.87324e-05	0.00164962	116	390	506	1095
GO:0045121 membrane raft	83	0.00086676	1.453	0.576	Cellular Component	GO:0045121	membrane raft	1.95842e-05	0.00086676	16	67	83	144
GO:0098857 membrane microdomain	83	0.00086676	1.453	0.576	Cellular Component	GO:0098857	membrane microdomain	1.95842e-05	0.00086676	16	67	83	144
GO:0030317 sperm motility	42	0.00172849	0.755	0.667	Biological Process	GO:0030317	sperm motility	1.98978e-05	0.00172849	39	3	42	63
GO:0009887 organ morphogenesis	336	0.00172849	6.04	0.478	Biological Process	GO:0009887	organ morphogenesis	1.99325e-05	0.00172849	83	253	336	703
GO:0048667 cell morphogenesis involved in neuron differentiation	192	0.00183964	3.451	0.507	Biological Process	GO:0048667	cell morphogenesis involved in neuron differentiation	2.13762e-05	0.00183964	45	147	192	379
GO:0000795 synaptonemal complex	23	0.00093379	0.403	0.793	Cellular Component	GO:0000795	synaptonemal complex	2.17794e-05	0.00093379	23	0	23	29
GO:0002520 immune system development	294	0.0018798	5.285	0.484	Biological Process	GO:0002520	immune system development	2.20082e-05	0.0018798	64	230	294	608
GO:0030334 regulation of cell migration	255	0.00192258	4.584	0.49	Biological Process	GO:0030334	regulation of cell migration	2.26783e-05	0.00192258	41	214	255	520
GO:0031344 regulation of cell projection organization	204	0.0019487	3.667	0.502	Biological Process	GO:0031344	regulation of cell projection organization	2.3158e-05	0.0019487	74	130	204	406
GO:0008015 blood circulation	129	0.00202153	2.319	0.533	Biological Process	GO:0008015	blood circulation	2.42014e-05	0.00202153	31	98	129	242
GO:0009967 positive regulation of signal transduction	459	0.00204309	8.251	0.465	Biological Process	GO:0009967	positive regulation of signal transduction	2.46394e-05	0.00204309	98	361	459	988
GO:0065009 regulation of molecular function	887	0.00212752	15.945	0.444	Biological Process	GO:0065009	regulation of molecular function	2.59296e-05	0.00212752	297	590	887	1997
GO:0002237 response to molecule of bacterial origin	94	0.00212752	1.69	0.56	Biological Process	GO:0002237	response to molecule of bacterial origin	2.61616e-05	0.00212752	9	85	94	168
GO:0009605 response to external stimulus	629	0.00212752	11.307	0.454	Biological Process	GO:0009605	response to external stimulus	2.62195e-05	0.00212752	153	476	629	1386
GO:0022008 neurogenesis	499	0.00222477	8.97	0.461	Biological Process	GO:0022008	neurogenesis	2.76329e-05	0.00222477	159	340	499	1082
GO:0018212 peptidyl-tyrosine modification	132	0.00222477	2.373	0.53	Biological Process	GO:0018212	peptidyl-tyrosine modification	2.78096e-05	0.00222477	23	109	132	249
GO:0009892 negative regulation of metabolic process	869	0.00222511	15.621	0.445	Biological Process	GO:0009892	negative regulation of metabolic process	2.80098e-05	0.00222511	301	568	869	1955
GO:0048534 hematopoietic or lymphoid organ development	276	0.00232041	4.961	0.485	Biological Process	GO:0048534	hematopoietic or lymphoid organ development	2.94137e-05	0.00232041	55	221	276	569
GO:0035295 tube development	207	0.0023437	3.721	0.5	Biological Process	GO:0035295	tube development	2.99152e-05	0.0023437	55	152	207	414
GO:0010810 regulation of cell-substrate adhesion	70	0.00242993	1.258	0.588	Biological Process	GO:0010810	regulation of cell-substrate adhesion	3.12298e-05	0.00242993	8	62	70	119
GO:0010876 lipid localization	141	0.00243802	2.535	0.524	Biological Process	GO:0010876	lipid localization	3.17332e-05	0.00243802	48	93	141	269
GO:0060429 epithelium development	349	0.00243802	6.274	0.474	Biological Process	GO:0060429	epithelium development	3.17629e-05	0.00243802	101	248	349	736
GO:0072073 kidney epithelium development	60	0.002518	1.079	0.606	Biological Process	GO:0072073	kidney epithelium development	3.30266e-05	0.002518	11	49	60	99
GO:2000145 regulation of cell motility	269	0.00255123	4.836	0.486	Biological Process	GO:2000145	regulation of cell motility	3.37636e-05	0.00255123	50	219	269	554
GO:0001501 skeletal system development	186	0.00255123	3.344	0.505	Biological Process	GO:0001501	skeletal system development	3.39116e-05	0.00255123	45	141	186	368
GO:0019901 protein kinase binding	216	0.0165364	3.858	0.501	Molecular Function	GO:0019901	protein kinase binding	3.4716e-05	0.0165364	63	153	216	431
GO:0048699 generation of neurons	465	0.00266596	8.359	0.463	Biological Process	GO:0048699	generation of neurons	3.56713e-05	0.00266596	150	315	465	1005
GO:0032269 negative regulation of cellular protein metabolic process	359	0.00272174	6.453	0.472	Biological Process	GO:0032269	negative regulation of cellular protein metabolic process	3.66573e-05	0.00272174	116	243	359	760
GO:0045785 positive regulation of cell adhesion	124	0.00280615	2.229	0.532	Biological Process	GO:0045785	positive regulation of cell adhesion	3.80411e-05	0.00280615	15	109	124	233
GO:0022607 cellular component assembly	771	0.00294122	13.859	0.447	Biological Process	GO:0022607	cellular component assembly	4.01311e-05	0.00294122	329	442	771	1726
GO:0019900 kinase binding	239	0.0165933	4.269	0.495	Molecular Function	GO:0019900	kinase binding	4.06414e-05	0.0165933	71	168	239	483
GO:0016342 catenin complex	19	0.00172784	0.333	0.826	Cellular Component	GO:0016342	catenin complex	4.15589e-05	0.00172784	4	15	19	23
GO:0009966 regulation of signal transduction	816	0.00321558	14.668	0.445	Biological Process	GO:0009966	regulation of signal transduction	4.41576e-05	0.00321558	215	601	816	1834
GO:0042391 regulation of membrane potential	149	0.00331877	2.678	0.517	Biological Process	GO:0042391	regulation of membrane potential	4.58668e-05	0.00331877	45	104	149	288
GO:0072006 nephron development	58	0.00363025	1.043	0.604	Biological Process	GO:0072006	nephron development	5.04911e-05	0.00363025	10	48	58	96
GO:0002253 activation of immune response	141	0.00363778	2.535	0.52	Biological Process	GO:0002253	activation of immune response	5.09161e-05	0.00363778	27	114	141	271
GO:0022604 regulation of cell morphogenesis	190	0.00366208	3.415	0.501	Biological Process	GO:0022604	regulation of cell morphogenesis	5.15787e-05	0.00366208	55	135	190	379
GO:0010647 positive regulation of cell communication	511	0.00384389	9.186	0.458	Biological Process	GO:0010647	positive regulation of cell communication	5.44777e-05	0.00384389	119	392	511	1116
GO:0034330 cell junction organization	90	0.00386874	1.618	0.556	Biological Process	GO:0034330	cell junction organization	5.51705e-05	0.00386874	15	75	90	162
GO:0030855 epithelial cell differentiation	197	0.00387421	3.541	0.499	Biological Process	GO:0030855	epithelial cell differentiation	5.57734e-05	0.00387421	58	139	197	395
GO:0031175 neuron projection development	283	0.00387421	5.087	0.48	Biological Process	GO:0031175	neuron projection development	5.59305e-05	0.00387421	82	201	283	589
GO:0002252 immune effector process	213	0.00398591	3.829	0.494	Biological Process	GO:0002252	immune effector process	5.81038e-05	0.00398591	43	170	213	431
GO:0003013 circulatory system process	132	0.00398591	2.373	0.524	Biological Process	GO:0003013	circulatory system process	5.82448e-05	0.00398591	32	100	132	252
GO:0044447 axoneme part	20	0.00249146	0.35	0.8	Cellular Component	GO:0044447	axoneme part	6.17416e-05	0.00249146	20	0	20	25
GO:0007130 synaptonemal complex assembly	15	0.00422074	0.27	0.882	Biological Process	GO:0007130	synaptonemal complex assembly	6.20479e-05	0.00422074	14	1	15	17
GO:0097367 carbohydrate derivative binding	800	0.0223177	14.288	0.449	Molecular Function	GO:0097367	carbohydrate derivative binding	6.24709e-05	0.0223177	310	490	800	1783
GO:0044763 single-organism cellular process	4146	0.00426064	74.528	0.412	Biological Process	GO:0044763	single-organism cellular process	6.30094e-05	0.00426064	1616	2530	4146	10051
GO:0044444 cytoplasmic part	2366	0.00250298	41.414	0.423	Cellular Component	GO:0044444	cytoplasmic part	6.47387e-05	0.00250298	909	1457	2366	5589
GO:0014812 muscle cell migration	28	0.0043851	0.503	0.718	Biological Process	GO:0014812	muscle cell migration	6.52361e-05	0.0043851	6	22	28	39
GO:0005578 proteinaceous extracellular matrix	42	0.00250298	0.735	0.646	Cellular Component	GO:0005578	proteinaceous extracellular matrix	6.56758e-05	0.00250298	4	38	42	65
GO:0000165 MAPK cascade	249	0.00450824	4.476	0.485	Biological Process	GO:0000165	MAPK cascade	6.7535e-05	0.00450824	61	188	249	513
GO:0045216 cell-cell junction organization	83	0.00450824	1.492	0.561	Biological Process	GO:0045216	cell-cell junction organization	6.78616e-05	0.00450824	14	69	83	148
GO:0007140 male meiosis	24	0.00460811	0.431	0.75	Biological Process	GO:0007140	male meiosis	6.97707e-05	0.00460811	21	3	24	32
GO:0009897 external side of plasma membrane	117	0.0027275	2.048	0.532	Cellular Component	GO:0009897	external side of plasma membrane	7.3555e-05	0.0027275	24	93	117	220
GO:0048812 neuron projection morphogenesis	203	0.00491297	3.649	0.495	Biological Process	GO:0048812	neuron projection morphogenesis	7.4819e-05	0.00491297	50	153	203	410
GO:0030036 actin cytoskeleton organization	238	0.00509355	4.278	0.487	Biological Process	GO:0030036	actin cytoskeleton organization	7.80174e-05	0.00509355	56	182	238	489
GO:0034329 cell junction assembly	75	0.00544869	1.348	0.568	Biological Process	GO:0034329	cell junction assembly	8.39366e-05	0.00544869	10	65	75	132
GO:0015711 organic anion transport	174	0.00545926	3.128	0.503	Biological Process	GO:0015711	organic anion transport	8.48325e-05	0.00545926	67	107	174	346
GO:0072593 reactive oxygen species metabolic process	95	0.00545926	1.708	0.546	Biological Process	GO:0072593	reactive oxygen species metabolic process	8.50606e-05	0.00545926	35	60	95	174
GO:0051128 regulation of cellular component organization	740	0.00556923	13.302	0.446	Biological Process	GO:0051128	regulation of cellular component organization	8.72644e-05	0.00556923	271	469	740	1661
GO:0043168 anion binding	974	0.0284003	17.396	0.443	Molecular Function	GO:0043168	anion binding	8.94341e-05	0.0284003	380	594	974	2199
GO:0009725 response to hormone	219	0.00572912	3.937	0.49	Biological Process	GO:0009725	response to hormone	9.0274e-05	0.00572912	75	144	219	447
GO:0030141 secretory granule	96	0.00332315	1.68	0.545	Cellular Component	GO:0030141	secretory granule	9.20407e-05	0.00332315	54	42	96	176
GO:0060996 dendritic spine development	31	0.00599159	0.557	0.689	Biological Process	GO:0060996	dendritic spine development	9.49372e-05	0.00599159	6	25	31	45
GO:0002009 morphogenesis of an epithelium	166	0.00615899	2.984	0.505	Biological Process	GO:0002009	morphogenesis of an epithelium	9.8306e-05	0.00615899	41	125	166	329
GO:0023014 signal transduction by protein phosphorylation	255	0.00615899	4.584	0.482	Biological Process	GO:0023014	signal transduction by protein phosphorylation	9.8674e-05	0.00615899	63	192	255	529
GO:0003205 cardiac chamber development	67	0.00621788	1.204	0.578	Biological Process	GO:0003205	cardiac chamber development	0.000100165	0.00621788	12	55	67	116
GO:0007129 synapsis	26	0.00623825	0.467	0.722	Biological Process	GO:0007129	synapsis	0.000101591	0.00623825	25	1	26	36
GO:0035904 aorta development	26	0.00623825	0.467	0.722	Biological Process	GO:0035904	aorta development	0.000101591	0.00623825	6	20	26	36
GO:0044420 extracellular matrix component	40	0.00360904	0.7	0.645	Cellular Component	GO:0044420	extracellular matrix component	0.000102589	0.00360904	4	36	40	62
GO:0072210 metanephric nephron development	22	0.00645905	0.395	0.759	Biological Process	GO:0072210	metanephric nephron development	0.000105756	0.00645905	4	18	22	29
GO:0044093 positive regulation of molecular function	519	0.00648755	9.329	0.455	Biological Process	GO:0044093	positive regulation of molecular function	0.000106793	0.00648755	163	356	519	1141
GO:0070193 synaptonemal complex organization	16	0.006636	0.288	0.842	Biological Process	GO:0070193	synaptonemal complex organization	0.000110247	0.006636	15	1	16	19
GO:0030029 actin filament-based process	256	0.006636	4.602	0.481	Biological Process	GO:0030029	actin filament-based process	0.000110405	0.006636	60	196	256	532
GO:0045667 regulation of osteoblast differentiation	45	0.00664001	0.809	0.625	Biological Process	GO:0045667	regulation of osteoblast differentiation	0.000111056	0.00664001	5	40	45	72
GO:0007169 transmembrane receptor protein tyrosine kinase signaling pathway	202	0.00664299	3.631	0.493	Biological Process	GO:0007169	transmembrane receptor protein tyrosine kinase signaling pathway	0.000111691	0.00664299	42	160	202	410
GO:0007156 homophilic cell adhesion via plasma membrane adhesion molecules	57	0.0068374	1.025	0.594	Biological Process	GO:0007156	homophilic cell adhesion via plasma membrane adhesion molecules	0.000115562	0.0068374	13	44	57	96
GO:0003231 cardiac ventricle development	53	0.00694391	0.953	0.602	Biological Process	GO:0003231	cardiac ventricle development	0.000117973	0.00694391	11	42	53	88
GO:0044710 single-organism metabolic process	1556	0.00701573	27.971	0.429	Biological Process	GO:0044710	single-organism metabolic process	0.000119811	0.00701573	569	987	1556	3631
GO:0051338 regulation of transferase activity	316	0.00715335	5.68	0.472	Biological Process	GO:0051338	regulation of transferase activity	0.000122791	0.00715335	105	211	316	670
GO:0004672 protein kinase activity	268	0.0334087	4.787	0.483	Molecular Function	GO:0004672	protein kinase activity	0.000123595	0.0334087	104	164	268	555
GO:0060485 mesenchyme development	92	0.00729325	1.654	0.544	Biological Process	GO:0060485	mesenchyme development	0.000125834	0.00729325	19	73	92	169
GO:0098552 side of membrane	173	0.00432652	3.028	0.501	Cellular Component	GO:0098552	side of membrane	0.000126138	0.00432652	39	134	173	345
GO:0016773 phosphotransferase activity, alcohol group as acceptor	308	0.0334087	5.501	0.477	Molecular Function	GO:0016773	phosphotransferase activity, alcohol group as acceptor	0.000128585	0.0334087	122	186	308	646
GO:0007409 axonogenesis	155	0.0074442	2.786	0.507	Biological Process	GO:0007409	axonogenesis	0.000129094	0.0074442	32	123	155	306
GO:0005604 basement membrane	34	0.00433174	0.595	0.667	Cellular Component	GO:0005604	basement membrane	0.000129447	0.00433174	2	32	34	51
GO:0051093 negative regulation of developmental process	287	0.00761058	5.159	0.475	Biological Process	GO:0051093	negative regulation of developmental process	0.000132649	0.00761058	61	226	287	604
GO:0031400 negative regulation of protein modification process	217	0.00786845	3.901	0.488	Biological Process	GO:0031400	negative regulation of protein modification process	0.000137836	0.00786845	78	139	217	445
GO:0050803 regulation of synapse structure or activity	104	0.00788674	1.869	0.533	Biological Process	GO:0050803	regulation of synapse structure or activity	0.000138851	0.00788674	34	70	104	195
GO:1901700 response to oxygen-containing compound	355	0.00794143	6.381	0.466	Biological Process	GO:1901700	response to oxygen-containing compound	0.000140513	0.00794143	94	261	355	761
GO:0006897 endocytosis	188	0.00805502	3.379	0.495	Biological Process	GO:0006897	endocytosis	0.000143232	0.00805502	40	148	188	380
GO:0051270 regulation of cellular component movement	285	0.00806153	5.123	0.475	Biological Process	GO:0051270	regulation of cellular component movement	0.000144057	0.00806153	60	225	285	600
GO:0036159 inner dynein arm assembly	12	0.00821495	0.216	0.923	Biological Process	GO:0036159	inner dynein arm assembly	0.000147522	0.00821495	12	0	12	13
GO:0006029 proteoglycan metabolic process	38	0.00834546	0.683	0.644	Biological Process	GO:0006029	proteoglycan metabolic process	0.0001506	0.00834546	4	34	38	59
GO:0007018 microtubule-based movement	101	0.00859755	1.816	0.534	Biological Process	GO:0007018	microtubule-based movement	0.000155906	0.00859755	89	12	101	189
GO:0016339 calcium-dependent cell-cell adhesion via plasma membrane cell adhesion molecules	20	0.00872438	0.36	0.769	Biological Process	GO:0016339	calcium-dependent cell-cell adhesion via plasma membrane cell adhesion molecules	0.000158974	0.00872438	4	16	20	26
GO:0010811 positive regulation of cell-substrate adhesion	40	0.00880318	0.719	0.635	Biological Process	GO:0010811	positive regulation of cell-substrate adhesion	0.000161185	0.00880318	4	36	40	63
GO:0046872 metal ion binding	1043	0.0387758	18.628	0.44	Molecular Function	GO:0046872	metal ion binding	0.00016281	0.0387758	382	661	1043	2371
GO:0007017 microtubule-based process	275	0.00889597	4.943	0.476	Biological Process	GO:0007017	microtubule-based process	0.000163667	0.00889597	205	70	275	578
GO:0045143 homologous chromosome segregation	30	0.00891282	0.539	0.682	Biological Process	GO:0045143	homologous chromosome segregation	0.000164762	0.00891282	29	1	30	44
GO:0030286 dynein complex	24	0.00517491	0.42	0.727	Cellular Component	GO:0030286	dynein complex	0.000165608	0.00517491	22	2	24	33
GO:0045178 basal part of cell	24	0.00517491	0.42	0.727	Cellular Component	GO:0045178	basal part of cell	0.000165608	0.00517491	5	19	24	33
GO:1902578 single-organism localization	1299	0.0089212	23.351	0.431	Biological Process	GO:1902578	single-organism localization	0.000165702	0.0089212	489	810	1299	3012
GO:0016323 basolateral plasma membrane	64	0.00517491	1.12	0.577	Cellular Component	GO:0016323	basolateral plasma membrane	0.000165959	0.00517491	15	49	64	111
GO:0060341 regulation of cellular localization	369	0.00913759	6.633	0.464	Biological Process	GO:0060341	regulation of cellular localization	0.000170525	0.00913759	108	261	369	795
GO:0019220 regulation of phosphate metabolic process	551	0.00921047	9.905	0.451	Biological Process	GO:0019220	regulation of phosphate metabolic process	0.000172696	0.00921047	162	389	551	1221
GO:0070848 response to growth factor	203	0.00954009	3.649	0.489	Biological Process	GO:0070848	response to growth factor	0.000179717	0.00954009	37	166	203	415
GO:0022836 gated channel activity	138	0.0398178	2.465	0.515	Molecular Function	GO:0022836	gated channel activity	0.000191358	0.0398178	52	86	138	268
GO:0040012 regulation of locomotion	288	0.0102408	5.177	0.473	Biological Process	GO:0040012	regulation of locomotion	0.000193818	0.0102408	55	233	288	609
GO:0016849 phosphorus-oxygen lyase activity	17	0.0398178	0.304	0.81	Molecular Function	GO:0016849	phosphorus-oxygen lyase activity	0.000195049	0.0398178	6	11	17	21
GO:0043408 regulation of MAPK cascade	231	0.0104941	4.152	0.482	Biological Process	GO:0043408	regulation of MAPK cascade	0.000199536	0.0104941	55	176	231	479
GO:0043005 neuron projection	292	0.00618403	5.111	0.473	Cellular Component	GO:0043005	neuron projection	0.000202829	0.00618403	103	189	292	617
GO:0061572 actin filament bundle organization	64	0.011327	1.15	0.571	Biological Process	GO:0061572	actin filament bundle organization	0.000216617	0.011327	16	48	64	112
GO:0001775 cell activation	275	0.011327	4.943	0.474	Biological Process	GO:0001775	cell activation	0.000217367	0.011327	42	233	275	580
GO:0005622 intracellular	4100	0.00660761	71.766	0.413	Cellular Component	GO:0005622	intracellular	0.000221538	0.00660761	1765	2335	4100	9923
GO:0051174 regulation of phosphorus metabolic process	552	0.0115843	9.923	0.45	Biological Process	GO:0051174	regulation of phosphorus metabolic process	0.000223324	0.0115843	162	390	552	1226
GO:0002683 negative regulation of immune system process	137	0.0117576	2.463	0.509	Biological Process	GO:0002683	negative regulation of immune system process	0.000227701	0.0117576	23	114	137	269
GO:0042330 taxis	197	0.0119565	3.541	0.489	Biological Process	GO:0042330	taxis	0.000232605	0.0119565	32	165	197	403
GO:0007416 synapse assembly	59	0.0122992	1.061	0.578	Biological Process	GO:0007416	synapse assembly	0.000240825	0.0122992	11	48	59	102
GO:0006935 chemotaxis	196	0.0122992	3.523	0.489	Biological Process	GO:0006935	chemotaxis	0.00024282	0.0122992	32	164	196	401
GO:0061564 axon development	163	0.0122992	2.93	0.498	Biological Process	GO:0061564	axon development	0.000243514	0.0122992	37	126	163	327
GO:0009100 glycoprotein metabolic process	145	0.0122992	2.607	0.505	Biological Process	GO:0009100	glycoprotein metabolic process	0.000243603	0.0122992	33	112	145	287
GO:0098840 protein transport along microtubule	22	0.0123441	0.395	0.733	Biological Process	GO:0098840	protein transport along microtubule	0.000245577	0.0123441	20	2	22	30
GO:0071363 cellular response to growth factor stimulus	199	0.0126361	3.577	0.488	Biological Process	GO:0071363	cellular response to growth factor stimulus	0.000252499	0.0126361	36	163	199	408
GO:0008376 acetylgalactosaminyltransferase activity	26	0.0460203	0.464	0.703	Molecular Function	GO:0008376	acetylgalactosaminyltransferase activity	0.000253985	0.0460203	5	21	26	37
GO:0045778 positive regulation of ossification	39	0.0128682	0.701	0.629	Biological Process	GO:0045778	positive regulation of ossification	0.00025827	0.0128682	6	33	39	62
GO:0044424 intracellular part	4098	0.00766132	71.731	0.413	Cellular Component	GO:0044424	intracellular part	0.00026245	0.00766132	1764	2334	4098	9921
GO:0002573 myeloid leukocyte differentiation	78	0.0135041	1.402	0.549	Biological Process	GO:0002573	myeloid leukocyte differentiation	0.000272997	0.0135041	14	64	78	142
GO:0032496 response to lipopolysaccharide	86	0.0135041	1.546	0.541	Biological Process	GO:0032496	response to lipopolysaccharide	0.000274288	0.0135041	9	77	86	159
GO:0007127 meiosis I	49	0.0135041	0.881	0.598	Biological Process	GO:0007127	meiosis I	0.000274817	0.0135041	46	3	49	82
GO:0043534 blood vessel endothelial cell migration	44	0.0135041	0.791	0.611	Biological Process	GO:0043534	blood vessel endothelial cell migration	0.000275788	0.0135041	8	36	44	72
GO:0034332 adherens junction organization	46	0.013518	0.827	0.605	Biological Process	GO:0034332	adherens junction organization	0.000277261	0.013518	5	41	46	76
GO:0036128 CatSper complex	9	0.0081077	0.158	1	Cellular Component	GO:0036128	CatSper complex	0.000283651	0.0081077	9	0	9	9
GO:0004714 transmembrane receptor protein tyrosine kinase activity	35	0.0460203	0.625	0.648	Molecular Function	GO:0004714	transmembrane receptor protein tyrosine kinase activity	0.000283877	0.0460203	4	31	35	54
GO:0051129 negative regulation of cellular component organization	215	0.0139404	3.865	0.483	Biological Process	GO:0051129	negative regulation of cellular component organization	0.000287152	0.0139404	88	127	215	445
GO:0071813 lipoprotein particle binding	22	0.0460203	0.393	0.733	Molecular Function	GO:0071813	lipoprotein particle binding	0.000289841	0.0460203	8	14	22	30
GO:0071814 protein-lipid complex binding	22	0.0460203	0.393	0.733	Molecular Function	GO:0071814	protein-lipid complex binding	0.000289841	0.0460203	8	14	22	30
GO:0030097 hemopoiesis	254	0.0141454	4.566	0.476	Biological Process	GO:0030097	hemopoiesis	0.000292647	0.0141454	48	206	254	534
GO:0001933 negative regulation of protein phosphorylation	131	0.0141454	2.355	0.51	Biological Process	GO:0001933	negative regulation of protein phosphorylation	0.000294673	0.0141454	34	97	131	257
GO:0042127 regulation of cell proliferation	433	0.0141454	7.784	0.456	Biological Process	GO:0042127	regulation of cell proliferation	0.000295112	0.0141454	104	329	433	949
GO:0036158 outer dynein arm assembly	13	0.0143077	0.234	0.867	Biological Process	GO:0036158	outer dynein arm assembly	0.000299756	0.0143077	13	0	13	15
GO:0009566 fertilization	64	0.014485	1.15	0.566	Biological Process	GO:0009566	fertilization	0.000304746	0.014485	52	12	64	113
GO:0016054 organic acid catabolic process	82	0.014953	1.474	0.543	Biological Process	GO:0016054	organic acid catabolic process	0.000317224	0.014953	20	62	82	151
GO:0046395 carboxylic acid catabolic process	82	0.014953	1.474	0.543	Biological Process	GO:0046395	carboxylic acid catabolic process	0.000317224	0.014953	20	62	82	151
GO:0004713 protein tyrosine kinase activity	59	0.046848	1.054	0.578	Molecular Function	GO:0004713	protein tyrosine kinase activity	0.000326726	0.046848	11	48	59	102
GO:0043169 cation binding	1072	0.046848	19.146	0.438	Molecular Function	GO:0043169	cation binding	0.000327838	0.046848	391	681	1072	2450
GO:0007417 central nervous system development	258	0.0154148	4.638	0.474	Biological Process	GO:0007417	central nervous system development	0.000329728	0.0154148	86	172	258	544
GO:0050804 modulation of synaptic transmission	138	0.0154148	2.481	0.505	Biological Process	GO:0050804	modulation of synaptic transmission	0.000329736	0.0154148	53	85	138	273
GO:0061138 morphogenesis of a branching epithelium	72	0.0154795	1.294	0.554	Biological Process	GO:0061138	morphogenesis of a branching epithelium	0.000332482	0.0154795	10	62	72	130
GO:0030175 filopodium	31	0.00956384	0.543	0.66	Cellular Component	GO:0030175	filopodium	0.000341566	0.00956384	11	20	31	47
GO:0043549 regulation of kinase activity	280	0.0163119	5.033	0.471	Biological Process	GO:0043549	regulation of kinase activity	0.000351797	0.0163119	81	199	280	595
GO:0042325 regulation of phosphorylation	482	0.0167219	8.664	0.452	Biological Process	GO:0042325	regulation of phosphorylation	0.000362112	0.0167219	137	345	482	1066
GO:0051494 negative regulation of cytoskeleton organization	56	0.016875	1.007	0.577	Biological Process	GO:0051494	negative regulation of cytoskeleton organization	0.000366912	0.016875	20	36	56	97
GO:0033627 cell adhesion mediated by integrin	34	0.0170136	0.611	0.642	Biological Process	GO:0033627	cell adhesion mediated by integrin	0.000371424	0.0170136	6	28	34	53
GO:0043062 extracellular structure organization	98	0.0172473	1.762	0.527	Biological Process	GO:0043062	extracellular structure organization	0.000378043	0.0172473	21	77	98	186
GO:0001667 ameboidal-type cell migration	125	0.0172789	2.247	0.51	Biological Process	GO:0001667	ameboidal-type cell migration	0.000381355	0.0172789	15	110	125	245
GO:0051234 establishment of localization	1404	0.0172789	25.238	0.428	Biological Process	GO:0051234	establishment of localization	0.000381779	0.0172789	533	871	1404	3280
GO:0031032 actomyosin structure organization	76	0.0176254	1.366	0.547	Biological Process	GO:0031032	actomyosin structure organization	0.000392345	0.0176254	26	50	76	139
GO:0007015 actin filament organization	152	0.0176254	2.732	0.498	Biological Process	GO:0007015	actin filament organization	0.000392543	0.0176254	38	114	152	305
GO:0016042 lipid catabolic process	114	0.0176254	2.049	0.516	Biological Process	GO:0016042	lipid catabolic process	0.000394089	0.0176254	40	74	114	221
GO:0048732 gland development	129	0.0176487	2.319	0.508	Biological Process	GO:0048732	gland development	0.000396164	0.0176487	33	96	129	254
GO:0034097 response to cytokine	273	0.0181074	4.907	0.471	Biological Process	GO:0034097	response to cytokine	0.000408053	0.0181074	56	217	273	580
GO:0006022 aminoglycan metabolic process	47	0.0184261	0.845	0.595	Biological Process	GO:0006022	aminoglycan metabolic process	0.000418676	0.0184261	5	42	47	79
GO:0007215 glutamate receptor signaling pathway	40	0.0184261	0.719	0.615	Biological Process	GO:0007215	glutamate receptor signaling pathway	0.000420362	0.0184261	12	28	40	65
GO:0030203 glycosaminoglycan metabolic process	40	0.0184261	0.719	0.615	Biological Process	GO:0030203	glycosaminoglycan metabolic process	0.000420362	0.0184261	3	37	40	65
GO:0072009 nephron epithelium development	46	0.0184261	0.827	0.597	Biological Process	GO:0072009	nephron epithelium development	0.000421724	0.0184261	9	37	46	77
GO:0009101 glycoprotein biosynthetic process	127	0.0187978	2.283	0.508	Biological Process	GO:0009101	glycoprotein biosynthetic process	0.000431886	0.0187978	33	94	127	250
GO:0050808 synapse organization	106	0.019049	1.905	0.52	Biological Process	GO:0050808	synapse organization	0.000439335	0.019049	24	82	106	204
GO:0051017 actin filament bundle assembly	62	0.0192668	1.115	0.564	Biological Process	GO:0051017	actin filament bundle assembly	0.000448502	0.0192668	16	46	62	110
GO:0002764 immune response-regulating signaling pathway	116	0.0192668	2.085	0.513	Biological Process	GO:0002764	immune response-regulating signaling pathway	0.0004519	0.0192668	16	100	116	226
GO:0006869 lipid transport	121	0.0192668	2.175	0.511	Biological Process	GO:0006869	lipid transport	0.000452899	0.0192668	39	82	121	237
GO:0014909 smooth muscle cell migration	21	0.0192668	0.377	0.724	Biological Process	GO:0014909	smooth muscle cell migration	0.000453569	0.0192668	3	18	21	29
GO:0042073 intraciliary transport	21	0.0192668	0.377	0.724	Biological Process	GO:0042073	intraciliary transport	0.000453569	0.0192668	20	1	21	29
GO:0032880 regulation of protein localization	267	0.0192668	4.8	0.471	Biological Process	GO:0032880	regulation of protein localization	0.000454535	0.0192668	82	185	267	567
GO:0030323 respiratory tube development	71	0.0196539	1.276	0.55	Biological Process	GO:0030323	respiratory tube development	0.000465397	0.0196539	17	54	71	129
GO:0009925 basal plasma membrane	17	0.0132013	0.298	0.773	Cellular Component	GO:0009925	basal plasma membrane	0.000481097	0.0132013	4	13	17	22
GO:0045597 positive regulation of cell differentiation	285	0.0204827	5.123	0.468	Biological Process	GO:0045597	positive regulation of cell differentiation	0.000486826	0.0204827	82	203	285	609
GO:0006950 response to stress	986	0.0205927	17.724	0.434	Biological Process	GO:0006950	response to stress	0.000491253	0.0205927	320	666	986	2272
GO:0007219 Notch signaling pathway	69	0.0207703	1.24	0.552	Biological Process	GO:0007219	Notch signaling pathway	0.000497316	0.0207703	10	59	69	125
GO:0012505 endomembrane system	1025	0.0134273	17.942	0.434	Cellular Component	GO:0012505	endomembrane system	0.00049912	0.0134273	392	633	1025	2360
GO:0034702 ion channel complex	105	0.0134724	1.838	0.52	Cellular Component	GO:0034702	ion channel complex	0.000510617	0.0134724	39	66	105	202
GO:0015849 organic acid transport	118	0.021362	2.121	0.511	Biological Process	GO:0015849	organic acid transport	0.000515245	0.021362	44	74	118	231
GO:0046942 carboxylic acid transport	118	0.021362	2.121	0.511	Biological Process	GO:0046942	carboxylic acid transport	0.000515245	0.021362	44	74	118	231
GO:0030198 extracellular matrix organization	96	0.0216026	1.726	0.525	Biological Process	GO:0030198	extracellular matrix organization	0.000524489	0.0216026	19	77	96	183
GO:0006952 defense response	370	0.0216026	6.651	0.458	Biological Process	GO:0006952	defense response	0.000524851	0.0216026	76	294	370	807
GO:0035239 tube morphogenesis	122	0.0219806	2.193	0.508	Biological Process	GO:0035239	tube morphogenesis	0.000535971	0.0219806	26	96	122	240
GO:0005901 caveola	29	0.0136797	0.508	0.659	Cellular Component	GO:0005901	caveola	0.000538413	0.0136797	9	20	29	44
GO:0031225 anchored component of membrane	29	0.0136797	0.508	0.659	Cellular Component	GO:0031225	anchored component of membrane	0.000538413	0.0136797	10	19	29	44
GO:0097485 neuron projection guidance	95	0.0223305	1.708	0.525	Biological Process	GO:0097485	neuron projection guidance	0.000546469	0.0223305	12	83	95	181
GO:0071822 protein complex subunit organization	528	0.022628	9.491	0.448	Biological Process	GO:0071822	protein complex subunit organization	0.00055574	0.022628	234	294	528	1179
GO:0061458 reproductive system development	139	0.0231681	2.499	0.5	Biological Process	GO:0061458	reproductive system development	0.000571044	0.0231681	43	96	139	278
GO:0048762 mesenchymal cell differentiation	73	0.0235305	1.312	0.545	Biological Process	GO:0048762	mesenchymal cell differentiation	0.000582576	0.0235305	12	61	73	134
GO:0031503 protein complex localization	32	0.0235305	0.575	0.64	Biological Process	GO:0031503	protein complex localization	0.000584121	0.0235305	22	10	32	50
GO:0003007 heart morphogenesis	93	0.0238101	1.672	0.525	Biological Process	GO:0003007	heart morphogenesis	0.000593156	0.0238101	19	74	93	177
GO:0048608 reproductive structure development	138	0.0238399	2.481	0.5	Biological Process	GO:0048608	reproductive structure development	0.000596438	0.0238399	43	95	138	276
GO:0044450 microtubule organizing center part	89	0.0149358	1.558	0.53	Cellular Component	GO:0044450	microtubule organizing center part	0.000598738	0.0149358	68	21	89	168
GO:0051707 response to other organism	240	0.0238399	4.314	0.473	Biological Process	GO:0051707	response to other organism	0.000599153	0.0238399	46	194	240	507
GO:0001738 morphogenesis of a polarized epithelium	33	0.0238399	0.593	0.635	Biological Process	GO:0001738	morphogenesis of a polarized epithelium	0.00060195	0.0238399	10	23	33	52
GO:0070925 organelle assembly	212	0.0238399	3.811	0.479	Biological Process	GO:0070925	organelle assembly	0.000602292	0.0238399	137	75	212	443
GO:0030990 intraciliary transport particle	18	0.0149394	0.315	0.75	Cellular Component	GO:0030990	intraciliary transport particle	0.000609771	0.0149394	18	0	18	24
GO:0009893 positive regulation of metabolic process	1189	0.0242898	21.373	0.43	Biological Process	GO:0009893	positive regulation of metabolic process	0.000617461	0.0242898	398	791	1189	2766
GO:0045765 regulation of angiogenesis	92	0.0242898	1.654	0.526	Biological Process	GO:0045765	regulation of angiogenesis	0.000617935	0.0242898	10	82	92	175
GO:0061061 muscle structure development	178	0.0243318	3.2	0.486	Biological Process	GO:0061061	muscle structure development	0.000621146	0.0243318	45	133	178	366
GO:0030001 metal ion transport	269	0.0243498	4.836	0.469	Biological Process	GO:0030001	metal ion transport	0.000623748	0.0243498	86	183	269	574
GO:0030099 myeloid cell differentiation	123	0.0245642	2.211	0.506	Biological Process	GO:0030099	myeloid cell differentiation	0.000631403	0.0245642	23	100	123	243
GO:0003279 cardiac septum development	45	0.0246954	0.809	0.592	Biological Process	GO:0003279	cardiac septum development	0.000636951	0.0246954	9	36	45	76
GO:0072329 monocarboxylic acid catabolic process	44	0.0248503	0.791	0.595	Biological Process	GO:0072329	monocarboxylic acid catabolic process	0.000643133	0.0248503	10	34	44	74
GO:0007160 cell-matrix adhesion	70	0.0248825	1.258	0.547	Biological Process	GO:0007160	cell-matrix adhesion	0.000647663	0.0248825	7	63	70	128
GO:0001657 ureteric bud development	40	0.0248825	0.719	0.606	Biological Process	GO:0001657	ureteric bud development	0.000654919	0.0248825	5	35	40	66
GO:0001952 regulation of cell-matrix adhesion	40	0.0248825	0.719	0.606	Biological Process	GO:0001952	regulation of cell-matrix adhesion	0.000654919	0.0248825	4	36	40	66
GO:0072163 mesonephric epithelium development	40	0.0248825	0.719	0.606	Biological Process	GO:0072163	mesonephric epithelium development	0.000654919	0.0248825	5	35	40	66
GO:0072164 mesonephric tubule development	40	0.0248825	0.719	0.606	Biological Process	GO:0072164	mesonephric tubule development	0.000654919	0.0248825	5	35	40	66
GO:0031982 vesicle	373	0.01578	6.529	0.458	Cellular Component	GO:0031982	vesicle	0.000655581	0.01578	157	216	373	814
GO:0010769 regulation of cell morphogenesis involved in differentiation	117	0.0251901	2.103	0.509	Biological Process	GO:0010769	regulation of cell morphogenesis involved in differentiation	0.000665232	0.0251901	29	88	117	230
GO:0005858 axonemal dynein complex	12	0.0158164	0.21	0.857	Cellular Component	GO:0005858	axonemal dynein complex	0.000668623	0.0158164	12	0	12	14
GO:0000226 microtubule cytoskeleton organization	213	0.0252256	3.829	0.478	Biological Process	GO:0000226	microtubule cytoskeleton organization	0.000670069	0.0252256	153	60	213	446
GO:0048864 stem cell development	69	0.0252256	1.24	0.548	Biological Process	GO:0048864	stem cell development	0.000670611	0.0252256	12	57	69	126
GO:0009886 post-embryonic morphogenesis	8	0.0258401	0.144	1	Biological Process	GO:0009886	post-embryonic morphogenesis	0.000689222	0.0258401	3	5	8	8
GO:0098858 actin-based cell projection	61	0.0160583	1.068	0.56	Cellular Component	GO:0098858	actin-based cell projection	0.000690555	0.0160583	24	37	61	109
GO:0014031 mesenchymal cell development	68	0.0258467	1.222	0.548	Biological Process	GO:0014031	mesenchymal cell development	0.000694189	0.0258467	12	56	68	124
GO:0045596 negative regulation of cell differentiation	205	0.0258467	3.685	0.479	Biological Process	GO:0045596	negative regulation of cell differentiation	0.000695008	0.0258467	46	159	205	428
GO:0048863 stem cell differentiation	111	0.0258467	1.995	0.512	Biological Process	GO:0048863	stem cell differentiation	0.000696222	0.0258467	23	88	111	217
GO:0000801 central element	8	0.0160807	0.14	1	Cellular Component	GO:0000801	central element	0.000703236	0.0160807	8	0	8	8
GO:0051246 regulation of protein metabolic process	855	0.0260439	15.369	0.436	Biological Process	GO:0051246	regulation of protein metabolic process	0.000703827	0.0260439	271	584	855	1962
GO:0031346 positive regulation of cell projection organization	110	0.0268075	1.977	0.512	Biological Process	GO:0031346	positive regulation of cell projection organization	0.000726824	0.0268075	42	68	110	215
GO:0006820 anion transport	235	0.0270144	4.224	0.473	Biological Process	GO:0006820	anion transport	0.000734811	0.0270144	91	144	235	497
GO:0044087 regulation of cellular component biogenesis	277	0.0277159	4.979	0.466	Biological Process	GO:0044087	regulation of cellular component biogenesis	0.000758291	0.0277159	92	185	277	594
GO:0051235 maintenance of location	109	0.0277159	1.959	0.512	Biological Process	GO:0051235	maintenance of location	0.000758772	0.0277159	34	75	109	213
GO:0043269 regulation of ion transport	188	0.0280595	3.379	0.482	Biological Process	GO:0043269	regulation of ion transport	0.000770647	0.0280595	43	145	188	390
GO:0007411 axon guidance	92	0.0285445	1.654	0.523	Biological Process	GO:0007411	axon guidance	0.000788044	0.0285445	11	81	92	176
GO:0051493 regulation of cytoskeleton organization	180	0.0285445	3.236	0.484	Biological Process	GO:0051493	regulation of cytoskeleton organization	0.000788995	0.0285445	65	115	180	372
GO:0010770 positive regulation of cell morphogenesis involved in differentiation	64	0.0286623	1.15	0.552	Biological Process	GO:0010770	positive regulation of cell morphogenesis involved in differentiation	0.000794774	0.0286623	18	46	64	116
GO:0032844 regulation of homeostatic process	131	0.0289932	2.355	0.5	Biological Process	GO:0032844	regulation of homeostatic process	0.000809009	0.0289932	36	95	131	262
GO:1901342 regulation of vasculature development	97	0.0289932	1.744	0.519	Biological Process	GO:1901342	regulation of vasculature development	0.000809053	0.0289932	10	87	97	187
GO:0045669 positive regulation of osteoblast differentiation	27	0.0289985	0.485	0.659	Biological Process	GO:0045669	positive regulation of osteoblast differentiation	0.000811753	0.0289985	4	23	27	41
GO:0021955 central nervous system neuron axonogenesis	20	0.02948	0.36	0.714	Biological Process	GO:0021955	central nervous system neuron axonogenesis	0.000828162	0.02948	6	14	20	28
GO:0019538 protein metabolic process	1803	0.02948	32.411	0.422	Biological Process	GO:0019538	protein metabolic process	0.000830422	0.02948	667	1136	1803	4268
GO:0002521 leukocyte differentiation	171	0.0296674	3.074	0.486	Biological Process	GO:0002521	leukocyte differentiation	0.000838314	0.0296674	30	141	171	352
GO:0043085 positive regulation of catalytic activity	417	0.0309342	7.496	0.452	Biological Process	GO:0043085	positive regulation of catalytic activity	0.000876832	0.0309342	132	285	417	922
GO:0009617 response to bacterium	166	0.0309812	2.984	0.487	Biological Process	GO:0009617	response to bacterium	0.000880891	0.0309812	30	136	166	341
GO:1902495 transmembrane transporter complex	113	0.0198368	1.978	0.509	Cellular Component	GO:1902495	transmembrane transporter complex	0.000881955	0.0198368	42	71	113	222
GO:0005975 carbohydrate metabolic process	260	0.0312673	4.674	0.468	Biological Process	GO:0005975	carbohydrate metabolic process	0.00089178	0.0312673	90	170	260	556
GO:0006629 lipid metabolic process	402	0.031418	7.226	0.453	Biological Process	GO:0006629	lipid metabolic process	0.000898842	0.031418	148	254	402	887
GO:0043207 response to external biotic stimulus	240	0.0314558	4.314	0.471	Biological Process	GO:0043207	response to external biotic stimulus	0.000902692	0.0314558	46	194	240	510
GO:0030279 negative regulation of ossification	30	0.0319477	0.539	0.638	Biological Process	GO:0030279	negative regulation of ossification	0.000919621	0.0319477	3	27	30	47
GO:0048471 perinuclear region of cytoplasm	148	0.0203656	2.591	0.493	Cellular Component	GO:0048471	perinuclear region of cytoplasm	0.000920312	0.0203656	52	96	148	300
GO:0006956 complement activation	31	0.0327357	0.557	0.633	Biological Process	GO:0006956	complement activation	0.000945185	0.0327357	9	22	31	49
GO:0001503 ossification	118	0.0331622	2.121	0.504	Biological Process	GO:0001503	ossification	0.000961587	0.0331622	16	102	118	234
GO:0048754 branching morphogenesis of an epithelial tube	58	0.0331622	1.043	0.558	Biological Process	GO:0048754	branching morphogenesis of an epithelial tube	0.000963337	0.0331622	8	50	58	104
GO:0046658 anchored component of plasma membrane	21	0.0212632	0.368	0.7	Cellular Component	GO:0046658	anchored component of plasma membrane	0.000976372	0.0212632	7	14	21	30
GO:0001763 morphogenesis of a branching structure	74	0.0333323	1.33	0.536	Biological Process	GO:0001763	morphogenesis of a branching structure	0.000980011	0.0333323	10	64	74	138
GO:0045132 meiotic chromosome segregation	41	0.0333323	0.737	0.594	Biological Process	GO:0045132	meiotic chromosome segregation	0.000989607	0.0333323	40	1	41	69
GO:0001890 placenta development	57	0.0333323	1.025	0.559	Biological Process	GO:0001890	placenta development	0.000993215	0.0333323	16	41	57	102
GO:0001932 regulation of protein phosphorylation	436	0.0333323	7.837	0.45	Biological Process	GO:0001932	regulation of protein phosphorylation	0.000993765	0.0333323	123	313	436	968
GO:0009798 axis specification	34	0.0333323	0.611	0.618	Biological Process	GO:0009798	axis specification	0.000994507	0.0333323	10	24	34	55
GO:0070192 chromosome organization involved in meiotic cell cycle	34	0.0333323	0.611	0.618	Biological Process	GO:0070192	chromosome organization involved in meiotic cell cycle	0.000994507	0.0333323	32	2	34	55
GO:0030038 contractile actin filament bundle assembly	40	0.0333323	0.719	0.597	Biological Process	GO:0030038	contractile actin filament bundle assembly	0.000997959	0.0333323	10	30	40	67
GO:0043149 stress fiber assembly	40	0.0333323	0.719	0.597	Biological Process	GO:0043149	stress fiber assembly	0.000997959	0.0333323	10	30	40	67
GO:0030324 lung development	66	0.0333323	1.186	0.545	Biological Process	GO:0030324	lung development	0.00099823	0.0333323	14	52	66	121
GO:0010975 regulation of neuron projection development	143	0.0333323	2.571	0.493	Biological Process	GO:0010975	regulation of neuron projection development	0.00100716	0.0333323	47	96	143	290
GO:0046849 bone remodeling	36	0.0333323	0.647	0.61	Biological Process	GO:0046849	bone remodeling	0.00100772	0.0333323	4	32	36	59
GO:0001892 embryonic placenta development	38	0.0333323	0.683	0.603	Biological Process	GO:0001892	embryonic placenta development	0.0010081	0.0333323	12	26	38	63
GO:0034446 substrate adhesion-dependent cell spreading	38	0.0333323	0.683	0.603	Biological Process	GO:0034446	substrate adhesion-dependent cell spreading	0.0010081	0.0333323	6	32	38	63
GO:0060840 artery development	37	0.0333323	0.665	0.607	Biological Process	GO:0060840	artery development	0.00100936	0.0333323	7	30	37	61
GO:0043226 organelle	3609	0.0217232	63.172	0.414	Cellular Component	GO:0043226	organelle	0.00101333	0.0217232	1593	2016	3609	8722
GO:0044765 single-organism transport	1216	0.0341085	21.859	0.428	Biological Process	GO:0044765	single-organism transport	0.00103586	0.0341085	448	768	1216	2840
GO:0044853 plasma membrane raft	36	0.0224662	0.63	0.61	Cellular Component	GO:0044853	plasma membrane raft	0.00106436	0.0224662	12	24	36	59
GO:0045664 regulation of neuron differentiation	191	0.0353022	3.433	0.479	Biological Process	GO:0045664	regulation of neuron differentiation	0.00107523	0.0353022	58	133	191	399
GO:0050706 regulation of interleukin-1 beta secretion	17	0.0363849	0.306	0.739	Biological Process	GO:0050706	regulation of interleukin-1 beta secretion	0.0011114	0.0363849	4	13	17	23
GO:0071901 negative regulation of protein serine/threonine kinase activity	52	0.0374624	0.935	0.565	Biological Process	GO:0071901	negative regulation of protein serine/threonine kinase activity	0.00114762	0.0374624	16	36	52	92
GO:0034703 cation channel complex	72	0.0238879	1.26	0.537	Cellular Component	GO:0034703	cation channel complex	0.00114913	0.0238879	28	44	72	134
GO:0002757 immune response-activating signal transduction	109	0.0376869	1.959	0.507	Biological Process	GO:0002757	immune response-activating signal transduction	0.00115978	0.0376869	15	94	109	215
GO:0034220 ion transmembrane transport	363	0.0376869	6.525	0.455	Biological Process	GO:0034220	ion transmembrane transport	0.00116113	0.0376869	126	237	363	798
GO:0071407 cellular response to organic cyclic compound	155	0.0387299	2.786	0.487	Biological Process	GO:0071407	cellular response to organic cyclic compound	0.00119667	0.0387299	37	118	155	318
GO:0002062 chondrocyte differentiation	50	0.0388149	0.899	0.568	Biological Process	GO:0002062	chondrocyte differentiation	0.00121038	0.0388149	8	42	50	88
GO:0051092 positive regulation of NF-kappaB transcription factor activity	50	0.0388149	0.899	0.568	Biological Process	GO:0051092	positive regulation of NF-kappaB transcription factor activity	0.00121038	0.0388149	7	43	50	88
GO:0060562 epithelial tube morphogenesis	108	0.0388149	1.941	0.507	Biological Process	GO:0060562	epithelial tube morphogenesis	0.00121136	0.0388149	23	85	108	213
GO:0032835 glomerulus development	24	0.0388149	0.431	0.667	Biological Process	GO:0032835	glomerulus development	0.00121638	0.0388149	3	21	24	36
GO:0044331 cell-cell adhesion mediated by cadherin	24	0.0388149	0.431	0.667	Biological Process	GO:0044331	cell-cell adhesion mediated by cadherin	0.00121638	0.0388149	6	18	24	36
GO:0009790 embryo development	335	0.0390816	6.022	0.457	Biological Process	GO:0009790	embryo development	0.00122818	0.0390816	109	226	335	733
GO:0010563 negative regulation of phosphorus metabolic process	184	0.039195	3.308	0.479	Biological Process	GO:0010563	negative regulation of phosphorus metabolic process	0.00124066	0.039195	52	132	184	384
GO:0045936 negative regulation of phosphate metabolic process	184	0.039195	3.308	0.479	Biological Process	GO:0045936	negative regulation of phosphate metabolic process	0.00124066	0.039195	52	132	184	384
GO:0010038 response to metal ion	81	0.039195	1.456	0.526	Biological Process	GO:0010038	response to metal ion	0.0012421	0.039195	29	52	81	154
GO:1902533 positive regulation of intracellular signal transduction	295	0.0398296	5.303	0.461	Biological Process	GO:1902533	positive regulation of intracellular signal transduction	0.00126673	0.0398296	58	237	295	640
GO:0022612 gland morphogenesis	48	0.0398296	0.863	0.571	Biological Process	GO:0022612	gland morphogenesis	0.00127253	0.0398296	8	40	48	84
GO:0043409 negative regulation of MAPK cascade	59	0.0398296	1.061	0.551	Biological Process	GO:0043409	negative regulation of MAPK cascade	0.00127272	0.0398296	14	45	59	107
GO:1990351 transporter complex	114	0.0260801	1.995	0.504	Cellular Component	GO:1990351	transporter complex	0.00127359	0.0260801	43	71	114	226
GO:0043542 endothelial cell migration	67	0.0399241	1.204	0.54	Biological Process	GO:0043542	endothelial cell migration	0.00127926	0.0399241	8	59	67	124
GO:0061512 protein localization to cilium	25	0.04012	0.449	0.658	Biological Process	GO:0061512	protein localization to cilium	0.00128907	0.04012	23	2	25	38
GO:0018210 peptidyl-threonine modification	47	0.0404443	0.845	0.573	Biological Process	GO:0018210	peptidyl-threonine modification	0.00130305	0.0404443	17	30	47	82
GO:0060541 respiratory system development	73	0.0411716	1.312	0.533	Biological Process	GO:0060541	respiratory system development	0.0013301	0.0411716	18	55	73	137
GO:0001736 establishment of planar polarity	26	0.0413953	0.467	0.65	Biological Process	GO:0001736	establishment of planar polarity	0.00135191	0.0413953	9	17	26	40
GO:0007164 establishment of tissue polarity	26	0.0413953	0.467	0.65	Biological Process	GO:0007164	establishment of tissue polarity	0.00135191	0.0413953	9	17	26	40
GO:0031663 lipopolysaccharide-mediated signaling pathway	26	0.0413953	0.467	0.65	Biological Process	GO:0031663	lipopolysaccharide-mediated signaling pathway	0.00135191	0.0413953	1	25	26	40
GO:0034103 regulation of tissue remodeling	26	0.0413953	0.467	0.65	Biological Process	GO:0034103	regulation of tissue remodeling	0.00135191	0.0413953	1	25	26	40
GO:0007423 sensory organ development	185	0.0422114	3.326	0.478	Biological Process	GO:0007423	sensory organ development	0.00138227	0.0422114	59	126	185	387
GO:0007162 negative regulation of cell adhesion	84	0.0422321	1.51	0.522	Biological Process	GO:0007162	negative regulation of cell adhesion	0.00139857	0.0422321	14	70	84	161
GO:0071804 cellular potassium ion transport	84	0.0422321	1.51	0.522	Biological Process	GO:0071804	cellular potassium ion transport	0.00139857	0.0422321	30	54	84	161
GO:0071805 potassium ion transmembrane transport	84	0.0422321	1.51	0.522	Biological Process	GO:0071805	potassium ion transmembrane transport	0.00139857	0.0422321	30	54	84	161
GO:0010976 positive regulation of neuron projection development	78	0.0422321	1.402	0.527	Biological Process	GO:0010976	positive regulation of neuron projection development	0.00140495	0.0422321	30	48	78	148
GO:0032370 positive regulation of lipid transport	27	0.0422321	0.485	0.643	Biological Process	GO:0032370	positive regulation of lipid transport	0.00140526	0.0422321	8	19	27	42
GO:1903317 regulation of protein maturation	27	0.0422321	0.485	0.643	Biological Process	GO:1903317	regulation of protein maturation	0.00140526	0.0422321	6	21	27	42
GO:0097228 sperm principal piece	14	0.0285433	0.245	0.778	Cellular Component	GO:0097228	sperm principal piece	0.00141468	0.0285433	14	0	14	18
GO:0001701 in utero embryonic development	139	0.0427624	2.499	0.491	Biological Process	GO:0001701	in utero embryonic development	0.00143043	0.0427624	48	91	139	283
GO:0042326 negative regulation of phosphorylation	139	0.0427624	2.499	0.491	Biological Process	GO:0042326	negative regulation of phosphorylation	0.00143043	0.0427624	36	103	139	283
GO:0010562 positive regulation of phosphorus metabolic process	342	0.0434006	6.148	0.455	Biological Process	GO:0010562	positive regulation of phosphorus metabolic process	0.00146115	0.0434006	87	255	342	751
GO:0045937 positive regulation of phosphate metabolic process	342	0.0434006	6.148	0.455	Biological Process	GO:0045937	positive regulation of phosphate metabolic process	0.00146115	0.0434006	87	255	342	751
GO:0045321 leukocyte activation	241	0.0434006	4.332	0.467	Biological Process	GO:0045321	leukocyte activation	0.00146355	0.0434006	37	204	241	516
GO:0001823 mesonephros development	41	0.0434006	0.737	0.586	Biological Process	GO:0001823	mesonephros development	0.00146706	0.0434006	5	36	41	70
GO:0050790 regulation of catalytic activity	691	0.0436756	12.421	0.438	Biological Process	GO:0050790	regulation of catalytic activity	0.00148335	0.0436756	233	458	691	1579
GO:2000027 regulation of organ morphogenesis	63	0.0436756	1.132	0.543	Biological Process	GO:2000027	regulation of organ morphogenesis	0.00148405	0.0436756	7	56	63	116
GO:0006954 inflammatory response	176	0.0437801	3.164	0.48	Biological Process	GO:0006954	inflammatory response	0.00149259	0.0437801	36	140	176	367
GO:0046649 lymphocyte activation	204	0.0437801	3.667	0.473	Biological Process	GO:0046649	lymphocyte activation	0.00149531	0.0437801	33	171	204	431
GO:0061326 renal tubule development	39	0.0440596	0.701	0.591	Biological Process	GO:0061326	renal tubule development	0.00150873	0.0440596	8	31	39	66
GO:0031325 positive regulation of cellular metabolic process	1014	0.0444765	18.228	0.43	Biological Process	GO:0031325	positive regulation of cellular metabolic process	0.00152692	0.0444765	328	686	1014	2357
GO:0098662 inorganic cation transmembrane transport	243	0.0446182	4.368	0.466	Biological Process	GO:0098662	inorganic cation transmembrane transport	0.00153571	0.0446182	80	163	243	521
GO:0003206 cardiac chamber morphogenesis	53	0.044796	0.953	0.558	Biological Process	GO:0003206	cardiac chamber morphogenesis	0.00154578	0.044796	7	46	53	95
GO:0022625 cytosolic large ribosomal subunit	29	0.0309492	0.508	0.63	Cellular Component	GO:0022625	cytosolic large ribosomal subunit	0.00155648	0.0309492	2	27	29	46
GO:0048259 regulation of receptor-mediated endocytosis	34	0.0450701	0.611	0.607	Biological Process	GO:0048259	regulation of receptor-mediated endocytosis	0.0015592	0.0450701	6	28	34	56
GO:0055085 transmembrane transport	504	0.0458201	9.06	0.444	Biological Process	GO:0055085	transmembrane transport	0.00158918	0.0458201	181	323	504	1134
GO:0045766 positive regulation of angiogenesis	52	0.0458447	0.935	0.559	Biological Process	GO:0045766	positive regulation of angiogenesis	0.00159407	0.0458447	7	45	52	93
GO:0006810 transport	1351	0.0460878	24.285	0.425	Biological Process	GO:0006810	transport	0.00160658	0.0460878	500	851	1351	3176
GO:2000377 regulation of reactive oxygen species metabolic process	60	0.047279	1.079	0.545	Biological Process	GO:2000377	regulation of reactive oxygen species metabolic process	0.00165509	0.047279	22	38	60	110
GO:0050704 regulation of interleukin-1 secretion	20	0.047279	0.36	0.69	Biological Process	GO:0050704	regulation of interleukin-1 secretion	0.00166059	0.047279	5	15	20	29
GO:0060976 coronary vasculature development	20	0.047279	0.36	0.69	Biological Process	GO:0060976	coronary vasculature development	0.00166059	0.047279	5	15	20	29
GO:0045637 regulation of myeloid cell differentiation	67	0.0478201	1.204	0.536	Biological Process	GO:0045637	regulation of myeloid cell differentiation	0.00168381	0.0478201	15	52	67	125
GO:0010801 negative regulation of peptidyl-threonine phosphorylation	7	0.048238	0.126	1	Biological Process	GO:0010801	negative regulation of peptidyl-threonine phosphorylation	0.00171288	0.048238	2	5	7	7
GO:0035092 sperm chromatin condensation	7	0.048238	0.126	1	Biological Process	GO:0035092	sperm chromatin condensation	0.00171288	0.048238	6	1	7	7
GO:0072216 positive regulation of metanephros development	7	0.048238	0.126	1	Biological Process	GO:0072216	positive regulation of metanephros development	0.00171288	0.048238	1	6	7	7
GO:0048771 tissue remodeling	59	0.048238	1.061	0.546	Biological Process	GO:0048771	tissue remodeling	0.00171551	0.048238	5	54	59	108
GO:0000188 inactivation of MAPK activity	15	0.0484562	0.27	0.75	Biological Process	GO:0000188	inactivation of MAPK activity	0.00173432	0.0484562	5	10	15	20
GO:0001171 reverse transcription	15	0.0484562	0.27	0.75	Biological Process	GO:0001171	reverse transcription	0.00173432	0.0484562	12	3	15	20
GO:0071396 cellular response to lipid	154	0.0484562	2.768	0.484	Biological Process	GO:0071396	cellular response to lipid	0.00173606	0.0484562	37	117	154	318
GO:0051050 positive regulation of transport	243	0.0484782	4.368	0.466	Biological Process	GO:0051050	positive regulation of transport	0.00174112	0.0484782	55	188	243	522
GO:0035686 sperm fibrous sheath	7	0.0336352	0.123	1	Cellular Component	GO:0035686	sperm fibrous sheath	0.0017433	0.0336352	7	0	7	7
GO:0098802 plasma membrane receptor complex	68	0.0336352	1.19	0.535	Cellular Component	GO:0098802	plasma membrane receptor complex	0.00174931	0.0336352	14	54	68	127
GO:0051347 positive regulation of transferase activity	200	0.0489167	3.595	0.473	Biological Process	GO:0051347	positive regulation of transferase activity	0.00176117	0.0489167	60	140	200	423
GO:0031988 membrane-bounded vesicle	294	0.0336352	5.146	0.46	Cellular Component	GO:0031988	membrane-bounded vesicle	0.00176511	0.0336352	133	161	294	639
GO:0034587 piRNA metabolic process	9	0.0489354	0.162	0.9	Biological Process	GO:0034587	piRNA metabolic process	0.00176898	0.0489354	9	0	9	10
GO:0030336 negative regulation of cell migration	84	0.0489354	1.51	0.519	Biological Process	GO:0030336	negative regulation of cell migration	0.00177046	0.0489354	12	72	84	162
GO:0016055 Wnt signaling pathway	134	0.0490153	2.409	0.491	Biological Process	GO:0016055	Wnt signaling pathway	0.00177767	0.0490153	37	97	134	273
GO:0034381 plasma lipoprotein particle clearance	21	0.0496517	0.377	0.677	Biological Process	GO:0034381	plasma lipoprotein particle clearance	0.00180949	0.0496517	11	10	21	31
GO:0060998 regulation of dendritic spine development	21	0.0496517	0.377	0.677	Biological Process	GO:0060998	regulation of dendritic spine development	0.00180949	0.0496517	5	16	21	31
GO:0098794 postsynapse	139	0.035906	2.433	0.489	Cellular Component	GO:0098794	postsynapse	0.00191045	0.035906	42	97	139	284
GO:0005925 focal adhesion	57	0.0365794	0.998	0.548	Cellular Component	GO:0005925	focal adhesion	0.00197294	0.0365794	7	50	57	104
GO:0097458 neuron part	398	0.0381888	6.967	0.45	Cellular Component	GO:0097458	neuron part	0.00208758	0.0381888	144	254	398	884
GO:0045177 apical part of cell	100	0.0418853	1.75	0.505	Cellular Component	GO:0045177	apical part of cell	0.00232018	0.0418853	31	69	100	198
GO:0005814 centriole	50	0.0438092	0.875	0.556	Cellular Component	GO:0005814	centriole	0.00248507	0.0438092	46	4	50	90
GO:0043228 non-membrane-bounded organelle	1211	0.0438092	21.197	0.427	Cellular Component	GO:0043228	non-membrane-bounded organelle	0.00252254	0.0438092	623	588	1211	2836
GO:0043232 intracellular non-membrane-bounded organelle	1211	0.0438092	21.197	0.427	Cellular Component	GO:0043232	intracellular non-membrane-bounded organelle	0.00252254	0.0438092	623	588	1211	2836
GO:0005938 cell cortex	91	0.0476451	1.593	0.508	Cellular Component	GO:0005938	cell cortex	0.00277814	0.0476451	22	69	91	179

## Sheet: Ha vs La
id	num	qvalue	per	ratio	class	ID	Descrption	Pvalue	Qvalue	Up	Down	fg_num	bg_num
GO:0005576 extracellular region	127	1.27065e-05	14.733	0.098	Cellular Component	GO:0005576	extracellular region	3.17152e-08	1.27065e-05	67	60	127	1297
GO:0044459 plasma membrane part	151	1.27065e-05	17.517	0.093	Cellular Component	GO:0044459	plasma membrane part	3.94002e-08	1.27065e-05	81	70	151	1624
GO:0031226 intrinsic component of plasma membrane	95	2.66619e-05	11.021	0.104	Cellular Component	GO:0031226	intrinsic component of plasma membrane	1.24009e-07	2.66619e-05	49	46	95	911
GO:0005887 integral component of plasma membrane	91	4.05285e-05	10.557	0.104	Cellular Component	GO:0005887	integral component of plasma membrane	2.51339e-07	4.05285e-05	47	44	91	874
GO:0044421 extracellular region part	99	0.000187459	11.485	0.098	Cellular Component	GO:0044421	extracellular region part	1.45317e-06	0.000187459	54	45	99	1014
GO:0000795 synaptonemal complex	10	0.000496285	1.16	0.345	Cellular Component	GO:0000795	synaptonemal complex	4.61661e-06	0.000496285	0	10	10	29
GO:0070193 synaptonemal complex organization	8	0.0165945	0.959	0.421	Biological Process	GO:0070193	synaptonemal complex organization	7.09629e-06	0.0165945	0	8	8	19
GO:0009063 cellular amino acid catabolic process	16	0.0165945	1.918	0.213	Biological Process	GO:0009063	cellular amino acid catabolic process	7.9814e-06	0.0165945	7	9	16	75
GO:1901565 organonitrogen compound catabolic process	30	0.0165945	3.597	0.141	Biological Process	GO:1901565	organonitrogen compound catabolic process	1.23842e-05	0.0165945	14	16	30	213
GO:0065008 regulation of biological quality	194	0.0165945	23.261	0.079	Biological Process	GO:0065008	regulation of biological quality	1.84766e-05	0.0165945	98	96	194	2451
GO:0003012 muscle system process	30	0.0165945	3.597	0.138	Biological Process	GO:0003012	muscle system process	1.95881e-05	0.0165945	16	14	30	218
GO:0038093 Fc receptor signaling pathway	7	0.0165945	0.839	0.438	Biological Process	GO:0038093	Fc receptor signaling pathway	2.01442e-05	0.0165945	7	0	7	16
GO:0009986 cell surface	57	0.00186516	6.613	0.107	Cellular Component	GO:0009986	cell surface	2.0242e-05	0.00186516	31	26	57	531
GO:0006956 complement activation	12	0.0165945	1.439	0.245	Biological Process	GO:0006956	complement activation	2.50651e-05	0.0165945	7	5	12	49
GO:0032196 transposition	10	0.0165945	1.199	0.286	Biological Process	GO:0032196	transposition	2.80191e-05	0.0165945	4	6	10	35
GO:0007166 cell surface receptor signaling pathway	148	0.0165945	17.746	0.083	Biological Process	GO:0007166	cell surface receptor signaling pathway	2.86566e-05	0.0165945	88	60	148	1791
GO:0003171 atrioventricular valve development	7	0.0165945	0.839	0.412	Biological Process	GO:0003171	atrioventricular valve development	3.24642e-05	0.0165945	3	4	7	17
GO:0007130 synaptonemal complex assembly	7	0.0165945	0.839	0.412	Biological Process	GO:0007130	synaptonemal complex assembly	3.24642e-05	0.0165945	0	7	7	17
GO:1901606 alpha-amino acid catabolic process	14	0.0165945	1.679	0.209	Biological Process	GO:1901606	alpha-amino acid catabolic process	3.73299e-05	0.0165945	5	9	14	67
GO:1904396 regulation of neuromuscular junction development	5	0.0165945	0.6	0.625	Biological Process	GO:1904396	regulation of neuromuscular junction development	3.80714e-05	0.0165945	1	4	5	8
GO:0044707 single-multicellular organism process	286	0.0165945	34.293	0.074	Biological Process	GO:0044707	single-multicellular organism process	3.89672e-05	0.0165945	137	149	286	3891
GO:0005615 extracellular space	81	0.00458762	9.397	0.094	Cellular Component	GO:0005615	extracellular space	5.69007e-05	0.00458762	45	36	81	863
GO:0044282 small molecule catabolic process	29	0.0237731	3.477	0.132	Biological Process	GO:0044282	small molecule catabolic process	5.98115e-05	0.0237731	12	17	29	220
GO:0048856 anatomical structure development	266	0.027996	31.894	0.074	Biological Process	GO:0048856	anatomical structure development	7.62864e-05	0.027996	116	150	266	3612
GO:1903522 regulation of blood circulation	20	0.027996	2.398	0.156	Biological Process	GO:1903522	regulation of blood circulation	7.98275e-05	0.027996	9	11	20	128
GO:0016054 organic acid catabolic process	22	0.0313085	2.638	0.146	Biological Process	GO:0016054	organic acid catabolic process	0.000104896	0.0313085	9	13	22	151
GO:0046395 carboxylic acid catabolic process	22	0.0313085	2.638	0.146	Biological Process	GO:0046395	carboxylic acid catabolic process	0.000104896	0.0313085	9	13	22	151
GO:0008016 regulation of heart contraction	17	0.0313085	2.038	0.168	Biological Process	GO:0008016	regulation of heart contraction	0.000105637	0.0313085	9	8	17	101
GO:0001171 reverse transcription	7	0.0313085	0.839	0.35	Biological Process	GO:0001171	reverse transcription	0.000110278	0.0313085	3	4	7	20
GO:0044712 single-organism catabolic process	63	0.0319462	7.554	0.097	Biological Process	GO:0044712	single-organism catabolic process	0.000117883	0.0319462	28	35	63	649
GO:0072376 protein activation cascade	12	0.0368819	1.439	0.207	Biological Process	GO:0072376	protein activation cascade	0.000146709	0.0368819	7	5	12	58
GO:0003181 atrioventricular valve morphogenesis	6	0.0368819	0.719	0.4	Biological Process	GO:0003181	atrioventricular valve morphogenesis	0.000148468	0.0368819	3	3	6	15
GO:0009617 response to bacterium	38	0.0450875	4.556	0.111	Biological Process	GO:0009617	response to bacterium	0.000189062	0.0450875	20	18	38	341
GO:0032502 developmental process	283	0.0474578	33.933	0.072	Biological Process	GO:0032502	developmental process	0.000215799	0.0474578	126	157	283	3932
GO:0007129 synapsis	9	0.0474578	1.079	0.25	Biological Process	GO:0007129	synapsis	0.000218782	0.0474578	0	9	9	36
GO:0048731 system development	217	0.0474578	26.019	0.075	Biological Process	GO:0048731	system development	0.00022951	0.0474578	105	112	217	2909
GO:0045143 homologous chromosome segregation	10	0.0474578	1.199	0.227	Biological Process	GO:0045143	homologous chromosome segregation	0.000230841	0.0474578	0	10	10	44
GO:0008328 ionotropic glutamate receptor complex	9	0.0235677	1.044	0.237	Cellular Component	GO:0008328	ionotropic glutamate receptor complex	0.000363198	0.0235677	6	3	9	38
GO:0031012 extracellular matrix	25	0.0235677	2.9	0.127	Cellular Component	GO:0031012	extracellular matrix	0.000391342	0.0235677	14	11	25	197
GO:0098590 plasma membrane region	50	0.0235677	5.8	0.1	Cellular Component	GO:0098590	plasma membrane region	0.00040193	0.0235677	25	25	50	502
GO:0000794 condensed nuclear chromosome	13	0.0277807	1.508	0.173	Cellular Component	GO:0000794	condensed nuclear chromosome	0.000543717	0.0277807	0	13	13	75
GO:0098589 membrane region	57	0.0277807	6.613	0.095	Cellular Component	GO:0098589	membrane region	0.000559921	0.0277807	30	27	57	601
GO:0000801 central element	4	0.0361683	0.464	0.5	Cellular Component	GO:0000801	central element	0.000785048	0.0361683	0	4	4	8
GO:0098839 postsynaptic density membrane	7	0.0499573	0.812	0.25	Cellular Component	GO:0098839	postsynaptic density membrane	0.0011618	0.0499573	5	2	7	28

## Sheet: Hb vs Lb
id	num	qvalue	per	ratio	class	ID	Descrption	Pvalue	Qvalue	Up	Down	fg_num	bg_num
GO:0005576 extracellular region	153	4.48797e-16	18.866	0.118	Cellular Component	GO:0005576	extracellular region	7.36941e-19	4.48797e-16	137	16	153	1297
GO:0044421 extracellular region part	128	8.13379e-16	15.783	0.126	Cellular Component	GO:0044421	extracellular region part	3.90473e-18	8.13379e-16	115	13	128	1014
GO:0031012 extracellular matrix	48	8.13379e-16	5.919	0.244	Cellular Component	GO:0031012	extracellular matrix	4.00679e-18	8.13379e-16	46	2	48	197
GO:0030198 extracellular matrix organization	45	1.51874e-13	5.711	0.246	Biological Process	GO:0030198	extracellular matrix organization	2.56254e-17	1.51874e-13	42	3	45	183
GO:0043062 extracellular structure organization	45	1.51874e-13	5.711	0.242	Biological Process	GO:0043062	extracellular structure organization	5.02063e-17	1.51874e-13	42	3	45	186
GO:0005615 extracellular space	109	2.57594e-13	13.44	0.126	Cellular Component	GO:0005615	extracellular space	1.69192e-15	2.57594e-13	98	11	109	863
GO:0007166 cell surface receptor signaling pathway	173	8.9282e-10	21.954	0.097	Biological Process	GO:0007166	cell surface receptor signaling pathway	4.4272e-13	8.9282e-10	151	22	173	1791
GO:0005201 extracellular matrix structural constituent	20	9.34915e-10	2.577	0.4	Molecular Function	GO:0005201	extracellular matrix structural constituent	7.77153e-13	9.34915e-10	19	1	20	50
GO:0030199 collagen fibril organization	16	7.65181e-09	2.03	0.485	Biological Process	GO:0030199	collagen fibril organization	5.05905e-12	7.65181e-09	15	1	16	33
GO:0016477 cell migration	101	3.12073e-08	12.817	0.112	Biological Process	GO:0016477	cell migration	2.57912e-11	3.12073e-08	90	11	101	902
GO:0040011 locomotion	120	5.30566e-08	15.228	0.103	Biological Process	GO:0040011	locomotion	5.26181e-11	5.30566e-08	103	17	120	1160
GO:0044420 extracellular matrix component	20	1.31619e-08	2.466	0.323	Cellular Component	GO:0044420	extracellular matrix component	1.08061e-10	1.31619e-08	19	1	20	62
GO:0048870 cell motility	107	8.70304e-08	13.579	0.107	Biological Process	GO:0048870	cell motility	1.15082e-10	8.70304e-08	92	15	107	1003
GO:0051674 localization of cell	107	8.70304e-08	13.579	0.107	Biological Process	GO:0051674	localization of cell	1.15082e-10	8.70304e-08	92	15	107	1003
GO:0022610 biological adhesion	97	4.72583e-07	12.31	0.107	Biological Process	GO:0022610	biological adhesion	7.03016e-10	4.72583e-07	81	16	97	904
GO:0009986 cell surface	67	7.52519e-08	8.261	0.126	Cellular Component	GO:0009986	cell surface	7.41398e-10	7.52519e-08	55	12	67	531
GO:0007155 cell adhesion	96	6.04359e-07	12.183	0.107	Biological Process	GO:0007155	cell adhesion	9.9894e-10	6.04359e-07	80	16	96	897
GO:0072358 cardiovascular system development	77	9.60823e-07	9.772	0.115	Biological Process	GO:0072358	cardiovascular system development	1.90576e-09	9.60823e-07	67	10	77	667
GO:0072359 circulatory system development	77	9.60823e-07	9.772	0.115	Biological Process	GO:0072359	circulatory system development	1.90576e-09	9.60823e-07	67	10	77	667
GO:0005578 proteinaceous extracellular matrix	19	1.81246e-07	2.343	0.292	Cellular Component	GO:0005578	proteinaceous extracellular matrix	2.08329e-09	1.81246e-07	18	1	19	65
GO:0019838 growth factor binding	22	1.5213e-06	2.835	0.247	Molecular Function	GO:0019838	growth factor binding	2.73346e-09	1.5213e-06	21	1	22	89
GO:0001568 blood vessel development	56	1.5866e-06	7.107	0.132	Biological Process	GO:0001568	blood vessel development	3.40921e-09	1.5866e-06	50	6	56	425
GO:0005518 collagen binding	15	1.5213e-06	1.933	0.357	Molecular Function	GO:0005518	collagen binding	3.79376e-09	1.5213e-06	14	1	15	42
GO:0050793 regulation of developmental process	150	2.25462e-06	19.036	0.09	Biological Process	GO:0050793	regulation of developmental process	5.21729e-09	2.25462e-06	127	23	150	1672
GO:0051239 regulation of multicellular organismal process	164	2.4571e-06	20.812	0.087	Biological Process	GO:0051239	regulation of multicellular organismal process	6.09197e-09	2.4571e-06	135	29	164	1879
GO:0030334 regulation of cell migration	63	3.73623e-06	7.995	0.121	Biological Process	GO:0030334	regulation of cell migration	9.88094e-09	3.73623e-06	56	7	63	520
GO:0006928 movement of cell or subcellular component	122	4.9324e-06	15.482	0.094	Biological Process	GO:0006928	movement of cell or subcellular component	1.43967e-08	4.9324e-06	106	16	122	1299
GO:0044707 single-multicellular organism process	292	4.9324e-06	37.056	0.075	Biological Process	GO:0044707	single-multicellular organism process	1.55343e-08	4.9324e-06	237	55	292	3891
GO:0009888 tissue development	117	4.9324e-06	14.848	0.095	Biological Process	GO:0009888	tissue development	1.61113e-08	4.9324e-06	97	20	117	1232
GO:2000026 regulation of multicellular organismal development	119	4.9324e-06	15.102	0.094	Biological Process	GO:2000026	regulation of multicellular organismal development	1.63055e-08	4.9324e-06	98	21	119	1260
GO:0044459 plasma membrane part	145	1.51601e-06	17.879	0.089	Cellular Component	GO:0044459	plasma membrane part	1.99147e-08	1.51601e-06	118	27	145	1624
GO:0001944 vasculature development	56	6.05957e-06	7.107	0.125	Biological Process	GO:0001944	vasculature development	2.10332e-08	6.05957e-06	50	6	56	447
GO:0070848 response to growth factor	53	7.31879e-06	6.726	0.128	Biological Process	GO:0070848	response to growth factor	2.66138e-08	7.31879e-06	46	7	53	415
GO:0051241 negative regulation of multicellular organismal process	76	9.36403e-06	9.645	0.109	Biological Process	GO:0051241	negative regulation of multicellular organismal process	3.55988e-08	9.36403e-06	66	10	76	700
GO:0071363 cellular response to growth factor stimulus	52	9.74898e-06	6.599	0.127	Biological Process	GO:0071363	cellular response to growth factor stimulus	3.86737e-08	9.74898e-06	45	7	52	408
GO:0051271 negative regulation of cellular component movement	32	1.07502e-05	4.061	0.166	Biological Process	GO:0051271	negative regulation of cellular component movement	4.44221e-08	1.07502e-05	27	5	32	193
GO:2000145 regulation of cell motility	64	1.08818e-05	8.122	0.116	Biological Process	GO:2000145	regulation of cell motility	4.69171e-08	1.08818e-05	57	7	64	554
GO:0048514 blood vessel morphogenesis	48	1.08818e-05	6.091	0.132	Biological Process	GO:0048514	blood vessel morphogenesis	4.9326e-08	1.08818e-05	42	6	48	365
GO:0022603 regulation of anatomical structure morphogenesis	75	1.08818e-05	9.518	0.108	Biological Process	GO:0022603	regulation of anatomical structure morphogenesis	5.03621e-08	1.08818e-05	66	9	75	693
GO:0005604 basement membrane	15	6.43235e-06	1.85	0.294	Cellular Component	GO:0005604	basement membrane	9.50594e-08	6.43235e-06	14	1	15	51
GO:0032963 collagen metabolic process	15	2.39668e-05	1.904	0.288	Biological Process	GO:0032963	collagen metabolic process	1.18844e-07	2.39668e-05	15	0	15	52
GO:0044259 multicellular organismal macromolecule metabolic process	15	2.39668e-05	1.904	0.288	Biological Process	GO:0044259	multicellular organismal macromolecule metabolic process	1.18844e-07	2.39668e-05	15	0	15	52
GO:0045595 regulation of cell differentiation	105	2.56807e-05	13.325	0.094	Biological Process	GO:0045595	regulation of cell differentiation	1.31587e-07	2.56807e-05	86	19	105	1112
GO:0044236 multicellular organism metabolic process	16	2.86524e-05	2.03	0.267	Biological Process	GO:0044236	multicellular organism metabolic process	1.5155e-07	2.86524e-05	16	0	16	60
GO:0008283 cell proliferation	107	3.25044e-05	13.579	0.093	Biological Process	GO:0008283	cell proliferation	1.81395e-07	3.25044e-05	91	16	107	1147
GO:0051270 regulation of cellular component movement	66	3.25044e-05	8.376	0.11	Biological Process	GO:0051270	regulation of cellular component movement	1.84258e-07	3.25044e-05	59	7	66	600
GO:0040013 negative regulation of locomotion	32	3.25044e-05	4.061	0.156	Biological Process	GO:0040013	negative regulation of locomotion	1.88042e-07	3.25044e-05	27	5	32	205
GO:0005178 integrin binding	18	7.04284e-05	2.32	0.231	Molecular Function	GO:0005178	integrin binding	2.34176e-07	7.04284e-05	18	0	18	78
GO:0050922 negative regulation of chemotaxis	13	4.09167e-05	1.65	0.317	Biological Process	GO:0050922	negative regulation of chemotaxis	2.43471e-07	4.09167e-05	12	1	13	41
GO:0071559 response to transforming growth factor beta	25	4.41633e-05	3.173	0.18	Biological Process	GO:0071559	response to transforming growth factor beta	2.7009e-07	4.41633e-05	21	4	25	139
GO:0007179 transforming growth factor beta receptor signaling pathway	22	4.58239e-05	2.792	0.196	Biological Process	GO:0007179	transforming growth factor beta receptor signaling pathway	2.8782e-07	4.58239e-05	18	4	22	112
GO:0040012 regulation of locomotion	66	4.94536e-05	8.376	0.108	Biological Process	GO:0040012	regulation of locomotion	3.18792e-07	4.94536e-05	59	7	66	609
GO:0001525 angiogenesis	40	5.74862e-05	5.076	0.134	Biological Process	GO:0001525	angiogenesis	3.80074e-07	5.74862e-05	36	4	40	298
GO:0048731 system development	223	6.18022e-05	28.299	0.077	Biological Process	GO:0048731	system development	4.18824e-07	6.18022e-05	183	40	223	2909
GO:0030336 negative regulation of cell migration	27	6.39266e-05	3.426	0.167	Biological Process	GO:0030336	negative regulation of cell migration	4.4912e-07	6.39266e-05	22	5	27	162
GO:2000146 negative regulation of cell motility	28	6.39266e-05	3.553	0.163	Biological Process	GO:2000146	negative regulation of cell motility	4.54354e-07	6.39266e-05	23	5	28	172
GO:0050839 cell adhesion molecule binding	26	0.000122973	3.351	0.168	Molecular Function	GO:0050839	cell adhesion molecule binding	5.11111e-07	0.000122973	24	2	26	155
GO:0007229 integrin-mediated signaling pathway	18	7.04177e-05	2.284	0.222	Biological Process	GO:0007229	integrin-mediated signaling pathway	5.12129e-07	7.04177e-05	17	1	18	81
GO:0071560 cellular response to transforming growth factor beta stimulus	24	9.00445e-05	3.046	0.176	Biological Process	GO:0071560	cellular response to transforming growth factor beta stimulus	6.69752e-07	9.00445e-05	20	4	24	136
GO:0048521 negative regulation of behavior	13	0.000107266	1.65	0.289	Biological Process	GO:0048521	negative regulation of behavior	8.15573e-07	0.000107266	12	1	13	45
GO:0030154 cell differentiation	195	0.000115537	24.746	0.078	Biological Process	GO:0030154	cell differentiation	9.14033e-07	0.000115537	156	39	195	2499
GO:0031589 cell-substrate adhesion	31	0.000115537	3.934	0.148	Biological Process	GO:0031589	cell-substrate adhesion	9.1666e-07	0.000115537	29	2	31	209
GO:0060485 mesenchyme development	27	0.000131233	3.426	0.16	Biological Process	GO:0060485	mesenchyme development	1.06288e-06	0.000131233	21	6	27	169
GO:0007275 multicellular organism development	238	0.000134152	30.203	0.075	Biological Process	GO:0007275	multicellular organism development	1.1087e-06	0.000134152	194	44	238	3184
GO:0050920 regulation of chemotaxis	24	0.000136867	3.046	0.171	Biological Process	GO:0050920	regulation of chemotaxis	1.15376e-06	0.000136867	22	2	24	140
GO:0019882 antigen processing and presentation	14	0.000153344	1.777	0.259	Biological Process	GO:0019882	antigen processing and presentation	1.318e-06	0.000153344	14	0	14	54
GO:0042060 wound healing	32	0.00017976	4.061	0.142	Biological Process	GO:0042060	wound healing	1.57475e-06	0.00017976	28	4	32	225
GO:0009653 anatomical structure morphogenesis	158	0.000180098	20.051	0.081	Biological Process	GO:0009653	anatomical structure morphogenesis	1.6219e-06	0.000180098	129	29	158	1951
GO:0048646 anatomical structure formation involved in morphogenesis	80	0.000180098	10.152	0.097	Biological Process	GO:0048646	anatomical structure formation involved in morphogenesis	1.63725e-06	0.000180098	64	16	80	824
GO:0030193 regulation of blood coagulation	14	0.000181099	1.777	0.255	Biological Process	GO:0030193	regulation of blood coagulation	1.67629e-06	0.000181099	12	2	14	55
GO:0042127 regulation of cell proliferation	89	0.000188018	11.294	0.094	Biological Process	GO:0042127	regulation of cell proliferation	1.77141e-06	0.000188018	75	14	89	949
GO:0002062 chondrocyte differentiation	18	0.000194004	2.284	0.205	Biological Process	GO:0002062	chondrocyte differentiation	1.85988e-06	0.000194004	17	1	18	88
GO:0048659 smooth muscle cell proliferation	14	0.000213675	1.777	0.25	Biological Process	GO:0048659	smooth muscle cell proliferation	2.11909e-06	0.000213675	14	0	14	56
GO:1900046 regulation of hemostasis	14	0.000213675	1.777	0.25	Biological Process	GO:1900046	regulation of hemostasis	2.11909e-06	0.000213675	12	2	14	56
GO:0060326 cell chemotaxis	29	0.000213963	3.68	0.148	Biological Process	GO:0060326	cell chemotaxis	2.15732e-06	0.000213963	27	2	29	196
GO:0044767 single-organism developmental process	279	0.000224063	35.406	0.072	Biological Process	GO:0044767	single-organism developmental process	2.29618e-06	0.000224063	224	55	279	3878
GO:0051094 positive regulation of developmental process	84	0.000241297	10.66	0.095	Biological Process	GO:0051094	positive regulation of developmental process	2.52352e-06	0.000241297	72	12	84	888
GO:0048869 cellular developmental process	209	0.000241297	26.523	0.076	Biological Process	GO:0048869	cellular developmental process	2.55257e-06	0.000241297	167	42	209	2756
GO:0017015 regulation of transforming growth factor beta receptor signaling pathway	16	0.00024743	2.03	0.219	Biological Process	GO:0017015	regulation of transforming growth factor beta receptor signaling pathway	2.65833e-06	0.00024743	13	3	16	73
GO:0032964 collagen biosynthetic process	8	0.000259765	1.015	0.444	Biological Process	GO:0032964	collagen biosynthetic process	2.83622e-06	0.000259765	8	0	8	18
GO:0002685 regulation of leukocyte migration	21	0.000259765	2.665	0.178	Biological Process	GO:0002685	regulation of leukocyte migration	2.87674e-06	0.000259765	18	3	21	118
GO:1903844 regulation of cellular response to transforming growth factor beta stimulus	16	0.000286015	2.03	0.216	Biological Process	GO:1903844	regulation of cellular response to transforming growth factor beta stimulus	3.21472e-06	0.000286015	13	3	16	74
GO:0050818 regulation of coagulation	14	0.000291862	1.777	0.241	Biological Process	GO:0050818	regulation of coagulation	3.32867e-06	0.000291862	12	2	14	58
GO:0090288 negative regulation of cellular response to growth factor stimulus	19	0.000313727	2.411	0.188	Biological Process	GO:0090288	negative regulation of cellular response to growth factor stimulus	3.62989e-06	0.000313727	16	3	19	101
GO:0070887 cellular response to chemical stimulus	148	0.000338783	18.782	0.081	Biological Process	GO:0070887	cellular response to chemical stimulus	3.9758e-06	0.000338783	130	18	148	1829
GO:0048856 anatomical structure development	261	0.000365936	33.122	0.072	Biological Process	GO:0048856	anatomical structure development	4.35494e-06	0.000365936	214	47	261	3612
GO:0006935 chemotaxis	46	0.000383138	5.838	0.115	Biological Process	GO:0006935	chemotaxis	4.62298e-06	0.000383138	42	4	46	401
GO:0005539 glycosaminoglycan binding	22	0.00096663	2.835	0.165	Molecular Function	GO:0005539	glycosaminoglycan binding	4.8211e-06	0.00096663	20	2	22	133
GO:0090287 regulation of cellular response to growth factor stimulus	27	0.000415009	3.426	0.148	Biological Process	GO:0090287	regulation of cellular response to growth factor stimulus	5.07615e-06	0.000415009	22	5	27	183
GO:0042330 taxis	46	0.000424285	5.838	0.114	Biological Process	GO:0042330	taxis	5.28187e-06	0.000424285	42	4	46	403
GO:0032502 developmental process	280	0.000424285	35.533	0.071	Biological Process	GO:0032502	developmental process	5.32986e-06	0.000424285	225	55	280	3932
GO:0050673 epithelial cell proliferation	32	0.000458368	4.061	0.134	Biological Process	GO:0050673	epithelial cell proliferation	5.83378e-06	0.000458368	24	8	32	239
GO:0048585 negative regulation of response to stimulus	91	0.000467053	11.548	0.09	Biological Process	GO:0048585	negative regulation of response to stimulus	6.02151e-06	0.000467053	75	16	91	1006
GO:0050840 extracellular matrix binding	11	0.00114104	1.418	0.282	Molecular Function	GO:0050840	extracellular matrix binding	6.63946e-06	0.00114104	11	0	11	39
GO:0032879 regulation of localization	139	0.000556197	17.64	0.081	Biological Process	GO:0032879	regulation of localization	7.26274e-06	0.000556197	113	26	139	1713
GO:0008285 negative regulation of cell proliferation	44	0.000573618	5.584	0.115	Biological Process	GO:0008285	negative regulation of cell proliferation	7.66357e-06	0.000573618	37	7	44	384
GO:0048660 regulation of smooth muscle cell proliferation	13	0.000573618	1.65	0.241	Biological Process	GO:0048660	regulation of smooth muscle cell proliferation	7.67984e-06	0.000573618	13	0	13	54
GO:0048513 animal organ development	163	0.000612822	20.685	0.078	Biological Process	GO:0048513	animal organ development	8.30602e-06	0.000612822	137	26	163	2083
GO:0005102 receptor binding	90	0.00121644	11.598	0.089	Molecular Function	GO:0005102	receptor binding	8.90769e-06	0.00121644	75	15	90	1014
GO:0051093 negative regulation of developmental process	61	0.000654546	7.741	0.101	Biological Process	GO:0051093	negative regulation of developmental process	8.97972e-06	0.000654546	54	7	61	604
GO:0032403 protein complex binding	62	0.00121644	7.99	0.099	Molecular Function	GO:0032403	protein complex binding	9.10055e-06	0.00121644	53	9	62	625
GO:0030054 cell junction	53	0.000568946	6.535	0.106	Cellular Component	GO:0030054	cell junction	9.92909e-06	0.000568946	45	8	53	499
GO:0098802 plasma membrane receptor complex	21	0.000568946	2.589	0.165	Cellular Component	GO:0098802	plasma membrane receptor complex	1.02765e-05	0.000568946	18	3	21	127
GO:0048251 elastic fiber assembly	4	0.000748565	0.508	1	Biological Process	GO:0048251	elastic fiber assembly	1.05094e-05	0.000748565	4	0	4	4
GO:0002688 regulation of leukocyte chemotaxis	15	0.000748565	1.904	0.208	Biological Process	GO:0002688	regulation of leukocyte chemotaxis	1.0517e-05	0.000748565	13	2	15	72
GO:0005509 calcium ion binding	56	0.0012696	7.216	0.102	Molecular Function	GO:0005509	calcium ion binding	1.05536e-05	0.0012696	52	4	56	548
GO:0051146 striated muscle cell differentiation	25	0.000752091	3.173	0.148	Biological Process	GO:0051146	striated muscle cell differentiation	1.07572e-05	0.000752091	20	5	25	169
GO:0007160 cell-matrix adhesion	21	0.000752091	2.665	0.164	Biological Process	GO:0007160	cell-matrix adhesion	1.08152e-05	0.000752091	19	2	21	128
GO:0061061 muscle structure development	42	0.000815495	5.33	0.115	Biological Process	GO:0061061	muscle structure development	1.18748e-05	0.000815495	36	6	42	366
GO:0009605 response to external stimulus	116	0.000815495	14.721	0.084	Biological Process	GO:0009605	response to external stimulus	1.19965e-05	0.000815495	101	15	116	1386
GO:0007167 enzyme linked receptor protein signaling pathway	63	0.000834533	7.995	0.099	Biological Process	GO:0007167	enzyme linked receptor protein signaling pathway	1.24145e-05	0.000834533	53	10	63	637
GO:0009719 response to endogenous stimulus	85	0.000870743	10.787	0.09	Biological Process	GO:0009719	response to endogenous stimulus	1.32168e-05	0.000870743	75	10	85	941
GO:0055001 muscle cell development	19	0.000870743	2.411	0.173	Biological Process	GO:0055001	muscle cell development	1.3241e-05	0.000870743	14	5	19	110
GO:0001501 skeletal system development	42	0.000882655	5.33	0.114	Biological Process	GO:0001501	skeletal system development	1.35681e-05	0.000882655	38	4	42	368
GO:1901681 sulfur compound binding	22	0.00155675	2.835	0.155	Molecular Function	GO:1901681	sulfur compound binding	1.42346e-05	0.00155675	20	2	22	142
GO:0042692 muscle cell differentiation	31	0.000998799	3.934	0.13	Biological Process	GO:0042692	muscle cell differentiation	1.55185e-05	0.000998799	26	5	31	239
GO:0048002 antigen processing and presentation of peptide antigen	9	0.00100474	1.142	0.321	Biological Process	GO:0048002	antigen processing and presentation of peptide antigen	1.57769e-05	0.00100474	9	0	9	28
GO:0008201 heparin binding	17	0.00172504	2.191	0.181	Molecular Function	GO:0008201	heparin binding	1.72073e-05	0.00172504	17	0	17	94
GO:0033002 muscle cell proliferation	17	0.00109537	2.157	0.183	Biological Process	GO:0033002	muscle cell proliferation	1.73812e-05	0.00109537	16	1	17	93
GO:0005581 collagen trimer	10	0.0009067	1.233	0.286	Cellular Component	GO:0005581	collagen trimer	1.7866e-05	0.0009067	10	0	10	35
GO:0061041 regulation of wound healing	16	0.00110622	2.03	0.19	Biological Process	GO:0061041	regulation of wound healing	1.78758e-05	0.00110622	14	2	16	84
GO:0032102 negative regulation of response to external stimulus	29	0.00110622	3.68	0.133	Biological Process	GO:0032102	negative regulation of response to external stimulus	1.79189e-05	0.00110622	26	3	29	218
GO:0001816 cytokine production	49	0.0011296	6.218	0.106	Biological Process	GO:0001816	cytokine production	1.84843e-05	0.0011296	42	7	49	461
GO:0001817 regulation of cytokine production	45	0.00117517	5.711	0.109	Biological Process	GO:0001817	regulation of cytokine production	1.94242e-05	0.00117517	39	6	45	411
GO:0009968 negative regulation of signal transduction	71	0.00120691	9.01	0.094	Biological Process	GO:0009968	negative regulation of signal transduction	2.01484e-05	0.00120691	58	13	71	756
GO:0002686 negative regulation of leukocyte migration	9	0.00128866	1.142	0.31	Biological Process	GO:0002686	negative regulation of leukocyte migration	2.17262e-05	0.00128866	7	2	9	29
GO:0072089 stem cell proliferation	19	0.00131022	2.411	0.167	Biological Process	GO:0072089	stem cell proliferation	2.23779e-05	0.00131022	15	4	19	114
GO:0045597 positive regulation of cell differentiation	60	0.00131022	7.614	0.099	Biological Process	GO:0045597	positive regulation of cell differentiation	2.25228e-05	0.00131022	51	9	60	609
GO:0061448 connective tissue development	25	0.00139445	3.173	0.141	Biological Process	GO:0061448	connective tissue development	2.42011e-05	0.00139445	24	1	25	177
GO:0031226 intrinsic component of plasma membrane	82	0.00121627	10.111	0.09	Cellular Component	GO:0031226	intrinsic component of plasma membrane	2.59631e-05	0.00121627	66	16	82	911
GO:0007507 heart development	39	0.00170432	4.949	0.114	Biological Process	GO:0007507	heart development	2.98609e-05	0.00170432	32	7	39	343
GO:0010033 response to organic substance	141	0.00175218	17.893	0.079	Biological Process	GO:0010033	response to organic substance	3.0989e-05	0.00175218	124	17	141	1793
GO:0005887 integral component of plasma membrane	79	0.00138375	9.741	0.09	Cellular Component	GO:0005887	integral component of plasma membrane	3.18103e-05	0.00138375	63	16	79	874
GO:0030512 negative regulation of transforming growth factor beta receptor signaling pathway	11	0.0018466	1.396	0.244	Biological Process	GO:0030512	negative regulation of transforming growth factor beta receptor signaling pathway	3.29641e-05	0.0018466	9	2	11	45
GO:0033627 cell adhesion mediated by integrin	12	0.00184884	1.523	0.226	Biological Process	GO:0033627	cell adhesion mediated by integrin	3.33097e-05	0.00184884	11	1	12	53
GO:0050795 regulation of behavior	24	0.00194008	3.046	0.141	Biological Process	GO:0050795	regulation of behavior	3.52742e-05	0.00194008	22	2	24	170
GO:0090092 regulation of transmembrane receptor protein serine/threonine kinase signaling pathway	24	0.00208264	3.046	0.14	Biological Process	GO:0090092	regulation of transmembrane receptor protein serine/threonine kinase signaling pathway	3.88698e-05	0.00208264	20	4	24	171
GO:0030595 leukocyte chemotaxis	21	0.00208264	2.665	0.151	Biological Process	GO:0030595	leukocyte chemotaxis	3.89874e-05	0.00208264	19	2	21	139
GO:0002376 immune system process	117	0.00208264	14.848	0.081	Biological Process	GO:0002376	immune system process	3.90595e-05	0.00208264	105	12	117	1438
GO:0090101 negative regulation of transmembrane receptor protein serine/threonine kinase signaling pathway	15	0.00208264	1.904	0.188	Biological Process	GO:0090101	negative regulation of transmembrane receptor protein serine/threonine kinase signaling pathway	3.94366e-05	0.00208264	13	2	15	80
GO:0072091 regulation of stem cell proliferation	14	0.00208264	1.777	0.197	Biological Process	GO:0072091	regulation of stem cell proliferation	3.95873e-05	0.00208264	10	4	14	71
GO:0002689 negative regulation of leukocyte chemotaxis	6	0.00212611	0.761	0.462	Biological Process	GO:0002689	negative regulation of leukocyte chemotaxis	4.10168e-05	0.00212611	5	1	6	13
GO:1903845 negative regulation of cellular response to transforming growth factor beta stimulus	11	0.00212611	1.396	0.239	Biological Process	GO:1903845	negative regulation of cellular response to transforming growth factor beta stimulus	4.11166e-05	0.00212611	9	2	11	46
GO:0014812 muscle cell migration	10	0.00247186	1.269	0.256	Biological Process	GO:0014812	muscle cell migration	4.82115e-05	0.00247186	8	2	10	39
GO:0003779 actin binding	34	0.00462718	4.381	0.116	Molecular Function	GO:0003779	actin binding	5.00027e-05	0.00462718	28	6	34	293
GO:0071670 smooth muscle cell chemotaxis	4	0.00255019	0.508	0.8	Biological Process	GO:0071670	smooth muscle cell chemotaxis	5.01607e-05	0.00255019	4	0	4	5
GO:0098602 single organism cell adhesion	51	0.00261459	6.472	0.101	Biological Process	GO:0098602	single organism cell adhesion	5.18595e-05	0.00261459	44	7	51	506
GO:0045596 negative regulation of cell differentiation	45	0.00262483	5.711	0.105	Biological Process	GO:0045596	negative regulation of cell differentiation	5.26207e-05	0.00262483	39	6	45	428
GO:0002682 regulation of immune system process	75	0.00262483	9.518	0.09	Biological Process	GO:0002682	regulation of immune system process	5.29305e-05	0.00262483	68	7	75	835
GO:0043235 receptor complex	34	0.00215561	4.192	0.118	Cellular Component	GO:0043235	receptor complex	5.30938e-05	0.00215561	29	5	34	289
GO:0007178 transmembrane receptor protein serine/threonine kinase signaling pathway	30	0.00267755	3.807	0.123	Biological Process	GO:0007178	transmembrane receptor protein serine/threonine kinase signaling pathway	5.44361e-05	0.00267755	25	5	30	243
GO:0048468 cell development	120	0.0027249	15.228	0.08	Biological Process	GO:0048468	cell development	5.58491e-05	0.0027249	95	25	120	1495
GO:0055002 striated muscle cell development	17	0.00286889	2.157	0.167	Biological Process	GO:0055002	striated muscle cell development	5.97152e-05	0.00286889	12	5	17	102
GO:0051216 cartilage development	21	0.00286889	2.665	0.147	Biological Process	GO:0051216	cartilage development	5.97487e-05	0.00286889	20	1	21	143
GO:0001667 ameboidal-type cell migration	30	0.00302185	3.807	0.122	Biological Process	GO:0001667	ameboidal-type cell migration	6.34339e-05	0.00302185	26	4	30	245
GO:0050431 transforming growth factor beta binding	6	0.0054854	0.773	0.429	Molecular Function	GO:0050431	transforming growth factor beta binding	6.38367e-05	0.0054854	5	1	6	14
GO:0071495 cellular response to endogenous stimulus	72	0.00330654	9.137	0.09	Biological Process	GO:0071495	cellular response to endogenous stimulus	7.04959e-05	0.00330654	63	9	72	800
GO:0048762 mesenchymal cell differentiation	20	0.00330654	2.538	0.149	Biological Process	GO:0048762	mesenchymal cell differentiation	7.0503e-05	0.00330654	19	1	20	134
GO:0043542 endothelial cell migration	19	0.00344106	2.411	0.153	Biological Process	GO:0043542	endothelial cell migration	7.39401e-05	0.00344106	17	2	19	124
GO:0051240 positive regulation of multicellular organismal process	89	0.0035755	11.294	0.085	Biological Process	GO:0051240	positive regulation of multicellular organismal process	7.742e-05	0.0035755	76	13	89	1046
GO:0032101 regulation of response to external stimulus	53	0.00360937	6.726	0.098	Biological Process	GO:0032101	regulation of response to external stimulus	7.875e-05	0.00360937	49	4	53	541
GO:0005925 focal adhesion	17	0.00310261	2.096	0.163	Cellular Component	GO:0005925	focal adhesion	8.15136e-05	0.00310261	16	1	17	104
GO:0023057 negative regulation of signaling	73	0.00373336	9.264	0.089	Biological Process	GO:0023057	negative regulation of signaling	8.20723e-05	0.00373336	59	14	73	818
GO:0050709 negative regulation of protein secretion	13	0.00399278	1.65	0.194	Biological Process	GO:0050709	negative regulation of protein secretion	8.84351e-05	0.00399278	12	1	13	67
GO:0008237 metallopeptidase activity	22	0.0073919	2.835	0.138	Molecular Function	GO:0008237	metallopeptidase activity	9.21684e-05	0.0073919	20	2	22	160
GO:0030029 actin filament-based process	52	0.00436406	6.599	0.098	Biological Process	GO:0030029	actin filament-based process	9.73899e-05	0.00436406	48	4	52	532
GO:0007596 blood coagulation	17	0.00436406	2.157	0.16	Biological Process	GO:0007596	blood coagulation	9.81012e-05	0.00436406	14	3	17	106
GO:0048729 tissue morphogenesis	46	0.00445109	5.838	0.102	Biological Process	GO:0048729	tissue morphogenesis	0.000100793	0.00445109	36	10	46	453
GO:0050900 leukocyte migration	27	0.00449301	3.426	0.125	Biological Process	GO:0050900	leukocyte migration	0.000102485	0.00449301	24	3	27	216
GO:0065008 regulation of biological quality	180	0.00463732	22.843	0.073	Biological Process	GO:0065008	regulation of biological quality	0.000106543	0.00463732	147	33	180	2451
GO:0004222 metalloendopeptidase activity	16	0.0082089	2.062	0.163	Molecular Function	GO:0004222	metalloendopeptidase activity	0.000109179	0.0082089	14	2	16	98
GO:0007599 hemostasis	17	0.00477788	2.157	0.159	Biological Process	GO:0007599	hemostasis	0.000110562	0.00477788	14	3	17	107
GO:0042611 MHC protein complex	5	0.00432713	0.617	0.5	Cellular Component	GO:0042611	MHC protein complex	0.00012079	0.00432713	5	0	5	10
GO:0048662 negative regulation of smooth muscle cell proliferation	8	0.00518904	1.015	0.286	Biological Process	GO:0048662	negative regulation of smooth muscle cell proliferation	0.000120935	0.00518904	8	0	8	28
GO:0010648 negative regulation of cell communication	73	0.00586978	9.264	0.088	Biological Process	GO:0010648	negative regulation of cell communication	0.000139406	0.00586978	59	14	73	832
GO:0050707 regulation of cytokine secretion	17	0.00586978	2.157	0.156	Biological Process	GO:0050707	regulation of cytokine secretion	0.00013971	0.00586978	15	2	17	109
GO:0050817 coagulation	17	0.00586978	2.157	0.156	Biological Process	GO:0050817	coagulation	0.00013971	0.00586978	14	3	17	109
GO:0090130 tissue migration	23	0.00592338	2.919	0.132	Biological Process	GO:0090130	tissue migration	0.000141965	0.00592338	19	4	23	174
GO:0017147 Wnt-protein binding	8	0.0103212	1.031	0.276	Molecular Function	GO:0017147	Wnt-protein binding	0.000145954	0.0103212	7	1	8	29
GO:0009611 response to wounding	45	0.00605123	5.711	0.101	Biological Process	GO:0009611	response to wounding	0.00014603	0.00605123	40	5	45	447
GO:0005924 cell-substrate adherens junction	17	0.00500869	2.096	0.156	Cellular Component	GO:0005924	cell-substrate adherens junction	0.00014804	0.00500869	16	1	17	109
GO:0042287 MHC protein binding	6	0.0103212	0.773	0.375	Molecular Function	GO:0042287	MHC protein binding	0.000154433	0.0103212	5	1	6	16
GO:0035987 endodermal cell differentiation	8	0.0065327	1.015	0.276	Biological Process	GO:0035987	endodermal cell differentiation	0.000158728	0.0065327	8	0	8	29
GO:0007369 gastrulation	18	0.00682298	2.284	0.149	Biological Process	GO:0007369	gastrulation	0.000166909	0.00682298	17	1	18	121
GO:0030055 cell-substrate junction	17	0.00543865	2.096	0.153	Cellular Component	GO:0030055	cell-substrate junction	0.000185725	0.00543865	16	1	17	111
GO:0031252 cell leading edge	26	0.00543865	3.206	0.123	Cellular Component	GO:0031252	cell leading edge	0.000186751	0.00543865	23	3	26	211
GO:0031232 extrinsic component of external side of plasma membrane	3	0.00543865	0.37	1	Cellular Component	GO:0031232	extrinsic component of external side of plasma membrane	0.00018754	0.00543865	3	0	3	3
GO:0002040 sprouting angiogenesis	13	0.00771073	1.65	0.181	Biological Process	GO:0002040	sprouting angiogenesis	0.000189901	0.00771073	10	3	13	72
GO:0030155 regulation of cell adhesion	43	0.00776027	5.457	0.101	Biological Process	GO:0030155	regulation of cell adhesion	0.000192403	0.00776027	37	6	43	426
GO:0016491 oxidoreductase activity	56	0.0123144	7.216	0.092	Molecular Function	GO:0016491	oxidoreductase activity	0.000194491	0.0123144	51	5	56	609
GO:0048583 regulation of response to stimulus	180	0.00789236	22.843	0.073	Biological Process	GO:0048583	regulation of response to stimulus	0.000196983	0.00789236	152	28	180	2479
GO:0050663 cytokine secretion	18	0.00816013	2.284	0.146	Biological Process	GO:0050663	cytokine secretion	0.000206087	0.00816013	15	3	18	123
GO:0002504 antigen processing and presentation of peptide or polysaccharide antigen via MHC class II	5	0.00816013	0.635	0.455	Biological Process	GO:0002504	antigen processing and presentation of peptide or polysaccharide antigen via MHC class II	0.000206364	0.00816013	5	0	5	11
GO:0052547 regulation of peptidase activity	32	0.00854444	4.061	0.111	Biological Process	GO:0052547	regulation of peptidase activity	0.000217495	0.00854444	28	4	32	287
GO:0072132 mesenchyme morphogenesis	9	0.00868819	1.142	0.237	Biological Process	GO:0072132	mesenchyme morphogenesis	0.00022259	0.00868819	7	2	9	38
GO:2000647 negative regulation of stem cell proliferation	6	0.009365	0.761	0.353	Biological Process	GO:2000647	negative regulation of stem cell proliferation	0.000242869	0.009365	4	2	6	17
GO:0008284 positive regulation of cell proliferation	49	0.009365	6.218	0.096	Biological Process	GO:0008284	positive regulation of cell proliferation	0.000243026	0.009365	44	5	49	511
GO:0050878 regulation of body fluid levels	23	0.00981472	2.919	0.127	Biological Process	GO:0050878	regulation of body fluid levels	0.000256318	0.00981472	19	4	23	181
GO:0050678 regulation of epithelial cell proliferation	24	0.00997247	3.046	0.124	Biological Process	GO:0050678	regulation of epithelial cell proliferation	0.000264135	0.00997247	17	7	24	193
GO:0010631 epithelial cell migration	22	0.00997247	2.792	0.129	Biological Process	GO:0010631	epithelial cell migration	0.000266988	0.00997247	18	4	22	170
GO:0090132 epithelium migration	22	0.00997247	2.792	0.129	Biological Process	GO:0090132	epithelium migration	0.000266988	0.00997247	18	4	22	170
GO:0009617 response to bacterium	36	0.00997247	4.569	0.106	Biological Process	GO:0009617	response to bacterium	0.000267031	0.00997247	31	5	36	341
GO:0008305 integrin complex	7	0.0080177	0.863	0.292	Cellular Component	GO:0008305	integrin complex	0.000289638	0.0080177	7	0	7	24
GO:0071310 cellular response to organic substance	116	0.011111	14.721	0.078	Biological Process	GO:0071310	cellular response to organic substance	0.000300813	0.011111	101	15	116	1495
GO:2000027 regulation of organ morphogenesis	17	0.011111	2.157	0.147	Biological Process	GO:2000027	regulation of organ morphogenesis	0.00030119	0.011111	14	3	17	116
GO:0030021 extracellular matrix structural constituent conferring compression resistance	4	0.0183719	0.515	0.571	Molecular Function	GO:0030021	extracellular matrix structural constituent conferring compression resistance	0.000305434	0.0183719	3	1	4	7
GO:0032652 regulation of interleukin-1 production	10	0.0114105	1.269	0.208	Biological Process	GO:0032652	regulation of interleukin-1 production	0.000311196	0.0114105	10	0	10	48
GO:0000904 cell morphogenesis involved in differentiation	52	0.0115716	6.599	0.093	Biological Process	GO:0000904	cell morphogenesis involved in differentiation	0.000317501	0.0115716	43	9	52	558
GO:0007162 negative regulation of cell adhesion	21	0.0118646	2.665	0.13	Biological Process	GO:0007162	negative regulation of cell adhesion	0.000327501	0.0118646	18	3	21	161
GO:0007350 blastoderm segmentation	5	0.012071	0.635	0.417	Biological Process	GO:0007350	blastoderm segmentation	0.000337191	0.012071	5	0	5	12
GO:0018158 protein oxidation	5	0.012071	0.635	0.417	Biological Process	GO:0018158	protein oxidation	0.000337191	0.012071	4	1	5	12
GO:0061037 negative regulation of cartilage development	6	0.0123429	0.761	0.333	Biological Process	GO:0061037	negative regulation of cartilage development	0.000346824	0.0123429	5	1	6	18
GO:0009897 external side of plasma membrane	26	0.00961168	3.206	0.118	Cellular Component	GO:0009897	external side of plasma membrane	0.000363003	0.00961168	23	3	26	220
GO:0051153 regulation of striated muscle cell differentiation	11	0.0132795	1.396	0.19	Biological Process	GO:0051153	regulation of striated muscle cell differentiation	0.000375338	0.0132795	11	0	11	58
GO:0060537 muscle tissue development	28	0.0132828	3.553	0.114	Biological Process	GO:0060537	muscle tissue development	0.000377626	0.0132828	22	6	28	246
GO:0001704 formation of primary germ layer	14	0.0133403	1.777	0.161	Biological Process	GO:0001704	formation of primary germ layer	0.000381467	0.0133403	13	1	14	87
GO:0030027 lamellipodium	15	0.00995462	1.85	0.155	Cellular Component	GO:0030027	lamellipodium	0.0003923	0.00995462	14	1	15	97
GO:0019199 transmembrane receptor protein kinase activity	12	0.024435	1.546	0.174	Molecular Function	GO:0019199	transmembrane receptor protein kinase activity	0.000426547	0.024435	9	3	12	69
GO:1904950 negative regulation of establishment of protein localization	16	0.0153183	2.03	0.147	Biological Process	GO:1904950	negative regulation of establishment of protein localization	0.000440559	0.0153183	14	2	16	109
GO:0043269 regulation of ion transport	39	0.0156969	4.949	0.1	Biological Process	GO:0043269	regulation of ion transport	0.000454043	0.0156969	31	8	39	390
GO:0001759 organ induction	6	0.0165365	0.761	0.316	Biological Process	GO:0001759	organ induction	0.000482605	0.0165365	4	2	6	19
GO:0030574 collagen catabolic process	7	0.0165365	0.888	0.269	Biological Process	GO:0030574	collagen catabolic process	0.000483797	0.0165365	7	0	7	26
GO:0001818 negative regulation of cytokine production	19	0.0166747	2.411	0.133	Biological Process	GO:0001818	negative regulation of cytokine production	0.000490594	0.0166747	18	1	19	143
GO:0098636 protein complex involved in cell adhesion	7	0.0121276	0.863	0.269	Cellular Component	GO:0098636	protein complex involved in cell adhesion	0.000497847	0.0121276	7	0	7	26
GO:0097529 myeloid leukocyte migration	17	0.0168313	2.157	0.14	Biological Process	GO:0097529	myeloid leukocyte migration	0.000498804	0.0168313	16	1	17	121
GO:0060284 regulation of cell development	58	0.0168313	7.36	0.089	Biological Process	GO:0060284	regulation of cell development	0.000500765	0.0168313	47	11	58	653
GO:0070161 anchoring junction	25	0.0121366	3.083	0.117	Cellular Component	GO:0070161	anchoring junction	0.000518146	0.0121366	22	3	25	213
GO:0030195 negative regulation of blood coagulation	8	0.0174164	1.015	0.235	Biological Process	GO:0030195	negative regulation of blood coagulation	0.000521053	0.0174164	6	2	8	34
GO:0006954 inflammatory response	37	0.0179323	4.695	0.101	Biological Process	GO:0006954	inflammatory response	0.000540081	0.0179323	36	1	37	367
GO:0014902 myotube differentiation	12	0.0179323	1.523	0.171	Biological Process	GO:0014902	myotube differentiation	0.000544823	0.0179323	10	2	12	70
GO:0006950 response to stress	164	0.0179323	20.812	0.072	Biological Process	GO:0006950	response to stress	0.000545379	0.0179323	146	18	164	2272
GO:0030036 actin cytoskeleton organization	46	0.0185672	5.838	0.094	Biological Process	GO:0030036	actin cytoskeleton organization	0.000567757	0.0185672	42	4	46	489
GO:0055114 oxidation-reduction process	64	0.0198094	8.122	0.086	Biological Process	GO:0055114	oxidation-reduction process	0.000610281	0.0198094	58	6	64	744
GO:0032612 interleukin-1 production	10	0.0198094	1.269	0.192	Biological Process	GO:0032612	interleukin-1 production	0.00061229	0.0198094	10	0	10	52
GO:0040019 positive regulation of embryonic development	7	0.0198886	0.888	0.259	Biological Process	GO:0040019	positive regulation of embryonic development	0.000621314	0.0198886	5	2	7	27
GO:0044243 multicellular organism catabolic process	7	0.0198886	0.888	0.259	Biological Process	GO:0044243	multicellular organism catabolic process	0.000621314	0.0198886	7	0	7	27
GO:1900047 negative regulation of hemostasis	8	0.0204463	1.015	0.229	Biological Process	GO:1900047	negative regulation of hemostasis	0.000642115	0.0204463	6	2	8	35
GO:0005912 adherens junction	24	0.0144901	2.959	0.118	Cellular Component	GO:0005912	adherens junction	0.000642418	0.0144901	21	3	24	204
GO:0050708 regulation of protein secretion	27	0.0206324	3.426	0.112	Biological Process	GO:0050708	regulation of protein secretion	0.000651369	0.0206324	23	4	27	242
GO:0038024 cargo receptor activity	10	0.0356778	1.289	0.189	Molecular Function	GO:0038024	cargo receptor activity	0.000652462	0.0356778	9	1	10	53
GO:0098797 plasma membrane protein complex	39	0.0146281	4.809	0.098	Cellular Component	GO:0098797	plasma membrane protein complex	0.000672555	0.0146281	34	5	39	396
GO:0030020 extracellular matrix structural constituent conferring tensile strength	3	0.0357363	0.387	0.75	Molecular Function	GO:0030020	extracellular matrix structural constituent conferring tensile strength	0.000683238	0.0357363	3	0	3	4
GO:0050921 positive regulation of chemotaxis	13	0.0222584	1.65	0.159	Biological Process	GO:0050921	positive regulation of chemotaxis	0.000706381	0.0222584	12	1	13	82
GO:0014706 striated muscle tissue development	26	0.0223585	3.299	0.113	Biological Process	GO:0014706	striated muscle tissue development	0.000713255	0.0223585	20	6	26	231
GO:0002683 negative regulation of immune system process	29	0.0228127	3.68	0.108	Biological Process	GO:0002683	negative regulation of immune system process	0.000731515	0.0228127	26	3	29	269
GO:0050803 regulation of synapse structure or activity	23	0.0231454	2.919	0.118	Biological Process	GO:0050803	regulation of synapse structure or activity	0.000746008	0.0231454	17	6	23	195
GO:0034446 substrate adhesion-dependent cell spreading	11	0.0238402	1.396	0.175	Biological Process	GO:0034446	substrate adhesion-dependent cell spreading	0.000782956	0.0238402	11	0	11	63
GO:0001706 endoderm formation	8	0.0238402	1.015	0.222	Biological Process	GO:0001706	endoderm formation	0.000784877	0.0238402	8	0	8	36
GO:0010830 regulation of myotube differentiation	8	0.0238402	1.015	0.222	Biological Process	GO:0010830	regulation of myotube differentiation	0.000784877	0.0238402	8	0	8	36
GO:0050819 negative regulation of coagulation	8	0.0238402	1.015	0.222	Biological Process	GO:0050819	negative regulation of coagulation	0.000784877	0.0238402	6	2	8	36
GO:0048661 positive regulation of smooth muscle cell proliferation	7	0.0238402	0.888	0.25	Biological Process	GO:0048661	positive regulation of smooth muscle cell proliferation	0.000788107	0.0238402	7	0	7	28
GO:0098609 cell-cell adhesion	54	0.0243144	6.853	0.089	Biological Process	GO:0098609	cell-cell adhesion	0.000807801	0.0243144	44	10	54	609
GO:0070252 actin-mediated cell contraction	9	0.025205	1.142	0.2	Biological Process	GO:0070252	actin-mediated cell contraction	0.000845723	0.025205	9	0	9	45
GO:2000401 regulation of lymphocyte migration	9	0.025205	1.142	0.2	Biological Process	GO:2000401	regulation of lymphocyte migration	0.000845723	0.025205	8	1	9	45
GO:0051128 regulation of cellular component organization	124	0.0252301	15.736	0.075	Biological Process	GO:0051128	regulation of cellular component organization	0.000850733	0.0252301	103	21	124	1661
GO:0045995 regulation of embryonic development	13	0.0262328	1.65	0.155	Biological Process	GO:0045995	regulation of embryonic development	0.00089228	0.0262328	11	2	13	84
GO:0051179 localization	286	0.0262328	36.294	0.066	Biological Process	GO:0051179	localization	0.000893217	0.0262328	225	61	286	4306
GO:0044699 single-organism process	663	0.0264356	84.137	0.06	Biological Process	GO:0044699	single-organism process	0.00090449	0.0264356	531	132	663	11031
GO:0034330 cell junction organization	20	0.0265658	2.538	0.123	Biological Process	GO:0034330	cell junction organization	0.000913335	0.0265658	18	2	20	162
GO:0016337 single organismal cell-cell adhesion	43	0.0278305	5.457	0.093	Biological Process	GO:0016337	single organismal cell-cell adhesion	0.00096438	0.0278305	36	7	43	460
GO:0051224 negative regulation of protein transport	15	0.0278305	1.904	0.142	Biological Process	GO:0051224	negative regulation of protein transport	0.000970536	0.0278305	13	2	15	106
GO:0043405 regulation of MAP kinase activity	24	0.0278305	3.046	0.114	Biological Process	GO:0043405	regulation of MAP kinase activity	0.000970616	0.0278305	23	1	24	211
GO:0033993 response to lipid	41	0.0279421	5.203	0.095	Biological Process	GO:0033993	response to lipid	0.000979542	0.0279421	36	5	41	433
GO:0014909 smooth muscle cell migration	7	0.0279421	0.888	0.241	Biological Process	GO:0014909	smooth muscle cell migration	0.000988364	0.0279421	7	0	7	29
GO:0031128 developmental induction	7	0.0279421	0.888	0.241	Biological Process	GO:0031128	developmental induction	0.000988364	0.0279421	5	2	7	29
GO:0048747 muscle fiber development	9	0.0281149	1.142	0.196	Biological Process	GO:0048747	muscle fiber development	0.000999124	0.0281149	5	4	9	46
GO:0007351 tripartite regional subdivision	4	0.0292903	0.508	0.444	Biological Process	GO:0007351	tripartite regional subdivision	0.00105058	0.0292903	4	0	4	9
GO:0008595 anterior/posterior axis specification, embryo	4	0.0292903	0.508	0.444	Biological Process	GO:0008595	anterior/posterior axis specification, embryo	0.00105058	0.0292903	4	0	4	9
GO:0042613 MHC class II protein complex	4	0.0217085	0.493	0.444	Cellular Component	GO:0042613	MHC class II protein complex	0.00106939	0.0217085	4	0	4	9
GO:0071437 invadopodium	4	0.0217085	0.493	0.444	Cellular Component	GO:0071437	invadopodium	0.00106939	0.0217085	4	0	4	9
GO:0009887 organ morphogenesis	60	0.0302023	7.614	0.085	Biological Process	GO:0009887	organ morphogenesis	0.00108828	0.0302023	51	9	60	703
GO:0032331 negative regulation of chondrocyte differentiation	5	0.0304583	0.635	0.333	Biological Process	GO:0032331	negative regulation of chondrocyte differentiation	0.00110757	0.0304583	4	1	5	15
GO:0040037 negative regulation of fibroblast growth factor receptor signaling pathway	5	0.0304583	0.635	0.333	Biological Process	GO:0040037	negative regulation of fibroblast growth factor receptor signaling pathway	0.00110757	0.0304583	4	1	5	15
GO:0060317 cardiac epithelial to mesenchymal transition	6	0.0310844	0.761	0.273	Biological Process	GO:0060317	cardiac epithelial to mesenchymal transition	0.00114575	0.0310844	6	0	6	22
GO:0085029 extracellular matrix assembly	6	0.0310844	0.761	0.273	Biological Process	GO:0085029	extracellular matrix assembly	0.00114575	0.0310844	6	0	6	22
GO:1903053 regulation of extracellular matrix organization	6	0.0310844	0.761	0.273	Biological Process	GO:1903053	regulation of extracellular matrix organization	0.00114575	0.0310844	4	2	6	22
GO:0006952 defense response	67	0.0315435	8.503	0.083	Biological Process	GO:0006952	defense response	0.00116789	0.0315435	62	5	67	807
GO:0048771 tissue remodeling	15	0.0317148	1.904	0.139	Biological Process	GO:0048771	tissue remodeling	0.00117948	0.0317148	14	1	15	108
GO:0002684 positive regulation of immune system process	52	0.0319134	6.599	0.088	Biological Process	GO:0002684	positive regulation of immune system process	0.00119214	0.0319134	47	5	52	591
GO:0030175 filopodium	9	0.0238532	1.11	0.191	Cellular Component	GO:0030175	filopodium	0.0012142	0.0238532	7	2	9	47
GO:0023051 regulation of signaling	152	0.0324469	19.289	0.072	Biological Process	GO:0023051	regulation of signaling	0.00121743	0.0324469	124	28	152	2120
GO:0050710 negative regulation of cytokine secretion	7	0.0325468	0.888	0.233	Biological Process	GO:0050710	negative regulation of cytokine secretion	0.00122656	0.0325468	7	0	7	30
GO:0051960 regulation of nervous system development	52	0.03269	6.599	0.088	Biological Process	GO:0051960	regulation of nervous system development	0.00123736	0.03269	39	13	52	592
GO:0051050 positive regulation of transport	47	0.0332371	5.964	0.09	Biological Process	GO:0051050	positive regulation of transport	0.00126356	0.0332371	37	10	47	522
GO:0051147 regulation of muscle cell differentiation	14	0.033765	1.777	0.143	Biological Process	GO:0051147	regulation of muscle cell differentiation	0.00128921	0.033765	14	0	14	98
GO:0006955 immune response	68	0.0348707	8.629	0.082	Biological Process	GO:0006955	immune response	0.00133719	0.0348707	62	6	68	826
GO:0034329 cell junction assembly	17	0.035009	2.157	0.129	Biological Process	GO:0034329	cell junction assembly	0.00135192	0.035009	16	1	17	132
GO:0048732 gland development	27	0.035009	3.426	0.106	Biological Process	GO:0048732	gland development	0.00135407	0.035009	22	5	27	254
GO:0055013 cardiac muscle cell development	8	0.03531	1.015	0.205	Biological Process	GO:0055013	cardiac muscle cell development	0.00137155	0.03531	6	2	8	39
GO:0002237 response to molecule of bacterial origin	20	0.0367912	2.538	0.119	Biological Process	GO:0002237	response to molecule of bacterial origin	0.00143516	0.0367912	19	1	20	168
GO:0043270 positive regulation of ion transport	16	0.0388815	2.03	0.131	Biological Process	GO:0043270	positive regulation of ion transport	0.00152644	0.0388815	11	5	16	122
GO:0010712 regulation of collagen metabolic process	5	0.0388815	0.635	0.312	Biological Process	GO:0010712	regulation of collagen metabolic process	0.00153598	0.0388815	5	0	5	16
GO:0044246 regulation of multicellular organismal metabolic process	5	0.0388815	0.635	0.312	Biological Process	GO:0044246	regulation of multicellular organismal metabolic process	0.00153598	0.0388815	5	0	5	16
GO:0048520 positive regulation of behavior	13	0.0388965	1.65	0.146	Biological Process	GO:0048520	positive regulation of behavior	0.001543	0.0388965	12	1	13	89
GO:0006811 ion transport	93	0.0399031	11.802	0.077	Biological Process	GO:0006811	ion transport	0.00159232	0.0399031	68	25	93	1208
GO:0031224 intrinsic component of membrane	329	0.0268026	40.567	0.065	Cellular Component	GO:0031224	intrinsic component of membrane	0.00162465	0.0268026	259	70	329	5047
GO:0032651 regulation of interleukin-1 beta production	8	0.0399031	1.015	0.2	Biological Process	GO:0032651	regulation of interleukin-1 beta production	0.00163018	0.0399031	8	0	8	40
GO:0055006 cardiac cell development	8	0.0399031	1.015	0.2	Biological Process	GO:0055006	cardiac cell development	0.00163018	0.0399031	6	2	8	40
GO:0002495 antigen processing and presentation of peptide antigen via MHC class II	4	0.0399031	0.508	0.4	Biological Process	GO:0002495	antigen processing and presentation of peptide antigen via MHC class II	0.00167222	0.0399031	4	0	4	10
GO:0060788 ectodermal placode formation	4	0.0399031	0.508	0.4	Biological Process	GO:0060788	ectodermal placode formation	0.00167222	0.0399031	2	2	4	10
GO:0071696 ectodermal placode development	4	0.0399031	0.508	0.4	Biological Process	GO:0071696	ectodermal placode development	0.00167222	0.0399031	2	2	4	10
GO:0071697 ectodermal placode morphogenesis	4	0.0399031	0.508	0.4	Biological Process	GO:0071697	ectodermal placode morphogenesis	0.00167222	0.0399031	2	2	4	10
GO:1900273 positive regulation of long-term synaptic potentiation	4	0.0399031	0.508	0.4	Biological Process	GO:1900273	positive regulation of long-term synaptic potentiation	0.00167222	0.0399031	3	1	4	10
GO:0002246 wound healing involved in inflammatory response	3	0.0399031	0.381	0.6	Biological Process	GO:0002246	wound healing involved in inflammatory response	0.00169506	0.0399031	3	0	3	5
GO:0002478 antigen processing and presentation of exogenous peptide antigen	3	0.0399031	0.381	0.6	Biological Process	GO:0002478	antigen processing and presentation of exogenous peptide antigen	0.00169506	0.0399031	3	0	3	5
GO:0018057 peptidyl-lysine oxidation	3	0.0399031	0.381	0.6	Biological Process	GO:0018057	peptidyl-lysine oxidation	0.00169506	0.0399031	3	0	3	5
GO:0042091 interleukin-10 biosynthetic process	3	0.0399031	0.381	0.6	Biological Process	GO:0042091	interleukin-10 biosynthetic process	0.00169506	0.0399031	3	0	3	5
GO:0044341 sodium-dependent phosphate transport	3	0.0399031	0.381	0.6	Biological Process	GO:0044341	sodium-dependent phosphate transport	0.00169506	0.0399031	3	0	3	5
GO:0045074 regulation of interleukin-10 biosynthetic process	3	0.0399031	0.381	0.6	Biological Process	GO:0045074	regulation of interleukin-10 biosynthetic process	0.00169506	0.0399031	3	0	3	5
GO:0072239 metanephric glomerulus vasculature development	3	0.0399031	0.381	0.6	Biological Process	GO:0072239	metanephric glomerulus vasculature development	0.00169506	0.0399031	3	0	3	5
GO:0090237 regulation of arachidonic acid secretion	3	0.0399031	0.381	0.6	Biological Process	GO:0090237	regulation of arachidonic acid secretion	0.00169506	0.0399031	2	1	3	5
GO:1903054 negative regulation of extracellular matrix organization	3	0.0399031	0.381	0.6	Biological Process	GO:1903054	negative regulation of extracellular matrix organization	0.00169506	0.0399031	1	2	3	5
GO:0044425 membrane part	371	0.0268026	45.746	0.064	Cellular Component	GO:0044425	membrane part	0.00170718	0.0268026	294	77	371	5768
GO:0001527 microfibril	3	0.0268026	0.37	0.6	Cellular Component	GO:0001527	microfibril	0.00171842	0.0268026	3	0	3	5
GO:0005583 fibrillar collagen trimer	3	0.0268026	0.37	0.6	Cellular Component	GO:0005583	fibrillar collagen trimer	0.00171842	0.0268026	3	0	3	5
GO:0042824 MHC class I peptide loading complex	3	0.0268026	0.37	0.6	Cellular Component	GO:0042824	MHC class I peptide loading complex	0.00171842	0.0268026	3	0	3	5
GO:0043205 fibril	3	0.0268026	0.37	0.6	Cellular Component	GO:0043205	fibril	0.00171842	0.0268026	3	0	3	5
GO:0098643 banded collagen fibril	3	0.0268026	0.37	0.6	Cellular Component	GO:0098643	banded collagen fibril	0.00171842	0.0268026	3	0	3	5
GO:0098644 complex of collagen trimers	3	0.0268026	0.37	0.6	Cellular Component	GO:0098644	complex of collagen trimers	0.00171842	0.0268026	3	0	3	5
GO:0030278 regulation of ossification	17	0.040618	2.157	0.126	Biological Process	GO:0030278	regulation of ossification	0.00173214	0.040618	17	0	17	135
GO:0048519 negative regulation of biological process	227	0.0411006	28.807	0.067	Biological Process	GO:0048519	negative regulation of biological process	0.00175952	0.0411006	186	41	227	3363
GO:0071944 cell periphery	247	0.0268026	30.456	0.067	Cellular Component	GO:0071944	cell periphery	0.00177905	0.0268026	199	48	247	3676
GO:0005911 cell-cell junction	26	0.0268026	3.206	0.106	Cellular Component	GO:0005911	cell-cell junction	0.00180444	0.0268026	24	2	26	245
GO:0014031 mesenchymal cell development	16	0.0421736	2.03	0.129	Biological Process	GO:0014031	mesenchymal cell development	0.00181242	0.0421736	15	1	16	124
GO:0003197 endocardial cushion development	7	0.0425581	0.888	0.219	Biological Process	GO:0003197	endocardial cushion development	0.00183598	0.0425581	5	2	7	32
GO:0007044 cell-substrate junction assembly	9	0.042794	1.142	0.18	Biological Process	GO:0007044	cell-substrate junction assembly	0.00185323	0.042794	8	1	9	50
GO:0016021 integral component of membrane	325	0.0270859	40.074	0.065	Cellular Component	GO:0016021	integral component of membrane	0.00186799	0.0270859	255	70	325	4989
GO:0010464 regulation of mesenchymal cell proliferation	6	0.0431203	0.761	0.25	Biological Process	GO:0010464	regulation of mesenchymal cell proliferation	0.00187449	0.0431203	5	1	6	24
GO:0018108 peptidyl-tyrosine phosphorylation	26	0.0433699	3.299	0.105	Biological Process	GO:0018108	peptidyl-tyrosine phosphorylation	0.00189251	0.0433699	23	3	26	247
GO:0045216 cell-cell junction organization	18	0.04339	2.284	0.122	Biological Process	GO:0045216	cell-cell junction organization	0.00191189	0.04339	16	2	18	148
GO:0044344 cellular response to fibroblast growth factor stimulus	11	0.04339	1.396	0.157	Biological Process	GO:0044344	cellular response to fibroblast growth factor stimulus	0.0019149	0.04339	10	1	11	70
GO:0071774 response to fibroblast growth factor	11	0.04339	1.396	0.157	Biological Process	GO:0071774	response to fibroblast growth factor	0.0019149	0.04339	10	1	11	70
GO:0007610 behavior	47	0.0452814	5.964	0.088	Biological Process	GO:0007610	behavior	0.00200585	0.0452814	39	8	47	534
GO:0030282 bone mineralization	12	0.0459215	1.523	0.148	Biological Process	GO:0030282	bone mineralization	0.0020418	0.0459215	12	0	12	81
GO:0033630 positive regulation of cell adhesion mediated by integrin	5	0.0461485	0.635	0.294	Biological Process	GO:0033630	positive regulation of cell adhesion mediated by integrin	0.00207478	0.0461485	4	1	5	17
GO:0033688 regulation of osteoblast proliferation	5	0.0461485	0.635	0.294	Biological Process	GO:0033688	regulation of osteoblast proliferation	0.00207478	0.0461485	5	0	5	17
GO:0035767 endothelial cell chemotaxis	5	0.0461485	0.635	0.294	Biological Process	GO:0035767	endothelial cell chemotaxis	0.00207478	0.0461485	5	0	5	17
GO:0018212 peptidyl-tyrosine modification	26	0.0469681	3.299	0.104	Biological Process	GO:0018212	peptidyl-tyrosine modification	0.00211939	0.0469681	23	3	26	249
GO:0048864 stem cell development	16	0.0472951	2.03	0.127	Biological Process	GO:0048864	stem cell development	0.00214196	0.0472951	15	1	16	126
GO:0010463 mesenchymal cell proliferation	7	0.0487835	0.888	0.212	Biological Process	GO:0010463	mesenchymal cell proliferation	0.00221743	0.0487835	6	1	7	33
GO:0061045 negative regulation of wound healing	8	0.0495576	1.015	0.19	Biological Process	GO:0061045	negative regulation of wound healing	0.00226238	0.0495576	6	2	8	42
GO:0009306 protein secretion	31	0.0495576	3.934	0.098	Biological Process	GO:0009306	protein secretion	0.002269	0.0495576	26	5	31	316
GO:1901342 regulation of vasculature development	21	0.0499324	2.665	0.112	Biological Process	GO:1901342	regulation of vasculature development	0.00229441	0.0499324	19	2	21	187
GO:0016020 membrane	437	0.0372864	53.884	0.063	Cellular Component	GO:0016020	membrane	0.0026327	0.0372864	346	91	437	6944
GO:0005886 plasma membrane	239	0.0392744	29.47	0.067	Cellular Component	GO:0005886	plasma membrane	0.00283756	0.0392744	193	46	239	3574
GO:0005901 caveola	8	0.0407683	0.986	0.182	Cellular Component	GO:0005901	caveola	0.00316339	0.0407683	6	2	8	44
GO:0005588 collagen type V trimer	2	0.0407683	0.247	1	Cellular Component	GO:0005588	collagen type V trimer	0.0032802	0.0407683	2	0	2	2
GO:0042825 TAP complex	2	0.0407683	0.247	1	Cellular Component	GO:0042825	TAP complex	0.0032802	0.0407683	2	0	2	2
GO:0071953 elastic fiber	2	0.0407683	0.247	1	Cellular Component	GO:0071953	elastic fiber	0.0032802	0.0407683	2	0	2	2
GO:0097208 alveolar lamellar body	2	0.0407683	0.247	1	Cellular Component	GO:0097208	alveolar lamellar body	0.0032802	0.0407683	1	1	2	2
GO:0032281 AMPA glutamate receptor complex	5	0.0440722	0.617	0.263	Cellular Component	GO:0032281	AMPA glutamate receptor complex	0.0036184	0.0440722	3	2	5	19
