# Supplementary material for: Identification and Characterization of lncRNA and mRNA in Testes of Landrace and Hezuo Boars
Source: Animals (Basel). 2021 Jul 30;11(8):2263. doi: 10.3390/ani11082263 (PMC8388364; doi:10.3390/ani11082263)
Supplement: Supplementary file 1 [file animals-11-02263-s001.zip › Table S5.xlsx]

## Sheet: Ha vs Hb
KEGG_A_class	KEGG_B_class	Pathway	Ha-vs-Hb (3127)	All (7380)	Pvalue	Qvalue	Pathway ID	Genes	K_IDs
Metabolism	Global and overview maps	Metabolic pathways	650	1257	1.57159e-13	5.18624e-11	ko01100	ncbi_414424(MAOA);ncbi_414909(MAOB);ncbi_445512(HMOX1);ncbi_445537(ST3GAL1);ncbi_445539(HSD3B1);ncbi_449572(GBA);ncbi_497050(AHCY);ncbi_407745(TYR);ncbi_574054(ATP5G1);ncbi_595123(NAMPT);ncbi_654407(PTGES);ncbi_692156(ENO3);ncbi_733582(CDS1);ncbi_733601(PFKM);ncbi_733634(AKR1C1);ncbi_733667(AK4);ncbi_733683(NME2);ncbi_768107(RGN);ncbi_100037301(DNMT3A);ncbi_100579141(NDUFA4);ncbi_100037985(NDUFC1…	K00274+K00274+K00510+K00780+K00070+K01201+K01251+K00505+K02128+K03462+K15729+K01689+K00981+K00850+K04119+K00939+K00940+K01053+K17398+K03948+K03967+K02267+K01939+K00237+K11067+K16816+K00665+K00927+K00232+K03843+K01648+K00615+K15717+K00166+K01195+K01074+K00688+K01583+K00167+K12373+K01204+K00933+K00419+K01834+K00789+K13513+K13241+K01895+K01110+K01897+K13523+K19007+K01054+K01080+K13506+K02152+K13534+…
Human Diseases	Immune diseases	Systemic lupus erythematosus	70	98	4.48437e-09	7.39922e-07	ko05322	ncbi_414437(C5);ncbi_445461(C1QA);ncbi_445528(SLA-DMA);ncbi_397274(C1S);ncbi_613130(FCGR1A);ncbi_100037952(C6);ncbi_100037954(C8B);ncbi_100037955(C8G);ncbi_448981(C2);ncbi_100037921(SLA-DQB1);ncbi_100153386(SLA-DRB1);ncbi_100135040(SLA-DRA);ncbi_100135050(SLA-DMB);ncbi_100153387(SLA-DQA1);ncbi_100135049(SLA-DOB);ncbi_445467(C4A);ncbi_100141311(H2AFZ);ncbi_100302538(TRIM21);ncbi_100157996(SLA-DOA)…	K03994+K03986+K06752+K01331+K06498+K03995+K03998+K03999+K01332+K06752+K06752+K06752+K06752+K06752+K06752+K03989+K11251+K10651+K06752+K05699+K11088+K11252+K03987+K03988+K11251+K11253+K11253+K06856+K03990+K03156+K03160+K05413+K03996+K06463+K11251+K01319+K11251+K01327+K05699+K11087+K11252+K11252+K11251+K11251+K11251+K11254+K11251+K11251+K11251+K11253+K11252+K11251+K11252+K11251+K11251+K11252+K05209+…
Cellular Processes	Transport and catabolism	Phagosome	93	145	8.0375e-08	8.84125e-06	ko04145	ncbi_445528(SLA-DMA);ncbi_613130(FCGR1A);ncbi_613131(FCGR2B);ncbi_733594(TUBA1B);ncbi_733649(TAP1);ncbi_733686(TUBB);ncbi_733702(CD36);ncbi_397285(ITGAV);ncbi_100037938(CD14);ncbi_399541(TLR4);ncbi_100134857(NCF1);ncbi_100037921(SLA-DQB1);ncbi_100153386(SLA-DRB1);ncbi_100135031(SLA-2);ncbi_100135036(SLA-8);ncbi_100135037(SLA-6);ncbi_100135040(SLA-DRA);ncbi_100135050(SLA-DMB);ncbi_100153387(SLA-DQ…	K06752+K06498+K12560+K07374+K05653+K07375+K06259+K06487+K04391+K10160+K08011+K06752+K06752+K06751+K06751+K06751+K06752+K06752+K06752+K06752+K06513+K08010+K06563+K02152+K06752+K02152+K05654+K07375+K10415+K04392+K06558+K07889+K06528+K06481+K10956+K16857+K06588+K06560+K13884+K07374+K10169+K10159+K06751+K06856+K06464+K13885+K05719+K06503+K06493+K03990+K21421+K08009+K06463+K06484+K08488+K07374+K07375+…
Human Diseases	Cancers	Proteoglycans in cancer	118	194	1.22862e-07	1.01361e-05	ko05205	ncbi_397458(SLC9A1);ncbi_494457(RDX);ncbi_494458(MSN);ncbi_574062(MAPK12);ncbi_654328(MET);ncbi_733611(PPP1CA);ncbi_733648(STAT3);ncbi_780428(CDC42);ncbi_397285(ITGAV);ncbi_399541(TLR4);ncbi_100125375(CAV2);ncbi_396696(HIF1A);ncbi_100192436(GRB2);ncbi_100233191(MAP2K1);ncbi_100126861(AKT1);ncbi_100327037(WNT4);ncbi_100337669(FZD2);ncbi_100519770(SDC1);ncbi_100517823(FRS2);ncbi_100152607(LUM);ncbi…	K05742+K05762+K05763+K04441+K05099+K06269+K04692+K04393+K06487+K10160+K12958+K08268+K04364+K04368+K04456+K00408+K02235+K06257+K12461+K08122+K04392+K06481+K16857+K06588+K04456+K01357+K02376+K16336+K06278+K10159+K04389+K04451+K13769+K04660+K01348+K05719+K06493+K04361+K13375+K03156+K05448+K06269+K01398+K04515+K08550+K08523+K08845+K02105+K04515+K06484+K05704+K02329+K04441+K04688+K00312+K05692+K00714+…
Cellular Processes	Cellular community - eukaryotes	Focal adhesion	118	196	2.69984e-07	1.7819e-05	ko04510	ncbi_654328(MET);ncbi_733611(PPP1CA);ncbi_733637(LOC733637);ncbi_780426(CCND3);ncbi_780428(CDC42);ncbi_397285(ITGAV);ncbi_100037300(XIAP);ncbi_397393(CAPN2);ncbi_100125375(CAV2);ncbi_445520(TNXB);ncbi_100192436(GRB2);ncbi_100192444(CRK);ncbi_100156264(PTEN);ncbi_100233191(MAP2K1);ncbi_100126861(AKT1);ncbi_100513412(ACTN1);ncbi_100627149(RAC1);ncbi_100626716(COL1A2);ncbi_397483(ITGA2);ncbi_1001577…	K05099+K06269+K12757+K10152+K04393+K06487+K04725+K03853+K12958+K06252+K04364+K04438+K01110+K04368+K04456+K05699+K04392+K06236+K06481+K12755+K16857+K06275+K03900+K06588+K04456+K05740+K05730+K05635+K04363+K06278+K04448+K05700+K05719+K06493+K04361+K05448+K10151+K06269+K02105+K06484+K05096+K05704+K06279+K17449+K16858+K04659+K05692+K05699+K00922+K12757+K05098+K05636+K06483+K05717+K06273+K12754+K06247+…
Environmental Information Processing	Signal transduction	Phospholipase D signaling pathway	90	144	7.21569e-07	3.96863e-05	ko04072	ncbi_397406(FCER1G);ncbi_396810(KIT);ncbi_780425(ARF6);ncbi_100125540(SYK);ncbi_100049657(GNAS);ncbi_100192436(GRB2);ncbi_100233171(AGPAT3);ncbi_100233172(AGPAT5);ncbi_100233191(MAP2K1);ncbi_100233200(PLPP2);ncbi_100240721(CYTH2);ncbi_100240722(CYTH4);ncbi_100126861(AKT1);ncbi_100512581(LPAR1);ncbi_100521609(F2R);ncbi_100519446(PLD1);ncbi_100127478(AKT2);ncbi_100627123(PDGFRA);ncbi_396781(LOC3967…	K07983+K05091+K07941+K05855+K04632+K04364+K13523+K19007+K04368+K01080+K18441+K18441+K04456+K04289+K03914+K01115+K04456+K04363+K06856+K21289+K04361+K00901+K04262+K04228+K05461+K08044+K06279+K17449+K00922+K07203+K01080+K16342+K01080+K07829+K04226+K04273+K08390+K18441+K04718+K04603+K04608+K05858+K04275+K04359+K07293+K00901+K02649+K05450+K04605+K01528+K00901+K01115+K21290+K07831+K00922+K00901+K08045+…
Human Diseases	Infectious diseases	HTLV-I infection	144	253	1.53521e-06	7.23744e-05	ko05166	ncbi_414912(SPI1);ncbi_445528(SLA-DMA);ncbi_406188(NFKBIA);ncbi_494013(CD3G);ncbi_733681(ITGAL);ncbi_751869(NFKB1);ncbi_780426(CCND3);ncbi_100037300(XIAP);ncbi_100038004(EGR2);ncbi_100127355(IKBKG);ncbi_100134969(NFATC2);ncbi_100037921(SLA-DQB1);ncbi_100153386(SLA-DRB1);ncbi_100135031(SLA-2);ncbi_100135036(SLA-8);ncbi_100135037(SLA-6);ncbi_100135040(SLA-DRA);ncbi_100135050(SLA-DMB);ncbi_100153387…	K09438+K06752+K04734+K06452+K05718+K02580+K10152+K04725+K12496+K07210+K17332+K06752+K06752+K06751+K06751+K06751+K06752+K06752+K06752+K06752+K21770+K03363+K02089+K04379+K06641+K05856+K04456+K15308+K00408+K15306+K06752+K02235+K02085+K11304+K03504+K21769+K04500+K04456+K01357+K02376+K04363+K05770+K06751+K06450+K06490+K04451+K04448+K06527+K06464+K05862+K03158+K13375+K03156+K04501+K05070+K10151+K04500+…
Environmental Information Processing	Signaling molecules and interaction	ECM-receptor interaction	55	82	4.97139e-06	0.00020507	ko04512	ncbi_733702(CD36);ncbi_397285(ITGAV);ncbi_445520(TNXB);ncbi_100216312(GP9);ncbi_100519770(SDC1);ncbi_100626716(COL1A2);ncbi_397483(ITGA2);ncbi_492313(THBS1);ncbi_399543(VWF);ncbi_100134977(ITGB5);ncbi_100514785(LAMC1);ncbi_397019(ITGB1);ncbi_397063(ITGB3);ncbi_100155091(ITGA5);ncbi_100157784(SV2B);ncbi_396554(COMP);ncbi_396707(LAMB1);ncbi_100521477(ITGA4);ncbi_397620(FN1);ncbi_100515063(HMMR);ncb…	K06259+K06487+K06252+K06263+K06257+K06236+K06481+K16857+K03900+K06588+K05635+K05719+K06493+K06484+K06258+K04659+K05636+K06483+K05717+K06267+K06247+K08131+K06256+K06248+K06238+K04659+K06241+K04659+K06249+K06237+K06237+K06525+K06236+K06261+K06265+K06243+K06238+K06238+K06585+K06238+K06485+K06480+K06240+K08131+K06237+K06238+K05637+K04659+K06583+K19719+K06254+K06255+K05637+K06587+K06238
Human Diseases	Infectious diseases	Toxoplasmosis	66	103	6.44196e-06	0.000236205	ko05145	ncbi_414371(CCR5);ncbi_445528(SLA-DMA);ncbi_406188(NFKBIA);ncbi_574062(MAPK12);ncbi_595105(CASP8);ncbi_733648(STAT3);ncbi_751869(NFKB1);ncbi_100037300(XIAP);ncbi_100125555(LY96);ncbi_100126864(IFNGR2);ncbi_399541(TLR4);ncbi_100127355(IKBKG);ncbi_100037921(SLA-DQB1);ncbi_100153386(SLA-DRB1);ncbi_100135040(SLA-DRA);ncbi_100135050(SLA-DMB);ncbi_100153387(SLA-DQA1);ncbi_100135049(SLA-DOB);ncbi_397363…	K04180+K06752+K04734+K04441+K04398+K04692+K02580+K04725+K05400+K05133+K10160+K07210+K06752+K06752+K06752+K06752+K06752+K06752+K11219+K04630+K03283+K03283+K08738+K13241+K04456+K05132+K06752+K04694+K12473+K03283+K04403+K04456+K05635+K10159+K03283+K11220+K05135+K21289+K05719+K03158+K13375+K03156+K03160+K13377+K04570+K09565+K04441+K05636+K04730+K06247+K02581+K03283+K05134+K04433+K06241+K13376+K21290+…
Environmental Information Processing	Signaling molecules and interaction	Cell adhesion molecules (CAMs)	85	140	7.88902e-06	0.000259344	ko04514	ncbi_397247(NECTIN1);ncbi_414387(ICAM2);ncbi_414737(CDH5);ncbi_396627(CD8A);ncbi_445528(SLA-DMA);ncbi_574057(PDCD1LG2);ncbi_733597(ICOS);ncbi_733681(ITGAL);ncbi_397285(ITGAV);ncbi_100038012(NECTIN2);ncbi_100125963(SELPLG);ncbi_100127147(SELL);ncbi_100037921(SLA-DQB1);ncbi_100153386(SLA-DRB1);ncbi_100135031(SLA-2);ncbi_100135036(SLA-8);ncbi_100135037(SLA-6);ncbi_100135040(SLA-DRA);ncbi_100135050(S…	K06081+K06523+K06533+K06458+K06752+K06708+K06713+K05718+K06487+K06531+K06544+K06495+K06752+K06752+K06751+K06751+K06751+K06752+K06752+K06752+K06752+K06089+K06087+K06087+K06087+K06087+K06087+K06087+K06088+K06752+K06744+K06793+K06257+K16336+K06751+K06449+K06492+K06490+K06527+K06471+K06464+K05719+K06474+K03160+K05413+K06548+K06461+K06478+K06483+K06547+K07378+K06539+K06477+K06710+K06456+K06816+K06491+…
Cellular Processes	Transport and catabolism	Lysosome	74	119	9.0497e-06	0.000259344	ko04142	ncbi_449572(GBA);ncbi_494568(CTSD);ncbi_100037961(CTSB);ncbi_100124381(NEU1);ncbi_100127354(CLN3);ncbi_100141405(CTSZ);ncbi_100144519(GUSB);ncbi_100142668(LIPA);ncbi_100144537(PPT2);ncbi_100142664(HEXA);ncbi_100142667(NAGA);ncbi_100415928(GLA);ncbi_100156798(CTSA);ncbi_100156917(GALC);ncbi_100511918(AP1M1);ncbi_414407(SCARB2);ncbi_100154598(LAMP2);ncbi_100512596(NAGPA);ncbi_100514188(SUMF1);ncbi_…	K01201+K01379+K01363+K01186+K12389+K08568+K01195+K01052+K01074+K12373+K01204+K01189+K13289+K01202+K12393+K12384+K06528+K01125+K13444+K06501+K12347+K12373+K01366+K01134+K01158+K13443+K14379+K01371+K06546+K12400+K01319+K01369+K05656+K12301+K02154+K08569+K12311+K19363+K02146+K01074+K01275+K01365+K12383+K12348+K12387+K01279+K04992+K01565+K12387+K12404+K04645+K06497+K08565+K12390+K12386+K12393+K12388+…
Human Diseases	Infectious diseases	Leishmaniasis	45	65	1.01836e-05	0.000259344	ko05140	ncbi_445528(SLA-DMA);ncbi_406188(NFKBIA);ncbi_574062(MAPK12);ncbi_613130(FCGR1A);ncbi_751869(NFKB1);ncbi_100126864(IFNGR2);ncbi_399541(TLR4);ncbi_100134857(NCF1);ncbi_100037921(SLA-DQB1);ncbi_100153386(SLA-DRB1);ncbi_100135040(SLA-DRA);ncbi_100135050(SLA-DMB);ncbi_100153387(SLA-DQA1);ncbi_100135049(SLA-DOB);ncbi_100144486(FOS);ncbi_100142665(NCF2);ncbi_396859(NOS2);ncbi_100152238(IFNGR1);ncbi_100…	K06752+K04734+K04441+K06498+K02580+K05133+K10160+K08011+K06752+K06752+K06752+K06752+K06752+K06752+K04379+K08010+K13241+K05132+K06752+K04403+K10159+K11220+K06856+K04448+K06464+K05719+K03990+K13375+K03156+K21421+K13377+K08009+K11987+K06463+K04441+K06461+K06483+K04730+K05697+K02581+K13536+K04375+K13376+K19662+K04371
Human Diseases	Cancers	Pathways in cancer	259	502	1.02166e-05	0.000259344	ko05200	ncbi_414388(TPM3);ncbi_414912(SPI1);ncbi_445512(HMOX1);ncbi_406188(NFKBIA);ncbi_494460(CXCL12);ncbi_595105(CASP8);ncbi_595129(FADD);ncbi_414902(MITF);ncbi_414911(EDNRB);ncbi_654328(MET);ncbi_654405(GNAQ);ncbi_396810(KIT);ncbi_733648(STAT3);ncbi_733669(GADD45A);ncbi_751869(NFKB1);ncbi_780426(CCND3);ncbi_780428(CDC42);ncbi_780435(LOC780435);ncbi_397285(ITGAV);ncbi_100037300(XIAP);ncbi_100126864(IFN…	K09290+K09438+K00510+K04734+K10031+K04398+K02373+K09455+K04198+K05099+K04634+K05091+K04692+K04402+K02580+K10152+K04393+K00799+K06487+K04725+K05133+K07210+K02089+K04379+K04630+K08268+K20996+K08738+K04632+K04364+K04438+K13241+K01110+K04368+K04347+K00355+K04456+K22182+K00408+K03875+K08734+K05132+K04402+K06054+K02235+K21283+K11222+K11225+K05131+K02085+K09289+K00799+K04392+K01679+K06481+K04289+K03914+…
Human Diseases	Infectious diseases	Human papillomavirus infection	178	332	1.60344e-05	0.000377952	ko05165	ncbi_595105(CASP8);ncbi_595129(FADD);ncbi_751869(NFKB1);ncbi_780415(IRF9);ncbi_780426(CCND3);ncbi_780428(CDC42);ncbi_397285(ITGAV);ncbi_396611(IRF1);ncbi_100037937(TLR3);ncbi_100127355(IKBKG);ncbi_100135031(SLA-2);ncbi_100135036(SLA-8);ncbi_100135037(SLA-6);ncbi_397363(TYK2);ncbi_100144492(CDK4);ncbi_100144522(NOTCH4);ncbi_445520(TNXB);ncbi_100145895(ISG15);ncbi_100049657(GNAS);ncbi_100192436(GRB…	K04398+K02373+K02580+K04693+K10152+K04393+K06487+K09444+K05401+K07210+K06751+K06751+K06751+K11219+K02089+K20996+K06252+K12159+K04632+K04364+K01110+K04368+K02152+K04456+K04354+K00408+K02152+K06054+K02235+K18952+K05131+K02085+K06236+K11584+K07205+K06481+K16857+K03900+K06588+K04456+K05635+K01357+K05842+K02376+K06751+K11220+K05130+K04389+K04451+K11221+K05719+K03158+K06493+K04361+K03156+K03456+K04354+…
Organismal Systems	Immune system	Platelet activation	74	121	2.10908e-05	0.000463997	ko04611	ncbi_397406(FCER1G);ncbi_444999(GUCY1B3);ncbi_553100(GUCY1A3);ncbi_574062(MAPK12);ncbi_654405(GNAQ);ncbi_733611(PPP1CA);ncbi_733637(LOC733637);ncbi_100125540(SYK);ncbi_397523(GNAI2);ncbi_100049657(GNAS);ncbi_100216312(GP9);ncbi_100126861(AKT1);ncbi_503659(P2RY12);ncbi_100154923(ORAI1);ncbi_100533200(PRKCZ);ncbi_100152001(COL3A1);ncbi_100627308(BTK);ncbi_100626716(COL1A2);ncbi_397483(ITGA2);ncbi_1…	K07983+K12319+K12318+K04441+K04634+K06269+K12757+K05855+K04630+K04632+K06263+K04456+K04298+K16056+K18952+K19720+K07370+K06236+K06481+K03914+K03900+K04456+K21289+K05719+K06493+K01832+K06269+K13242+K00509+K08044+K05704+K04441+K17084+K05692+K00922+K12757+K12318+K16342+K17704+K08512+K12330+K07836+K04270+K07532+K05858+K00907+K02649+K12319+K06271+K06236+K05215+K06261+K21290+K04958+K00922+K08045+K08042+…
Human Diseases	Endocrine and metabolic diseases	AGE-RAGE signaling pathway in diabetic complications	63	100	2.30428e-05	0.000475257	ko04933	ncbi_574062(MAPK12);ncbi_733648(STAT3);ncbi_751869(NFKB1);ncbi_780428(CDC42);ncbi_100144492(CDK4);ncbi_100157642(THBD);ncbi_100126861(AKT1);ncbi_100533200(PRKCZ);ncbi_100152001(COL3A1);ncbi_100627149(RAC1);ncbi_100627099(PLCD1);ncbi_100626716(COL1A2);ncbi_100155304(SMAD2);ncbi_100127478(AKT2);ncbi_100511072(DIAPH1);ncbi_396655(STAT1);ncbi_396750(ICAM1);ncbi_396913(JUN);ncbi_396925(VCAM1);ncbi_397…	K04441+K04692+K02580+K04393+K02089+K03907+K04456+K18952+K19720+K04392+K05857+K06236+K04500+K04456+K05740+K11220+K06490+K04448+K06527+K13375+K03156+K21421+K05857+K04501+K05448+K04500+K04446+K01398+K13377+K14624+K11223+K13242+K04441+K16858+K09203+K00922+K21423+K05857+K05717+K04702+K06068+K05858+K02649+K13376+K07201+K06237+K06237+K06236+K00922+K04388+K05860+K05449+K05858+K01116+K06237+K04503+K02649+…
Organismal Systems	Development	Osteoclast differentiation	75	124	3.21467e-05	0.000624025	ko04380	ncbi_414912(SPI1);ncbi_406188(NFKBIA);ncbi_494566(SIRPA);ncbi_574062(MAPK12);ncbi_613130(FCGR1A);ncbi_613131(FCGR2B);ncbi_414902(MITF);ncbi_751869(NFKB1);ncbi_780415(IRF9);ncbi_100125540(SYK);ncbi_100126864(IFNGR2);ncbi_100127355(IKBKG);ncbi_100134857(NCF1);ncbi_100134969(NFATC2);ncbi_397363(TYK2);ncbi_100144486(FOS);ncbi_100142665(NCF2);ncbi_493186(SOCS3);ncbi_100144538(PIGE-108A11.3);ncbi_10019…	K09438+K04734+K06551+K04441+K06498+K12560+K09455+K02580+K04693+K05855+K05133+K07210+K08011+K17332+K11219+K04379+K08010+K04696+K06512+K04364+K05856+K04368+K04456+K05132+K04694+K05131+K07370+K04392+K04403+K05453+K04456+K09030+K11220+K05130+K04448+K11221+K03158+K06493+K13375+K03156+K04446+K07992+K14379+K08009+K01371+K08530+K06463+K04348+K04441+K05090+K00922+K07364+K06268+K05148+K06551+K05147+K09028+…
Human Diseases	Cancers	Hepatocellular carcinoma	93	160	3.63065e-05	0.000665618	ko05225	ncbi_445512(HMOX1);ncbi_654328(MET);ncbi_733669(GADD45A);ncbi_780435(LOC780435);ncbi_100144492(CDK4);ncbi_100192436(GRB2);ncbi_100156264(PTEN);ncbi_100233191(MAP2K1);ncbi_100286873(NQO1);ncbi_100126861(AKT1);ncbi_100156736(TXNRD2);ncbi_100327037(WNT4);ncbi_100152997(GADD45G);ncbi_100337669(FZD2);ncbi_100579172(APC2);ncbi_100152951(GSTA4);ncbi_100512367(SMARCD2);ncbi_100155712(SMARCD1);ncbi_100514…	K00510+K05099+K04402+K00799+K02089+K04364+K01110+K04368+K00355+K04456+K22182+K00408+K04402+K02235+K02085+K00799+K11650+K11650+K00799+K04500+K04456+K01357+K00799+K02376+K04451+K13769+K04361+K13375+K00799+K04501+K04500+K13377+K08774+K04570+K00799+K08845+K02105+K00799+K14021+K04491+K02329+K00799+K06279+K17449+K04688+K00312+K05692+K11652+K00714+K00182+K02353+K00922+K07203+K11340+K05638+K00182+K02353+…
Cellular Processes	Cell growth and death	Apoptosis	81	137	5.00522e-05	0.000869329	ko04210	ncbi_414381(CFLAR);ncbi_406188(NFKBIA);ncbi_595105(CASP8);ncbi_595129(FADD);ncbi_494568(CTSD);ncbi_733594(TUBA1B);ncbi_733669(GADD45A);ncbi_751869(NFKB1);ncbi_100037300(XIAP);ncbi_100037961(CTSB);ncbi_397393(CAPN2);ncbi_100126859(LMNA);ncbi_100127355(IKBKG);ncbi_100141405(CTSZ);ncbi_100144486(FOS);ncbi_100170131(CYCS);ncbi_100233191(MAP2K1);ncbi_100240743(DDIT3);ncbi_100126861(AKT1);ncbi_10015299…	K04724+K04734+K04398+K02373+K01379+K07374+K04402+K02580+K04725+K01363+K03853+K12641+K07210+K08568+K04379+K08738+K04368+K04452+K04456+K04402+K10522+K04456+K04727+K07374+K01367+K02539+K04389+K04451+K04448+K01366+K03158+K03156+K08731+K10131+K04570+K01371+K04738+K14021+K07374+K01173+K08569+K07611+K05692+K08860+K07374+K10132+K00922+K01275+K01365+K16943+K07374+K19901+K07611+K10798+K07818+K04402+K10798+…
Organismal Systems	Nervous system	Glutamatergic synapse	67	110	6.14649e-05	0.00101417	ko04724	ncbi_654405(GNAQ);ncbi_397523(GNAI2);ncbi_100049657(GNAS);ncbi_100270820(GNG12);ncbi_100511070(HOMER1);ncbi_100516047(SLC1A3);ncbi_100519446(PLD1);ncbi_100525644(SLC38A2);ncbi_396944(GLUL);ncbi_100156449(GRK3);ncbi_100157949(GNB5);ncbi_100156419(HOMER2);ncbi_100152067(ADCY4);ncbi_396603(PPP3CB);ncbi_100519886(SLC17A6);ncbi_100518296(SLC1A6);ncbi_100512353(SHANK1);ncbi_100524886(GRIA4);ncbi_100520…	K04634+K04630+K04632+K04347+K15010+K05614+K01115+K14207+K01915+K00910+K04539+K15010+K08044+K04348+K12302+K05617+K15009+K05200+K16342+K04851+K05199+K05214+K19663+K13576+K06268+K05613+K05198+K04603+K04546+K04608+K05858+K04540+K05204+K04605+K05213+K01115+K04958+K04538+K08045+K04608+K05202+K08042+K05197+K05858+K04344+K04543+K04608+K19662+K05209+K06268+K08043+K04371+K08048+K15009+K08046+K05210+K04959+…
Organismal Systems	Immune system	Hematopoietic cell lineage	55	87	6.54867e-05	0.00102908	ko04640	ncbi_396627(CD8A);ncbi_445528(SLA-DMA);ncbi_494013(CD3G);ncbi_613130(FCGR1A);ncbi_396810(KIT);ncbi_733702(CD36);ncbi_100037938(CD14);ncbi_100037921(SLA-DQB1);ncbi_100153386(SLA-DRB1);ncbi_100135040(SLA-DRA);ncbi_100135050(SLA-DMB);ncbi_100153387(SLA-DQA1);ncbi_100135049(SLA-DOB);ncbi_100216312(GP9);ncbi_100037942(FCER2);ncbi_100157996(SLA-DOA);ncbi_100511702(CD38);ncbi_397483(ITGA2);ncbi_10051308…	K06458+K06752+K06452+K06498+K05091+K06259+K04391+K06752+K06752+K06752+K06752+K06752+K06752+K06263+K06468+K06752+K01242+K06481+K05453+K06455+K06450+K06449+K04006+K06856+K06448+K06503+K06493+K06460+K03156+K06474+K05431+K04008+K06451+K05461+K05079+K05071+K06484+K05090+K06461+K06575+K05056+K06483+K06256+K06854+K05092+K04386+K04012+K06457+K06261+K06485+K06480+K05066+K05417+K05061+K06467
Cellular Processes	Cell growth and death	Necroptosis	88	152	7.13818e-05	0.00107073	ko04217	ncbi_414381(CFLAR);ncbi_595105(CASP8);ncbi_595129(FADD);ncbi_733648(STAT3);ncbi_780415(IRF9);ncbi_100037300(XIAP);ncbi_100037937(TLR3);ncbi_397393(CAPN2);ncbi_100126864(IFNGR2);ncbi_399541(TLR4);ncbi_397363(TYK2);ncbi_100141311(H2AFZ);ncbi_100141306(PYGL);ncbi_100144524(ZBP1);ncbi_100152238(IFNGR1);ncbi_100415811(SPATA2L);ncbi_397261(STAT4);ncbi_100153518(STAT6);ncbi_100533555(IFNAR2);ncbi_397035…	K04724+K04398+K02373+K04692+K04693+K04725+K05401+K03853+K05133+K10160+K11219+K11251+K00688+K12965+K05132+K17595+K11222+K11225+K05131+K13625+K04079+K00261+K11251+K12198+K12800+K11859+K04727+K05842+K01367+K11220+K05130+K04389+K11221+K01915+K00460+K05862+K03158+K04079+K00522+K03156+K21421+K04515+K11223+K16195+K15041+K15040+K04515+K05863+K11251+K08847+K05863+K11251+K00688+K11218+K12799+K12194+K05863+…
Environmental Information Processing	Signal transduction	cAMP signaling pathway	109	195	8.03091e-05	0.00115226	ko04024	ncbi_397431(HTR4);ncbi_396898(ATP1B1);ncbi_406188(NFKBIA);ncbi_397458(SLC9A1);ncbi_606743(ADORA1);ncbi_733611(PPP1CA);ncbi_751869(NFKB1);ncbi_100049696(TNNI3);ncbi_100113422(ACOX1);ncbi_100144487(DRD1);ncbi_100144486(FOS);ncbi_397523(GNAI2);ncbi_396825(PDE4A);ncbi_100037941(PDE4B);ncbi_100049657(GNAS);ncbi_100233191(MAP2K1);ncbi_100126861(AKT1);ncbi_100329126(ATP1A3);ncbi_100154923(ORAI1);ncbi_10…	K04160+K01540+K04734+K05742+K04265+K06269+K02580+K12044+K00232+K04144+K04379+K04630+K13293+K13293+K04632+K04368+K04456+K01539+K16056+K04587+K11265+K04392+K03914+K12755+K01115+K16797+K04581+K04456+K05730+K04328+K19021+K18435+K04448+K04229+K04129+K04446+K06269+K04515+K04197+K01539+K04204+K04249+K04153+K04665+K07188+K05850+K04515+K08044+K09048+K09048+K12490+K00922+K06231+K04951+K05200+K04851+K09048+…
Organismal Systems	Immune system	Th17 cell differentiation	64	105	8.66028e-05	0.00119079	ko04659	ncbi_445528(SLA-DMA);ncbi_406188(NFKBIA);ncbi_494013(CD3G);ncbi_574062(MAPK12);ncbi_733631(GATA3);ncbi_733648(STAT3);ncbi_751869(NFKB1);ncbi_100126864(IFNGR2);ncbi_100127355(IKBKG);ncbi_100134969(NFATC2);ncbi_100037921(SLA-DQB1);ncbi_100153386(SLA-DRB1);ncbi_100135040(SLA-DRA);ncbi_100135050(SLA-DMB);ncbi_100153387(SLA-DQA1);ncbi_100135049(SLA-DOB);ncbi_397363(TYK2);ncbi_100144486(FOS);ncbi_39669…	K06752+K04734+K06452+K04441+K17895+K04692+K02580+K05133+K07210+K17332+K06752+K06752+K06752+K06752+K06752+K06752+K11219+K04379+K08268+K10163+K05856+K05132+K06752+K11225+K19598+K04079+K08367+K09445+K04500+K09093+K10166+K11220+K06450+K04448+K04079+K13375+K04501+K05070+K04500+K06453+K04446+K06451+K11223+K05071+K04348+K04441+K11218+K07203+K08527+K08534+K02581+K06268+K04723+K04386+K05069+K08524+K04388+…
Organismal Systems	Immune system	Fc gamma R-mediated phagocytosis	52	82	9.143e-05	0.00120688	ko04666	ncbi_445532(CFL1);ncbi_613130(FCGR1A);ncbi_613131(FCGR2B);ncbi_780425(ARF6);ncbi_780428(CDC42);ncbi_100037305(BIN1);ncbi_100125540(SYK);ncbi_100134857(NCF1);ncbi_100192444(CRK);ncbi_100233191(MAP2K1);ncbi_100233200(PLPP2);ncbi_100126861(AKT1);ncbi_100155875(ARPC4);ncbi_100627149(RAC1);ncbi_100626324(AMPH);ncbi_100519446(PLD1);ncbi_100512981(SCIN);ncbi_100127478(AKT2);ncbi_100512789(WASF2);ncbi_10…	K05765+K06498+K12560+K07941+K04393+K12562+K05855+K08011+K04438+K04368+K01080+K04456+K05755+K04392+K12562+K01115+K05768+K04456+K05748+K05730+K06856+K04688+K00922+K01080+K06478+K01080+K19663+K13536+K05730+K04718+K06068+K07860+K02649+K01115+K00922+K03084+K08893+K01116+K05747+K02649+K05743+K19662+K12488+K04371+K18050+K12488+K05854+K05730+K12561+K05859+K06274+K04718
Environmental Information Processing	Signal transduction	Rap1 signaling pathway	113	204	9.9951e-05	0.00123639	ko04015	ncbi_574062(MAPK12);ncbi_654328(MET);ncbi_654405(GNAQ);ncbi_396810(KIT);ncbi_733681(ITGAL);ncbi_780428(CDC42);ncbi_100144501(EFNA1);ncbi_397523(GNAI2);ncbi_100049657(GNAS);ncbi_100192444(CRK);ncbi_100233191(MAP2K1);ncbi_100126861(AKT1);ncbi_100533200(PRKCZ);ncbi_100627149(RAC1);ncbi_100512581(LPAR1);ncbi_100521609(F2R);ncbi_100512494(PFN1);ncbi_100513084(CSF1);ncbi_492313(THBS1);ncbi_100522839(ID…	K04441+K05099+K04634+K05091+K05718+K04393+K05462+K04630+K04632+K04438+K04368+K04456+K18952+K04392+K04289+K03914+K05759+K05453+K16857+K04680+K04456+K04363+K05466+K06464+K05719+K06493+K04361+K05448+K05461+K02105+K05096+K08044+K17702+K05704+K05462+K04441+K16858+K05095+K12490+K05090+K05692+K06461+K00922+K05098+K17704+K17698+K12362+K07829+K19663+K08390+K04365+K05759+K04277+K08013+K08020+K07836+K05726+…
Metabolism	Global and overview maps	Fatty acid metabolism	33	47	0.000101159	0.00123639	ko01212	ncbi_399528(CPT1B);ncbi_397561(FASN);ncbi_100113422(ACOX1);ncbi_100135661(SCD5);ncbi_100144537(PPT2);ncbi_399527(CPT1A);ncbi_100233169(ACSL3);ncbi_100312959(ACAA2);ncbi_444997(FADS2);ncbi_100156927(ECHS1);ncbi_100157521(ACSL5);ncbi_100515782(MECR);ncbi_100519491(CPT2);ncbi_397017(HADHB);ncbi_396670(SCD);ncbi_396931(ACADL);ncbi_396932(ACADS);ncbi_397012(HADHA);ncbi_397104(ACADM);ncbi_397604(HADH);…	K19523+K00665+K00232+K00507+K01074+K08765+K01897+K07508+K10226+K07511+K01897+K07512+K08766+K07509+K00507+K00255+K00248+K07515+K00249+K00022+K09478+K00626+K10703+K10703+K01074+K07513+K19524+K07514+K09458+K10258+K15013+K10203+K00232
Metabolism	Global and overview maps	Carbon metabolism	66	110	0.000132732	0.0015104	ko01200	ncbi_692156(ENO3);ncbi_733601(PFKM);ncbi_768107(RGN);ncbi_100048954(SDHD);ncbi_407608(PGK1);ncbi_100127150(TKT);ncbi_100188980(PGAM2);ncbi_100153866(ACSS2);ncbi_100134828(FBP2);ncbi_100156927(ECHS1);ncbi_396823(GAPDH);ncbi_100152344(HK1);ncbi_100316854(PSPH);ncbi_100627128(FH);ncbi_397039(MDH2);ncbi_100520040(ME3);ncbi_100157162(GLUD1);ncbi_100513555(ADH5);ncbi_396673(PGK2);ncbi_396894(MDH1);ncbi…	K01689+K00850+K01053+K00237+K00927+K00615+K01834+K01895+K03841+K07511+K00134+K00844+K01079+K01679+K00026+K00029+K00261+K00121+K00927+K00025+K00248+K01966+K14454+K14455+K07515+K03841+K00627+K00249+K00382+K01647+K03781+K01810+K00658+K00029+K00626+K00873+K01057+K00236+K00814+K00033+K01900+K12407+K00164+K00948+K00030+K00851+K00161+K00036+K19269+K01834+K01689+K00140+K00031+K00615+K00831+K00600+K07514+…
Organismal Systems	Immune system	Leukocyte transendothelial migration	66	110	0.000132732	0.0015104	ko04670	ncbi_414737(CDH5);ncbi_494458(MSN);ncbi_494460(CXCL12);ncbi_574062(MAPK12);ncbi_733637(LOC733637);ncbi_733681(ITGAL);ncbi_780428(CDC42);ncbi_100134857(NCF1);ncbi_397523(GNAI2);ncbi_100142665(NCF2);ncbi_100127138(F11R);ncbi_100271931(THY1);ncbi_100127486(CLDN7);ncbi_396997(CLDN5);ncbi_733578(CLDN4);ncbi_100302016(CLDN11);ncbi_100302020(CLDN6);ncbi_100302022(CLDN9);ncbi_397236(OCLN);ncbi_100513412(…	K06533+K05763+K10031+K04441+K12757+K05718+K04393+K08011+K04630+K08010+K06089+K06514+K06087+K06087+K06087+K06087+K06087+K06087+K06088+K05699+K04392+K12755+K05730+K06490+K06527+K06471+K06464+K05700+K05719+K21421+K01398+K08009+K02105+K04441+K05691+K05692+K06461+K05699+K00922+K12757+K08016+K06483+K12754+K19663+K05730+K08013+K07836+K05726+K06787+K05702+K07293+K08007+K07860+K02649+K08015+K00922+K06735+…
Environmental Information Processing	Signal transduction	VEGF signaling pathway	37	55	0.000160883	0.00175931	ko04370	ncbi_493184(HSPB1);ncbi_574062(MAPK12);ncbi_780428(CDC42);ncbi_100134969(NFATC2);ncbi_100233191(MAP2K1);ncbi_100233192(MAPKAPK3);ncbi_100126861(AKT1);ncbi_100627149(RAC1);ncbi_100127478(AKT2);ncbi_397157(VEGFA);ncbi_397557(NOS3);ncbi_397590(PTGS2);ncbi_396603(PPP3CB);ncbi_100154503(SRC);ncbi_100156630(MAPK14);ncbi_100153265(SH2D2A);ncbi_100518131(PIK3CD);ncbi_397311(KDR);ncbi_100520687(PLA2G4A);n…	K04455+K04441+K04393+K17332+K04368+K04444+K04456+K04392+K04456+K05448+K13242+K11987+K04348+K05704+K04441+K08273+K00922+K05098+K16342+K04443+K19663+K06268+K04718+K07860+K02649+K07861+K00922+K01116+K02649+K17447+K19662+K06268+K04371+K05859+K04718+K16342+K16342
Organismal Systems	Development	Axon guidance	98	175	0.000165269	0.00175931	ko04360	ncbi_445532(CFL1);ncbi_494460(CXCL12);ncbi_654328(MET);ncbi_733599(NTN1);ncbi_733700(CDK5);ncbi_780428(CDC42);ncbi_492315(BMP7);ncbi_100134969(NFATC2);ncbi_100144501(EFNA1);ncbi_397523(GNAI2);ncbi_100188979(EPHA4);ncbi_397210(TRPC3);ncbi_100157635(TRPC4);ncbi_100327037(WNT4);ncbi_100533200(PRKCZ);ncbi_100627149(RAC1);ncbi_397019(ITGB1);ncbi_397394(CAMK2G);ncbi_397674(CAMK2D);ncbi_100153225(SEMA3F…	K05765+K10031+K05099+K06843+K02090+K04393+K16621+K17332+K05462+K04630+K05105+K04966+K04967+K00408+K18952+K04392+K05719+K04515+K04515+K06840+K07528+K06840+K04348+K05704+K02329+K05462+K05766+K07527+K05766+K05113+K06521+K07529+K00922+K05106+K06724+K06753+K05102+K06226+K07530+K06842+K07829+K04969+K05112+K06268+K06845+K06225+K06842+K05111+K05103+K00444+K06521+K07520+K17334+K07532+K07526+K07293+K06093+…
Organismal Systems	Endocrine system	Aldosterone synthesis and secretion	56	92	0.000247952	0.00255701	ko04925	ncbi_396898(ATP1B1);ncbi_445539(HSD3B1);ncbi_654405(GNAQ);ncbi_100049657(GNAS);ncbi_100329126(ATP1A3);ncbi_100154923(ORAI1);ncbi_100156272(CAMK1);ncbi_100157120(NR4A2);ncbi_396801(LDLR);ncbi_100737895(KCNK3);ncbi_396597(STAR);ncbi_396863(POMC);ncbi_397018(SCARB1);ncbi_397394(CAMK2G);ncbi_397448(KCNJ5);ncbi_397481(ATP1A1);ncbi_397583(LIPE);ncbi_397636(ATP2B1);ncbi_397674(CAMK2D);ncbi_403329(CYP11A…	K01540+K00070+K04634+K04632+K01539+K16056+K08794+K08558+K12473+K04914+K16931+K05228+K13885+K04515+K04999+K01539+K07188+K05850+K04515+K00498+K00513+K08044+K09048+K09048+K04851+K09048+K19663+K18283+K05858+K09047+K05869+K04854+K04958+K05850+K08045+K08042+K05858+K04515+K05850+K13806+K13806+K19662+K08043+K18050+K04919+K08048+K01539+K12323+K08046+K09053+K04959+K04856+K08047+K05858+K06070+K04465
Human Diseases	Cancers	Transcriptional misregulation in cancers	93	167	0.000313028	0.00308464	ko05202	ncbi_414912(SPI1);ncbi_613130(FCGR1A);ncbi_654298(ID2);ncbi_414902(MITF);ncbi_654328(MET);ncbi_733590(MEF2C);ncbi_733669(GADD45A);ncbi_751869(NFKB1);ncbi_780436(LDB1);ncbi_100037938(CD14);ncbi_100174960(KLF3);ncbi_100240743(DDIT3);ncbi_100307051(CDK9);ncbi_100152997(GADD45G);ncbi_100156847(SIX1);ncbi_397360(CEBPB);ncbi_100623208(ETV5);ncbi_100157387(SPINT1);ncbi_100625364(ERG);ncbi_100153985(SIX4…	K09438+K06498+K17693+K09455+K05099+K04454+K04402+K02580+K15617+K04391+K15605+K04452+K02211+K04402+K15614+K10048+K15593+K15619+K09435+K15615+K11253+K08367+K21946+K11253+K14242+K04451+K06856+K00717+K01348+K04676+K01343+K10151+K03160+K05413+K04570+K10056+K08530+K03211+K10054+K05096+K09355+K14021+K15187+K09383+K14970+K01327+K05090+K06461+K09055+K15592+K08527+K10789+K09105+K05199+K04376+K15379+K09278+…
Human Diseases	Infectious diseases	Staphylococcus aureus infection	32	47	0.000317812	0.00308464	ko05150	ncbi_414437(C5);ncbi_445461(C1QA);ncbi_445528(SLA-DMA);ncbi_397274(C1S);ncbi_613130(FCGR1A);ncbi_613131(FCGR2B);ncbi_733681(ITGAL);ncbi_448981(C2);ncbi_100124383(CFB);ncbi_100125963(SELPLG);ncbi_100037921(SLA-DQB1);ncbi_100153386(SLA-DRB1);ncbi_100135040(SLA-DRA);ncbi_100135050(SLA-DMB);ncbi_100153387(SLA-DQA1);ncbi_100135049(SLA-DOB);ncbi_445467(C4A);ncbi_100144539(FCAR);ncbi_100157996(SLA-DOA);…	K03994+K03986+K06752+K01331+K06498+K12560+K05718+K01332+K01335+K06544+K06752+K06752+K06752+K06752+K06752+K06752+K03989+K06513+K06752+K04010+K03987+K03988+K06490+K06856+K06464+K03990+K06463+K06461+K04279+K04009+K01330+K10785
Organismal Systems	Immune system	Th1 and Th2 cell differentiation	54	89	0.000356901	0.00328732	ko04658	ncbi_445528(SLA-DMA);ncbi_406188(NFKBIA);ncbi_494013(CD3G);ncbi_574062(MAPK12);ncbi_733631(GATA3);ncbi_751869(NFKB1);ncbi_100126864(IFNGR2);ncbi_100127355(IKBKG);ncbi_100134969(NFATC2);ncbi_100037921(SLA-DQB1);ncbi_100153386(SLA-DRB1);ncbi_100135040(SLA-DRA);ncbi_100135050(SLA-DMB);ncbi_100153387(SLA-DQA1);ncbi_100135049(SLA-DOB);ncbi_397363(TYK2);ncbi_100144486(FOS);ncbi_100233188(LCK);ncbi_1001…	K06752+K04734+K06452+K04441+K17895+K02580+K05133+K07210+K17332+K06752+K06752+K06752+K06752+K06752+K06752+K11219+K04379+K05856+K05132+K06752+K11222+K11225+K06051+K10166+K11220+K06450+K04448+K05070+K06453+K04446+K06451+K11223+K05071+K04348+K04441+K11218+K06053+K06051+K02581+K06268+K06052+K05069+K01116+K02599+K21635+K20995+K07360+K06268+K04371+K20994+K09279+K05872+K06061+K10785
Environmental Information Processing	Signal transduction	MAPK signaling pathway	150	287	0.000364214	0.00328732	ko04010	ncbi_493184(HSPB1);ncbi_574062(MAPK12);ncbi_654328(MET);ncbi_396810(KIT);ncbi_733590(MEF2C);ncbi_733669(GADD45A);ncbi_751869(NFKB1);ncbi_780428(CDC42);ncbi_100037938(CD14);ncbi_100127355(IKBKG);ncbi_100144501(EFNA1);ncbi_100144486(FOS);ncbi_396906(HSPA6);ncbi_100144518(HSPA1L);ncbi_100144493(NTF3);ncbi_100192436(GRB2);ncbi_100192444(CRK);ncbi_100233191(MAP2K1);ncbi_100233192(MAPKAPK3);ncbi_100240…	K04455+K04441+K05099+K05091+K04454+K04402+K02580+K04393+K04391+K07210+K05462+K04379+K03283+K03283+K04356+K04364+K04438+K04368+K04444+K04452+K04347+K04456+K05866+K04402+K04373+K04392+K12457+K03283+K04403+K05453+K21278+K04456+K21946+K04363+K03283+K04389+K05466+K04451+K04448+K13769+K03158+K04361+K13375+K03156+K05448+K04446+K04858+K13377+K08774+K05461+K08845+K09782+K05096+K04348+K05462+K04441+K16858+…
Human Diseases	Infectious diseases	Amoebiasis	56	93	0.000368578	0.00328732	ko05146	ncbi_493184(HSPB1);ncbi_654405(GNAQ);ncbi_751869(NFKB1);ncbi_100037938(CD14);ncbi_100037954(C8B);ncbi_100037955(C8G);ncbi_100048958(GNA14);ncbi_100126851(SERPINB9);ncbi_399541(TLR4);ncbi_100049657(GNAS);ncbi_396859(NOS2);ncbi_100513412(ACTN1);ncbi_100152001(COL3A1);ncbi_100626716(COL1A2);ncbi_100523862(RAB5C);ncbi_100514785(LAMC1);ncbi_396623(TLR2);ncbi_396781(LOC396781);ncbi_396943(ITGB2);ncbi_3…	K04455+K04634+K02580+K04391+K03998+K03999+K04636+K13963+K10160+K04632+K13241+K05699+K19720+K06236+K07889+K05635+K10159+K06856+K06464+K05700+K13375+K03156+K01476+K13377+K01319+K06461+K05699+K00922+K05636+K05717+K06247+K19663+K07898+K04633+K13963+K05858+K06241+K04386+K02649+K13376+K06237+K06237+K06236+K07897+K00922+K06243+K05858+K06240+K06237+K10955+K02649+K05637+K19662+K07888+K05637+K05858
Human Diseases	Endocrine and metabolic diseases	Cushing syndrome	84	150	0.000472378	0.00410223	ko04934	ncbi_445539(HSD3B1);ncbi_654405(GNAQ);ncbi_100144492(CDK4);ncbi_397523(GNAI2);ncbi_100049657(GNAS);ncbi_100233191(MAP2K1);ncbi_100327037(WNT4);ncbi_100154923(ORAI1);ncbi_100337669(FZD2);ncbi_396801(LDLR);ncbi_100579172(APC2);ncbi_100627128(FH);ncbi_100126276(WNT10B);ncbi_396654(AHR);ncbi_100737895(KCNK3);ncbi_100157360(FZD6);ncbi_100627197(KCNK2);ncbi_396597(STAR);ncbi_396863(POMC);ncbi_397018(SC…	K00070+K04634+K02089+K04630+K04632+K04368+K00408+K16056+K02235+K12473+K02085+K01679+K01357+K09093+K04914+K02376+K04913+K16931+K05228+K13885+K04361+K08560+K04515+K02105+K04515+K00498+K00513+K08044+K09355+K04491+K02329+K17767+K14970+K09048+K09048+K00312+K00714+K00182+K02353+K04851+K09048+K00182+K02353+K00714+K14961+K06626+K04365+K07836+K02354+K00444+K02375+K02432+K05858+K09047+K18437+K02842+K09186+…
Metabolism	Lipid metabolism	Glycerophospholipid metabolism	57	96	0.000543834	0.00457291	ko00564	ncbi_396896(CHAT);ncbi_733582(CDS1);ncbi_100217396(LCLAT1);ncbi_100233171(AGPAT3);ncbi_100233172(AGPAT5);ncbi_100233200(PLPP2);ncbi_100152836(GPAT4);ncbi_100303723(LCAT);ncbi_100170145(CDS2);ncbi_100312963(CDIPT);ncbi_100156253(GNPAT);ncbi_100153250(GPD1);ncbi_100505461(CHKB);ncbi_100152597(PLA2G12B);ncbi_100519446(PLD1);ncbi_100512162(SELENOI);ncbi_100512662(PLA2G2D);ncbi_397097(DGKA);ncbi_10015…	K00623+K00981+K13513+K13523+K19007+K01080+K13506+K00650+K00981+K00999+K00649+K00006+K14156+K01047+K01115+K00993+K01047+K00901+K00968+K13517+K13644+K16343+K13516+K01080+K16860+K13506+K16342+K01080+K13510+K08744+K01049+K06130+K06124+K00006+K00629+K00901+K00629+K00994+K00901+K06124+K01115+K00901+K00901+K13511+K08730+K01047+K14621+K08729+K06128+K06129+K01047+K16342+K16342+K00901+K14286+K00901+K00006
Human Diseases	Infectious diseases	Chagas disease (American trypanosomiasis)	61	104	0.000554292	0.00457291	ko05142	ncbi_414381(CFLAR);ncbi_445461(C1QA);ncbi_406188(NFKBIA);ncbi_494013(CD3G);ncbi_574062(MAPK12);ncbi_595105(CASP8);ncbi_595129(FADD);ncbi_613133(ACE);ncbi_654405(GNAQ);ncbi_751869(NFKB1);ncbi_100048958(GNA14);ncbi_100126864(IFNGR2);ncbi_399541(TLR4);ncbi_100127355(IKBKG);ncbi_100144486(FOS);ncbi_397523(GNAI2);ncbi_396613(CCL5);ncbi_100049657(GNAS);ncbi_396859(NOS2);ncbi_100126861(AKT1);ncbi_397090…	K04724+K03986+K04734+K06452+K04441+K04398+K02373+K01283+K04634+K02580+K04636+K05133+K10160+K07210+K04379+K04630+K12499+K04632+K13241+K04456+K04354+K05132+K03987+K03988+K04500+K04456+K05842+K10169+K10159+K06450+K04389+K04448+K10161+K03158+K03990+K13375+K03156+K03456+K04354+K04500+K06453+K13377+K14624+K06451+K04441+K00922+K04730+K04633+K05858+K02649+K13376+K01283+K00922+K04388+K05858+K02649+K04371+…
Metabolism	Amino acid metabolism	Valine, leucine and isoleucine degradation	33	50	0.000615311	0.0049525	ko00280	ncbi_100142666(BCKDHA);ncbi_100142669(BCKDHB);ncbi_100156047(IVD);ncbi_100312959(ACAA2);ncbi_100156927(ECHS1);ncbi_100513890(AGXT2);ncbi_397017(HADHB);ncbi_396932(ACADS);ncbi_100158147(PCCB);ncbi_396978(OXCT1);ncbi_397012(HADHA);ncbi_397104(ACADM);ncbi_397129(DLD);ncbi_397500(ABAT);ncbi_397604(HADH);ncbi_397673(HMGCS2);ncbi_100154810(ACADSB);ncbi_100152303(ACAT2);ncbi_396841(BCAT2);ncbi_100525303…	K00166+K00167+K00253+K07508+K07511+K00827+K07509+K00248+K01966+K01027+K07515+K00249+K00382+K13524+K00022+K01641+K09478+K00626+K00826+K00128+K07513+K08683+K00128+K01640+K09699+K03334+K00140+K03334+K01969+K14085+K07514+K05605+K03334
Environmental Information Processing	Signal transduction	PI3K-Akt signaling pathway	172	338	0.000761481	0.00589608	ko04151	ncbi_654328(MET);ncbi_396810(KIT);ncbi_751869(NFKB1);ncbi_780426(CCND3);ncbi_397285(ITGAV);ncbi_100125540(SYK);ncbi_399541(TLR4);ncbi_100127355(IKBKG);ncbi_100144492(CDK4);ncbi_100144501(EFNA1);ncbi_100144493(NTF3);ncbi_445520(TNXB);ncbi_733621(FOXO3);ncbi_100192436(GRB2);ncbi_100156264(PTEN);ncbi_100233191(MAP2K1);ncbi_100270820(GNG12);ncbi_100126861(AKT1);ncbi_397090(PPP2R2A);ncbi_574064(GYS1);…	K05099+K05091+K02580+K10152+K06487+K05855+K10160+K07210+K02089+K05462+K04356+K06252+K09408+K04364+K01110+K04368+K04347+K04456+K04354+K00693+K00693+K05131+K08270+K04392+K06236+K12457+K11584+K07205+K06481+K04289+K03914+K04079+K16172+K12230+K05453+K16857+K03900+K06588+K04456+K05635+K04363+K02539+K10159+K05130+K04389+K05466+K04451+K06856+K13769+K21289+K05719+K04079+K06493+K04361+K03456+K04354+K04129+…
Organismal Systems	Immune system	Natural killer cell mediated cytotoxicity	64	111	0.000775112	0.00589608	ko04650	ncbi_397406(FCER1G);ncbi_414387(ICAM2);ncbi_733681(ITGAL);ncbi_100125540(SYK);ncbi_100126864(IFNGR2);ncbi_100134969(NFATC2);ncbi_100135031(SLA-2);ncbi_100135036(SLA-8);ncbi_100135037(SLA-6);ncbi_100141419(NCR1);ncbi_100192436(GRB2);ncbi_100233188(LCK);ncbi_100233191(MAP2K1);ncbi_100152238(IFNGR1);ncbi_100533555(IFNAR2);ncbi_100627149(RAC1);ncbi_100511130(CD48);ncbi_100519821(VAV1);ncbi_396650(SLA…	K07983+K06523+K05718+K05855+K05133+K17332+K06751+K06751+K06751+K06741+K04364+K05856+K04368+K05132+K05131+K04392+K06479+K05730+K06751+K05130+K04389+K06728+K06490+K06856+K06464+K03156+K06453+K04446+K07992+K08845+K06463+K04348+K06582+K06279+K17449+K00922+K05697+K19663+K06268+K07818+K04365+K05730+K07984+K04722+K06751+K07293+K07860+K02649+K07861+K00922+K04722+K17448+K07361+K01116+K02649+K17447+K19662+…
Environmental Information Processing	Signal transduction	Calcium signaling pathway	100	185	0.000786144	0.00589608	ko04020	ncbi_397431(HTR4);ncbi_414911(EDNRB);ncbi_654405(GNAQ);ncbi_100048958(GNA14);ncbi_100144478(CHRM3);ncbi_100144487(DRD1);ncbi_100049657(GNAS);ncbi_396859(NOS2);ncbi_100310801(PHKG2);ncbi_100154923(ORAI1);ncbi_100516962(ATP2A1);ncbi_100627099(PLCD1);ncbi_100511702(CD38);ncbi_100521609(F2R);ncbi_100627123(PDGFRA);ncbi_396781(LOC396781);ncbi_396875(ATP2A2);ncbi_397010(VDAC1);ncbi_397070(EGFR);ncbi_39…	K04160+K04198+K04634+K04636+K04131+K04144+K04632+K13241+K00871+K16056+K05853+K05857+K01242+K03914+K04363+K06856+K05853+K05862+K04361+K04229+K04129+K05857+K04262+K04163+K04322+K04515+K04197+K13242+K05861+K05850+K15041+K15040+K04515+K05863+K04248+K05220+K05863+K08044+K04348+K09565+K00911+K05863+K05857+K04851+K05217+K04150+K19663+K06268+K16057+K16058+K04226+K04633+K04224+K04718+K04603+K05219+K05858+…
Organismal Systems	Digestive system	Pancreatic secretion	53	90	0.0010991	0.00792516	ko04972	ncbi_396898(ATP1B1);ncbi_397458(SLC9A1);ncbi_503546(SLC4A4);ncbi_654405(GNAQ);ncbi_100144478(CHRM3);ncbi_100049657(GNAS);ncbi_100329126(ATP1A3);ncbi_100157809(PNLIP);ncbi_100462755(PNLIPRP2);ncbi_100516962(ATP2A1);ncbi_100152597(PLA2G12B);ncbi_100627149(RAC1);ncbi_100511702(CD38);ncbi_100512662(PLA2G2D);ncbi_396875(ATP2A2);ncbi_397197(CELA2A);ncbi_397284(CLCA1);ncbi_397434(KCNMA1);ncbi_397476(CPA…	K01540+K05742+K13575+K04634+K04131+K04632+K01539+K14073+K14075+K05853+K01047+K04392+K01242+K01047+K05853+K01346+K05027+K04936+K08779+K01539+K05850+K07886+K05030+K08044+K18245+K01300+K07884+K12298+K19663+K18152+K07836+K05858+K05853+K04958+K05850+K08045+K08042+K05858+K01298+K13855+K05850+K04926+K01047+K19662+K08043+K08048+K01539+K08046+K04959+K08047+K01047+K05858+K01176
Human Diseases	Cancers	Choline metabolism in cancer	56	96	0.00110472	0.00792516	ko05231	ncbi_100124377(SLC44A4);ncbi_100144486(FOS);ncbi_396696(HIF1A);ncbi_100192436(GRB2);ncbi_100233191(MAP2K1);ncbi_100233200(PLPP2);ncbi_100271724(SLC22A4);ncbi_100126861(AKT1);ncbi_100505461(CHKB);ncbi_100627149(RAC1);ncbi_100627508(EIF4EBP1);ncbi_100519446(PLD1);ncbi_100127478(AKT2);ncbi_100512789(WASF2);ncbi_100627123(PDGFRA);ncbi_396913(JUN);ncbi_397070(EGFR);ncbi_397097(DGKA);ncbi_100152643(PCY…	K15377+K04379+K08268+K04364+K04368+K01080+K08202+K04456+K14156+K04392+K07205+K01115+K04456+K05748+K04363+K04448+K04361+K00901+K00968+K08200+K04688+K15377+K00922+K07203+K01080+K16342+K01080+K19663+K06515+K04359+K00901+K14387+K15377+K07860+K00994+K02649+K05450+K00901+K07861+K01115+K00922+K00901+K08732+K01116+K00901+K05747+K02649+K05089+K19662+K04371+K06128+K16342+K16342+K00901+K05450+K00901
Metabolism	Carbohydrate metabolism	Propanoate metabolism	22	31	0.00118865	0.00834584	ko00640	ncbi_100142666(BCKDHA);ncbi_100142669(BCKDHB);ncbi_100153866(ACSS2);ncbi_407245(LDHA);ncbi_100156927(ECHS1);ncbi_100502559(LDHC);ncbi_100154993(ACACB);ncbi_100153697(LOC100153697);ncbi_100158147(PCCB);ncbi_397012(HADHA);ncbi_397104(ACADM);ncbi_397129(DLD);ncbi_397500(ABAT);ncbi_100152303(ACAT2);ncbi_100512509(ECHDC1);ncbi_397026(SUCLG2);ncbi_100156530(DBT);ncbi_100512104(ACSS3);ncbi_100153301(ALD…	K00166+K00167+K01895+K00016+K07511+K00016+K01946+K00016+K01966+K07515+K00249+K00382+K13524+K00626+K18426+K01900+K09699+K01908+K00140+K07514+K05605+K01578
Organismal Systems	Endocrine system	Parathyroid hormone synthesis, secretion and action	60	105	0.00151162	0.0103924	ko04928	ncbi_654405(GNAQ);ncbi_733590(MEF2C);ncbi_733631(GATA3);ncbi_396628(VDR);ncbi_100144486(FOS);ncbi_397523(GNAI2);ncbi_396825(PDE4A);ncbi_100037941(PDE4B);ncbi_100049657(GNAS);ncbi_100233191(MAP2K1);ncbi_100157120(NR4A2);ncbi_100519446(PLD1);ncbi_397070(EGFR);ncbi_397564(HBEGF);ncbi_397601(ARAF);ncbi_100153257(MMP16);ncbi_414910(GCM1);ncbi_100152067(ADCY4);ncbi_100516663(CREB3L1);ncbi_100522979(CRE…	K04634+K04454+K17895+K08539+K04379+K04630+K13293+K13293+K04632+K04368+K08558+K01115+K04361+K08523+K08845+K07996+K21598+K08044+K09048+K09048+K09203+K04439+K07994+K09048+K19663+K13293+K04974+K09278+K04365+K12330+K08003+K04362+K05858+K09036+K09047+K07995+K14756+K01115+K04439+K04958+K08045+K08524+K08042+K05858+K03068+K13293+K04449+K19662+K08043+K04371+K08048+K12331+K09262+K08046+K03068+K04959+K08047+…
Metabolism	Glycan biosynthesis and metabolism	Glycosphingolipid biosynthesis - globo and isoglobo series	13	16	0.00176703	0.0119004	ko00603	ncbi_445537(ST3GAL1);ncbi_100142664(HEXA);ncbi_100142667(NAGA);ncbi_100415928(GLA);ncbi_396958(HEXB);ncbi_397138(FUT1);ncbi_397634(B3GALNT1);ncbi_100524987(A4GALT);ncbi_102160171(FUT9);ncbi_110256486(GBGT1);ncbi_100516832(B3GALT5);ncbi_100625270(ST8SIA1);ncbi_100627772(ST3GAL2)	K00780+K12373+K01204+K01189+K12373+K00718+K00719+K01988+K03663+K00722+K03877+K03371+K03368
Metabolism	Lipid metabolism	Fatty acid degradation	27	41	0.00200587	0.0129432	ko00071	ncbi_399528(CPT1B);ncbi_100113422(ACOX1);ncbi_399527(CPT1A);ncbi_100233169(ACSL3);ncbi_100312959(ACAA2);ncbi_100156927(ECHS1);ncbi_100157521(ACSL5);ncbi_100513555(ADH5);ncbi_100519491(CPT2);ncbi_100738177(ECI1);ncbi_397017(HADHB);ncbi_396931(ACADL);ncbi_396932(ACADS);ncbi_397012(HADHA);ncbi_397104(ACADM);ncbi_397604(HADH);ncbi_100154810(ACADSB);ncbi_100152303(ACAT2);ncbi_100522477(GCDH);ncbi_1005…	K19523+K00232+K08765+K01897+K07508+K07511+K01897+K00121+K08766+K13238+K07509+K00255+K00248+K07515+K00249+K00022+K09478+K00626+K00252+K00128+K07513+K00128+K14085+K19524+K07514+K15013+K00232
Human Diseases	Cancers	Acute myeloid leukemia	39	64	0.00203515	0.0129432	ko05221	ncbi_414912(SPI1);ncbi_613130(FCGR1A);ncbi_396810(KIT);ncbi_733648(STAT3);ncbi_751869(NFKB1);ncbi_100037938(CD14);ncbi_100127355(IKBKG);ncbi_100192436(GRB2);ncbi_100233191(MAP2K1);ncbi_100126861(AKT1);ncbi_100627508(EIF4EBP1);ncbi_100512633(RUNX1);ncbi_100127478(AKT2);ncbi_100622968(DUSP6);ncbi_397550(STAT5A);ncbi_397592(JUP);ncbi_397601(ARAF);ncbi_100157336(PML);ncbi_100153922(TCF7L2);ncbi_10051…	K09438+K06498+K05091+K04692+K02580+K04391+K07210+K04364+K04368+K04456+K07205+K08367+K04456+K21946+K11223+K10056+K08845+K10054+K04491+K04688+K05090+K06461+K09055+K00922+K07203+K08527+K10789+K04365+K04702+K05092+K02649+K10055+K00922+K02633+K04503+K02649+K02620+K04371+K10053
Human Diseases	Endocrine and metabolic diseases	Insulin resistance	61	108	0.00203953	0.0129432	ko04931	ncbi_406188(NFKBIA);ncbi_399528(CPT1B);ncbi_664652(OGT);ncbi_733611(PPP1CA);ncbi_733648(STAT3);ncbi_733702(CD36);ncbi_751869(NFKB1);ncbi_100037269(SLC27A1);ncbi_397553(NR1H3);ncbi_396667(PTPN1);ncbi_100141306(PYGL);ncbi_493186(SOCS3);ncbi_399527(CPT1A);ncbi_100156264(PTEN);ncbi_100126861(AKT1);ncbi_397209(GFPT1);ncbi_574064(GYS1);ncbi_100157080(GYS2);ncbi_100533200(PRKCZ);ncbi_100154993(ACACB);nc…	K04734+K19523+K09667+K06269+K04692+K06259+K02580+K08745+K08536+K05696+K00688+K04696+K08765+K01110+K04456+K00820+K00693+K00693+K18952+K01946+K04373+K16172+K04456+K03158+K03156+K07200+K06269+K13242+K04688+K00688+K09048+K09048+K00820+K00922+K07203+K01084+K09048+K04373+K07200+K07189+K06068+K19518+K09047+K04373+K07293+K08745+K08772+K02649+K07201+K17902+K00922+K09113+K02649+K04527+K08749+K17962+K19662+…
Environmental Information Processing	Signal transduction	Wnt signaling pathway	77	141	0.00208551	0.0129852	ko04310	ncbi_780402(SERPINF1);ncbi_780426(CCND3);ncbi_100134969(NFATC2);ncbi_100145890(SFRP4);ncbi_397211(CSNK2B);ncbi_100327037(WNT4);ncbi_100337669(FZD2);ncbi_100579172(APC2);ncbi_100627149(RAC1);ncbi_100516027(SFRP2);ncbi_100126276(WNT10B);ncbi_100512657(WIF1);ncbi_100157360(FZD6);ncbi_397276(TP53);ncbi_396913(JUN);ncbi_397142(SMAD4);ncbi_397162(CCND2);ncbi_397318(NFATC1);ncbi_397394(CAMK2G);ncbi_3976…	K19614+K10152+K17332+K02185+K03115+K00408+K02235+K02085+K04392+K02176+K01357+K01691+K02376+K04451+K04448+K04501+K10151+K04446+K04515+K02105+K04515+K03362+K08110+K04348+K04491+K02329+K04510+K00312+K00714+K00182+K08960+K02353+K03344+K00182+K04511+K02353+K19663+K02166+K04508+K00181+K06268+K00714+K04494+K04496+K22471+K04510+K02354+K00444+K02375+K17334+K02432+K05858+K02842+K07860+K07861+K04385+K04468+…
Organismal Systems	Immune system	B cell receptor signaling pathway	42	70	0.00213052	0.0130198	ko04662	ncbi_406188(NFKBIA);ncbi_613131(FCGR2B);ncbi_751869(NFKB1);ncbi_780427(CD81);ncbi_100125540(SYK);ncbi_100127355(IKBKG);ncbi_100134969(NFATC2);ncbi_100144486(FOS);ncbi_100192436(GRB2);ncbi_100233191(MAP2K1);ncbi_100126861(AKT1);ncbi_100627308(BTK);ncbi_100627149(RAC1);ncbi_100155165(PIK3AP1);ncbi_100127478(AKT2);ncbi_100519821(VAV1);ncbi_396781(LOC396781);ncbi_396913(JUN);ncbi_397318(NFATC1);ncbi_…	K04734+K12560+K02580+K06508+K05855+K07210+K17332+K04379+K04364+K04368+K04456+K07370+K04392+K12230+K04456+K05730+K06856+K04448+K04446+K04348+K19831+K00922+K12362+K05697+K02581+K06268+K05730+K07860+K02649+K04012+K07861+K00922+K03084+K02649+K19662+K06268+K04371+K05854+K05730+K05859+K06467+K05872
Human Diseases	Substance dependence	Morphine addiction	52	90	0.00219112	0.0131467	ko05032	ncbi_396802(OPRM1);ncbi_606743(ADORA1);ncbi_100144487(DRD1);ncbi_397523(GNAI2);ncbi_396825(PDE4A);ncbi_100037941(PDE4B);ncbi_100049657(GNAS);ncbi_100270820(GNG12);ncbi_396555(PDE3A);ncbi_397448(KCNJ5);ncbi_100156449(GRK3);ncbi_100157949(GNB5);ncbi_100152067(ADCY4);ncbi_100152937(GRK5);ncbi_100152828(KCNJ9);ncbi_100517042(GABRG1);ncbi_100521141(ARRB1);ncbi_100516706(GABRA1);ncbi_100518074(PRKCG);n…	K04215+K04265+K04144+K04630+K13293+K13293+K04632+K04347+K19021+K04999+K00910+K04539+K08044+K08291+K05002+K05186+K04439+K05175+K19663+K05175+K05181+K13293+K18283+K05181+K08291+K05175+K04546+K04540+K18437+K04439+K04538+K08045+K18438+K13755+K13298+K08042+K05175+K13296+K13293+K04344+K04543+K08291+K19662+K08043+K08048+K18436+K08046+K08047+K04534+K04536+K05181+K07826
Metabolism	Amino acid metabolism	Cysteine and methionine metabolism	29	45	0.00227251	0.0133916	ko00270	ncbi_497050(AHCY);ncbi_100037301(DNMT3A);ncbi_100217381(MAT2B);ncbi_100312964(CDO1);ncbi_407245(LDHA);ncbi_100502559(LDHC);ncbi_397371(BHMT);ncbi_100512899(AHCYL1);ncbi_100156922(MAT1A);ncbi_100626434(ADI1);ncbi_100511394(ENOPH1);ncbi_397039(MDH2);ncbi_100152660(GSS);ncbi_100513890(AGXT2);ncbi_100153697(LOC100153697);ncbi_396894(MDH1);ncbi_396967(GOT1);ncbi_396968(GOT2);ncbi_100516774(MTAP);ncbi_…	K01251+K17398+K00789+K00456+K00016+K00016+K00544+K01251+K00789+K08967+K09880+K00026+K21456+K00827+K00016+K00025+K14454+K14455+K00772+K08964+K08963+K00826+K03334+K00797+K11204+K03334+K01011+K01011+K03334
Metabolism	Glycan biosynthesis and metabolism	Glycosaminoglycan degradation	14	18	0.00246032	0.0142168	ko00531	ncbi_100144519(GUSB);ncbi_100142664(HEXA);ncbi_396958(HEXB);ncbi_397074(SPAM1);ncbi_404697(HYAL2);ncbi_404698(HYAL1);ncbi_100524837(HYAL4);ncbi_100737146(SGSH);ncbi_100624593(GLB1);ncbi_100157983(HPSE2);ncbi_100517562(HGSNAT);ncbi_100512880(IDS);ncbi_102158016(ARSB);ncbi_110262029(IDUA)	K01195+K12373+K12373+K01197+K01197+K01197+K01197+K01565+K12309+K07965+K10532+K01136+K01135+K01217
Human Diseases	Infectious diseases	Malaria	31	49	0.00249872	0.0142168	ko05144	ncbi_654328(MET);ncbi_733681(ITGAL);ncbi_733702(CD36);ncbi_780427(CD81);ncbi_399541(TLR4);ncbi_407066(HBB);ncbi_100519770(SDC1);ncbi_492313(THBS1);ncbi_100152754(SDC2);ncbi_396623(TLR2);ncbi_396737(KLRK1);ncbi_396750(ICAM1);ncbi_396925(VCAM1);ncbi_396941(PECAM1);ncbi_396943(ITGB2);ncbi_397007(TLR9);ncbi_397057(IL18);ncbi_397078(TGFB1);ncbi_397086(TNF);ncbi_397395(CD40);ncbi_397400(TGFB3);ncbi_397…	K05099+K05718+K06259+K06508+K10160+K13823+K06257+K16857+K16336+K10159+K06728+K06490+K06527+K06471+K06464+K10161+K05482+K13375+K03156+K03160+K13377+K14624+K04659+K06575+K06576+K04659+K04659+K13376+K04659+K04550+K10785
Human Diseases	Cancers	Viral carcinogenesis	97	184	0.00268335	0.0150086	ko05203	ncbi_414371(CCR5);ncbi_414373(CCR3);ncbi_406188(NFKBIA);ncbi_595105(CASP8);ncbi_733648(STAT3);ncbi_751869(NFKB1);ncbi_780415(IRF9);ncbi_780426(CCND3);ncbi_780428(CDC42);ncbi_100037289(IRF7);ncbi_100038004(EGR2);ncbi_100125540(SYK);ncbi_100127355(IKBKG);ncbi_100135031(SLA-2);ncbi_100135036(SLA-8);ncbi_100135037(SLA-6);ncbi_397379(CDC20);ncbi_100144492(CDK4);ncbi_100144465(MRPS18B);ncbi_100190899(U…	K04180+K04178+K04734+K04398+K04692+K02580+K04693+K10152+K04393+K09447+K12496+K05855+K07210+K06751+K06751+K06751+K03363+K02089+K16174+K11838+K04364+K03875+K15306+K05699+K04392+K11252+K05768+K11594+K06751+K04451+K04448+K03990+K10151+K10131+K11223+K16195+K15041+K16198+K14021+K05704+K00873+K03123+K09048+K09048+K11218+K18671+K02146+K05699+K00922+K06053+K04443+K06062+K11252+K09048+K09504+K11252+K04179+…
Cellular Processes	Transport and catabolism	Endocytosis	123	240	0.00299083	0.0160003	ko04144	ncbi_414371(CCR5);ncbi_780425(ARF6);ncbi_780428(CDC42);ncbi_100037305(BIN1);ncbi_100037958(CAPZA2);ncbi_100134958(CAPZB);ncbi_100135031(SLA-2);ncbi_100135036(SLA-8);ncbi_100135037(SLA-6);ncbi_100125375(CAV2);ncbi_396906(HSPA6);ncbi_100144518(HSPA1L);ncbi_100240721(CYTH2);ncbi_100240722(CYTH4);ncbi_100270722(ARF5);ncbi_406190(DNAJC6);ncbi_100316852(SH3GLB1);ncbi_100533200(PRKCZ);ncbi_396801(LDLR);…	K04180+K07941+K04393+K12562+K10364+K10365+K06751+K06751+K06751+K12958+K03283+K03283+K18441+K18441+K07940+K09526+K11248+K18952+K12473+K05755+K11825+K07876+K03283+K12562+K07889+K18461+K01115+K12198+K07905+K19367+K04500+K04363+K06278+K03283+K06751+K13649+K13649+K06503+K04361+K05070+K04500+K00910+K07879+K10054+K18466+K12184+K12484+K18442+K17918+K08291+K05704+K11247+K17920+K05095+K12490+K10364+K12474+…
Human Diseases	Cancers	Basal cell carcinoma	38	63	0.00299256	0.0160003	ko05217	ncbi_733669(GADD45A);ncbi_100327037(WNT4);ncbi_100152997(GADD45G);ncbi_100337669(FZD2);ncbi_100157103(BMP2);ncbi_100579172(APC2);ncbi_100520490(GLI1);ncbi_100126276(WNT10B);ncbi_100520334(GLI2);ncbi_100157360(FZD6);ncbi_397276(TP53);ncbi_397657(CTNNB1);ncbi_397543(BAK1);ncbi_100153922(TCF7L2);ncbi_100153078(FZD3);ncbi_100514950(WNT3A);ncbi_100513655(WNT8B);ncbi_100520560(WNT2B);ncbi_100525170(DVL…	K04402+K00408+K04402+K02235+K21283+K02085+K16797+K01357+K16798+K02376+K04451+K02105+K14021+K04491+K02329+K00312+K00714+K00182+K02353+K06231+K06226+K00182+K02353+K00714+K06225+K04402+K02354+K00444+K02375+K02432+K02842+K04385+K00445+K01357+K06230+K02620+K18806+K02432
Cellular Processes	Cell growth and death	Cellular senescence	83	155	0.00300611	0.0160003	ko04218	ncbi_574062(MAPK12);ncbi_733611(PPP1CA);ncbi_733669(GADD45A);ncbi_751869(NFKB1);ncbi_780426(CCND3);ncbi_397393(CAPN2);ncbi_100134969(NFATC2);ncbi_100135031(SLA-2);ncbi_100135036(SLA-8);ncbi_100135037(SLA-6);ncbi_100135668(CCNB2);ncbi_100144492(CDK4);ncbi_733621(FOXO3);ncbi_100192447(CHEK2);ncbi_100156264(PTEN);ncbi_100233191(MAP2K1);ncbi_100126861(AKT1);ncbi_397662(CCNB1);ncbi_100152997(GADD45G);…	K04441+K06269+K04402+K02580+K10152+K03853+K17332+K06751+K06751+K06751+K21770+K02089+K09408+K06641+K01110+K04368+K04456+K05868+K04402+K21774+K07205+K21769+K04500+K04456+K01367+K06751+K04451+K05862+K13375+K10151+K04500+K04446+K06269+K13377+K09183+K15041+K15040+K05863+K21124+K03362+K05863+K04348+K04441+K10994+K18753+K00922+K07203+K05863+K04443+K04851+K07829+K06268+K06626+K04402+K21771+K09406+K06627+…
Environmental Information Processing	Signal transduction	Sphingolipid signaling pathway	64	116	0.00346498	0.0181499	ko04071	ncbi_397406(FCER1G);ncbi_574062(MAPK12);ncbi_606743(ADORA1);ncbi_494568(CTSD);ncbi_654405(GNAQ);ncbi_751869(NFKB1);ncbi_397523(GNAI2);ncbi_100156264(PTEN);ncbi_100233191(MAP2K1);ncbi_100126861(AKT1);ncbi_397090(PPP2R2A);ncbi_100127167(CERS4);ncbi_100533200(PRKCZ);ncbi_606753(ADORA3);ncbi_100627149(RAC1);ncbi_100511551(S1PR2);ncbi_100525377(PPP2R5E);ncbi_100519446(PLD1);ncbi_100127478(AKT2);ncbi_3…	K07983+K04441+K04265+K01379+K04634+K02580+K04630+K01110+K04368+K04456+K04354+K04710+K18952+K04268+K04392+K04292+K11584+K01115+K04456+K04451+K03158+K03156+K03456+K04354+K13242+K04290+K12351+K04441+K04710+K00922+K01634+K12348+K19663+K04718+K04710+K11584+K18953+K05858+K07860+K02649+K12350+K07861+K01115+K00922+K04426+K04717+K05858+K11583+K11584+K02649+K04293+K19662+K05665+K04371+K18050+K08089+K03171+…
Human Diseases	Cancers	MicroRNAs in cancer	74	137	0.00368107	0.0189805	ko05206	ncbi_445512(HMOX1);ncbi_494457(RDX);ncbi_654328(MET);ncbi_733648(STAT3);ncbi_751869(NFKB1);ncbi_100037301(DNMT3A);ncbi_100037999(TPM1);ncbi_100144474(CDC25C);ncbi_100144522(NOTCH4);ncbi_445520(TNXB);ncbi_100192436(GRB2);ncbi_100192444(CRK);ncbi_100156264(PTEN);ncbi_100233191(MAP2K1);ncbi_100329127(CDC25B);ncbi_100337657(ZFPM2);ncbi_100307052(SOCS1);ncbi_100579172(APC2);ncbi_100153821(DDIT4);ncbi_…	K00510+K05762+K05099+K04692+K02580+K17398+K10373+K05867+K20996+K06252+K04364+K04438+K01110+K04368+K05866+K17442+K04694+K02085+K08270+K11430+K16172+K16857+K05658+K04363+K02539+K04451+K01348+K06493+K04361+K05448+K10151+K11987+K06484+K07996+K17383+K14021+K02329+K06279+K17449+K17390+K00312+K16866+K07203+K19663+K15379+K17391+K06256+K06626+K09283+K04702+K07606+K10149+K04359+K08007+K17387+K13376+K12035+…
Environmental Information Processing	Signal transduction	Hippo signaling pathway	80	150	0.0040768	0.0206976	ko04390	ncbi_654298(ID2);ncbi_654299(TEAD3);ncbi_733611(PPP1CA);ncbi_780426(CCND3);ncbi_492315(BMP7);ncbi_100216478(TEAD1);ncbi_397090(PPP2R2A);ncbi_100327037(WNT4);ncbi_100337669(FZD2);ncbi_100157103(BMP2);ncbi_100533200(PRKCZ);ncbi_100579172(APC2);ncbi_100521305(SMAD7);ncbi_100522839(ID1);ncbi_100155304(SMAD2);ncbi_100126276(WNT10B);ncbi_100520334(GLI2);ncbi_100157360(FZD6);ncbi_100152141(CTGF);ncbi_39…	K17693+K09448+K06269+K10152+K16621+K09448+K04354+K00408+K02235+K21283+K18952+K02085+K19631+K04680+K04500+K01357+K16798+K02376+K06827+K06464+K04676+K13375+K03456+K04354+K04501+K10151+K04500+K08731+K06269+K13377+K04665+K02105+K09782+K03362+K16198+K04491+K02329+K00312+K05691+K05692+K00714+K00182+K08960+K10132+K02353+K06685+K16823+K00182+K21098+K02353+K00714+K16198+K05706+K09854+K02354+K00444+K02375+…
Organismal Systems	Digestive system	Protein digestion and absorption	50	88	0.00422963	0.0211482	ko04974	ncbi_396898(ATP1B1);ncbi_445538(XPNPEP2);ncbi_397533(COL5A1);ncbi_397531(COL5A3);ncbi_397532(COL5A2);ncbi_100037973(SLC7A9);ncbi_100037972(SLC7A7);ncbi_100144588(SLC3A1);ncbi_100144303(ACE2);ncbi_100329126(ATP1A3);ncbi_100152001(COL3A1);ncbi_100626716(COL1A2);ncbi_100628118(ELN);ncbi_100525644(SLC38A2);ncbi_397197(CELA2A);ncbi_397476(CPA1);ncbi_397481(ATP1A1);ncbi_397492(DPP4);ncbi_100154866(KCNK…	K01540+K14208+K19721+K19721+K19721+K13868+K13867+K14210+K09708+K01539+K19720+K06236+K14211+K14207+K01346+K08779+K01539+K01278+K04916+K01300+K19721+K05616+K06519+K08131+K05334+K08133+K06238+K16628+K16629+K01285+K07603+K16617+K19721+K06237+K06237+K08135+K06236+K06238+K06238+K06238+K08131+K01298+K06237+K06238+K04926+K05849+K01539+K08187+K19719+K06238
Human Diseases	Cardiovascular diseases	Viral myocarditis	36	60	0.00431825	0.0211589	ko05416	ncbi_445528(SLA-DMA);ncbi_497636(DMD);ncbi_595105(CASP8);ncbi_733681(ITGAL);ncbi_100037921(SLA-DQB1);ncbi_100153386(SLA-DRB1);ncbi_100135031(SLA-2);ncbi_100135036(SLA-8);ncbi_100135037(SLA-6);ncbi_100135040(SLA-DRA);ncbi_100135050(SLA-DMB);ncbi_100153387(SLA-DQA1);ncbi_100135049(SLA-DOB);ncbi_100170131(CYCS);ncbi_100240724(SGCD);ncbi_100157996(SLA-DOA);ncbi_100627149(RAC1);ncbi_404693(CAV1);ncbi_…	K06752+K10366+K04398+K05718+K06752+K06752+K06751+K06751+K06751+K06752+K06752+K06752+K06752+K08738+K12563+K06752+K04392+K06278+K06751+K04006+K06490+K06856+K06464+K03160+K05413+K05692+K07818+K06751+K06788+K07860+K07861+K06265+K04503+K03260+K06751+K10785
Organismal Systems	Endocrine system	Cortisol synthesis and secretion	37	62	0.00436002	0.0211589	ko04927	ncbi_445539(HSD3B1);ncbi_654405(GNAQ);ncbi_100049657(GNAS);ncbi_100154923(ORAI1);ncbi_396801(LDLR);ncbi_100737895(KCNK3);ncbi_100627197(KCNK2);ncbi_396597(STAR);ncbi_396863(POMC);ncbi_397018(SCARB1);ncbi_397368(NR5A1);ncbi_403329(CYP11A1);ncbi_403337(CYP21A2);ncbi_100152067(ADCY4);ncbi_100154639(PBX1);ncbi_100516663(CREB3L1);ncbi_100522979(CREB3L3);ncbi_100511102(CACNA1D);ncbi_100520468(CREB3L2);…	K00070+K04634+K04632+K16056+K12473+K04914+K04913+K16931+K05228+K13885+K08560+K00498+K00513+K08044+K09355+K09048+K09048+K04851+K09048+K05858+K09047+K18437+K04854+K04958+K08045+K22398+K08042+K05858+K08043+K00497+K08048+K08046+K04959+K04856+K08047+K05858+K04465
Metabolism	Lipid metabolism	Biosynthesis of unsaturated fatty acids	17	24	0.00450874	0.0215636	ko01040	ncbi_100113422(ACOX1);ncbi_100135661(SCD5);ncbi_444997(FADS2);ncbi_396670(SCD);ncbi_397012(HADHA);ncbi_100154613(HACD3);ncbi_100523711(HACD4);ncbi_100515185(LOC100515185);ncbi_100514773(ACOT7);ncbi_100515577(ACAA1);ncbi_100312978(PECR);ncbi_102158534(LOC102158534);ncbi_100515709(TECR);ncbi_110255331(LOC110255331);ncbi_110255332(LOC110255332);ncbi_100312970(ELOVL6);ncbi_100523005(ACOX3)	K00232+K00507+K10226+K00507+K07515+K10703+K10703+K00659+K17360+K07513+K07753+K00659+K10258+K01068+K01068+K10203+K00232
Metabolism	Glycan biosynthesis and metabolism	Glycosphingolipid biosynthesis - lacto and neolacto series	18	26	0.00512172	0.0238956	ko00601	ncbi_396733(GGTA1P);ncbi_396602(ST3GAL4);ncbi_396619(ST3GAL3);ncbi_397138(FUT1);ncbi_397599(B3GNT5);ncbi_397634(B3GALNT1);ncbi_100518473(B3GNT3);ncbi_100511655(B4GALT1);ncbi_100524987(A4GALT);ncbi_100152566(LOC100152566);ncbi_100513419(FUT4);ncbi_102160171(FUT9);ncbi_100514465(LOC100514465);ncbi_100739492(ST3GAL6);ncbi_100516832(B3GALT5);ncbi_110258084(FUT7);ncbi_100625270(ST8SIA1);ncbi_100736821…	K00743+K03494+K00781+K00718+K03766+K00719+K07970+K07966+K01988+K00742+K07632+K03663+K07968+K03792+K03877+K07635+K03371+K07967
Organismal Systems	Endocrine system	Relaxin signaling pathway	70	130	0.00514117	0.0238956	ko04926	ncbi_406188(NFKBIA);ncbi_574062(MAPK12);ncbi_414911(EDNRB);ncbi_751869(NFKB1);ncbi_100144486(FOS);ncbi_397523(GNAI2);ncbi_100049657(GNAS);ncbi_100192436(GRB2);ncbi_396859(NOS2);ncbi_100233191(MAP2K1);ncbi_100270820(GNG12);ncbi_100126861(AKT1);ncbi_733615(ACTA2);ncbi_100533200(PRKCZ);ncbi_100152001(COL3A1);ncbi_100626716(COL1A2);ncbi_100155304(SMAD2);ncbi_100127478(AKT2);ncbi_396913(JUN);ncbi_3970…	K04734+K04441+K04198+K02580+K04379+K04630+K04632+K04364+K13241+K04368+K04347+K04456+K12313+K18952+K19720+K06236+K04500+K04456+K04448+K04361+K13375+K05448+K04500+K01398+K13242+K04539+K08044+K05704+K06279+K04441+K17449+K16858+K09048+K09048+K00922+K04439+K07994+K09048+K04306+K04546+K05858+K09047+K04540+K02649+K06237+K06237+K06236+K04439+K00922+K04538+K08045+K04388+K13240+K17448+K05449+K08042+K05858+…
Human Diseases	Drug resistance	Endocrine resistance	51	91	0.00565678	0.0259269	ko01522	ncbi_574062(MAPK12);ncbi_100144492(CDK4);ncbi_100144486(FOS);ncbi_100144522(NOTCH4);ncbi_100049657(GNAS);ncbi_100192436(GRB2);ncbi_100233191(MAP2K1);ncbi_100126861(AKT1);ncbi_100152163(DLL4);ncbi_100127478(AKT2);ncbi_397276(TP53);ncbi_396913(JUN);ncbi_397070(EGFR);ncbi_397391(MMP2);ncbi_397435(ESR1);ncbi_397564(HBEGF);ncbi_397601(ARAF);ncbi_100152067(ADCY4);ncbi_100154503(SRC);ncbi_100156321(SHC1…	K04441+K02089+K04379+K20996+K04632+K04364+K04368+K04456+K06051+K04456+K04451+K04448+K04361+K01398+K08550+K08523+K08845+K08044+K05704+K06279+K04441+K17449+K04688+K00922+K07203+K06051+K15144+K04365+K06052+K02649+K04650+K00922+K08045+K17448+K08042+K17454+K02599+K21635+K04503+K02649+K20995+K05931+K17447+K08043+K04371+K08048+K20994+K18452+K08046+K08047+K02161
Environmental Information Processing	Membrane transport	ABC transporters	29	47	0.00576284	0.0260512	ko02010	ncbi_733649(TAP1);ncbi_733650(TAP2);ncbi_100626343(ABCD3);ncbi_396910(ABCB1);ncbi_100155346(ABCB9);ncbi_100157043(ABCB7);ncbi_100152503(ABCD4);ncbi_100513231(ABCC3);ncbi_100513626(ABCC5);ncbi_100519529(ABCD1);ncbi_100518064(ABCA3);ncbi_100127449(ABCC9);ncbi_100144586(ABCB4);ncbi_100152428(LOC100152428);ncbi_100155585(ABCB6);ncbi_100520216(LOC100520216);ncbi_100738171(ABCB5);ncbi_100514786(LOC1005…	K05653+K05654+K05677+K05658+K05656+K05662+K05678+K05667+K05668+K05675+K05643+K05033+K05659+K05670+K05661+K05651+K05660+K05647+K05673+K05650+K05646+K05642+K05673+K05669+K05665+K05643+K05644+K05676+K05672
Metabolism	Glycan biosynthesis and metabolism	Mucin type O-glycan biosynthesis	20	30	0.00619861	0.0269209	ko00512	ncbi_445537(ST3GAL1);ncbi_100513992(GALNT16);ncbi_100153028(GALNT2);ncbi_100518180(GCNT4);ncbi_100522653(B4GALT5);ncbi_100515515(GALNT11);ncbi_100515695(GALNTL5);ncbi_100511613(C1GALT1C1);ncbi_100621801(GALNT4);ncbi_106508649(GCNT1);ncbi_100738063(GALNT14);ncbi_100738545(GALNT1);ncbi_100519410(GALNT18);ncbi_100522112(GCNT3);ncbi_100518755(GALNTL6);ncbi_100515629(GALNT3);ncbi_100627600(GALNT5);ncb…	K00780+K00710+K00710+K09663+K09905+K00710+K00710+K09653+K00710+K00727+K00710+K00710+K00710+K09662+K00710+K00710+K00710+K00710+K00710+K03368
Human Diseases	Infectious diseases	Human cytomegalovirus infection	110	216	0.00621317	0.0269209	ko05163	ncbi_414371(CCR5);ncbi_414373(CCR3);ncbi_414374(CCR1);ncbi_406188(NFKBIA);ncbi_494460(CXCL12);ncbi_574062(MAPK12);ncbi_595105(CASP8);ncbi_595129(FADD);ncbi_654405(GNAQ);ncbi_733648(STAT3);ncbi_733649(TAP1);ncbi_751869(NFKB1);ncbi_397285(ITGAV);ncbi_100127355(IKBKG);ncbi_100134969(NFATC2);ncbi_100135031(SLA-2);ncbi_100135036(SLA-8);ncbi_100135037(SLA-6);ncbi_100144492(CDK4);ncbi_397523(GNAI2);ncbi…	K04180+K04178+K04176+K04734+K10031+K04441+K04398+K02373+K04634+K04692+K05653+K02580+K06487+K07210+K17332+K06751+K06751+K06751+K02089+K04630+K12499+K08738+K04632+K04364+K04438+K12654+K04368+K04347+K04456+K05654+K04392+K07205+K04456+K04363+K06751+K05135+K04389+K04451+K03158+K08055+K06493+K04361+K03156+K05448+K04446+K14624+K11987+K02105+K04539+K08044+K04348+K14021+K05704+K04441+K04688+K09048+K09048+…
Metabolism	Lipid metabolism	Glycerolipid metabolism	35	59	0.00626527	0.0269209	ko00561	ncbi_100049704(PNPLA2);ncbi_100217396(LCLAT1);ncbi_100233171(AGPAT3);ncbi_100233172(AGPAT5);ncbi_100233193(MGLL);ncbi_100233200(PLPP2);ncbi_100152836(GPAT4);ncbi_100049690(PNPLA3);ncbi_100294675(DGAT2);ncbi_100157809(PNLIP);ncbi_100415928(GLA);ncbi_100462755(PNLIPRP2);ncbi_100155736(LIPG);ncbi_396924(AKR1A1);ncbi_397097(DGKA);ncbi_397118(DGAT1);ncbi_100152017(MBOAT1);ncbi_100512419(PLPP3);ncbi_10…	K16816+K13513+K13523+K19007+K01054+K01080+K13506+K13534+K11160+K14073+K01189+K14075+K22284+K00002+K00901+K11155+K13517+K01080+K13506+K00864+K00128+K14458+K01080+K00128+K12298+K00629+K00901+K14085+K00629+K00901+K00901+K14076+K00901+K00901+K00901
Cellular Processes	Cellular community - eukaryotes	Adherens junction	40	69	0.00628154	0.0269209	ko04520	ncbi_397247(NECTIN1);ncbi_654328(MET);ncbi_780428(CDC42);ncbi_100038012(NECTIN2);ncbi_396667(PTPN1);ncbi_397211(CSNK2B);ncbi_100513412(ACTN1);ncbi_100627149(RAC1);ncbi_100155304(SMAD2);ncbi_100512789(WASF2);ncbi_396974(VCL);ncbi_397070(EGFR);ncbi_397142(SMAD4);ncbi_397260(SMAD3);ncbi_397657(CTNNB1);ncbi_100156181(PTPRB);ncbi_100154503(SRC);ncbi_100153922(TCF7L2);ncbi_100523778(CTNNA1);ncbi_414396…	K06081+K05099+K04393+K06531+K05696+K03115+K05699+K04392+K04500+K05748+K05700+K04361+K04501+K04500+K02105+K05694+K05704+K04491+K05691+K05692+K05699+K05697+K05706+K04362+K05702+K06593+K07860+K04237+K06084+K07861+K04468+K04388+K05747+K05698+K04527+K02620+K04371+K06085+K05695+K05693
Human Diseases	Cardiovascular diseases	Fluid shear stress and atherosclerosis	71	133	0.00638121	0.0269974	ko05418	ncbi_414737(CDH5);ncbi_445512(HMOX1);ncbi_574062(MAPK12);ncbi_733590(MEF2C);ncbi_751869(NFKB1);ncbi_780435(LOC780435);ncbi_397285(ITGAV);ncbi_100127355(IKBKG);ncbi_100134857(NCF1);ncbi_100125375(CAV2);ncbi_100144486(FOS);ncbi_100142665(NCF2);ncbi_100145887(ARHGEF2);ncbi_100157642(THBD);ncbi_100174959(KLF2);ncbi_100286873(NQO1);ncbi_100126861(AKT1);ncbi_100533200(PRKCZ);ncbi_100519770(SDC1);ncbi_1…	K06533+K00510+K04441+K04454+K02580+K00799+K06487+K07210+K08011+K12958+K04379+K08010+K12791+K03907+K17845+K00355+K04456+K18952+K06257+K00799+K04392+K04079+K00799+K21278+K04456+K00799+K16336+K06278+K06490+K04451+K04448+K06527+K06471+K03158+K04079+K06493+K03156+K00799+K01343+K05448+K01398+K14624+K08009+K13242+K00799+K03671+K02105+K00799+K04675+K05704+K00799+K04441+K05692+K00922+K05098+K01365+K05638+…
Metabolism	Glycan biosynthesis and metabolism	Glycosaminoglycan biosynthesis - keratan sulfate	11	14	0.00659465	0.0275473	ko00533	ncbi_445537(ST3GAL1);ncbi_396619(ST3GAL3);ncbi_396933(FUT8);ncbi_100511655(B4GALT1);ncbi_100626514(CHST2);ncbi_100737088(B3GNT7);ncbi_100519885(CHST1);ncbi_100522551(LOC100522551);ncbi_100514465(LOC100514465);ncbi_100627772(ST3GAL2);ncbi_100736821(B4GALT2)	K00780+K00781+K00717+K07966+K04745+K09664+K01022+K09671+K07968+K03368+K07967
Human Diseases	Infectious diseases	Tuberculosis	84	161	0.00712496	0.0293905	ko05152	ncbi_397406(FCER1G);ncbi_445528(SLA-DMA);ncbi_574062(MAPK12);ncbi_595105(CASP8);ncbi_595129(FADD);ncbi_613130(FCGR1A);ncbi_613131(FCGR2B);ncbi_494568(CTSD);ncbi_751869(NFKB1);ncbi_396628(VDR);ncbi_100037938(CD14);ncbi_100125540(SYK);ncbi_100126864(IFNGR2);ncbi_399541(TLR4);ncbi_100037921(SLA-DQB1);ncbi_100153386(SLA-DRB1);ncbi_100135040(SLA-DRA);ncbi_100135050(SLA-DMB);ncbi_100153387(SLA-DQA1);nc…	K07983+K06752+K04441+K04398+K02373+K06498+K12560+K01379+K02580+K08539+K04391+K05855+K05133+K10160+K06752+K06752+K06752+K06752+K06752+K06752+K05399+K13916+K08738+K06563+K13241+K04456+K05132+K06752+K10048+K07889+K06528+K04077+K06560+K04456+K10169+K10159+K11220+K05135+K06505+K06856+K06464+K10161+K03158+K05482+K03990+K13375+K03156+K04515+K13377+K04515+K06463+K04348+K05704+K04441+K02154+K06461+K02146+…
Organismal Systems	Environmental adaptation	Circadian entrainment	52	94	0.00741477	0.0295465	ko04713	ncbi_444999(GUCY1B3);ncbi_553100(GUCY1A3);ncbi_654405(GNAQ);ncbi_100144486(FOS);ncbi_397523(GNAI2);ncbi_100049657(GNAS);ncbi_100270820(GNG12);ncbi_100511793(ADCYAP1R1);ncbi_100157188(ADCY10);ncbi_397394(CAMK2G);ncbi_397448(KCNJ5);ncbi_397674(CAMK2D);ncbi_100157949(GNB5);ncbi_100152067(ADCY4);ncbi_100152828(KCNJ9);ncbi_100524886(GRIA4);ncbi_100522091(GUCY1A2);ncbi_100511102(CACNA1D);ncbi_100519996…	K12319+K12318+K04634+K04379+K04630+K04632+K04347+K04587+K11265+K04515+K04999+K04515+K04539+K08044+K05002+K05200+K12318+K04851+K05199+K19663+K05198+K04546+K05858+K04540+K12319+K04854+K04958+K04538+K08045+K13240+K02633+K08042+K05197+K05858+K04515+K04543+K19662+K05209+K08043+K04371+K08048+K16513+K08046+K05210+K04856+K08047+K05212+K04534+K04536+K05858+K11265+K07826
Metabolism	Amino acid metabolism	Alanine, aspartate and glutamate metabolism	23	36	0.0074314	0.0295465	ko00250	ncbi_100048943(ADSSL1);ncbi_397209(GFPT1);ncbi_100625406(NIT2);ncbi_100157072(ALDH5A1);ncbi_100157162(GLUD1);ncbi_100513890(AGXT2);ncbi_100820830(ALDH4A1);ncbi_396928(GAD1);ncbi_396944(GLUL);ncbi_396967(GOT1);ncbi_396968(GOT2);ncbi_397500(ABAT);ncbi_397677(FOLH1B);ncbi_100518539(GFPT2);ncbi_100521318(GPT2);ncbi_414411(ASS1);ncbi_100522257(IL4I1);ncbi_100525099(LOC100525099);ncbi_100517757(ASL);nc…	K01939+K00820+K13566+K00139+K00261+K00827+K00294+K01580+K01915+K14454+K14455+K13524+K14592+K00820+K00814+K01940+K03334+K03334+K01755+K11540+K18311+K03334+K18309
Genetic Information Processing	Replication and repair	Base excision repair	23	36	0.0074314	0.0295465	ko03410	ncbi_100154728(APEX1);ncbi_100626381(LIG3);ncbi_100626052(POLD3);ncbi_100155341(NEIL1);ncbi_100156631(NEIL3);ncbi_100153781(POLL);ncbi_100153912(SMUG1);ncbi_100155036(OGG1);ncbi_100516255(NTHL1);ncbi_100519979(UNG);ncbi_100519003(APEX2);ncbi_100621034(PARP1);ncbi_100624483(NEIL2);ncbi_100521651(POLE2);ncbi_100518917(PARP2);ncbi_100736957(POLD4);ncbi_100738726(PARP4);ncbi_100526021(POLB);ncbi_1001…	K10771+K10776+K03504+K10567+K10569+K03512+K10800+K03660+K10773+K03648+K10772+K10798+K10568+K02325+K10798+K03505+K10798+K02330+K20813+K03575+K10798+K10798+K10798
Metabolism	Glycan biosynthesis and metabolism	Other types of O-glycan biosynthesis	16	23	0.00770326	0.0302628	ko00514	ncbi_664652(OGT);ncbi_100155485(EOGT);ncbi_396619(ST3GAL3);ncbi_100155173(POMT2);ncbi_100525803(POMT1);ncbi_100517457(COLGALT1);ncbi_100512775(ST6GAL2);ncbi_100511655(B4GALT1);ncbi_100511227(GXYLT2);ncbi_100514465(LOC100514465);ncbi_110255925(RFNG);ncbi_100302026(ST6GAL1);ncbi_100524978(LFNG);ncbi_100624420(PLOD3);ncbi_102161832(MFNG);ncbi_100736821(B4GALT2)	K09667+K18134+K00781+K00728+K00728+K11703+K00779+K07966+K13676+K07968+K05948+K00778+K05948+K13646+K05948+K07967
Cellular Processes	Cellular community - eukaryotes	Gap junction	48	86	0.00791787	0.03074	ko04540	ncbi_444999(GUCY1B3);ncbi_553100(GUCY1A3);ncbi_654405(GNAQ);ncbi_733594(TUBA1B);ncbi_733686(TUBB);ncbi_100144487(DRD1);ncbi_397523(GNAI2);ncbi_100049657(GNAS);ncbi_100192436(GRB2);ncbi_100233191(MAP2K1);ncbi_100153507(TUBB2B);ncbi_100518636(GJA1);ncbi_100512581(LPAR1);ncbi_100135051(TUBA1A);ncbi_100627123(PDGFRA);ncbi_397070(EGFR);ncbi_100152067(ADCY4);ncbi_100158003(LOC100158003);ncbi_100154503(…	K12319+K12318+K04634+K07374+K07375+K04144+K04630+K04632+K04364+K04368+K07375+K07372+K04289+K07374+K04363+K04361+K08044+K07374+K05704+K07375+K07374+K12318+K07374+K19663+K07375+K04603+K07374+K05858+K04359+K05450+K12319+K04958+K08045+K08042+K05858+K05089+K19662+K08043+K04371+K08048+K08046+K04959+K08047+K07375+K05858+K05450+K04604+K07375
Human Diseases	Cardiovascular diseases	Dilated cardiomyopathy (DCM)	46	82	0.00815418	0.0309999	ko05414	ncbi_414388(TPM3);ncbi_497636(DMD);ncbi_397285(ITGAV);ncbi_100037999(TPM1);ncbi_100049696(TNNI3);ncbi_100126859(LMNA);ncbi_396693(TPM2);ncbi_100049657(GNAS);ncbi_100240724(SGCD);ncbi_397483(ITGA2);ncbi_100134977(ITGB5);ncbi_100515755(MYL3);ncbi_396781(LOC396781);ncbi_397019(ITGB1);ncbi_397063(ITGB3);ncbi_397078(TGFB1);ncbi_397086(TNF);ncbi_397377(CACNA2D1);ncbi_397400(TGFB3);ncbi_397608(TPM4);ncb…	K09290+K10366+K06487+K10373+K12044+K12641+K10374+K04632+K12563+K06481+K06588+K12749+K06856+K05719+K06493+K13375+K03156+K04858+K13377+K10375+K06484+K08044+K05692+K04869+K04851+K06483+K04871+K13376+K06525+K04870+K06265+K08045+K06585+K12567+K06485+K06480+K08042+K12569+K08043+K08048+K06583+K08046+K04864+K04861+K08047+K06587
Cellular Processes	Cell growth and death	Ferroptosis	26	42	0.008251	0.0309999	ko04216	ncbi_445512(HMOX1);ncbi_100233169(ACSL3);ncbi_100462754(MAP1LC3B);ncbi_100157521(ACSL5);ncbi_100156184(NCOA4);ncbi_397035(FTL);ncbi_100152660(GSS);ncbi_396996(TF);ncbi_397276(TP53);ncbi_396845(TF);ncbi_396971(ALOX15);ncbi_397030(FTH1);ncbi_397062(TFRC);ncbi_397108(GP91-PHOX);ncbi_397645(SAT1);ncbi_397651(VDAC3);ncbi_397659(VDAC2);ncbi_399537(GPX4);ncbi_100152468(SLC39A14);ncbi_100512852(MAP1LC3C)…	K00510+K01897+K10435+K01897+K09289+K13625+K21456+K14736+K04451+K14736+K00460+K00522+K06503+K21421+K00657+K15041+K15040+K05361+K14720+K10435+K06519+K10142+K11204+K14685+K14714+K18495
Organismal Systems	Immune system	Complement and coagulation cascades	45	80	0.00826665	0.0309999	ko04610	ncbi_414437(C5);ncbi_445461(C1QA);ncbi_397274(C1S);ncbi_100037952(C6);ncbi_100037954(C8B);ncbi_100037955(C8G);ncbi_448981(C2);ncbi_100124383(CFB);ncbi_100144442(F2);ncbi_445467(C4A);ncbi_100144304(SERPING1);ncbi_100125972(SERPINC1);ncbi_100157642(THBD);ncbi_100155068(TFPI);ncbi_100156239(VSIG4);ncbi_100048955(C5AR1);ncbi_100518846(C1QB);ncbi_445460(C1QC);ncbi_100521609(F2R);ncbi_399543(VWF);ncbi_…	K03994+K03986+K01331+K03995+K03998+K03999+K01332+K01335+K01313+K03989+K04001+K03911+K03907+K03909+K19822+K04010+K03987+K03988+K03914+K03900+K03984+K04006+K06464+K04002+K01348+K17252+K03990+K01343+K01324+K03902+K03899+K04008+K03996+K01300+K06461+K04003+K04007+K03898+K03910+K04012+K04007+K03983+K01323+K04009+K01330
Human Diseases	Cancers	Pancreatic cancer	41	72	0.00866254	0.0320296	ko05212	ncbi_733648(STAT3);ncbi_733669(GADD45A);ncbi_751869(NFKB1);ncbi_780428(CDC42);ncbi_100127355(IKBKG);ncbi_100144492(CDK4);ncbi_100233191(MAP2K1);ncbi_100126861(AKT1);ncbi_100152997(GADD45G);ncbi_100627149(RAC1);ncbi_100155304(SMAD2);ncbi_100127478(AKT2);ncbi_396655(STAT1);ncbi_397276(TP53);ncbi_397070(EGFR);ncbi_397078(TGFB1);ncbi_397142(SMAD4);ncbi_397157(VEGFA);ncbi_397260(SMAD3);ncbi_397400(TGF…	K04692+K04402+K02580+K04393+K07210+K02089+K04368+K04456+K04402+K04392+K04500+K04456+K11220+K04451+K04361+K13375+K04501+K05448+K04500+K13377+K08774+K04570+K08845+K14021+K04688+K00922+K07203+K04365+K04402+K05729+K07860+K02649+K13376+K07861+K00922+K08732+K04388+K17454+K04503+K02649+K04371
Metabolism	Amino acid metabolism	Arginine and proline metabolism	29	48	0.00873536	0.0320296	ko00330	ncbi_414424(MAOA);ncbi_414909(MAOB);ncbi_100144439(AZIN2);ncbi_397264(CKM);ncbi_396859(NOS2);ncbi_100153961(HOGA1);ncbi_100627332(CKB);ncbi_100158127(CNDP2);ncbi_100820830(ALDH4A1);ncbi_396967(GOT1);ncbi_396968(GOT2);ncbi_397115(ARG1);ncbi_397557(NOS3);ncbi_397645(SAT1);ncbi_100151977(ALDH18A1);ncbi_100524702(PYCR2);ncbi_100525303(ALDH3A2);ncbi_100156278(ALDH1B1);ncbi_100625146(GAMT);ncbi_1007395…	K00274+K00274+K01583+K00933+K13241+K18123+K00933+K08660+K00294+K14454+K14455+K01476+K13242+K00657+K12657+K00286+K00128+K00128+K00542+K11142+K00797+K14755+K14085+K00472+K13240+K00286+K01581+K11394+K18384
Metabolism	Lipid metabolism	Arachidonic acid metabolism	36	62	0.00896723	0.0325185	ko00590	ncbi_654407(PTGES);ncbi_733634(AKR1C1);ncbi_100134955(FAM213B);ncbi_396598(GPX3);ncbi_100154219(LTA4H);ncbi_100152597(PLA2G12B);ncbi_100512662(PLA2G2D);ncbi_100512990(CBR3);ncbi_100622246(LOC100622246);ncbi_396971(ALOX15);ncbi_397095(GGT1);ncbi_397112(TBXAS1);ncbi_397143(CBR1);ncbi_397403(GPX1);ncbi_397456(PTGDS);ncbi_397590(PTGS2);ncbi_403104(CYP2B22);ncbi_403107(CYP2C33);ncbi_403216(CYP2E1);ncb…	K15729+K04119+K15717+K00432+K01254+K01047+K01047+K00084+K00079+K00460+K18592+K01832+K00079+K00432+K01830+K11987+K07412+K07413+K07415+K00509+K18592+K16343+K07422+K16342+K00432+K00458+K08022+K00461+K01047+K14621+K07412+K01047+K07418+K00432+K16342+K16342
Cellular Processes	Cell motility	Regulation of actin cytoskeleton	104	206	0.0105021	0.0375426	ko04810	ncbi_445532(CFL1);ncbi_397458(SLC9A1);ncbi_494457(RDX);ncbi_494458(MSN);ncbi_494460(CXCL12);ncbi_733606(TMSB4X);ncbi_733611(PPP1CA);ncbi_733637(LOC733637);ncbi_733681(ITGAL);ncbi_780428(CDC42);ncbi_397285(ITGAV);ncbi_100144442(F2);ncbi_100144478(CHRM3);ncbi_100192444(CRK);ncbi_100233191(MAP2K1);ncbi_100270820(GNG12);ncbi_100520446(PIP4K2A);ncbi_100579172(APC2);ncbi_100155875(ARPC4);ncbi_100513412…	K05765+K05742+K05762+K05763+K10031+K05764+K06269+K12757+K05718+K04393+K06487+K01313+K04131+K04438+K04368+K04347+K00920+K02085+K05755+K05699+K04392+K06481+K04289+K03914+K05759+K12755+K05768+K06588+K05740+K05748+K05730+K04363+K06464+K05700+K05719+K06493+K04361+K04129+K06269+K08845+K06484+K05704+K05766+K05766+K05095+K05692+K06461+K05699+K00922+K12757+K06483+K05717+K12754+K05720+K07829+K08390+K04365+…
Human Diseases	Substance dependence	Alcoholism	77	148	0.0105802	0.0375426	ko05034	ncbi_414424(MAOA);ncbi_414909(MAOB);ncbi_733611(PPP1CA);ncbi_100144487(DRD1);ncbi_397523(GNAI2);ncbi_100141311(H2AFZ);ncbi_100049657(GNAS);ncbi_100192436(GRB2);ncbi_100233191(MAP2K1);ncbi_100270820(GNG12);ncbi_100157327(HIST1H2BD);ncbi_100512769(H2AFY);ncbi_100156741(LOC100156741);ncbi_100154511(HIST1H3E);ncbi_397378(PPP1CB);ncbi_397601(ARAF);ncbi_100157949(GNB5);ncbi_100153329(LOC100153329);ncbi…	K00274+K00274+K06269+K04144+K04630+K11251+K04632+K04364+K04368+K04347+K11252+K11251+K11253+K11253+K06269+K08845+K04539+K11251+K11251+K06279+K17449+K09048+K09048+K18671+K11252+K09048+K05214+K11252+K11251+K11251+K04365+K11251+K11254+K04546+K11251+K11251+K11251+K09047+K11253+K11252+K04540+K05869+K11251+K11252+K11251+K11406+K05213+K15494+K11418+K04538+K08045+K17448+K11405+K11251+K11252+K04543+K17447+…
Organismal Systems	Immune system	Chemokine signaling pathway	88	172	0.0115553	0.0404366	ko04062	ncbi_396663(CCR7);ncbi_414371(CCR5);ncbi_414372(CCR2);ncbi_414373(CCR3);ncbi_414374(CCR1);ncbi_414375(XCR1);ncbi_406188(NFKBIA);ncbi_448797(CCL21);ncbi_494019(CXCL10);ncbi_494460(CXCL12);ncbi_733648(STAT3);ncbi_751869(NFKB1);ncbi_780428(CDC42);ncbi_100127355(IKBKG);ncbi_100134857(NCF1);ncbi_397523(GNAI2);ncbi_396613(CCL5);ncbi_733621(FOXO3);ncbi_100192436(GRB2);ncbi_100192444(CRK);ncbi_100233191(…	K04182+K04180+K04177+K04178+K04176+K04193+K04734+K16062+K12671+K10031+K04692+K02580+K04393+K07210+K08011+K04630+K12499+K09408+K04364+K04438+K04368+K04347+K04456+K21097+K18952+K04392+K10033+K21095+K04456+K05730+K11220+K11221+K14624+K00910+K04539+K08044+K08291+K05704+K06279+K17449+K11218+K00922+K10032+K04439+K02581+K04192+K04179+K04365+K05730+K07836+K05726+K08291+K04546+K06068+K05858+K04540+K07860+…
Metabolism	Glycan biosynthesis and metabolism	Glycosaminoglycan biosynthesis - chondroitin sulfate / dermatan sulfate	14	20	0.0116408	0.0404366	ko00532	ncbi_100520288(CHSY1);ncbi_100151968(CHST3);ncbi_100520059(CHST14);ncbi_100523125(B3GALT6);ncbi_100519444(CHST13);ncbi_100521649(CHST7);ncbi_397642(B3GAT3);ncbi_100625171(DSE);ncbi_100152393(CHST15);ncbi_100157186(CHST11);ncbi_100517735(LOC100517735);ncbi_102166124(CSGALNACT1);ncbi_100518720(CHSY3);ncbi_100738738(UST)	K13499+K01020+K08105+K00734+K07779+K04743+K10158+K01794+K08106+K01017+K00746+K00746+K13499+K03193
Organismal Systems	Endocrine system	Renin secretion	37	65	0.0123925	0.0425993	ko04924	ncbi_444999(GUCY1B3);ncbi_553100(GUCY1A3);ncbi_606743(ADORA1);ncbi_613133(ACE);ncbi_654405(GNAQ);ncbi_100037961(CTSB);ncbi_397523(GNAI2);ncbi_100049657(GNAS);ncbi_100154923(ORAI1);ncbi_100511793(ADCYAP1R1);ncbi_396555(PDE3A);ncbi_397284(CLCA1);ncbi_397293(KCNJ2);ncbi_397434(KCNMA1);ncbi_397457(EDNRA);ncbi_407773(AQP1);ncbi_100154624(CLCA4);ncbi_396603(PPP3CB);ncbi_100522091(GUCY1A2);ncbi_10051110…	K12319+K12318+K04265+K01283+K04634+K01363+K04630+K04632+K16056+K04587+K19021+K05027+K04996+K04936+K04197+K09864+K05030+K04348+K12318+K04851+K04259+K06268+K05858+K12319+K01283+K04958+K08045+K09821+K13755+K04261+K05858+K13296+K06268+K12323+K08046+K04959+K05858
Organismal Systems	Immune system	Antigen processing and presentation	35	61	0.0126244	0.0429345	ko04612	ncbi_396627(CD8A);ncbi_445528(SLA-DMA);ncbi_733649(TAP1);ncbi_100037961(CTSB);ncbi_100037921(SLA-DQB1);ncbi_100153386(SLA-DRB1);ncbi_100135031(SLA-2);ncbi_100135036(SLA-8);ncbi_100135037(SLA-6);ncbi_100135040(SLA-DRA);ncbi_100135050(SLA-DMB);ncbi_100153387(SLA-DQA1);ncbi_100135049(SLA-DOB);ncbi_396906(HSPA6);ncbi_100144518(HSPA1L);ncbi_100157996(SLA-DOA);ncbi_733650(TAP2);ncbi_100511890(HSPA8);nc…	K06458+K06752+K05653+K01363+K06752+K06752+K06751+K06751+K06751+K06752+K06752+K06752+K06752+K03283+K03283+K06752+K05654+K03283+K04079+K03283+K06751+K06505+K04079+K08055+K03156+K06697+K06696+K01369+K01365+K03283+K08058+K06751+K08063+K06751+K10785
Human Diseases	Neurodegenerative diseases	Huntington disease	97	192	0.0128381	0.0429345	ko05016	ncbi_574054(ATP5G1);ncbi_595105(CASP8);ncbi_654405(GNAQ);ncbi_100579141(NDUFA4);ncbi_100037985(NDUFC1);ncbi_100038000(COX7A2);ncbi_100038022(COX6B);ncbi_100048954(SDHD);ncbi_100170131(CYCS);ncbi_100155687(UQCR10);ncbi_397279(TFAM);ncbi_100157621(UQCRB);ncbi_100152232(COX6A1);ncbi_397036(SOD1);ncbi_100620457(AP2B1);ncbi_100628241(POLR2H);ncbi_100626043(DCTN4);ncbi_100520304(DNAL4);ncbi_100513030(N…	K02128+K04398+K04634+K03948+K03967+K02270+K02267+K00237+K08738+K00419+K11830+K00417+K02266+K04565+K11825+K03016+K10426+K10412+K03968+K02128+K04451+K05862+K04564+K15041+K15040+K08530+K02270+K05863+K10411+K05863+K09565+K03941+K02273+K09048+K02134+K00420+K09048+K00413+K00236+K00411+K10132+K09222+K05863+K03934+K03954+K03939+K09048+K11351+K02271+K02127+K09222+K05625+K03960+K10410+K03014+K02128+K04645+…
Metabolism	Metabolism of other amino acids	Glutathione metabolism	30	51	0.0128804	0.0429345	ko00480	ncbi_780435(LOC780435);ncbi_396598(GPX3);ncbi_100152951(GSTA4);ncbi_100152660(GSS);ncbi_100514231(GSTM3);ncbi_100153094(LOC100153094);ncbi_100521480(GSTK1);ncbi_397095(GGT1);ncbi_397117(GSTO1);ncbi_397403(GPX1);ncbi_397567(MGST1);ncbi_397682(GSTA1);ncbi_399537(GPX4);ncbi_100157523(GGT5);ncbi_100151901(LOC100151901);ncbi_397546(PGD);ncbi_100519691(GPX8);ncbi_100739583(LAP3);ncbi_100622986(G6PD);nc…	K00799+K00432+K00799+K21456+K00799+K00799+K13299+K18592+K00799+K00432+K00799+K00799+K05361+K18592+K00799+K00033+K00432+K11142+K00036+K00797+K11204+K00383+K00799+K00031+K00799+K07232+K10808+K01581+K00432+K05360
Environmental Information Processing	Signal transduction	cGMP - PKG signaling pathway	83	162	0.013309	0.0439196	ko04022	ncbi_396898(ATP1B1);ncbi_444999(GUCY1B3);ncbi_553100(GUCY1A3);ncbi_606743(ADORA1);ncbi_414911(EDNRB);ncbi_654405(GNAQ);ncbi_733590(MEF2C);ncbi_733611(PPP1CA);ncbi_100134969(NFATC2);ncbi_397523(GNAI2);ncbi_100233191(MAP2K1);ncbi_100126861(AKT1);ncbi_100329126(ATP1A3);ncbi_100516962(ATP2A1);ncbi_606753(ADORA3);ncbi_100512698(NPR2);ncbi_100157760(MYL9);ncbi_100512686(IRS1);ncbi_100127478(AKT2);ncbi_…	K01540+K12319+K12318+K04265+K04198+K04634+K04454+K06269+K17332+K04630+K04368+K04456+K01539+K05853+K04268+K12324+K12755+K16172+K04456+K19021+K05853+K21289+K05862+K04446+K06269+K04936+K04197+K01539+K09183+K13242+K05850+K15041+K15040+K05863+K05863+K08044+K04348+K09565+K09048+K09048+K05001+K05863+K12318+K04851+K09048+K04969+K06268+K12337+K18283+K04378+K17334+K05858+K00907+K09047+K12319+K05853+K21290+…
Organismal Systems	Nervous system	Serotonergic synapse	59	111	0.0136457	0.0445848	ko04726	ncbi_397431(HTR4);ncbi_414424(MAOA);ncbi_414909(MAOB);ncbi_654405(GNAQ);ncbi_397523(GNAI2);ncbi_100049657(GNAS);ncbi_100233191(MAP2K1);ncbi_100270820(GNG12);ncbi_403111(CYP2C42);ncbi_100522469(DUSP1);ncbi_396971(ALOX15);ncbi_397158(HTR7);ncbi_397448(KCNJ5);ncbi_397563(HTR1B);ncbi_397590(PTGS2);ncbi_397601(ARAF);ncbi_397663(APP);ncbi_397687(CYP2D25);ncbi_403107(CYP2C33);ncbi_100157949(GNB5);ncbi_3…	K04160+K00274+K00274+K04634+K04630+K04632+K04368+K04347+K17720+K21278+K00460+K04163+K04999+K04153+K11987+K08845+K04520+K07414+K07413+K04539+K00509+K05002+K16342+K04851+K19663+K05181+K04819+K00458+K05181+K04365+K04546+K04153+K17720+K05858+K04540+K04819+K08022+K04958+K04538+K08045+K00461+K05858+K04892+K04344+K04543+K04943+K19662+K04371+K00502+K08014+K04959+K07418+K04534+K16342+K16342+K04536+K05858+…
Metabolism	Metabolism of cofactors and vitamins	Folate biosynthesis	16	24	0.0140923	0.0455927	ko00790	ncbi_733634(AKR1C1);ncbi_100155605(PCBD1);ncbi_100153443(GPHN);ncbi_100525912(DHFR);ncbi_100512870(MOCS2);ncbi_100622246(LOC100622246);ncbi_397143(CBR1);ncbi_397619(QDPR);ncbi_100154232(GGH);ncbi_100154835(MOCS1);ncbi_100521367(SPR);ncbi_100737784(PTS);ncbi_100736908(FPGS);ncbi_100627725(TPH2);ncbi_100170147(ALPL);ncbi_102168145(GCH1)	K04119+K01724+K15376+K00287+K03635+K00079+K00079+K00357+K01307+K20967+K00072+K01737+K01930+K00502+K01077+K01495
Organismal Systems	Digestive system	Salivary secretion	42	76	0.0155085	0.0489575	ko04970	ncbi_396898(ATP1B1);ncbi_397458(SLC9A1);ncbi_444999(GUCY1B3);ncbi_553100(GUCY1A3);ncbi_654405(GNAQ);ncbi_733672(CST3);ncbi_751862(DMBT1);ncbi_100144478(CHRM3);ncbi_100170124(PMAP-36);ncbi_100049657(GNAS);ncbi_100329126(ATP1A3);ncbi_100511702(CD38);ncbi_397434(KCNMA1);ncbi_397481(ATP1A1);ncbi_397636(ATP2B1);ncbi_100157211(LYZ);ncbi_100152067(ADCY4);ncbi_100522091(GUCY1A2);ncbi_100518074(PRKCG);ncb…	K01540+K05742+K12319+K12318+K04634+K13899+K13912+K04131+K13916+K04632+K01539+K01242+K04936+K01539+K05850+K13915+K08044+K12318+K19663+K18152+K05858+K12319+K04958+K05850+K08045+K13240+K13912+K08042+K05858+K13855+K04975+K05850+K13879+K19662+K08043+K08048+K01539+K08046+K04959+K08047+K05858+K01176
Human Diseases	Infectious diseases	Bacterial invasion of epithelial cells	41	74	0.0157926	0.0489575	ko05100	ncbi_654328(MET);ncbi_780428(CDC42);ncbi_100125375(CAV2);ncbi_100144504(RHOG);ncbi_100192444(CRK);ncbi_100155875(ARPC4);ncbi_100627149(RAC1);ncbi_100512789(WASF2);ncbi_100624981(SEPT12);ncbi_404693(CAV1);ncbi_396974(VCL);ncbi_397019(ITGB1);ncbi_397657(CTNNB1);ncbi_100155091(ITGA5);ncbi_100154503(SRC);ncbi_100156321(SHC1);ncbi_100526147(SHC4);ncbi_100523778(CTNNA1);ncbi_414396(ACTB);ncbi_100522492…	K05099+K04393+K12958+K07863+K04438+K05755+K04392+K05748+K16938+K06278+K05700+K05719+K02105+K06484+K05704+K06279+K17449+K05691+K05692+K19241+K00922+K16939+K05717+K16939+K13728+K16938+K04645+K16939+K05726+K06106+K13744+K02649+K01528+K04644+K00922+K17448+K05747+K06106+K02649+K01528+K17447
Human Diseases	Cancers	Chronic myeloid leukemia	41	74	0.0157926	0.0489575	ko05220	ncbi_406188(NFKBIA);ncbi_733669(GADD45A);ncbi_751869(NFKB1);ncbi_100127355(IKBKG);ncbi_100144492(CDK4);ncbi_100192436(GRB2);ncbi_100192444(CRK);ncbi_100233191(MAP2K1);ncbi_100126861(AKT1);ncbi_100152997(GADD45G);ncbi_100512633(RUNX1);ncbi_100127478(AKT2);ncbi_397276(TP53);ncbi_397078(TGFB1);ncbi_397142(SMAD4);ncbi_397400(TGFB3);ncbi_397536(BCL2L1);ncbi_397550(STAT5A);ncbi_397601(ARAF);ncbi_397543…	K04734+K04402+K02580+K07210+K02089+K04364+K04438+K04368+K04456+K04402+K08367+K04456+K04451+K13375+K04501+K13377+K04570+K11223+K08845+K14021+K06279+K17449+K00922+K04496+K04365+K04402+K07293+K02649+K13376+K00922+K04462+K04388+K08878+K17448+K17454+K04503+K02649+K17447+K04371+K07293+K04496
Organismal Systems	Endocrine system	Melanogenesis	53	99	0.0158211	0.0489575	ko04916	ncbi_407745(TYR);ncbi_414902(MITF);ncbi_414911(EDNRB);ncbi_654405(GNAQ);ncbi_396810(KIT);ncbi_397523(GNAI2);ncbi_100049657(GNAS);ncbi_100233191(MAP2K1);ncbi_100327037(WNT4);ncbi_100337669(FZD2);ncbi_100126276(WNT10B);ncbi_100157360(FZD6);ncbi_396863(POMC);ncbi_397394(CAMK2G);ncbi_397509(KITLG);ncbi_397657(CTNNB1);ncbi_397674(CAMK2D);ncbi_100152067(ADCY4);ncbi_100153922(TCF7L2);ncbi_100153078(FZD3…	K00505+K09455+K04198+K04634+K05091+K04630+K04632+K04368+K00408+K02235+K01357+K02376+K05228+K04515+K05461+K02105+K04515+K08044+K04491+K02329+K09048+K09048+K00312+K00714+K00182+K02353+K09048+K00182+K02353+K19663+K00714+K02354+K00444+K02375+K02432+K05858+K02842+K08045+K00445+K01357+K08042+K05858+K04515+K02620+K19662+K08043+K04371+K08048+K08046+K08047+K04534+K05858+K02432
Metabolism	Carbohydrate metabolism	Pentose phosphate pathway	18	28	0.0158741	0.0489575	ko00030	ncbi_733601(PFKM);ncbi_768107(RGN);ncbi_100127150(TKT);ncbi_100134828(FBP2);ncbi_397566(PGM1);ncbi_397038(FBP1);ncbi_397602(GPI);ncbi_100153841(DERA);ncbi_100517636(PGLS);ncbi_397546(PGD);ncbi_100517744(PRPS1);ncbi_100622692(IDNK);ncbi_100622986(G6PD);ncbi_100624724(TKTL2);ncbi_100621757(PFKL);ncbi_100622411(TKTL1);ncbi_110260081(ALDOA);ncbi_110261091(H6PD)	K00850+K01053+K00615+K03841+K01835+K03841+K01810+K01619+K01057+K00033+K00948+K00851+K00036+K00615+K00850+K00615+K01623+K13937

## Sheet: La vs Lb
KEGG_A_class	KEGG_B_class	Pathway	La-vs-Lb (2766)	All (7380)	Pvalue	Qvalue	Pathway ID	Genes	K_IDs
Human Diseases	Cancers	Pathways in cancer	252	502	1.24306e-09	4.11453e-07	ko05200	ncbi_414912(SPI1);ncbi_445512(HMOX1);ncbi_406188(NFKBIA);ncbi_494460(CXCL12);ncbi_414902(MITF);ncbi_414911(EDNRB);ncbi_654405(GNAQ);ncbi_733669(GADD45A);ncbi_751869(NFKB1);ncbi_780426(CCND3);ncbi_780428(CDC42);ncbi_397285(ITGAV);ncbi_100037300(XIAP);ncbi_100126864(IFNGR2);ncbi_100127355(IKBKG);ncbi_100144492(CDK4);ncbi_397523(GNAI2);ncbi_100144522(NOTCH4);ncbi_100170126(LEF1);ncbi_445465(RXRG);nc…	K09438+K00510+K04734+K10031+K09455+K04198+K04634+K04402+K02580+K10152+K04393+K06487+K04725+K05133+K07210+K02089+K04630+K20996+K04492+K08526+K04632+K13241+K01110+K04368+K04347+K05063+K05072+K04456+K04291+K02678+K05689+K22429+K00408+K03875+K08734+K05132+K04402+K06054+K02235+K21283+K11222+K11225+K05131+K02085+K02085+K09091+K00799+K07825+K01679+K06626+K06481+K04289+K04079+K00799+K08367+K04500+K16797+…
Human Diseases	Endocrine and metabolic diseases	AGE-RAGE signaling pathway in diabetic complications	65	100	1.83419e-08	3.03558e-06	ko04933	ncbi_396565(IL1B2);ncbi_574062(MAPK12);ncbi_751869(NFKB1);ncbi_780428(CDC42);ncbi_100144492(CDK4);ncbi_396591(AGER);ncbi_100157642(THBD);ncbi_100126861(AKT1);ncbi_100533200(PRKCZ);ncbi_100152001(COL3A1);ncbi_100627099(PLCD1);ncbi_100626716(COL1A2);ncbi_100155304(SMAD2);ncbi_100127478(AKT2);ncbi_396655(STAT1);ncbi_396913(JUN);ncbi_396925(VCAM1);ncbi_396945(SERPINE1);ncbi_397078(TGFB1);ncbi_397086(…	K04519+K04441+K02580+K04393+K02089+K19722+K03907+K04456+K18952+K19720+K05857+K06236+K04500+K04456+K11220+K04448+K06527+K03982+K13375+K03156+K21421+K05857+K04501+K05448+K04447+K04500+K11224+K01398+K13377+K14624+K11223+K13242+K06624+K16858+K09203+K00922+K04440+K21423+K04166+K05717+K02649+K06068+K05858+K02649+K13376+K06237+K06237+K02677+K06236+K00922+K04388+K05860+K06237+K05449+K05858+K01116+K02833+…
Human Diseases	Cancers	Proteoglycans in cancer	108	194	1.42818e-07	1.57576e-05	ko05205	ncbi_397458(SLC9A1);ncbi_494457(RDX);ncbi_494458(MSN);ncbi_574062(MAPK12);ncbi_780428(CDC42);ncbi_397285(ITGAV);ncbi_399541(TLR4);ncbi_100233191(MAP2K1);ncbi_100271932(HPSE);ncbi_100126861(AKT1);ncbi_100327037(WNT4);ncbi_100337669(FZD2);ncbi_100519770(SDC1);ncbi_100517823(FRS2);ncbi_100152607(LUM);ncbi_397483(ITGA2);ncbi_492313(THBS1);ncbi_100134977(ITGB5);ncbi_100127478(AKT2);ncbi_100516641(ERBB…	K05742+K05762+K05763+K04441+K04393+K06487+K10160+K04368+K07964+K04456+K00408+K02235+K06257+K12461+K08122+K06481+K16857+K06588+K04456+K05083+K02376+K16336+K06278+K10159+K04451+K04390+K13769+K04660+K01348+K06493+K04361+K13375+K03156+K05448+K06251+K05087+K01398+K04515+K08550+K05459+K06484+K16865+K04688+K00714+K00182+K16866+K00922+K07203+K04960+K05098+K01365+K04688+K00572+K05717+K09069+K06226+K01558+…
Human Diseases	Infectious diseases	HTLV-I infection	133	253	4.86872e-07	3.79491e-05	ko05166	ncbi_414912(SPI1);ncbi_445528(SLA-DMA);ncbi_406188(NFKBIA);ncbi_494013(CD3G);ncbi_733681(ITGAL);ncbi_751869(NFKB1);ncbi_780426(CCND3);ncbi_100037288(SLA-3);ncbi_100037300(XIAP);ncbi_100038004(EGR2);ncbi_100127355(IKBKG);ncbi_100037921(SLA-DQB1);ncbi_100153386(SLA-DRB1);ncbi_100135031(SLA-2);ncbi_100135036(SLA-8);ncbi_100135037(SLA-6);ncbi_100135040(SLA-DRA);ncbi_100135050(SLA-DMB);ncbi_100153387(…	K09438+K06752+K04734+K06452+K05718+K02580+K10152+K06751+K04725+K12496+K07210+K06752+K06752+K06751+K06751+K06751+K06752+K06752+K06752+K21770+K03363+K02089+K06641+K05856+K04456+K02678+K09341+K15308+K00408+K15306+K06752+K02235+K02085+K02085+K04387+K03504+K04500+K04456+K02376+K04363+K05770+K06751+K06450+K04451+K05068+K04448+K06527+K06464+K05862+K13375+K03156+K04501+K05070+K10151+K04500+K11224+K03160+…
Environmental Information Processing	Signal transduction	Phospholipase D signaling pathway	83	144	5.73249e-07	3.79491e-05	ko04072	ncbi_397406(FCER1G);ncbi_780425(ARF6);ncbi_100049657(GNAS);ncbi_100170768(AGPAT2);ncbi_100233171(AGPAT3);ncbi_100233191(MAP2K1);ncbi_100240721(CYTH2);ncbi_100240722(CYTH4);ncbi_100126861(AKT1);ncbi_100038015(LPAR2);ncbi_100512581(LPAR1);ncbi_100519446(PLD1);ncbi_100127478(AKT2);ncbi_100627123(PDGFRA);ncbi_396781(LOC396781);ncbi_396851(PIK3R5);ncbi_396979(PIK3CG);ncbi_397070(EGFR);ncbi_397097(DGKA…	K07983+K07941+K04632+K13509+K13523+K04368+K18441+K18441+K04456+K04291+K04289+K01115+K04456+K04363+K06856+K21290+K21289+K04361+K00901+K04262+K08090+K05461+K08044+K17449+K00922+K07203+K01080+K16342+K04166+K01080+K07829+K04226+K04273+K08390+K18441+K04603+K02649+K04608+K05858+K04275+K04359+K07293+K00901+K02649+K04605+K01528+K02677+K07831+K00922+K00901+K08732+K04608+K17448+K04351+K05858+K01116+K08041+…
Environmental Information Processing	Signal transduction	PI3K-Akt signaling pathway	169	338	1.06646e-06	5.8833e-05	ko04151	ncbi_751869(NFKB1);ncbi_780426(CCND3);ncbi_397285(ITGAV);ncbi_100101924(EIF4E2);ncbi_399541(TLR4);ncbi_100127355(IKBKG);ncbi_100144492(CDK4);ncbi_100144501(EFNA1);ncbi_100144493(NTF3);ncbi_100156264(PTEN);ncbi_100233191(MAP2K1);ncbi_100270820(GNG12);ncbi_100271930(IL7R);ncbi_100126861(AKT1);ncbi_100038015(LPAR2);ncbi_100302504(FGF21);ncbi_574064(GYS1);ncbi_100533555(IFNAR2);ncbi_100154522(GNB3);n…	K02580+K10152+K06487+K03259+K10160+K07210+K02089+K05462+K04356+K01110+K04368+K04347+K05072+K04456+K04291+K22429+K00693+K05131+K07825+K06236+K12457+K06626+K07205+K06481+K04289+K04079+K16172+K12230+K05453+K16857+K03900+K06588+K04456+K05635+K05083+K04363+K10159+K05130+K05466+K04451+K06856+K05068+K21290+K13769+K21289+K04079+K06493+K04361+K06250+K04354+K05070+K05448+K10151+K06251+K04447+K05431+K05087+…
Environmental Information Processing	Signaling molecules and interaction	Cell adhesion molecules (CAMs)	80	140	1.4773e-06	6.98553e-05	ko04514	ncbi_397247(NECTIN1);ncbi_414387(ICAM2);ncbi_414737(CDH5);ncbi_396627(CD8A);ncbi_445528(SLA-DMA);ncbi_574057(PDCD1LG2);ncbi_492312(MADCAM1);ncbi_733597(ICOS);ncbi_733681(ITGAL);ncbi_397285(ITGAV);ncbi_100037288(SLA-3);ncbi_100125963(SELPLG);ncbi_100127147(SELL);ncbi_100037921(SLA-DQB1);ncbi_100153386(SLA-DRB1);ncbi_100135031(SLA-2);ncbi_100135036(SLA-8);ncbi_100135037(SLA-6);ncbi_100135040(SLA-DR…	K06081+K06523+K06533+K06458+K06752+K06708+K06779+K06713+K05718+K06487+K06751+K06544+K06495+K06752+K06752+K06751+K06751+K06751+K06752+K06752+K06752+K06087+K06087+K06087+K06087+K06087+K06087+K06087+K06087+K05689+K06088+K06752+K06744+K06257+K16336+K06459+K06751+K06449+K06492+K06527+K06471+K06464+K06474+K03160+K05413+K06548+K06780+K06478+K06483+K06550+K06759+K06547+K07378+K06539+K06477+K06710+K06456+…
Environmental Information Processing	Signal transduction	Rap1 signaling pathway	109	204	1.92424e-06	7.96156e-05	ko04015	ncbi_574062(MAPK12);ncbi_654405(GNAQ);ncbi_733681(ITGAL);ncbi_780428(CDC42);ncbi_100144501(EFNA1);ncbi_397523(GNAI2);ncbi_100049657(GNAS);ncbi_100233191(MAP2K1);ncbi_100126861(AKT1);ncbi_100038015(LPAR2);ncbi_100048953(CDH1);ncbi_100302504(FGF21);ncbi_100533200(PRKCZ);ncbi_100512581(LPAR1);ncbi_100512494(PFN1);ncbi_100513084(CSF1);ncbi_492313(THBS1);ncbi_100522839(ID1);ncbi_100127478(AKT2);ncbi_1…	K04441+K04634+K05718+K04393+K05462+K04630+K04632+K04368+K04456+K04291+K05689+K22429+K18952+K04289+K05759+K05453+K16857+K04680+K04456+K04363+K05466+K06464+K06493+K04361+K05448+K05087+K05459+K05461+K16859+K08044+K17702+K05462+K16858+K05095+K12490+K18496+K05090+K00922+K05098+K17704+K17698+K12362+K07829+K19663+K08390+K04365+K08019+K05759+K08013+K05690+K05462+K17706+K07362+K05103+K04270+K04362+K02649+…
Organismal Systems	Immune system	Th1 and Th2 cell differentiation	55	89	2.50373e-06	9.20816e-05	ko04658	ncbi_445528(SLA-DMA);ncbi_406188(NFKBIA);ncbi_494013(CD3G);ncbi_574062(MAPK12);ncbi_751869(NFKB1);ncbi_100126864(IFNGR2);ncbi_100127355(IKBKG);ncbi_100037921(SLA-DQB1);ncbi_100153386(SLA-DRB1);ncbi_100135040(SLA-DRA);ncbi_100135050(SLA-DMB);ncbi_100153387(SLA-DQA1);ncbi_397363(TYK2);ncbi_100233188(LCK);ncbi_100271900(IL12RB1);ncbi_100152238(IFNGR1);ncbi_100157996(SLA-DOA);ncbi_397261(STAT4);ncbi_…	K06752+K04734+K06452+K04441+K02580+K05133+K07210+K06752+K06752+K06752+K06752+K06752+K11219+K05856+K05063+K05132+K06752+K11222+K11225+K10166+K11220+K06450+K05068+K04448+K05070+K05064+K04447+K06453+K11224+K06451+K11223+K05071+K04348+K11218+K06053+K04440+K06051+K06268+K07362+K06052+K06051+K05069+K01116+K21635+K20995+K07360+K06268+K04371+K20994+K09279+K09035+K05872+K06061+K06061+K10785
Human Diseases	Infectious diseases	Chagas disease (American trypanosomiasis)	62	104	3.33256e-06	0.000110308	ko05142	ncbi_414381(CFLAR);ncbi_445461(C1QA);ncbi_396565(IL1B2);ncbi_406188(NFKBIA);ncbi_494013(CD3G);ncbi_574062(MAPK12);ncbi_613133(ACE);ncbi_654405(GNAQ);ncbi_751869(NFKB1);ncbi_100048958(GNA14);ncbi_396646(MYD88);ncbi_100126864(IFNGR2);ncbi_399541(TLR4);ncbi_100127355(IKBKG);ncbi_397523(GNAI2);ncbi_396613(CCL5);ncbi_100049657(GNAS);ncbi_396859(NOS2);ncbi_100126861(AKT1);ncbi_100152238(IFNGR1);ncbi_10…	K04724+K03986+K04519+K04734+K06452+K04441+K01283+K04634+K02580+K04636+K04729+K05133+K10160+K07210+K04630+K12499+K04632+K13241+K04456+K05132+K03987+K03988+K04500+K04456+K05842+K10169+K10159+K06450+K04390+K04448+K03982+K10161+K03990+K13375+K03156+K04354+K04500+K06453+K13377+K14624+K06451+K00922+K04440+K05408+K04633+K03916+K02649+K05858+K02649+K13376+K01283+K00922+K04388+K05858+K08041+K05858+K02649+…
Organismal Systems	Immune system	Th17 cell differentiation	62	105	5.18968e-06	0.000146635	ko04659	ncbi_445528(SLA-DMA);ncbi_396565(IL1B2);ncbi_406188(NFKBIA);ncbi_494013(CD3G);ncbi_574062(MAPK12);ncbi_751869(NFKB1);ncbi_100126864(IFNGR2);ncbi_100127355(IKBKG);ncbi_100037921(SLA-DQB1);ncbi_100153386(SLA-DRB1);ncbi_100135040(SLA-DRA);ncbi_100135050(SLA-DMB);ncbi_100153387(SLA-DQA1);ncbi_397363(TYK2);ncbi_444998(FOXP3);ncbi_445465(RXRG);ncbi_100233188(LCK);ncbi_100271900(IL12RB1);ncbi_100152238(…	K06752+K04519+K04734+K06452+K04441+K02580+K05133+K07210+K06752+K06752+K06752+K06752+K06752+K11219+K10163+K08526+K05856+K05063+K05132+K06752+K11225+K19598+K04079+K08367+K09445+K04500+K09093+K10166+K11220+K06450+K05068+K04448+K04079+K13375+K04501+K05070+K04447+K04500+K06453+K11224+K06451+K11223+K05071+K05055+K04348+K11218+K07203+K04440+K08534+K06268+K07362+K04723+K04386+K05069+K08524+K04388+K01116+…
Environmental Information Processing	Signal transduction	MAPK signaling pathway	144	287	5.31608e-06	0.000146635	ko04010	ncbi_396565(IL1B2);ncbi_493184(HSPB1);ncbi_574062(MAPK12);ncbi_733590(MEF2C);ncbi_733669(GADD45A);ncbi_751869(NFKB1);ncbi_780428(CDC42);ncbi_396646(MYD88);ncbi_100127355(IKBKG);ncbi_100144501(EFNA1);ncbi_100144518(HSPA1L);ncbi_100144493(NTF3);ncbi_100233191(MAP2K1);ncbi_100233192(MAPKAPK3);ncbi_100240743(DDIT3);ncbi_100270820(GNG12);ncbi_100126861(AKT1);ncbi_100302504(FGF21);ncbi_100152997(GADD45…	K04519+K04455+K04441+K04454+K04402+K02580+K04393+K04729+K07210+K05462+K03283+K04356+K04368+K04444+K04452+K04347+K04456+K22429+K04402+K04373+K12457+K04403+K05453+K04456+K21946+K05083+K04363+K04865+K03283+K05466+K04451+K04390+K04448+K13769+K04361+K13375+K03156+K05448+K05087+K13377+K08774+K05459+K05461+K16859+K04348+K05462+K03176+K16858+K04414+K18018+K05095+K18496+K05090+K05098+K04440+K04439+K16342+…
Organismal Systems	Immune system	Hematopoietic cell lineage	53	87	6.999e-06	0.000178205	ko04640	ncbi_396627(CD8A);ncbi_445528(SLA-DMA);ncbi_396565(IL1B2);ncbi_494013(CD3G);ncbi_733702(CD36);ncbi_100037921(SLA-DQB1);ncbi_100153386(SLA-DRB1);ncbi_100135040(SLA-DRA);ncbi_100135050(SLA-DMB);ncbi_100153387(SLA-DQA1);ncbi_100216312(GP9);ncbi_100037942(FCER2);ncbi_100271930(IL7R);ncbi_100157996(SLA-DOA);ncbi_100628112(IL1R2);ncbi_100511702(CD38);ncbi_397483(ITGA2);ncbi_100513084(CSF1);ncbi_1005133…	K06458+K06752+K04519+K06452+K06259+K06752+K06752+K06752+K06752+K06752+K06263+K06468+K05072+K06752+K04387+K01242+K06481+K05453+K06455+K06459+K06450+K06449+K04006+K06856+K06448+K05068+K06503+K06493+K06460+K03156+K06474+K05431+K04008+K06451+K05461+K11140+K05079+K05071+K06465+K05055+K06484+K05090+K06483+K06256+K06854+K05092+K04386+K04012+K06261+K06485+K06473+K05417+K06467
Metabolism	Glycan biosynthesis and metabolism	Glycosaminoglycan biosynthesis - chondroitin sulfate / dermatan sulfate	17	20	1.70871e-05	0.000403989	ko00532	ncbi_100316855(B4GALT7);ncbi_100520288(CHSY1);ncbi_100157878(CSGALNACT2);ncbi_100151968(CHST3);ncbi_100520059(CHST14);ncbi_100523125(B3GALT6);ncbi_100519444(CHST13);ncbi_100521649(CHST7);ncbi_397642(B3GAT3);ncbi_100623047(CHPF);ncbi_100625171(DSE);ncbi_100514793(XYLT2);ncbi_100152393(CHST15);ncbi_100157186(CHST11);ncbi_102166124(CSGALNACT1);ncbi_100518720(CHSY3);ncbi_100738738(UST)	K00733+K13499+K00746+K01020+K08105+K00734+K07779+K04743+K10158+K00747+K01794+K00771+K08106+K01017+K00746+K13499+K03193
Environmental Information Processing	Signal transduction	HIF-1 signaling pathway	56	96	2.41992e-05	0.000533995	ko04066	ncbi_445512(HMOX1);ncbi_692156(ENO3);ncbi_751869(NFKB1);ncbi_100101924(EIF4E2);ncbi_100126864(IFNGR2);ncbi_399541(TLR4);ncbi_494561(HK2);ncbi_396859(NOS2);ncbi_100233191(MAP2K1);ncbi_100126861(AKT1);ncbi_100152238(IFNGR1);ncbi_100627508(EIF4EBP1);ncbi_100127478(AKT2);ncbi_100516641(ERBB2);ncbi_396730(ANGPT2);ncbi_396862(TIMP1);ncbi_396945(SERPINE1);ncbi_397062(TFRC);ncbi_397070(EGFR);ncbi_397108(…	K00510+K01689+K02580+K03259+K05133+K10160+K00844+K13241+K04368+K04456+K05132+K07205+K04456+K05083+K05466+K16451+K03982+K06503+K04361+K21421+K05448+K05087+K04515+K05459+K13242+K06624+K05055+K09592+K00844+K04688+K00844+K00922+K07203+K03259+K04688+K19663+K03871+K01689+K02649+K01103+K05467+K09592+K05121+K02649+K03870+K02677+K00922+K01116+K04515+K02649+K04527+K19662+K04371+K05859+K01689+K02161
Human Diseases	Infectious diseases	Measles	70	127	3.48179e-05	0.000720294	ko05162	ncbi_396565(IL1B2);ncbi_406188(NFKBIA);ncbi_494013(CD3G);ncbi_494458(MSN);ncbi_406191(TNFSF10);ncbi_595128(OAS2);ncbi_613131(FCGR2B);ncbi_751869(NFKB1);ncbi_780415(IRF9);ncbi_780426(CCND3);ncbi_100037289(IRF7);ncbi_396646(MYD88);ncbi_100101927(IFIH1);ncbi_100126864(IFNGR2);ncbi_399541(TLR4);ncbi_397363(TYK2);ncbi_100144492(CDK4);ncbi_100144518(HSPA1L);ncbi_100233179(DOK1);ncbi_397211(CSNK2B);ncbi…	K04519+K04734+K06452+K05763+K04721+K14216+K12560+K02580+K04693+K10152+K09447+K04729+K12647+K05133+K10160+K11219+K02089+K03283+K14752+K03115+K04456+K05132+K05131+K06626+K07899+K04456+K11859+K10159+K03283+K11220+K05130+K06450+K12646+K04451+K06856+K05068+K04390+K04007+K11221+K10161+K14754+K05070+K10151+K04447+K11224+K06451+K11223+K06624+K16195+K14753+K11218+K08860+K10132+K00922+K07900+K03283+K22517+…
Organismal Systems	Nervous system	Glutamatergic synapse	62	110	3.92068e-05	0.000763379	ko04724	ncbi_654405(GNAQ);ncbi_397523(GNAI2);ncbi_100049657(GNAS);ncbi_100270820(GNG12);ncbi_100154522(GNB3);ncbi_100516047(SLC1A3);ncbi_100519446(PLD1);ncbi_100525644(SLC38A2);ncbi_396944(GLUL);ncbi_100156449(GRK3);ncbi_100157949(GNB5);ncbi_100156419(HOMER2);ncbi_100152067(ADCY4);ncbi_396603(PPP3CB);ncbi_100519886(SLC17A6);ncbi_100518296(SLC1A6);ncbi_100512353(SHANK1);ncbi_100155015(ITPR3);ncbi_10052488…	K04634+K04630+K04632+K04347+K07825+K05614+K01115+K14207+K01915+K00910+K04539+K15010+K08044+K04348+K12302+K05617+K15009+K04960+K05200+K16342+K04851+K05214+K19663+K06268+K05613+K11828+K05198+K04603+K04546+K04608+K05858+K04540+K05618+K05204+K04605+K02677+K05213+K04538+K04608+K05858+K08041+K05858+K04543+K04608+K19662+K05209+K06268+K04371+K08048+K15009+K08046+K05210+K08047+K04534+K16342+K16342+K16342+…
Organismal Systems	Endocrine system	Relaxin signaling pathway	71	130	4.59555e-05	0.00084507	ko04926	ncbi_406188(NFKBIA);ncbi_574062(MAPK12);ncbi_414911(EDNRB);ncbi_503836(RLN3);ncbi_751869(NFKB1);ncbi_397523(GNAI2);ncbi_100049657(GNAS);ncbi_396859(NOS2);ncbi_100233191(MAP2K1);ncbi_100270820(GNG12);ncbi_100126861(AKT1);ncbi_733615(ACTA2);ncbi_100533200(PRKCZ);ncbi_100152001(COL3A1);ncbi_100154522(GNB3);ncbi_100626716(COL1A2);ncbi_100155304(SMAD2);ncbi_100127478(AKT2);ncbi_396913(JUN);ncbi_397070…	K04734+K04441+K04198+K22000+K02580+K04630+K04632+K13241+K04368+K04347+K04456+K12313+K18952+K19720+K07825+K06236+K04500+K04456+K04448+K04361+K13375+K05448+K04500+K01398+K13242+K04539+K08044+K17449+K16858+K09048+K09048+K00922+K04440+K04439+K07994+K09048+K04306+K22001+K04546+K08397+K02649+K05858+K09047+K04540+K02649+K06237+K06237+K02677+K06236+K04439+K00922+K04538+K04388+K13240+K17448+K06237+K05449+…
Human Diseases	Cancers	Hepatocellular carcinoma	84	160	6.60371e-05	0.00109148	ko05225	ncbi_445512(HMOX1);ncbi_733669(GADD45A);ncbi_100144492(CDK4);ncbi_100170126(LEF1);ncbi_100156264(PTEN);ncbi_100233191(MAP2K1);ncbi_100126861(AKT1);ncbi_100327037(WNT4);ncbi_100152997(GADD45G);ncbi_100337669(FZD2);ncbi_100517932(APC);ncbi_100579172(APC2);ncbi_100152951(GSTA4);ncbi_100512367(SMARCD2);ncbi_100514231(GSTM3);ncbi_100155304(SMAD2);ncbi_100127478(AKT2);ncbi_100153094(LOC100153094);ncbi_…	K00510+K04402+K02089+K04492+K01110+K04368+K04456+K00408+K04402+K02235+K02085+K02085+K00799+K11650+K00799+K04500+K04456+K00799+K02376+K04451+K13769+K04361+K13375+K00799+K04501+K04500+K05087+K13377+K08774+K04570+K00799+K14021+K04491+K00799+K17449+K04688+K11652+K00714+K00182+K00922+K07203+K00799+K04688+K00572+K05638+K01558+K02353+K19663+K00714+K04365+K04402+K00799+K02354+K00444+K02375+K02649+K22182+…
Human Diseases	Infectious diseases	Leishmaniasis	40	65	6.68761e-05	0.00109148	ko05140	ncbi_445528(SLA-DMA);ncbi_396565(IL1B2);ncbi_406188(NFKBIA);ncbi_574062(MAPK12);ncbi_751869(NFKB1);ncbi_396646(MYD88);ncbi_100126864(IFNGR2);ncbi_399541(TLR4);ncbi_100134857(NCF1);ncbi_100037921(SLA-DQB1);ncbi_100153386(SLA-DRB1);ncbi_100135040(SLA-DRA);ncbi_100135050(SLA-DMB);ncbi_100153387(SLA-DQA1);ncbi_100142665(NCF2);ncbi_396859(NOS2);ncbi_100152238(IFNGR1);ncbi_100157996(SLA-DOA);ncbi_10015…	K06752+K04519+K04734+K04441+K02580+K04729+K05133+K10160+K08011+K06752+K06752+K06752+K06752+K06752+K08010+K13241+K05132+K06752+K04403+K10159+K11220+K06856+K04448+K06464+K03990+K13375+K03156+K21421+K04447+K13377+K08009+K06463+K08012+K06483+K05697+K13536+K04375+K13376+K19662+K04371
Environmental Information Processing	Signal transduction	Calcium signaling pathway	95	185	6.9248e-05	0.00109148	ko04020	ncbi_397431(HTR4);ncbi_414911(EDNRB);ncbi_654405(GNAQ);ncbi_100048958(GNA14);ncbi_100144478(CHRM3);ncbi_100049657(GNAS);ncbi_100171399(STIM1);ncbi_396859(NOS2);ncbi_100310801(PHKG2);ncbi_100516962(ATP2A1);ncbi_100627099(PLCD1);ncbi_100511702(CD38);ncbi_100516641(ERBB2);ncbi_100627123(PDGFRA);ncbi_396781(LOC396781);ncbi_396875(ATP2A2);ncbi_397010(VDAC1);ncbi_397070(EGFR);ncbi_397092(OXTR);ncbi_397…	K04160+K04198+K04634+K04636+K04131+K04632+K16059+K13241+K00871+K05853+K05857+K01242+K05083+K04363+K06856+K05853+K05862+K04361+K04229+K05857+K04262+K04163+K04322+K04323+K04515+K04197+K13242+K05861+K05850+K15041+K15040+K05863+K04248+K05220+K08044+K04348+K09565+K04960+K05863+K04851+K04166+K05217+K04150+K19663+K04194+K06268+K04226+K04633+K04603+K03916+K05219+K05858+K04282+K05869+K04279+K00911+K04267+…
Organismal Systems	Immune system	Fc gamma R-mediated phagocytosis	48	82	8.05675e-05	0.00121218	ko04666	ncbi_613131(FCGR2B);ncbi_780425(ARF6);ncbi_780428(CDC42);ncbi_100037305(BIN1);ncbi_100134857(NCF1);ncbi_100233191(MAP2K1);ncbi_100126861(AKT1);ncbi_100154462(ARPC5L);ncbi_100626324(AMPH);ncbi_100519446(PLD1);ncbi_100512981(SCIN);ncbi_100127478(AKT2);ncbi_100519821(VAV1);ncbi_396781(LOC396781);ncbi_100512153(RPS6KB2);ncbi_100518131(PIK3CD);ncbi_100512419(PLPP3);ncbi_100522631(PTPRC);ncbi_100127158…	K12560+K07941+K04393+K12562+K08011+K04368+K04456+K05754+K12562+K01115+K05768+K04456+K05730+K06856+K04688+K00922+K01080+K06478+K04688+K01080+K19663+K13536+K05730+K07362+K02649+K06068+K07860+K02649+K02677+K00922+K03084+K08893+K01116+K05747+K02649+K05743+K19662+K04371+K18050+K12488+K05854+K05730+K12561+K05859+K06274+K04718+K12488+K05757
Human Diseases	Infectious diseases	Influenza A	80	153	0.000116879	0.00163276	ko05164	ncbi_445528(SLA-DMA);ncbi_396565(IL1B2);ncbi_406188(NFKBIA);ncbi_494019(CXCL10);ncbi_406191(TNFSF10);ncbi_574062(MAPK12);ncbi_595128(OAS2);ncbi_751869(NFKB1);ncbi_780415(IRF9);ncbi_100037289(IRF7);ncbi_100037937(TLR3);ncbi_100048946(RNASEL);ncbi_396646(MYD88);ncbi_100101927(IFIH1);ncbi_100125839(RAE1);ncbi_100126864(IFNGR2);ncbi_399541(TLR4);ncbi_100037921(SLA-DQB1);ncbi_100153386(SLA-DRB1);ncbi_…	K06752+K04519+K04734+K12671+K04721+K04441+K14216+K02580+K04693+K09447+K05401+K01165+K04729+K12647+K14298+K05133+K10160+K06752+K06752+K06752+K06752+K06752+K11219+K03283+K04696+K12499+K04368+K04456+K15043+K15042+K05132+K06752+K12653+K05131+K14284+K09507+K12800+K04456+K12967+K05842+K03283+K11220+K05130+K12646+K15045+K04390+K04448+K11221+K05862+K03156+K14754+K04447+K14624+K16195+K05863+K10054+K12799+…
Human Diseases	Infectious diseases	Human papillomavirus infection	157	332	0.000118387	0.00163276	ko05165	ncbi_751869(NFKB1);ncbi_780415(IRF9);ncbi_780426(CCND3);ncbi_780428(CDC42);ncbi_397285(ITGAV);ncbi_396611(IRF1);ncbi_100037288(SLA-3);ncbi_100037937(TLR3);ncbi_100127355(IKBKG);ncbi_100135031(SLA-2);ncbi_100135036(SLA-8);ncbi_100135037(SLA-6);ncbi_397363(TYK2);ncbi_100144492(CDK4);ncbi_100144522(NOTCH4);ncbi_100145895(ISG15);ncbi_100049657(GNAS);ncbi_100156264(PTEN);ncbi_100233191(MAP2K1);ncbi_10…	K02580+K04693+K10152+K04393+K06487+K09444+K06751+K05401+K07210+K06751+K06751+K06751+K11219+K02089+K20996+K12159+K04632+K01110+K04368+K04456+K00408+K06054+K02235+K18952+K05131+K02085+K02085+K09091+K06236+K06626+K07205+K06481+K16857+K03900+K06588+K04456+K05635+K05842+K02376+K06751+K11220+K05130+K04451+K04390+K11221+K06493+K04361+K03156+K06250+K04354+K14754+K05448+K10151+K06251+K06624+K16195+K06484+…
Organismal Systems	Endocrine system	Aldosterone synthesis and secretion	52	92	0.000146548	0.0019403	ko04925	ncbi_654405(GNAQ);ncbi_100049657(GNAS);ncbi_396828(ATP1A2);ncbi_100329126(ATP1A3);ncbi_100156272(CAMK1);ncbi_396801(LDLR);ncbi_100512553(CAMK1G);ncbi_100511150(CAMK1D);ncbi_100737895(KCNK3);ncbi_396597(STAR);ncbi_396863(POMC);ncbi_397018(SCARB1);ncbi_397394(CAMK2G);ncbi_397448(KCNJ5);ncbi_397583(LIPE);ncbi_397636(ATP2B1);ncbi_403329(CYP11A1);ncbi_100152067(ADCY4);ncbi_100516663(CREB3L1);ncbi_1005…	K04634+K04632+K01539+K01539+K08794+K12473+K08794+K08794+K04914+K16931+K05228+K13885+K04515+K04999+K07188+K05850+K00498+K08044+K09048+K09048+K04960+K04851+K04166+K09048+K19663+K18283+K05858+K09047+K05869+K02677+K04854+K05850+K05858+K04515+K08041+K05850+K05858+K13806+K13806+K19662+K18050+K04919+K08048+K01539+K12323+K08046+K09053+K04856+K08047+K05858+K06070+K04465
Human Diseases	Drug resistance	EGFR tyrosine kinase inhibitor resistance	45	78	0.000213178	0.00271391	ko01521	ncbi_100101924(EIF4E2);ncbi_100144875(AXL);ncbi_100156264(PTEN);ncbi_100233191(MAP2K1);ncbi_100126861(AKT1);ncbi_100627508(EIF4EBP1);ncbi_100127478(AKT2);ncbi_100516641(ERBB2);ncbi_100627123(PDGFRA);ncbi_397070(EGFR);ncbi_397157(VEGFA);ncbi_397201(JAK2);ncbi_397350(IGF1R);ncbi_397484(TGFA);ncbi_397491(IGF1);ncbi_397536(BCL2L1);ncbi_399522(IL6R);ncbi_100526147(SHC4);ncbi_100512153(RPS6KB2);ncbi_10…	K03259+K05115+K01110+K04368+K04456+K07205+K04456+K05083+K04363+K04361+K05448+K04447+K05087+K08774+K05459+K04570+K05055+K17449+K04688+K00922+K07203+K05098+K03259+K04688+K19663+K04365+K02649+K04359+K02649+K02677+K00922+K17448+K05455+K01116+K02833+K02649+K17447+K05089+K19662+K04371+K05084+K05859+K02161+K05094+K05450
Human Diseases	Cancers	Transcriptional misregulation in cancers	85	167	0.000241704	0.00296311	ko05202	ncbi_414912(SPI1);ncbi_654298(ID2);ncbi_414902(MITF);ncbi_733590(MEF2C);ncbi_733669(GADD45A);ncbi_751869(NFKB1);ncbi_780436(LDB1);ncbi_445465(RXRG);ncbi_100174960(KLF3);ncbi_100240743(DDIT3);ncbi_100152997(GADD45G);ncbi_100156847(SIX1);ncbi_397360(CEBPB);ncbi_100628112(IL1R2);ncbi_100625364(ERG);ncbi_100153985(SIX4);ncbi_100512633(RUNX1);ncbi_100156911(EWSR1);ncbi_100622968(DUSP6);ncbi_100520981(…	K09438+K17693+K09455+K04454+K04402+K02580+K15617+K08526+K15605+K04452+K04402+K15614+K10048+K04387+K09435+K15615+K08367+K13209+K21946+K14242+K04451+K06856+K00717+K01348+K04676+K01343+K10151+K05087+K03160+K05413+K05459+K04570+K06624+K10056+K08530+K03211+K10054+K15589+K09355+K14021+K03176+K15187+K09383+K05090+K09055+K15592+K10789+K15607+K01558+K09105+K04376+K15379+K09278+K15604+K04402+K15612+K09254+…
Metabolism	Global and overview maps	Metabolic pathways	526	1257	0.000268841	0.00317809	ko01100	ncbi_396816(AKR1B1);ncbi_414424(MAOA);ncbi_414851(MGAT4C);ncbi_414909(MAOB);ncbi_445512(HMOX1);ncbi_574066(DCT);ncbi_595123(NAMPT);ncbi_692156(ENO3);ncbi_733582(CDS1);ncbi_733601(PFKM);ncbi_733634(AKR1C1);ncbi_733683(NME2);ncbi_768107(RGN);ncbi_100037301(DNMT3A);ncbi_100579141(NDUFA4);ncbi_100037985(NDUFC1);ncbi_100048943(ADSSL1);ncbi_100048954(SDHD);ncbi_100048960(NAGS);ncbi_100049704(PNPLA2);nc…	K00011+K00274+K13748+K00274+K00510+K01827+K03462+K01689+K00981+K00850+K04119+K00940+K01053+K17398+K03948+K03967+K01939+K00237+K11067+K16816+K00927+K00615+K01062+K15717+K00844+K00058+K00553+K01074+K01583+K00167+K12373+K01204+K00613+K00419+K13509+K01834+K00515+K13513+K13241+K01895+K01110+K13523+K22283+K01054+K13534+K07964+K07409+K11160+K12409+K04710+K03841+K00253+K07748+K07508+K00999+K00456+K01824+…
Cellular Processes	Transport and catabolism	Phagosome	75	145	0.000292892	0.00334301	ko04145	ncbi_445528(SLA-DMA);ncbi_613131(FCGR2B);ncbi_733649(TAP1);ncbi_733686(TUBB);ncbi_733702(CD36);ncbi_397285(ITGAV);ncbi_100037288(SLA-3);ncbi_399541(TLR4);ncbi_100134857(NCF1);ncbi_100037921(SLA-DQB1);ncbi_100153386(SLA-DRB1);ncbi_100135031(SLA-2);ncbi_100135036(SLA-8);ncbi_100135037(SLA-6);ncbi_100135040(SLA-DRA);ncbi_100135050(SLA-DMB);ncbi_100153387(SLA-DQA1);ncbi_100144539(FCAR);ncbi_100142665…	K06752+K12560+K05653+K07375+K06259+K06487+K06751+K10160+K08011+K06752+K06752+K06751+K06751+K06751+K06752+K06752+K06752+K06513+K08010+K06752+K05654+K06558+K06528+K06481+K10956+K16857+K06588+K13884+K10169+K10159+K06751+K06856+K06464+K13885+K06503+K06493+K03990+K21421+K08009+K06463+K08012+K06484+K08488+K07375+K02154+K04659+K02148+K07374+K01365+K10956+K10789+K07374+K02151+K07898+K07375+K02150+K07374+…
Environmental Information Processing	Signal transduction	Sphingolipid signaling pathway	62	116	0.000305252	0.00336795	ko04071	ncbi_397406(FCER1G);ncbi_574062(MAPK12);ncbi_606743(ADORA1);ncbi_494568(CTSD);ncbi_654405(GNAQ);ncbi_751869(NFKB1);ncbi_397523(GNAI2);ncbi_100156264(PTEN);ncbi_100233191(MAP2K1);ncbi_100126861(AKT1);ncbi_100127167(CERS4);ncbi_100533200(PRKCZ);ncbi_606753(ADORA3);ncbi_100511551(S1PR2);ncbi_100519446(PLD1);ncbi_100127478(AKT2);ncbi_397276(TP53);ncbi_397086(TNF);ncbi_397089(PPP2R2B);ncbi_397166(MS4A…	K07983+K04441+K04265+K01379+K04634+K02580+K04630+K01110+K04368+K04456+K04710+K18952+K04268+K04292+K01115+K04456+K04451+K03156+K04354+K08090+K13242+K04290+K12351+K01441+K04710+K00922+K04440+K00654+K19663+K04710+K11584+K03916+K02649+K05858+K17388+K07860+K02649+K12350+K02677+K11583+K00922+K04426+K04717+K04710+K05858+K11584+K02833+K05858+K02649+K04293+K19662+K05665+K04371+K18050+K04288+K03171+K04718+…
Human Diseases	Infectious diseases	Toxoplasmosis	56	103	0.000331447	0.00339955	ko05145	ncbi_414371(CCR5);ncbi_445528(SLA-DMA);ncbi_406188(NFKBIA);ncbi_574062(MAPK12);ncbi_751869(NFKB1);ncbi_100037300(XIAP);ncbi_396646(MYD88);ncbi_100125555(LY96);ncbi_100126864(IFNGR2);ncbi_399541(TLR4);ncbi_100127355(IKBKG);ncbi_100037921(SLA-DQB1);ncbi_100153386(SLA-DRB1);ncbi_100135040(SLA-DRA);ncbi_100135050(SLA-DMB);ncbi_100153387(SLA-DQA1);ncbi_397363(TYK2);ncbi_397523(GNAI2);ncbi_100144518(HS…	K04180+K06752+K04734+K04441+K02580+K04725+K04729+K05400+K05133+K10160+K07210+K06752+K06752+K06752+K06752+K06752+K11219+K04630+K03283+K13241+K04456+K05132+K06752+K04694+K12473+K04403+K04456+K05635+K10159+K03283+K11220+K05135+K21290+K21289+K13375+K03156+K04447+K03160+K13377+K04570+K09565+K04440+K05636+K06247+K03283+K05134+K04433+K13376+K06243+K00461+K06485+K05637+K04371+K05637+K04534+K02161
Human Diseases	Endocrine and metabolic diseases	Cushing syndrome	77	150	0.000332442	0.00339955	ko04934	ncbi_654405(GNAQ);ncbi_100127468(CRH);ncbi_100144492(CDK4);ncbi_397523(GNAI2);ncbi_100170126(LEF1);ncbi_100049657(GNAS);ncbi_100233191(MAP2K1);ncbi_100327037(WNT4);ncbi_100337669(FZD2);ncbi_396801(LDLR);ncbi_100517932(APC);ncbi_100579172(APC2);ncbi_100154209(NCEH1);ncbi_100627128(FH);ncbi_100512048(CCNE2);ncbi_396654(AHR);ncbi_100737895(KCNK3);ncbi_100157360(FZD6);ncbi_100627197(KCNK2);ncbi_39659…	K04634+K05256+K02089+K04630+K04492+K04632+K04368+K00408+K02235+K12473+K02085+K02085+K14349+K01679+K06626+K09093+K04914+K02376+K04913+K16931+K05228+K13885+K04361+K08560+K04515+K06624+K00498+K00512+K08044+K09355+K04491+K09048+K09048+K00714+K00182+K04960+K07843+K04851+K00572+K04166+K09048+K01558+K02353+K00714+K14961+K06626+K04365+K02354+K00444+K02375+K02432+K05858+K09047+K18437+K02842+K09186+K04385+…
Cellular Processes	Cellular community - eukaryotes	Focal adhesion	97	196	0.000338928	0.00339955	ko04510	ncbi_733637(LOC733637);ncbi_780426(CCND3);ncbi_780428(CDC42);ncbi_397285(ITGAV);ncbi_100037300(XIAP);ncbi_397393(CAPN2);ncbi_100156264(PTEN);ncbi_100233191(MAP2K1);ncbi_100126861(AKT1);ncbi_100626716(COL1A2);ncbi_397483(ITGA2);ncbi_100157760(MYL9);ncbi_492313(THBS1);ncbi_100520379(PARVG);ncbi_399543(VWF);ncbi_100134977(ITGB5);ncbi_100127478(AKT2);ncbi_100519821(VAV1);ncbi_100514785(LAMC1);ncbi_10…	K12757+K10152+K04393+K06487+K04725+K03853+K01110+K04368+K04456+K06236+K06481+K12755+K16857+K06275+K03900+K06588+K04456+K05730+K05635+K05083+K04363+K06278+K04448+K06493+K04361+K06250+K05448+K10151+K06251+K05087+K05459+K06484+K16859+K17449+K16858+K04659+K05699+K00922+K05098+K04440+K05636+K06483+K05717+K06273+K12754+K06247+K19663+K08131+K04365+K05730+K06248+K06238+K02649+K04359+K17388+K04375+K04659+…
Organismal Systems	Immune system	Platelet activation	64	121	0.000360791	0.0035124	ko04611	ncbi_397406(FCER1G);ncbi_444999(GUCY1B3);ncbi_553100(GUCY1A3);ncbi_574062(MAPK12);ncbi_654405(GNAQ);ncbi_733637(LOC733637);ncbi_397523(GNAI2);ncbi_100049657(GNAS);ncbi_100171399(STIM1);ncbi_100216312(GP9);ncbi_100126861(AKT1);ncbi_503659(P2RY12);ncbi_100533200(PRKCZ);ncbi_100152001(COL3A1);ncbi_100627308(BTK);ncbi_100626716(COL1A2);ncbi_397483(ITGA2);ncbi_399543(VWF);ncbi_100127478(AKT2);ncbi_396…	K07983+K12319+K12318+K04441+K04634+K12757+K04630+K04632+K16059+K06263+K04456+K04298+K18952+K19720+K07370+K06236+K06481+K03900+K04456+K21290+K21289+K06493+K01832+K13242+K00509+K08044+K17084+K00922+K04960+K19477+K12318+K16342+K17704+K08512+K04270+K02649+K07532+K05858+K17388+K02649+K12319+K06236+K05215+K05215+K06261+K00922+K07361+K05858+K08041+K05858+K02649+K04264+K04371+K08048+K05854+K08046+K05859+…
Organismal Systems	Immune system	Leukocyte transendothelial migration	59	110	0.000374665	0.00353331	ko04670	ncbi_414737(CDH5);ncbi_494458(MSN);ncbi_494460(CXCL12);ncbi_574062(MAPK12);ncbi_733637(LOC733637);ncbi_733681(ITGAL);ncbi_780428(CDC42);ncbi_100134857(NCF1);ncbi_397523(GNAI2);ncbi_100142665(NCF2);ncbi_100271931(THY1);ncbi_100127486(CLDN7);ncbi_100294676(CLDN18);ncbi_100294682(CLDN19);ncbi_396997(CLDN5);ncbi_733578(CLDN4);ncbi_100302020(CLDN6);ncbi_100302021(CLDN8);ncbi_100302022(CLDN9);ncbi_3972…	K06533+K05763+K10031+K04441+K12757+K05718+K04393+K08011+K04630+K08010+K06514+K06087+K06087+K06087+K06087+K06087+K06087+K06087+K06087+K06088+K12755+K05730+K06527+K06471+K06464+K21421+K01398+K08009+K08012+K05699+K00922+K08016+K06483+K12754+K19663+K05730+K08013+K05690+K06787+K02649+K17388+K07293+K08007+K07860+K02649+K08015+K02677+K00922+K06735+K04351+K07363+K01116+K02649+K19662+K05730+K08014+K05859+…
Organismal Systems	Immune system	NOD-like receptor signaling pathway	75	146	0.000384288	0.00353331	ko04621	ncbi_396565(IL1B2);ncbi_406188(NFKBIA);ncbi_574062(MAPK12);ncbi_595123(NAMPT);ncbi_595128(OAS2);ncbi_733688(TXNIP);ncbi_751869(NFKB1);ncbi_780415(IRF9);ncbi_100037289(IRF7);ncbi_100037300(XIAP);ncbi_100037961(CTSB);ncbi_100048946(RNASEL);ncbi_396646(MYD88);ncbi_399541(TLR4);ncbi_100127355(IKBKG);ncbi_397363(TYK2);ncbi_100151938(GBP1);ncbi_100153137(GBP2);ncbi_396613(CCL5);ncbi_100170124(PMAP-36);…	K04519+K04734+K04441+K03462+K14216+K20910+K02580+K04693+K09447+K04725+K01363+K01165+K04729+K10160+K07210+K11219+K20899+K20897+K12499+K13916+K12654+K08336+K12653+K05131+K11864+K03671+K04403+K04079+K12800+K11859+K04612+K05842+K11220+K05130+K04448+K11221+K05862+K04079+K03156+K21421+K14624+K08009+K04570+K03671+K15041+K15040+K05220+K08847+K12799+K20909+K04960+K04440+K20909+K04394+K12792+K03443+K09849+…
Human Diseases	Cancers	Basal cell carcinoma	37	63	0.000473398	0.004235	ko05217	ncbi_733669(GADD45A);ncbi_100170126(LEF1);ncbi_100327037(WNT4);ncbi_100152997(GADD45G);ncbi_100337669(FZD2);ncbi_100157103(BMP2);ncbi_100517932(APC);ncbi_100579172(APC2);ncbi_100520490(GLI1);ncbi_100520334(GLI2);ncbi_100157360(FZD6);ncbi_397276(TP53);ncbi_397543(BAK1);ncbi_100153922(TCF7L2);ncbi_100513655(WNT8B);ncbi_100520560(WNT2B);ncbi_100525059(HHIP);ncbi_100153445(WNT7A);ncbi_100515110(SMO);…	K04402+K04492+K00408+K04402+K02235+K21283+K02085+K02085+K16797+K16798+K02376+K04451+K14021+K04491+K00714+K00182+K06231+K00572+K06226+K01558+K02353+K00714+K06225+K04402+K02354+K00444+K02375+K02432+K02842+K04385+K01064+K06229+K00445+K06230+K02620+K18806+K02432
Human Diseases	Cancers	Breast cancer	74	145	0.000538526	0.00462425	ko05224	ncbi_733669(GADD45A);ncbi_100144492(CDK4);ncbi_100144522(NOTCH4);ncbi_100170126(LEF1);ncbi_100156264(PTEN);ncbi_100233191(MAP2K1);ncbi_100126861(AKT1);ncbi_100302504(FGF21);ncbi_396805(PGR);ncbi_100327037(WNT4);ncbi_100152997(GADD45G);ncbi_100499567(HES1);ncbi_100337669(FZD2);ncbi_100517932(APC);ncbi_100579172(APC2);ncbi_100152404(HEY2);ncbi_100127478(AKT2);ncbi_100516641(ERBB2);ncbi_100157360(FZ…	K04402+K02089+K20996+K04492+K01110+K04368+K04456+K22429+K08556+K00408+K04402+K06054+K02235+K02085+K02085+K09091+K04456+K05083+K02376+K04451+K04448+K04361+K05087+K08550+K05459+K14021+K09091+K04491+K17449+K04688+K18496+K00714+K00182+K00922+K07203+K04688+K00572+K01558+K06051+K02353+K10605+K00714+K04365+K04402+K02354+K00444+K04362+K02375+K02649+K06052+K02432+K06051+K02842+K02649+K04385+K01064+K00922+…
Environmental Information Processing	Signal transduction	VEGF signaling pathway	33	55	0.000556005	0.00462425	ko04370	ncbi_493184(HSPB1);ncbi_574062(MAPK12);ncbi_780428(CDC42);ncbi_100233191(MAP2K1);ncbi_100233192(MAPKAPK3);ncbi_100126861(AKT1);ncbi_100127478(AKT2);ncbi_397157(VEGFA);ncbi_397557(NOS3);ncbi_396603(PPP3CB);ncbi_100518131(PIK3CD);ncbi_397311(KDR);ncbi_100520687(PLA2G4A);ncbi_100521986(MAPKAPK2);ncbi_100518074(PRKCG);ncbi_100625117(PPP3R2);ncbi_100623707(PIK3R1);ncbi_100621675(RAC2);ncbi_100511937(L…	K04455+K04441+K04393+K04368+K04444+K04456+K04456+K05448+K13242+K04348+K00922+K05098+K16342+K04443+K19663+K06268+K02649+K07860+K02649+K02677+K00922+K01116+K02833+K02649+K17447+K19662+K06268+K04371+K05859+K04718+K16342+K16342+K16342
Organismal Systems	Development	Axon guidance	87	175	0.000558822	0.00462425	ko04360	ncbi_494460(CXCL12);ncbi_733599(NTN1);ncbi_733600(UNC5B);ncbi_780428(CDC42);ncbi_100144501(EFNA1);ncbi_397523(GNAI2);ncbi_100188979(EPHA4);ncbi_100327037(WNT4);ncbi_100533200(PRKCZ);ncbi_397394(CAMK2G);ncbi_100151886(DPYSL2);ncbi_100153200(SEMA3B);ncbi_396603(PPP3CB);ncbi_100154710(EFNA4);ncbi_100157825(SSH1);ncbi_100155631(FES);ncbi_106504157(SSH3);ncbi_100517028(EPHB4);ncbi_100518131(PIK3CD);nc…	K10031+K06843+K07521+K04393+K05462+K04630+K05105+K00408+K18952+K04515+K07528+K06840+K04348+K05462+K05766+K07527+K05766+K05113+K00922+K05109+K05106+K06724+K06753+K05102+K06226+K06550+K07530+K06842+K20013+K07829+K04969+K05112+K06268+K06845+K06225+K06842+K05111+K05462+K05103+K00444+K06521+K07520+K02649+K06821+K17334+K07532+K17388+K07293+K06765+K06093+K05462+K07860+K02649+K06840+K06840+K04237+K05746+…
Environmental Information Processing	Membrane transport	ABC transporters	29	47	0.000624693	0.00490695	ko02010	ncbi_733649(TAP1);ncbi_403154(CFTR);ncbi_733650(TAP2);ncbi_100626343(ABCD3);ncbi_396910(ABCB1);ncbi_397073(ABCG2);ncbi_100155346(ABCB9);ncbi_100157043(ABCB7);ncbi_100152503(ABCD4);ncbi_100513231(ABCC3);ncbi_100513626(ABCC5);ncbi_100518154(ABCB11);ncbi_100519529(ABCD1);ncbi_100127449(ABCC9);ncbi_100144586(ABCB4);ncbi_100152428(LOC100152428);ncbi_100520216(LOC100520216);ncbi_100738171(ABCB5);ncbi_1…	K05653+K05031+K05654+K05677+K05658+K05681+K05656+K05662+K05678+K05667+K05668+K05664+K05675+K05033+K05659+K05670+K05651+K05660+K05647+K05650+K05679+K05646+K05673+K05669+K05665+K05683+K05643+K05644+K05672
Human Diseases	Infectious diseases	Staphylococcus aureus infection	29	47	0.000624693	0.00490695	ko05150	ncbi_445461(C1QA);ncbi_445528(SLA-DMA);ncbi_397274(C1S);ncbi_613131(FCGR2B);ncbi_733681(ITGAL);ncbi_448981(C2);ncbi_100124383(CFB);ncbi_100125963(SELPLG);ncbi_100037921(SLA-DQB1);ncbi_100153386(SLA-DRB1);ncbi_100135040(SLA-DRA);ncbi_100135050(SLA-DMB);ncbi_100153387(SLA-DQA1);ncbi_445467(C4A);ncbi_100144539(FCAR);ncbi_100152125(MASP1);ncbi_100157996(SLA-DOA);ncbi_100048955(C5AR1);ncbi_100518846(C…	K03986+K06752+K01331+K12560+K05718+K01332+K01335+K06544+K06752+K06752+K06752+K06752+K06752+K03989+K06513+K03992+K06752+K04010+K03987+K03988+K06856+K06464+K03990+K06463+K01334+K04279+K04009+K01330+K10785
Environmental Information Processing	Signal transduction	Ras signaling pathway	109	227	0.000637459	0.00490695	ko04014	ncbi_751869(NFKB1);ncbi_780425(ARF6);ncbi_780428(CDC42);ncbi_100127355(IKBKG);ncbi_100144501(EFNA1);ncbi_100144493(NTF3);ncbi_100233191(MAP2K1);ncbi_100270820(GNG12);ncbi_100126861(AKT1);ncbi_100302363(ETS1);ncbi_100302504(FGF21);ncbi_100151794(RGL2);ncbi_100154522(GNB3);ncbi_100511085(NTF4);ncbi_100513084(CSF1);ncbi_100519446(PLD1);ncbi_100512662(PLA2G2D);ncbi_100127478(AKT2);ncbi_100627123(PDGF…	K02580+K07941+K04393+K07210+K05462+K04356+K04368+K04347+K04456+K02678+K22429+K17636+K07825+K12457+K05453+K01115+K01047+K04456+K04363+K05466+K13769+K04361+K05448+K04163+K05087+K08774+K05459+K05461+K04570+K04539+K16859+K05462+K03176+K17449+K16858+K05095+K18496+K05090+K16343+K00922+K17631+K05098+K04440+K16342+K12358+K12362+K07829+K19663+K08019+K05462+K07362+K09254+K05103+K04546+K05092+K14958+K04362+…
Human Diseases	Endocrine and metabolic diseases	Insulin resistance	57	108	0.000795553	0.00598472	ko04931	ncbi_406188(NFKBIA);ncbi_399528(CPT1B);ncbi_664652(OGT);ncbi_733702(CD36);ncbi_751869(NFKB1);ncbi_100037269(SLC27A1);ncbi_397553(NR1H3);ncbi_396667(PTPN1);ncbi_493186(SOCS3);ncbi_396754(SLC2A4);ncbi_100156264(PTEN);ncbi_100126861(AKT1);ncbi_397209(GFPT1);ncbi_574064(GYS1);ncbi_100533200(PRKCZ);ncbi_100154993(ACACB);ncbi_100523972(RPS6KA1);ncbi_100512686(IRS1);ncbi_100127478(AKT2);ncbi_494011(SLC2…	K04734+K19523+K09667+K06259+K02580+K08745+K08536+K05696+K04696+K07191+K01110+K04456+K00820+K00693+K18952+K01946+K04373+K16172+K04456+K08746+K03156+K13242+K04688+K09048+K09048+K00820+K09113+K00922+K07203+K04440+K01084+K04688+K09048+K04373+K07200+K07189+K02649+K06068+K09047+K04373+K07293+K08745+K08772+K02649+K17902+K07187+K00922+K09113+K00688+K02649+K04527+K08749+K17962+K19662+K18050+K08748+K07293
Organismal Systems	Development	Osteoclast differentiation	64	124	0.000852892	0.0062735	ko04380	ncbi_414912(SPI1);ncbi_396565(IL1B2);ncbi_406188(NFKBIA);ncbi_494566(SIRPA);ncbi_574062(MAPK12);ncbi_613131(FCGR2B);ncbi_414902(MITF);ncbi_751869(NFKB1);ncbi_780415(IRF9);ncbi_100126864(IFNGR2);ncbi_100127355(IKBKG);ncbi_100134857(NCF1);ncbi_397363(TYK2);ncbi_100142665(NCF2);ncbi_493186(SOCS3);ncbi_100233188(LCK);ncbi_100233191(MAP2K1);ncbi_100126861(AKT1);ncbi_100152238(IFNGR1);ncbi_100307052(SO…	K09438+K04519+K04734+K06551+K04441+K12560+K09455+K02580+K04693+K05133+K07210+K08011+K11219+K08010+K04696+K05856+K04368+K04456+K05132+K04694+K05131+K07370+K04403+K05453+K04456+K11220+K05130+K04448+K11221+K06493+K13375+K03156+K07992+K14379+K08009+K08530+K06463+K08012+K04348+K05090+K00922+K07364+K04440+K06268+K06551+K05147+K02649+K09028+K04433+K06551+K05869+K04386+K02649+K13376+K00922+K04388+K04469+…
Environmental Information Processing	Signal transduction	NF-kappa B signaling pathway	51	95	0.000887893	0.0063109	ko04064	ncbi_414381(CFLAR);ncbi_396565(IL1B2);ncbi_406188(NFKBIA);ncbi_448797(CCL21);ncbi_494460(CXCL12);ncbi_751869(NFKB1);ncbi_100037300(XIAP);ncbi_396646(MYD88);ncbi_100125555(LY96);ncbi_399541(TLR4);ncbi_100127355(IKBKG);ncbi_100233188(LCK);ncbi_397211(CSNK2B);ncbi_100155581(LTB);ncbi_100627308(BTK);ncbi_100153785(TAB1);ncbi_100519468(TNFSF14);ncbi_100622156(TNFAIP3);ncbi_100623776(TICAM1);ncbi_39672…	K04724+K04519+K04734+K16062+K10031+K02580+K04725+K04729+K05400+K10160+K07210+K05856+K03115+K03157+K07370+K04403+K05477+K11859+K05842+K12646+K06856+K06527+K01348+K03156+K03160+K04570+K05468+K05403+K09849+K05147+K10652+K07362+K16072+K03174+K04386+K20913+K03172+K04469+K01116+K07367+K19662+K07360+K05854+K05151+K05859+K03171+K09253+K02161+K10798+K10798+K10785
Human Diseases	Cancers	Gastric cancer	74	147	0.00089611	0.0063109	ko05226	ncbi_733669(GADD45A);ncbi_100170126(LEF1);ncbi_445465(RXRG);ncbi_100233191(MAP2K1);ncbi_100126861(AKT1);ncbi_100048953(CDH1);ncbi_100302504(FGF21);ncbi_100327037(WNT4);ncbi_100337665(MLH1);ncbi_100152997(GADD45G);ncbi_100154580(REG4);ncbi_100337669(FZD2);ncbi_100517932(APC);ncbi_100579172(APC2);ncbi_100512048(CCNE2);ncbi_100155304(SMAD2);ncbi_100127478(AKT2);ncbi_396910(ABCB1);ncbi_100516641(ERBB…	K04402+K04492+K08526+K04368+K04456+K05689+K22429+K00408+K08734+K04402+K22244+K02235+K02085+K02085+K06626+K04500+K04456+K05658+K05083+K02376+K04451+K04361+K13375+K04501+K04500+K13377+K06624+K10056+K06811+K14021+K04491+K17449+K04688+K18496+K00714+K00182+K00922+K07203+K04688+K00572+K01558+K02353+K00714+K06626+K04365+K04402+K02354+K08528+K00444+K02375+K02649+K02432+K02842+K02649+K13376+K04385+K01064+…
Human Diseases	Infectious diseases	Amoebiasis	50	93	0.000950711	0.00643335	ko05146	ncbi_396565(IL1B2);ncbi_493184(HSPB1);ncbi_654405(GNAQ);ncbi_751869(NFKB1);ncbi_100048958(GNA14);ncbi_100126851(SERPINB9);ncbi_399541(TLR4);ncbi_100049657(GNAS);ncbi_396859(NOS2);ncbi_100152001(COL3A1);ncbi_100628112(IL1R2);ncbi_100626716(COL1A2);ncbi_100514785(LAMC1);ncbi_396623(TLR2);ncbi_396781(LOC396781);ncbi_396943(ITGB2);ncbi_397078(TGFB1);ncbi_397086(TNF);ncbi_397115(ARG1);ncbi_397400(TGFB…	K04519+K04455+K04634+K02580+K04636+K13963+K10160+K04632+K13241+K19720+K04387+K06236+K05635+K10159+K06856+K06464+K13375+K03156+K01476+K13377+K05699+K00922+K05636+K05717+K06247+K19663+K07898+K04633+K13963+K02649+K05858+K04386+K02649+K13376+K06237+K06237+K02677+K06236+K00922+K06243+K06237+K05858+K08041+K10955+K05858+K02649+K05637+K19662+K05637+K05858
Environmental Information Processing	Signaling molecules and interaction	ECM-receptor interaction	45	82	0.000952369	0.00643335	ko04512	ncbi_733702(CD36);ncbi_397285(ITGAV);ncbi_100216312(GP9);ncbi_100519770(SDC1);ncbi_100626716(COL1A2);ncbi_397483(ITGA2);ncbi_492313(THBS1);ncbi_399543(VWF);ncbi_100134977(ITGB5);ncbi_100514785(LAMC1);ncbi_397063(ITGB3);ncbi_397087(SPP1);ncbi_397192(VTN);ncbi_100155091(ITGA5);ncbi_100157784(SV2B);ncbi_396554(COMP);ncbi_396707(LAMB1);ncbi_100521477(ITGA4);ncbi_397620(FN1);ncbi_100157958(LAMC3);ncbi…	K06259+K06487+K06263+K06257+K06236+K06481+K16857+K03900+K06588+K05635+K06493+K06250+K06251+K06484+K06258+K04659+K05636+K06483+K05717+K06247+K08131+K06256+K06248+K06238+K04659+K04659+K06237+K06237+K06236+K06261+K06265+K06243+K06238+K06238+K06585+K06237+K06238+K06485+K08131+K06238+K05637+K04659+K06255+K05637+K06587
Cellular Processes	Cell growth and death	Necroptosis	76	152	0.000987832	0.00644559	ko04217	ncbi_414381(CFLAR);ncbi_396565(IL1B2);ncbi_406191(TNFSF10);ncbi_780415(IRF9);ncbi_100037300(XIAP);ncbi_100037937(TLR3);ncbi_397393(CAPN2);ncbi_100126864(IFNGR2);ncbi_399541(TLR4);ncbi_397363(TYK2);ncbi_100141311(H2AFZ);ncbi_100144524(ZBP1);ncbi_100152238(IFNGR1);ncbi_100415811(SPATA2L);ncbi_397261(STAT4);ncbi_100153518(STAT6);ncbi_100533555(IFNAR2);ncbi_397035(FTL);ncbi_396742(HSP90AB1);ncbi_1001…	K04724+K04519+K04721+K04693+K04725+K05401+K03853+K05133+K10160+K11219+K11251+K12965+K05132+K17595+K11222+K11225+K05131+K13625+K04079+K00261+K11251+K12800+K11859+K12967+K04727+K05842+K01367+K11220+K05130+K04390+K11221+K01915+K00460+K05862+K04079+K03156+K21421+K04447+K11224+K04515+K11223+K16195+K15041+K15040+K05863+K11251+K08847+K11218+K12799+K05863+K04440+K11251+K16342+K10798+K11251+K08849+K09849+…
Organismal Systems	Immune system	Natural killer cell mediated cytotoxicity	58	111	0.000993126	0.00644559	ko04650	ncbi_397406(FCER1G);ncbi_414387(ICAM2);ncbi_406191(TNFSF10);ncbi_733681(ITGAL);ncbi_100037288(SLA-3);ncbi_100126864(IFNGR2);ncbi_100135031(SLA-2);ncbi_100135036(SLA-8);ncbi_100135037(SLA-6);ncbi_100233188(LCK);ncbi_100233191(MAP2K1);ncbi_100152238(IFNGR1);ncbi_100533555(IFNAR2);ncbi_100511130(CD48);ncbi_100519821(VAV1);ncbi_396650(SLA-7);ncbi_396658(IFNAR1);ncbi_396781(LOC396781);ncbi_396826(FAS)…	K07983+K06523+K04721+K05718+K06751+K05133+K06751+K06751+K06751+K05856+K04368+K05132+K05131+K06479+K05730+K06751+K05130+K06856+K04390+K06464+K03156+K07988+K06453+K07992+K06463+K04348+K17449+K00922+K07985+K05697+K19663+K06268+K07818+K04365+K05730+K07362+K07984+K04722+K02649+K07293+K07860+K02649+K02677+K00922+K17448+K07361+K01116+K02833+K02649+K17447+K19662+K07360+K06268+K04371+K05730+K05859+K07293+…
Cellular Processes	Cell growth and death	Apoptosis	69	137	0.00129423	0.00802374	ko04210	ncbi_414381(CFLAR);ncbi_406188(NFKBIA);ncbi_406191(TNFSF10);ncbi_494568(CTSD);ncbi_733669(GADD45A);ncbi_751869(NFKB1);ncbi_100037300(XIAP);ncbi_100037961(CTSB);ncbi_397393(CAPN2);ncbi_100126859(LMNA);ncbi_100127355(IKBKG);ncbi_100141405(CTSZ);ncbi_100233191(MAP2K1);ncbi_100240743(DDIT3);ncbi_100126861(AKT1);ncbi_100152997(GADD45G);ncbi_100155744(DIABLO);ncbi_100127478(AKT2);ncbi_100524062(AIFM1);…	K04724+K04734+K04721+K01379+K04402+K02580+K04725+K01363+K03853+K12641+K07210+K08568+K04368+K04452+K04456+K04402+K10522+K04456+K04727+K01367+K04451+K04390+K04448+K01366+K03156+K08731+K10131+K04570+K04738+K14021+K03176+K01173+K08569+K07611+K08860+K07374+K10132+K00922+K04960+K04440+K01275+K01365+K16943+K07374+K07611+K10798+K02512+K07818+K04402+K02186+K06114+K02308+K08852+K04722+K02649+K07374+K02649+…
Human Diseases	Cancers	MicroRNAs in cancer	69	137	0.00129423	0.00802374	ko05206	ncbi_445512(HMOX1);ncbi_494457(RDX);ncbi_751869(NFKB1);ncbi_100037301(DNMT3A);ncbi_100037999(TPM1);ncbi_100144474(CDC25C);ncbi_100144522(NOTCH4);ncbi_100156264(PTEN);ncbi_100233191(MAP2K1);ncbi_100337657(ZFPM2);ncbi_100307052(SOCS1);ncbi_100517932(APC);ncbi_100579172(APC2);ncbi_100512048(CCNE2);ncbi_100625497(EZH2);ncbi_100512686(IRS1);ncbi_492313(THBS1);ncbi_396910(ABCB1);ncbi_100516641(ERBB2);n…	K00510+K05762+K02580+K17398+K10373+K05867+K20996+K01110+K04368+K17442+K04694+K02085+K02085+K06626+K11430+K16172+K16857+K05658+K05083+K04363+K04451+K01348+K06493+K04361+K05448+K10151+K06624+K06484+K07996+K16865+K17383+K14021+K17449+K16866+K07203+K19663+K15379+K10605+K17391+K06256+K06626+K08670+K07606+K10149+K04359+K08007+K17387+K13376+K07187+K02677+K12035+K09295+K01116+K06645+K02833+K20995+K05089+…
Human Diseases	Cancers	Pancreatic cancer	40	72	0.00130901	0.00802374	ko05212	ncbi_733669(GADD45A);ncbi_751869(NFKB1);ncbi_780428(CDC42);ncbi_100127355(IKBKG);ncbi_100144492(CDK4);ncbi_100233191(MAP2K1);ncbi_100126861(AKT1);ncbi_100152997(GADD45G);ncbi_100155304(SMAD2);ncbi_100127478(AKT2);ncbi_100516641(ERBB2);ncbi_396655(STAT1);ncbi_397276(TP53);ncbi_397070(EGFR);ncbi_397078(TGFB1);ncbi_397142(SMAD4);ncbi_397157(VEGFA);ncbi_397260(SMAD3);ncbi_397400(TGFB3);ncbi_397484(TG…	K04402+K02580+K04393+K07210+K02089+K04368+K04456+K04402+K04500+K04456+K05083+K11220+K04451+K04361+K13375+K04501+K05448+K04500+K13377+K08774+K04570+K14021+K04688+K00922+K07203+K04440+K04688+K04365+K04402+K02649+K05729+K07860+K02649+K13376+K00922+K08732+K04388+K02649+K04371+K06620
Organismal Systems	Immune system	B cell receptor signaling pathway	39	70	0.00139286	0.0083825	ko04662	ncbi_406188(NFKBIA);ncbi_613131(FCGR2B);ncbi_751869(NFKB1);ncbi_780427(CD81);ncbi_100127355(IKBKG);ncbi_100233191(MAP2K1);ncbi_100126861(AKT1);ncbi_100627308(BTK);ncbi_100155165(PIK3AP1);ncbi_100127478(AKT2);ncbi_100519821(VAV1);ncbi_396781(LOC396781);ncbi_396913(JUN);ncbi_397669(CD19);ncbi_396603(PPP3CB);ncbi_100519082(LOC100519082);ncbi_100518131(PIK3CD);ncbi_100511446(RASGRP3);ncbi_100171389(P…	K04734+K12560+K02580+K06508+K07210+K04368+K04456+K07370+K12230+K04456+K05730+K06856+K04448+K06465+K04348+K19831+K00922+K12362+K05697+K06268+K05730+K02649+K12229+K07860+K02649+K04012+K00922+K03084+K02833+K02649+K07367+K19662+K06268+K04371+K05854+K05730+K05859+K06467+K05872
Organismal Systems	Digestive system	Bile secretion	38	68	0.00148117	0.00869004	ko04976	ncbi_397458(SLC9A1);ncbi_503546(SLC4A4);ncbi_641359(SULT2A1);ncbi_403154(CFTR);ncbi_100127152(AQP8);ncbi_100127153(AQP9);ncbi_100049657(GNAS);ncbi_396828(ATP1A2);ncbi_100329126(ATP1A3);ncbi_396801(LDLR);ncbi_100154209(NCEH1);ncbi_397534(SLCO1A2);ncbi_100153960(NR1H4);ncbi_396910(ABCB1);ncbi_397049(SLC22A1);ncbi_397018(SCARB1);ncbi_397073(ABCG2);ncbi_397639(EPHX1);ncbi_407773(AQP1);ncbi_100152067(…	K05742+K13575+K11822+K05031+K09869+K09877+K04632+K01539+K01539+K12473+K14349+K03460+K08537+K05658+K08198+K13885+K05681+K01253+K09864+K08044+K14341+K18245+K00659+K08563+K05667+K05664+K05659+K08524+K00659+K08041+K05673+K04943+K05683+K08048+K01539+K08046+K08047+K08748
Human Diseases	Substance dependence	Morphine addiction	48	90	0.00149647	0.00869004	ko05032	ncbi_606743(ADORA1);ncbi_397523(GNAI2);ncbi_396825(PDE4A);ncbi_100037941(PDE4B);ncbi_100049657(GNAS);ncbi_100270820(GNG12);ncbi_100154522(GNB3);ncbi_396555(PDE3A);ncbi_397448(KCNJ5);ncbi_100156449(GRK3);ncbi_100157949(GNB5);ncbi_100152067(ADCY4);ncbi_100152937(GRK5);ncbi_100152828(KCNJ9);ncbi_100517042(GABRG1);ncbi_100521141(ARRB1);ncbi_100525792(GABRP);ncbi_100516706(GABRA1);ncbi_100516716(GABRE…	K04265+K04630+K13293+K13293+K04632+K04347+K07825+K19021+K04999+K00910+K04539+K08044+K08291+K05002+K05186+K04439+K05189+K05175+K05185+K19663+K18283+K05181+K08291+K05175+K04546+K04540+K18437+K02677+K04439+K04538+K18438+K13755+K13298+K08041+K13755+K05175+K04849+K13293+K04543+K08291+K19662+K08048+K18436+K08046+K08047+K04534+K05181+K07826
Organismal Systems	Endocrine system	Ovarian Steroidogenesis	28	47	0.00167714	0.00955588	ko04913	ncbi_733634(AKR1C1);ncbi_100049657(GNAS);ncbi_100312973(HSD17B2);ncbi_396801(LDLR);ncbi_396597(STAR);ncbi_397018(SCARB1);ncbi_397153(LHB);ncbi_397350(IGF1R);ncbi_397491(IGF1);ncbi_397679(FSHR);ncbi_403329(CYP11A1);ncbi_403330(CYP17A1);ncbi_403332(CYP19A2);ncbi_407247(LHCGR);ncbi_100152067(ADCY4);ncbi_100524940(LOC100524940);ncbi_100520687(PLA2G4A);ncbi_100156205(ALOX5);ncbi_100624934(ADCY1);ncbi_…	K04119+K04632+K13368+K12473+K16931+K13885+K08521+K05087+K05459+K04247+K00498+K00512+K07434+K04248+K08044+K07418+K16342+K00461+K08041+K04527+K07410+K08048+K08046+K08047+K07418+K16342+K16342+K16342
Human Diseases	Infectious diseases	Herpes simplex infection	84	173	0.00170331	0.00955588	ko05168	ncbi_397247(NECTIN1);ncbi_445528(SLA-DMA);ncbi_396565(IL1B2);ncbi_406188(NFKBIA);ncbi_595128(OAS2);ncbi_733649(TAP1);ncbi_751869(NFKB1);ncbi_780415(IRF9);ncbi_100037288(SLA-3);ncbi_100037289(IRF7);ncbi_100037937(TLR3);ncbi_100048946(RNASEL);ncbi_396646(MYD88);ncbi_100101927(IFIH1);ncbi_100126864(IFNGR2);ncbi_100127355(IKBKG);ncbi_100037921(SLA-DQB1);ncbi_100153386(SLA-DRB1);ncbi_100135031(SLA-2);…	K06081+K06752+K04519+K04734+K14216+K05653+K02580+K04693+K06751+K09447+K05401+K01165+K04729+K12647+K05133+K07210+K06752+K06752+K06751+K06751+K06751+K06752+K06752+K06752+K11219+K04696+K12499+K11838+K15409+K03115+K03875+K05132+K06752+K05131+K05654+K14284+K03127+K04403+K14217+K05477+K05842+K10159+K06751+K11220+K05130+K06505+K12646+K04451+K04390+K04448+K11221+K10161+K03990+K03156+K04447+K14624+K16195+…
Organismal Systems	Endocrine system	Cortisol synthesis and secretion	35	62	0.00177344	0.00968058	ko04927	ncbi_654405(GNAQ);ncbi_100049657(GNAS);ncbi_396801(LDLR);ncbi_100154209(NCEH1);ncbi_100737895(KCNK3);ncbi_100627197(KCNK2);ncbi_396597(STAR);ncbi_396863(POMC);ncbi_397018(SCARB1);ncbi_397368(NR5A1);ncbi_397680(NR0B1);ncbi_403329(CYP11A1);ncbi_403330(CYP17A1);ncbi_100152067(ADCY4);ncbi_100154639(PBX1);ncbi_100516663(CREB3L1);ncbi_100522979(CREB3L3);ncbi_100155015(ITPR3);ncbi_100511102(CACNA1D);ncb…	K04634+K04632+K12473+K14349+K04914+K04913+K16931+K05228+K13885+K08560+K08562+K00498+K00512+K08044+K09355+K09048+K09048+K04960+K04851+K04166+K09048+K05858+K09047+K18437+K04854+K22398+K05858+K08041+K05858+K08048+K08046+K04856+K08047+K05858+K04465
Metabolism	Glycan biosynthesis and metabolism	Other types of O-glycan biosynthesis	16	23	0.00178404	0.00968058	ko00514	ncbi_664652(OGT);ncbi_100155485(EOGT);ncbi_396619(ST3GAL3);ncbi_100155173(POMT2);ncbi_100525803(POMT1);ncbi_100517457(COLGALT1);ncbi_100512775(ST6GAL2);ncbi_100511655(B4GALT1);ncbi_100511227(GXYLT2);ncbi_100514465(LOC100514465);ncbi_110255925(RFNG);ncbi_100302026(ST6GAL1);ncbi_100524978(LFNG);ncbi_100624420(PLOD3);ncbi_102161832(MFNG);ncbi_100736821(B4GALT2)	K09667+K18134+K00781+K00728+K00728+K11703+K00779+K07966+K13676+K07968+K05948+K00778+K05948+K13646+K05948+K07967
Cellular Processes	Cell growth and death	Cellular senescence	76	155	0.00197971	0.0104601	ko04218	ncbi_574062(MAPK12);ncbi_733669(GADD45A);ncbi_751869(NFKB1);ncbi_780426(CCND3);ncbi_100037288(SLA-3);ncbi_397393(CAPN2);ncbi_100135031(SLA-2);ncbi_100135036(SLA-8);ncbi_100135037(SLA-6);ncbi_100135668(CCNB2);ncbi_100144492(CDK4);ncbi_100126845(TRPV4);ncbi_100192447(CHEK2);ncbi_100156264(PTEN);ncbi_100233191(MAP2K1);ncbi_100126861(AKT1);ncbi_100302363(ETS1);ncbi_397662(CCNB1);ncbi_100152997(GADD45…	K04441+K04402+K02580+K10152+K06751+K03853+K06751+K06751+K06751+K21770+K02089+K04973+K06641+K01110+K04368+K04456+K02678+K05868+K04402+K21774+K06626+K07205+K04500+K04456+K01367+K06751+K04451+K03982+K05862+K13375+K10151+K04500+K13377+K09183+K15041+K15040+K05863+K04348+K18753+K00922+K07203+K04960+K05863+K04443+K04851+K02830+K07829+K06268+K06626+K04402+K21771+K09406+K06627+K10995+K02649+K17334+K04433+…
Organismal Systems	Nervous system	Long-term depression	33	58	0.0019909	0.0104601	ko04730	ncbi_444999(GUCY1B3);ncbi_553100(GUCY1A3);ncbi_654405(GNAQ);ncbi_100127468(CRH);ncbi_397523(GNAI2);ncbi_100049657(GNAS);ncbi_100233191(MAP2K1);ncbi_397350(IGF1R);ncbi_397491(IGF1);ncbi_100155015(ITPR3);ncbi_100512796(PRKG2);ncbi_100522091(GUCY1A2);ncbi_100520687(PLA2G4A);ncbi_100518074(PRKCG);ncbi_100622950(GRIA2);ncbi_100514612(BRAF);ncbi_100625610(GRM1);ncbi_100516581(PLCB4);ncbi_100625149(LOC1…	K12319+K12318+K04634+K05256+K04630+K04632+K04368+K05087+K05459+K04960+K19477+K12318+K16342+K19663+K05198+K04365+K04603+K05858+K12319+K02677+K13240+K05858+K08067+K02833+K05858+K19662+K04371+K05854+K04534+K16342+K16342+K16342+K05858
Human Diseases	Drug resistance	Endocrine resistance	48	91	0.00203081	0.0105031	ko01522	ncbi_574062(MAPK12);ncbi_100144492(CDK4);ncbi_100144522(NOTCH4);ncbi_100049657(GNAS);ncbi_100233191(MAP2K1);ncbi_100126861(AKT1);ncbi_100127478(AKT2);ncbi_100516641(ERBB2);ncbi_397276(TP53);ncbi_396913(JUN);ncbi_397070(EGFR);ncbi_397350(IGF1R);ncbi_397391(MMP2);ncbi_397435(ESR1);ncbi_397491(IGF1);ncbi_397584(CDKN1B);ncbi_100152067(ADCY4);ncbi_100526147(SHC4);ncbi_100512153(RPS6KB2);ncbi_100521003…	K04441+K02089+K20996+K04632+K04368+K04456+K04456+K05083+K04451+K04448+K04361+K05087+K01398+K08550+K05459+K06624+K08044+K17449+K04688+K04246+K00922+K07203+K04440+K04688+K05664+K06051+K15144+K04365+K02649+K06052+K06051+K02649+K00922+K17448+K08041+K21635+K02833+K02649+K20995+K17447+K04371+K08048+K20994+K18452+K08046+K08047+K06620+K02161
Environmental Information Processing	Signal transduction	FoxO signaling pathway	65	130	0.0022228	0.0113192	ko04068	ncbi_406191(TNFSF10);ncbi_574062(MAPK12);ncbi_733657(FBXO32);ncbi_733669(GADD45A);ncbi_100135668(CCNB2);ncbi_396754(SLC2A4);ncbi_100174959(KLF2);ncbi_100190899(USP7);ncbi_100156264(PTEN);ncbi_100233191(MAP2K1);ncbi_100271930(IL7R);ncbi_100126861(AKT1);ncbi_397662(CCNB1);ncbi_100329128(SKP2);ncbi_100152997(GADD45G);ncbi_100462745(ATG12);ncbi_100512686(IRS1);ncbi_100155304(SMAD2);ncbi_100127478(AKT…	K04721+K04441+K10305+K04402+K21770+K07191+K17845+K11838+K01110+K04368+K05072+K04456+K05868+K03875+K04402+K08336+K16172+K04500+K04456+K04361+K13375+K04501+K10151+K04564+K04500+K05087+K13377+K05459+K03781+K06624+K15010+K08960+K00922+K08862+K10146+K04440+K01084+K08861+K12358+K15464+K07200+K04365+K04402+K06623+K11431+K21771+K04603+K08863+K02649+K02649+K13376+K07187+K00922+K04388+K10305+K17446+K02833+…
Human Diseases	Cancers	Glioma	37	67	0.0022614	0.0113413	ko05214	ncbi_733669(GADD45A);ncbi_100144492(CDK4);ncbi_100156264(PTEN);ncbi_100233191(MAP2K1);ncbi_100126861(AKT1);ncbi_100152997(GADD45G);ncbi_100127478(AKT2);ncbi_100627123(PDGFRA);ncbi_397276(TP53);ncbi_397070(EGFR);ncbi_397350(IGF1R);ncbi_397394(CAMK2G);ncbi_397484(TGFA);ncbi_397491(IGF1);ncbi_397543(BAK1);ncbi_100526147(SHC4);ncbi_100518131(PIK3CD);ncbi_100127359(MTOR);ncbi_100518074(PRKCG);ncbi_100…	K04402+K02089+K01110+K04368+K04456+K04402+K04456+K04363+K04451+K04361+K05087+K04515+K08774+K05459+K14021+K17449+K00922+K07203+K19663+K04365+K04402+K02649+K04359+K02649+K02677+K00922+K17448+K01116+K04515+K02833+K02649+K17447+K05089+K19662+K04371+K05859+K06620
Human Diseases	Cancers	Choline metabolism in cancer	50	96	0.00235551	0.0116369	ko05231	ncbi_100233191(MAP2K1);ncbi_100126861(AKT1);ncbi_100627508(EIF4EBP1);ncbi_100519446(PLD1);ncbi_100127478(AKT2);ncbi_100627123(PDGFRA);ncbi_397049(SLC22A1);ncbi_396913(JUN);ncbi_397070(EGFR);ncbi_397097(DGKA);ncbi_100152643(PCYT1B);ncbi_100142677(SLC22A3);ncbi_100512153(RPS6KB2);ncbi_100524730(SLC44A2);ncbi_100518131(PIK3CD);ncbi_100127359(MTOR);ncbi_100512419(PLPP3);ncbi_100521736(MAPK10);ncbi_10…	K04368+K04456+K07205+K01115+K04456+K04363+K08198+K04448+K04361+K00901+K00968+K08200+K04688+K15377+K00922+K07203+K01080+K04440+K16342+K04688+K01080+K19663+K06515+K02649+K04359+K00901+K14387+K15377+K07860+K00994+K02649+K02677+K00922+K00901+K08732+K01116+K00901+K05747+K02833+K02649+K05089+K19662+K04371+K06128+K16342+K16342+K16342+K00901+K05450+K00901
Organismal Systems	Digestive system	Salivary secretion	41	76	0.00243038	0.0116621	ko04970	ncbi_397458(SLC9A1);ncbi_444999(GUCY1B3);ncbi_553100(GUCY1A3);ncbi_654405(GNAQ);ncbi_733672(CST3);ncbi_751862(DMBT1);ncbi_100126278(AQP5);ncbi_100144478(CHRM3);ncbi_100170124(PMAP-36);ncbi_100049657(GNAS);ncbi_396828(ATP1A2);ncbi_100329126(ATP1A3);ncbi_100511702(CD38);ncbi_397434(KCNMA1);ncbi_397636(ATP2B1);ncbi_100157211(LYZ);ncbi_100152067(ADCY4);ncbi_100155015(ITPR3);ncbi_100512796(PRKG2);ncbi…	K05742+K12319+K12318+K04634+K13899+K13912+K09867+K04131+K13916+K04632+K01539+K01539+K01242+K04936+K05850+K13915+K08044+K04960+K19477+K12318+K19663+K18152+K05858+K12319+K02677+K12550+K05850+K13240+K05858+K08041+K04975+K05850+K05858+K13879+K19662+K08048+K01539+K08046+K08047+K05858+K01176
Organismal Systems	Nervous system	Cholinergic synapse	57	112	0.00243108	0.0116621	ko04725	ncbi_654405(GNAQ);ncbi_100144478(CHRM3);ncbi_397523(GNAI2);ncbi_100233191(MAP2K1);ncbi_100270820(GNG12);ncbi_100126861(AKT1);ncbi_100154522(GNB3);ncbi_100127478(AKT2);ncbi_396851(PIK3R5);ncbi_396979(PIK3CG);ncbi_397201(JAK2);ncbi_397394(CAMK2G);ncbi_100157949(GNB5);ncbi_100152067(ADCY4);ncbi_100516663(CREB3L1);ncbi_100522979(CREB3L3);ncbi_100518131(PIK3CD);ncbi_100526228(KCNQ4);ncbi_100155015(ITP…	K04634+K04131+K04630+K04368+K04347+K04456+K07825+K04456+K21290+K21289+K04447+K04515+K04539+K08044+K09048+K09048+K00922+K04929+K04960+K04851+K09048+K01049+K19663+K04546+K02649+K14636+K05858+K09047+K04540+K05869+K14387+K02649+K02677+K00922+K04538+K05858+K04927+K04806+K04515+K08041+K04849+K02833+K04926+K05858+K02649+K04543+K19662+K04371+K04928+K08048+K08046+K08047+K04534+K05858+K04809+K02161+K07826
Organismal Systems	Environmental adaptation	Circadian entrainment	49	94	0.00253297	0.0119773	ko04713	ncbi_444999(GUCY1B3);ncbi_553100(GUCY1A3);ncbi_654405(GNAQ);ncbi_397523(GNAI2);ncbi_100049657(GNAS);ncbi_100270820(GNG12);ncbi_100511793(ADCYAP1R1);ncbi_100157188(ADCY10);ncbi_100154522(GNB3);ncbi_397394(CAMK2G);ncbi_397448(KCNJ5);ncbi_100157949(GNB5);ncbi_100152067(ADCY4);ncbi_100152828(KCNJ9);ncbi_100155015(ITPR3);ncbi_100512796(PRKG2);ncbi_100524886(GRIA4);ncbi_100522091(GUCY1A2);ncbi_10051249…	K12319+K12318+K04634+K04630+K04632+K04347+K04587+K11265+K07825+K04515+K04999+K04539+K08044+K05002+K04960+K19477+K05200+K12318+K07843+K04851+K19663+K05198+K04546+K05858+K04540+K12319+K02677+K04854+K04538+K13240+K02633+K05858+K04515+K08041+K05858+K04543+K19662+K05209+K04371+K08048+K16513+K08046+K05210+K04856+K08047+K04534+K05858+K11265+K07826
Human Diseases	Immune diseases	Inflammatiory bowel disease (IBD)	35	63	0.00256929	0.011978	ko05321	ncbi_445528(SLA-DMA);ncbi_396565(IL1B2);ncbi_751869(NFKB1);ncbi_100126864(IFNGR2);ncbi_399541(TLR4);ncbi_100037921(SLA-DQB1);ncbi_100153386(SLA-DRB1);ncbi_100135040(SLA-DRA);ncbi_100135050(SLA-DMB);ncbi_100153387(SLA-DQA1);ncbi_444998(FOXP3);ncbi_100271900(IL12RB1);ncbi_100152238(IFNGR1);ncbi_100157996(SLA-DOA);ncbi_397261(STAT4);ncbi_100153518(STAT6);ncbi_100155304(SMAD2);ncbi_100518804(TBX21);n…	K06752+K04519+K02580+K05133+K10160+K06752+K06752+K06752+K06752+K06752+K10163+K05063+K05132+K06752+K11222+K11225+K04500+K10166+K10168+K10159+K11220+K04448+K13375+K03156+K05070+K05064+K05173+K04500+K13377+K05071+K08534+K05174+K13376+K09035+K10785
Organismal Systems	Immune system	Antigen processing and presentation	34	61	0.00273618	0.0125788	ko04612	ncbi_396627(CD8A);ncbi_445528(SLA-DMA);ncbi_733649(TAP1);ncbi_100037288(SLA-3);ncbi_100037961(CTSB);ncbi_100037921(SLA-DQB1);ncbi_100153386(SLA-DRB1);ncbi_100135031(SLA-2);ncbi_100135036(SLA-8);ncbi_100135037(SLA-6);ncbi_100135040(SLA-DRA);ncbi_100135050(SLA-DMB);ncbi_100153387(SLA-DQA1);ncbi_100144518(HSPA1L);ncbi_100157996(SLA-DOA);ncbi_733650(TAP2);ncbi_396742(HSP90AB1);ncbi_396636(CD8B);ncbi_…	K06458+K06752+K05653+K06751+K01363+K06752+K06752+K06751+K06751+K06751+K06752+K06752+K06752+K03283+K06752+K05654+K04079+K06459+K03283+K06751+K06505+K04079+K08055+K03156+K06697+K06696+K01369+K08061+K01365+K03283+K08058+K08063+K06751+K10785
Cellular Processes	Cellular community - eukaryotes	Signaling pathways regulating pluripotency of stem cells	68	138	0.00284916	0.0129188	ko04550	ncbi_448845(ACVR2B);ncbi_574062(MAPK12);ncbi_595111(KLF4);ncbi_654298(ID2);ncbi_100233191(MAP2K1);ncbi_100126861(AKT1);ncbi_397490(INHBB);ncbi_100327037(WNT4);ncbi_100337669(FZD2);ncbi_100517932(APC);ncbi_100579172(APC2);ncbi_100626978(ID3);ncbi_100522839(ID1);ncbi_100155304(SMAD2);ncbi_100127478(AKT2);ncbi_100157360(FZD6);ncbi_397016(SMAD1);ncbi_397093(INHBA);ncbi_397142(SMAD4);ncbi_397201(JAK2)…	K13596+K04441+K17846+K17693+K04368+K04456+K22687+K00408+K02235+K02085+K02085+K17694+K04680+K04500+K04456+K02376+K04676+K04667+K04501+K04447+K04500+K05087+K05459+K05419+K04675+K10177+K08553+K08026+K11218+K05095+K00714+K00182+K00922+K09222+K00572+K11489+K01558+K02353+K09222+K00714+K11421+K02354+K00444+K04362+K02375+K02649+K02432+K18498+K02842+K02649+K04385+K01064+K00922+K18499+K04666+K00445+K05058+…
Metabolism	Lipid metabolism	Glycerolipid metabolism	33	59	0.00291193	0.0129271	ko00561	ncbi_396816(AKR1B1);ncbi_100049704(PNPLA2);ncbi_100170768(AGPAT2);ncbi_100217396(LCLAT1);ncbi_100233171(AGPAT3);ncbi_100233189(LIPC);ncbi_100233193(MGLL);ncbi_100049690(PNPLA3);ncbi_100294675(DGAT2);ncbi_100312975(MOGAT2);ncbi_100157809(PNLIP);ncbi_100415928(GLA);ncbi_100155736(LIPG);ncbi_396924(AKR1A1);ncbi_397097(DGKA);ncbi_397118(DGAT1);ncbi_100152017(MBOAT1);ncbi_100520121(TKFC);ncbi_10051241…	K00011+K16816+K13509+K13513+K13523+K22283+K01054+K13534+K11160+K14457+K14073+K01189+K22284+K00002+K00901+K11155+K13517+K00863+K01080+K13506+K00864+K00128+K14458+K01080+K00128+K00629+K00901+K00629+K00901+K14076+K00901+K00901+K00901
Organismal Systems	Digestive system	Pancreatic secretion	47	90	0.0029291	0.0129271	ko04972	ncbi_397458(SLC9A1);ncbi_503546(SLC4A4);ncbi_654405(GNAQ);ncbi_403154(CFTR);ncbi_100144478(CHRM3);ncbi_100049657(GNAS);ncbi_396828(ATP1A2);ncbi_100329126(ATP1A3);ncbi_100157809(PNLIP);ncbi_100516962(ATP2A1);ncbi_100511702(CD38);ncbi_100512662(PLA2G2D);ncbi_396875(ATP2A2);ncbi_397197(CELA2A);ncbi_397284(CLCA1);ncbi_397434(KCNMA1);ncbi_397476(CPA1);ncbi_397636(ATP2B1);ncbi_100154771(RAB27B);ncbi_10…	K05742+K13575+K04634+K05031+K04131+K04632+K01539+K01539+K14073+K05853+K01242+K01047+K05853+K01346+K05027+K04936+K08779+K05850+K07886+K05030+K08044+K18245+K07884+K04960+K19663+K18152+K04194+K05858+K02677+K05853+K05850+K05858+K08041+K01298+K05850+K04926+K05858+K01047+K19662+K08048+K01539+K08046+K09632+K08047+K01047+K05858+K01176
Organismal Systems	Excretory system	Endocrine and other factor-regulated calcium reabsorption	25	42	0.00298398	0.012996	ko04961	ncbi_431673(KLK1);ncbi_654405(GNAQ);ncbi_396628(VDR);ncbi_100049657(GNAS);ncbi_396828(ATP1A2);ncbi_100329126(ATP1A3);ncbi_100620457(AP2B1);ncbi_100514408(AP2S1);ncbi_397435(ESR1);ncbi_100518074(PRKCG);ncbi_100622162(TRPV5);ncbi_110255240(BDKRB2);ncbi_100516581(PLCB4);ncbi_100622420(DNM3);ncbi_100519728(KL);ncbi_100187581(CLTA);ncbi_397184(PRKCA);ncbi_100152679(PLCB1);ncbi_100525148(PLCB3);ncbi_10…	K01325+K04634+K08539+K04632+K01539+K01539+K11825+K11827+K08550+K19663+K04974+K03916+K05858+K01528+K14756+K04644+K02677+K05858+K05858+K01528+K19662+K01539+K08046+K11824+K05858
Environmental Information Processing	Signal transduction	cGMP - PKG signaling pathway	78	162	0.00325081	0.0139742	ko04022	ncbi_444999(GUCY1B3);ncbi_553100(GUCY1A3);ncbi_606743(ADORA1);ncbi_414911(EDNRB);ncbi_654405(GNAQ);ncbi_733590(MEF2C);ncbi_397523(GNAI2);ncbi_100233191(MAP2K1);ncbi_100126861(AKT1);ncbi_396828(ATP1A2);ncbi_100329126(ATP1A3);ncbi_100516962(ATP2A1);ncbi_606753(ADORA3);ncbi_100512698(NPR2);ncbi_100157760(MYL9);ncbi_100512686(IRS1);ncbi_100127478(AKT2);ncbi_396555(PDE3A);ncbi_396851(PIK3R5);ncbi_3968…	K12319+K12318+K04265+K04198+K04634+K04454+K04630+K04368+K04456+K01539+K01539+K05853+K04268+K12324+K12755+K16172+K04456+K19021+K21290+K05853+K21289+K05862+K04936+K04197+K09183+K13242+K05850+K15041+K15040+K04138+K05863+K08044+K04348+K09565+K09048+K09048+K04960+K05863+K19477+K12318+K04851+K04166+K04937+K09048+K04969+K06268+K18283+K04378+K03916+K17334+K05858+K09047+K17388+K12319+K07187+K05853+K05850+…
Environmental Information Processing	Signal transduction	Apelin signaling pathway	66	134	0.00330327	0.0140177	ko04371	ncbi_397458(SLC9A1);ncbi_654405(GNAQ);ncbi_733576(BECN1);ncbi_733590(MEF2C);ncbi_397523(GNAI2);ncbi_397279(TFAM);ncbi_100174959(KLF2);ncbi_396859(NOS2);ncbi_100233191(MAP2K1);ncbi_100270820(GNG12);ncbi_100126861(AKT1);ncbi_100048953(CDH1);ncbi_733615(ACTA2);ncbi_100157188(ADCY10);ncbi_100154522(GNB3);ncbi_100155304(SMAD2);ncbi_100127478(AKT2);ncbi_100515755(MYL3);ncbi_396851(PIK3R5);ncbi_396945(S…	K05742+K04634+K08334+K04454+K04630+K11830+K17845+K13241+K04368+K04347+K04456+K05689+K12313+K11265+K07825+K04500+K04456+K12749+K21290+K03982+K21289+K06250+K01343+K04501+K04500+K13242+K07188+K04539+K08044+K04688+K09203+K07203+K04960+K04688+K04166+K07829+K05225+K07200+K04546+K06052+K05858+K04540+K05869+K11406+K07831+K04538+K13240+K05858+K08041+K04174+K02833+K05858+K20995+K04543+K04371+K18050+K05849+…
Organismal Systems	Nervous system	Serotonergic synapse	56	111	0.00338416	0.0141673	ko04726	ncbi_397431(HTR4);ncbi_414424(MAOA);ncbi_414909(MAOB);ncbi_654405(GNAQ);ncbi_397523(GNAI2);ncbi_100049657(GNAS);ncbi_100233191(MAP2K1);ncbi_100270820(GNG12);ncbi_100154522(GNB3);ncbi_100154950(SLC18A2);ncbi_396971(ALOX15);ncbi_397158(HTR7);ncbi_397309(HTR1D);ncbi_397448(KCNJ5);ncbi_397663(APP);ncbi_100157949(GNB5);ncbi_397541(PTGS1);ncbi_100152828(KCNJ9);ncbi_100511002(TPH1);ncbi_100524940(LOC100…	K04160+K00274+K00274+K04634+K04630+K04632+K04368+K04347+K07825+K08155+K00460+K04163+K04153+K04999+K04520+K04539+K00509+K05002+K00502+K07418+K04960+K16342+K04851+K19663+K04819+K05181+K04365+K04546+K04153+K05858+K04540+K04819+K01593+K02677+K05037+K04538+K00461+K05858+K04892+K04849+K02833+K05858+K04543+K04943+K19662+K04371+K00502+K08014+K07418+K04534+K16342+K16342+K16342+K05858+K05181+K07826
Human Diseases	Immune diseases	Primary immunodeficiency	21	34	0.00342412	0.0141673	ko05340	ncbi_396627(CD8A);ncbi_733597(ICOS);ncbi_733649(TAP1);ncbi_100127355(IKBKG);ncbi_100233188(LCK);ncbi_100271930(IL7R);ncbi_733650(TAP2);ncbi_100627308(BTK);ncbi_396636(CD8B);ncbi_396661(CD3D);ncbi_396781(LOC396781);ncbi_397156(IL2RG);ncbi_397395(CD40);ncbi_397455(CD3E);ncbi_397669(CD19);ncbi_100517711(RFX5);ncbi_100522631(PTPRC);ncbi_100155648(RFXAP);ncbi_100625920(ADA);ncbi_100739325(LOC100739325…	K06458+K06713+K05653+K07210+K05856+K05072+K05654+K07370+K06459+K06450+K06856+K05070+K03160+K06451+K06465+K08061+K06478+K08063+K01488+K07360+K05151
Metabolism	Glycan biosynthesis and metabolism	Mucin type O-glycan biosynthesis	19	30	0.00355296	0.0145189	ko00512	ncbi_100513992(GALNT16);ncbi_100153028(GALNT2);ncbi_100522653(B4GALT5);ncbi_100515515(GALNT11);ncbi_100515695(GALNTL5);ncbi_100511613(C1GALT1C1);ncbi_100621801(GALNT4);ncbi_106508649(GCNT1);ncbi_100738063(GALNT14);ncbi_100738545(GALNT1);ncbi_100519410(GALNT18);ncbi_100522112(GCNT3);ncbi_100518755(GALNTL6);ncbi_100156842(GALNT9);ncbi_100515629(GALNT3);ncbi_100627600(GALNT5);ncbi_100520836(GALNT6);…	K00710+K00710+K09905+K00710+K00710+K09653+K00710+K00727+K00710+K00710+K00710+K09662+K00710+K00710+K00710+K00710+K00710+K00710+K03368
Organismal Systems	Immune system	Fc epsilon RI signaling pathway	35	64	0.0036529	0.0147452	ko04664	ncbi_397406(FCER1G);ncbi_574062(MAPK12);ncbi_100233191(MAP2K1);ncbi_100126861(AKT1);ncbi_397392(ALOX5AP);ncbi_100627308(BTK);ncbi_100127478(AKT2);ncbi_100519821(VAV1);ncbi_396781(LOC396781);ncbi_397086(TNF);ncbi_397166(MS4A2);ncbi_100518131(PIK3CD);ncbi_100521736(MAPK10);ncbi_100520687(PLA2G4A);ncbi_100151931(VAV2);ncbi_100517816(LAT);ncbi_100623707(PIK3R1);ncbi_100625946(MAP2K6);ncbi_100621675(R…	K07983+K04441+K04368+K04456+K20735+K07370+K04456+K05730+K06856+K03156+K08090+K00922+K04440+K16342+K05730+K07362+K02649+K04433+K07860+K02649+K02677+K00922+K00461+K03084+K07361+K01116+K02833+K02649+K04371+K05854+K05730+K05859+K16342+K16342+K16342
Human Diseases	Cancers	Small cell lung cancer	47	91	0.00388864	0.0155077	ko05222	ncbi_406188(NFKBIA);ncbi_733669(GADD45A);ncbi_751869(NFKB1);ncbi_397285(ITGAV);ncbi_100037300(XIAP);ncbi_100127355(IKBKG);ncbi_100144492(CDK4);ncbi_445465(RXRG);ncbi_396859(NOS2);ncbi_100156264(PTEN);ncbi_100126861(AKT1);ncbi_100329128(SKP2);ncbi_100152997(GADD45G);ncbi_100512048(CCNE2);ncbi_397483(ITGA2);ncbi_100127478(AKT2);ncbi_100514785(LAMC1);ncbi_397276(TP53);ncbi_397536(BCL2L1);ncbi_397584…	K04734+K04402+K02580+K06487+K04725+K07210+K02089+K08526+K13241+K01110+K04456+K03875+K04402+K06626+K06481+K04456+K05635+K04451+K04570+K06624+K14021+K00922+K05636+K02219+K05717+K06247+K09849+K06626+K04402+K03174+K08528+K02649+K02649+K06237+K06237+K09848+K03172+K00922+K06243+K08524+K06237+K06485+K02649+K05637+K05637+K06620+K02161
Human Diseases	Endocrine and metabolic diseases	Type II diabetes mellitus	27	47	0.004149	0.0161567	ko04930	ncbi_100037966(SOCS2);ncbi_494561(HK2);ncbi_493186(SOCS3);ncbi_396754(SLC2A4);ncbi_100533200(PRKCZ);ncbi_100307052(SOCS1);ncbi_100512686(IRS1);ncbi_397086(TNF);ncbi_397660(ADIPOQ);ncbi_100153520(HKDC1);ncbi_100522855(HK3);ncbi_100518131(PIK3CD);ncbi_100127359(MTOR);ncbi_100521736(MAPK10);ncbi_100511102(CACNA1D);ncbi_100623707(PIK3R1);ncbi_100622955(PRKCD);ncbi_100511937(LOC100511937);ncbi_1102558…	K04695+K00844+K04696+K07191+K18952+K04694+K16172+K03156+K07296+K00844+K00844+K00922+K07203+K04440+K04851+K02649+K06068+K02649+K07187+K04854+K00922+K17446+K04849+K02649+K04527+K04371+K18050
Organismal Systems	Digestive system	Cholesterol metabolism	27	47	0.004149	0.0161567	ko04979	ncbi_733702(CD36);ncbi_100142668(LIPA);ncbi_100233189(LIPC);ncbi_100381252(APOC2);ncbi_396801(LDLR);ncbi_100155736(LIPG);ncbi_100154209(NCEH1);ncbi_396592(TSPO);ncbi_396597(STAR);ncbi_397010(VDAC1);ncbi_397018(SCARB1);ncbi_397410(NPC2);ncbi_397527(PLTP);ncbi_397576(APOE);ncbi_397591(NPC1);ncbi_397651(VDAC3);ncbi_397659(VDAC2);ncbi_397691(APOA1);ncbi_100125967(LDLRAP1);ncbi_100518154(ABCB11);ncbi_…	K06259+K01052+K22283+K22287+K12473+K22284+K14349+K05770+K16931+K05862+K13885+K13443+K08761+K04524+K12385+K15041+K15040+K08757+K12474+K05664+K00637+K13050+K12388+K06233+K20464+K05683+K04550
Human Diseases	Cardiovascular diseases	Fluid shear stress and atherosclerosis	65	133	0.00445222	0.0171359	ko05418	ncbi_414737(CDH5);ncbi_445512(HMOX1);ncbi_396565(IL1B2);ncbi_448845(ACVR2B);ncbi_574062(MAPK12);ncbi_733590(MEF2C);ncbi_751869(NFKB1);ncbi_397285(ITGAV);ncbi_100127355(IKBKG);ncbi_100134857(NCF1);ncbi_100142665(NCF2);ncbi_100145887(ARHGEF2);ncbi_100126845(TRPV4);ncbi_100157642(THBD);ncbi_100174959(KLF2);ncbi_100126861(AKT1);ncbi_100533200(PRKCZ);ncbi_100519770(SDC1);ncbi_100628112(IL1R2);ncbi_100…	K06533+K00510+K04519+K13596+K04441+K04454+K02580+K06487+K07210+K08011+K08010+K12791+K04973+K03907+K17845+K04456+K18952+K06257+K04387+K00799+K03671+K04079+K00799+K04456+K00799+K16336+K06278+K04451+K04448+K06527+K06471+K04079+K06493+K03156+K00799+K01343+K05448+K01398+K14624+K08009+K13242+K00799+K03671+K04675+K00799+K00922+K00799+K05098+K04440+K01365+K05638+K01940+K08107+K00799+K02649+K04433+K04359+…
Organismal Systems	Endocrine system	Regulation of lipolysis in adipocyte	30	54	0.0050773	0.0191892	ko04923	ncbi_497624(ABHD5);ncbi_606743(ADORA1);ncbi_100049704(PNPLA2);ncbi_100126283(AQP7);ncbi_397523(GNAI2);ncbi_100049657(GNAS);ncbi_100233193(MGLL);ncbi_100126861(AKT1);ncbi_100512686(IRS1);ncbi_100127478(AKT2);ncbi_397547(NPY1R);ncbi_397560(TSHR);ncbi_397583(LIPE);ncbi_397658(TSHB);ncbi_397541(PTGS1);ncbi_100152067(ADCY4);ncbi_100518131(PIK3CD);ncbi_100512796(PRKG2);ncbi_100623707(PIK3R1);ncbi_10051…	K13699+K04265+K16816+K08771+K04630+K04632+K01054+K04456+K16172+K04456+K04204+K04249+K07188+K05251+K00509+K08044+K00922+K19477+K02649+K02649+K07187+K00922+K08041+K17446+K02649+K04527+K08048+K12323+K08046+K08047
Organismal Systems	Endocrine system	Renin secretion	35	65	0.00510167	0.0191892	ko04924	ncbi_444999(GUCY1B3);ncbi_553100(GUCY1A3);ncbi_606743(ADORA1);ncbi_613133(ACE);ncbi_654405(GNAQ);ncbi_100037961(CTSB);ncbi_397523(GNAI2);ncbi_100049657(GNAS);ncbi_100511793(ADCYAP1R1);ncbi_396555(PDE3A);ncbi_397284(CLCA1);ncbi_397434(KCNMA1);ncbi_397457(EDNRA);ncbi_407773(AQP1);ncbi_100154624(CLCA4);ncbi_396603(PPP3CB);ncbi_100155015(ITPR3);ncbi_100512796(PRKG2);ncbi_100522091(GUCY1A2);ncbi_10051…	K12319+K12318+K04265+K01283+K04634+K01363+K04630+K04632+K04587+K19021+K05027+K04936+K04197+K09864+K05030+K04348+K04960+K19477+K12318+K04851+K04166+K06268+K05858+K12319+K01283+K09821+K13755+K04261+K05858+K13755+K05858+K06268+K12323+K08046+K05858
Environmental Information Processing	Signal transduction	TNF signaling pathway	52	104	0.00584976	0.0215609	ko04668	ncbi_414381(CFLAR);ncbi_396565(IL1B2);ncbi_406188(NFKBIA);ncbi_494019(CXCL10);ncbi_574062(MAPK12);ncbi_751869(NFKB1);ncbi_396611(IRF1);ncbi_100037306(TNFRSF1B);ncbi_100127355(IKBKG);ncbi_493186(SOCS3);ncbi_396613(CCL5);ncbi_100233191(MAP2K1);ncbi_100126861(AKT1);ncbi_397360(CEBPB);ncbi_100153785(TAB1);ncbi_100513084(CSF1);ncbi_100127478(AKT2);ncbi_100622156(TNFAIP3);ncbi_396826(FAS);ncbi_396913(J…	K04724+K04519+K04734+K12671+K04441+K02580+K09444+K05141+K07210+K04696+K12499+K04368+K04456+K10048+K04403+K05453+K04456+K11859+K04390+K04448+K06527+K03156+K05173+K14624+K05433+K05419+K05468+K08847+K09048+K09048+K00922+K04440+K09048+K16510+K08849+K09849+K03174+K02649+K06052+K09028+K04415+K04433+K09558+K09047+K02649+K03172+K00922+K04426+K15637+K02649+K04371+K03171
Organismal Systems	Endocrine system	Progesterone-mediated oocyte maturation	45	88	0.00592762	0.0215609	ko04914	ncbi_497234(FZR1);ncbi_574061(SPDYA);ncbi_574062(MAPK12);ncbi_574063(AURKA);ncbi_100135668(CCNB2);ncbi_100144474(CDC25C);ncbi_397523(GNAI2);ncbi_100233191(MAP2K1);ncbi_100286809(PKMYT1);ncbi_100126861(AKT1);ncbi_396805(PGR);ncbi_397662(CCNB1);ncbi_100462674(CPEB2);ncbi_100623146(KIF22);ncbi_100523972(RPS6KA1);ncbi_396742(HSP90AB1);ncbi_100127478(AKT2);ncbi_397028(HSP90AA1);ncbi_397350(IGF1R);ncbi…	K03364+K08694+K04441+K11481+K21770+K05867+K04630+K04368+K06633+K04456+K08556+K05868+K02602+K10403+K04373+K04079+K04456+K04079+K05087+K05459+K08044+K00922+K04440+K04373+K13728+K04365+K21771+K06627+K02649+K02602+K04373+K03359+K08694+K02649+K00922+K08041+K03349+K06645+K02649+K06631+K02178+K04371+K08048+K08046+K08047
Organismal Systems	Digestive system	Protein digestion and absorption	45	88	0.00592762	0.0215609	ko04974	ncbi_397533(COL5A1);ncbi_397531(COL5A3);ncbi_397532(COL5A2);ncbi_100037973(SLC7A9);ncbi_100037972(SLC7A7);ncbi_100144588(SLC3A1);ncbi_396828(ATP1A2);ncbi_100329126(ATP1A3);ncbi_100152001(COL3A1);ncbi_100626716(COL1A2);ncbi_100525644(SLC38A2);ncbi_397168(KCNE3);ncbi_397197(CELA2A);ncbi_397476(CPA1);ncbi_397492(DPP4);ncbi_100154866(KCNK5);ncbi_641348(SLC1A5);ncbi_100520915(COL11A2);ncbi_100621911(C…	K19721+K19721+K19721+K13868+K13867+K14210+K01539+K01539+K19720+K06236+K14207+K04897+K01346+K08779+K01278+K04916+K05616+K19721+K08131+K05334+K08133+K06238+K16628+K16629+K01285+K07603+K19721+K06237+K06237+K08135+K06236+K06238+K06238+K06823+K06237+K06238+K08131+K01298+K06238+K04926+K05849+K01539+K19721+K08187+K09632
Environmental Information Processing	Signal transduction	cAMP signaling pathway	90	195	0.00740684	0.0266485	ko04024	ncbi_397431(HTR4);ncbi_406188(NFKBIA);ncbi_397458(SLC9A1);ncbi_606743(ADORA1);ncbi_751869(NFKB1);ncbi_403154(CFTR);ncbi_397523(GNAI2);ncbi_396825(PDE4A);ncbi_100037941(PDE4B);ncbi_100049657(GNAS);ncbi_100233191(MAP2K1);ncbi_100126861(AKT1);ncbi_396828(ATP1A2);ncbi_100329126(ATP1A3);ncbi_397004(SSTR1);ncbi_100511793(ADCYAP1R1);ncbi_100157188(ADCY10);ncbi_100157760(MYL9);ncbi_100519446(PLD1);ncbi_1…	K04160+K04734+K05742+K04265+K02580+K05031+K04630+K13293+K13293+K04632+K04368+K04456+K01539+K01539+K04217+K04587+K11265+K12755+K01115+K16797+K04581+K04456+K05730+K04328+K19021+K18435+K04448+K04229+K04153+K04284+K04515+K04197+K04204+K04249+K04665+K07188+K05850+K04247+K08044+K09048+K09048+K12490+K00922+K06231+K04440+K04951+K05200+K04851+K09048+K05214+K07829+K05198+K06225+K04365+K05730+K04153+K02649+…
Environmental Information Processing	Signal transduction	Hippo signaling pathway	71	150	0.00803498	0.0285976	ko04390	ncbi_654298(ID2);ncbi_780426(CCND3);ncbi_100170126(LEF1);ncbi_100152085(TEAD4);ncbi_100048953(CDH1);ncbi_100327037(WNT4);ncbi_100337669(FZD2);ncbi_100157103(BMP2);ncbi_100533200(PRKCZ);ncbi_100151964(BMP5);ncbi_100517932(APC);ncbi_100579172(APC2);ncbi_100521305(SMAD7);ncbi_100520988(GDF5);ncbi_100522839(ID1);ncbi_100155304(SMAD2);ncbi_100520334(GLI2);ncbi_100157360(FZD6);ncbi_396943(ITGB2);ncbi_3…	K17693+K10152+K04492+K09448+K05689+K00408+K02235+K21283+K18952+K04663+K02085+K02085+K19631+K04664+K04680+K04500+K16798+K02376+K06464+K03982+K04676+K13375+K04354+K04501+K10151+K04500+K08731+K13377+K04665+K16144+K16198+K04491+K18496+K00714+K00182+K08960+K10132+K06685+K16823+K00572+K01558+K21098+K20013+K02353+K00714+K11828+K16198+K05706+K02354+K00444+K02375+K02432+K16822+K06093+K02842+K04237+K13376+…
Human Diseases	Cancers	Colorectal cancer	44	87	0.00831294	0.0292722	ko05210	ncbi_733669(GADD45A);ncbi_100170126(LEF1);ncbi_100233191(MAP2K1);ncbi_100126861(AKT1);ncbi_100337665(MLH1);ncbi_100152997(GADD45G);ncbi_100517932(APC);ncbi_100579172(APC2);ncbi_100155304(SMAD2);ncbi_100127478(AKT2);ncbi_397276(TP53);ncbi_396913(JUN);ncbi_397070(EGFR);ncbi_397078(TGFB1);ncbi_397142(SMAD4);ncbi_397260(SMAD3);ncbi_397266(BIRC5);ncbi_397278(PMAIP1);ncbi_397400(TGFB3);ncbi_397484(TGFA…	K04402+K04492+K04368+K04456+K08734+K04402+K02085+K02085+K04500+K04456+K04451+K04448+K04361+K13375+K04501+K04500+K08731+K10131+K13377+K08774+K14021+K04491+K04688+K10132+K00922+K07203+K04440+K04688+K04365+K04402+K02649+K06765+K07860+K02649+K13376+K04385+K00922+K08732+K04388+K02833+K02649+K02620+K04371+K02161
Environmental Information Processing	Signal transduction	mTOR signaling pathway	70	148	0.00863509	0.0300865	ko04150	ncbi_100101924(EIF4E2);ncbi_100188977(GRB10);ncbi_100156264(PTEN);ncbi_100233191(MAP2K1);ncbi_100126861(AKT1);ncbi_100327037(WNT4);ncbi_100329128(SKP2);ncbi_100337669(FZD2);ncbi_100152201(PRR5);ncbi_100523972(RPS6KA1);ncbi_100627508(EIF4EBP1);ncbi_100512686(IRS1);ncbi_100155834(RNF152);ncbi_100127478(AKT2);ncbi_100157360(FZD6);ncbi_397086(TNF);ncbi_397350(IGF1R);ncbi_397491(IGF1);ncbi_100156710(D…	K03259+K20064+K01110+K04368+K04456+K00408+K03875+K02235+K20411+K04373+K07205+K16172+K15705+K04456+K02376+K03156+K05087+K05459+K20404+K04688+K20399+K20408+K11137+K02148+K00714+K00182+K00922+K07203+K03259+K04688+K20405+K00572+K02151+K01558+K04373+K20406+K02353+K19663+K20394+K00714+K04365+K02150+K02354+K00444+K02375+K02649+K02432+K04373+K16185+K02842+K02649+K02677+K08271+K01064+K08269+K09594+K00922+…
Environmental Information Processing	Signal transduction	Wnt signaling pathway	67	141	0.00883886	0.030238	ko04310	ncbi_780402(SERPINF1);ncbi_780426(CCND3);ncbi_100145890(SFRP4);ncbi_100170126(LEF1);ncbi_397211(CSNK2B);ncbi_100327037(WNT4);ncbi_100337669(FZD2);ncbi_449001(BAMBI);ncbi_100517932(APC);ncbi_100579172(APC2);ncbi_100516027(SFRP2);ncbi_100157360(FZD6);ncbi_397276(TP53);ncbi_396913(JUN);ncbi_397142(SMAD4);ncbi_397162(CCND2);ncbi_397394(CAMK2G);ncbi_100156029(GPC4);ncbi_396603(PPP3CB);ncbi_100153922(T…	K19614+K10152+K02185+K04492+K03115+K00408+K02235+K10162+K02085+K02085+K02176+K02376+K04451+K04448+K04501+K10151+K04515+K08110+K04348+K04491+K04510+K00714+K00182+K08960+K03344+K04440+K04511+K00572+K01558+K04511+K02353+K19663+K02166+K00181+K06268+K00714+K04494+K04510+K02354+K00444+K02375+K17334+K02432+K05858+K17388+K02842+K07860+K19882+K04385+K02677+K01064+K04499+K00445+K03213+K05858+K04515+K04508+…
Human Diseases	Infectious diseases	Malaria	27	49	0.00886128	0.030238	ko05144	ncbi_396565(IL1B2);ncbi_733681(ITGAL);ncbi_733702(CD36);ncbi_780427(CD81);ncbi_396646(MYD88);ncbi_399541(TLR4);ncbi_100519770(SDC1);ncbi_492313(THBS1);ncbi_100152754(SDC2);ncbi_396623(TLR2);ncbi_396925(VCAM1);ncbi_396941(PECAM1);ncbi_396943(ITGB2);ncbi_397007(TLR9);ncbi_397078(TGFB1);ncbi_397086(TNF);ncbi_397395(CD40);ncbi_397400(TGFB3);ncbi_397422(CCL2);ncbi_396554(COMP);ncbi_100518277(GYPC);ncb…	K04519+K05718+K06259+K06508+K04729+K10160+K06257+K16857+K16336+K10159+K06527+K06471+K06464+K10161+K13375+K03156+K03160+K13377+K14624+K04659+K06576+K04659+K04659+K13376+K04659+K04550+K10785
Organismal Systems	Endocrine system	Melanogenesis	49	99	0.00932311	0.0314893	ko04916	ncbi_574066(DCT);ncbi_414902(MITF);ncbi_414911(EDNRB);ncbi_654405(GNAQ);ncbi_397523(GNAI2);ncbi_100170126(LEF1);ncbi_100049657(GNAS);ncbi_100233191(MAP2K1);ncbi_100327037(WNT4);ncbi_100337669(FZD2);ncbi_100157360(FZD6);ncbi_396863(POMC);ncbi_397394(CAMK2G);ncbi_397509(KITLG);ncbi_100152067(ADCY4);ncbi_100153922(TCF7L2);ncbi_100516663(CREB3L1);ncbi_100522979(CREB3L3);ncbi_100513655(WNT8B);ncbi_100…	K01827+K09455+K04198+K04634+K04630+K04492+K04632+K04368+K00408+K02235+K02376+K05228+K04515+K05461+K08044+K04491+K09048+K09048+K00714+K00182+K00572+K09048+K01558+K02353+K19663+K00714+K02354+K00444+K02375+K02432+K05858+K02842+K02677+K01064+K00445+K05858+K04515+K08041+K02833+K05858+K02620+K19662+K04371+K08048+K08046+K08047+K04534+K05858+K02432
Human Diseases	Cancers	Chronic myeloid leukemia	38	74	0.0100323	0.0332813	ko05220	ncbi_406188(NFKBIA);ncbi_733669(GADD45A);ncbi_751869(NFKB1);ncbi_100127355(IKBKG);ncbi_100144492(CDK4);ncbi_100233191(MAP2K1);ncbi_100126861(AKT1);ncbi_100152997(GADD45G);ncbi_100512633(RUNX1);ncbi_100127478(AKT2);ncbi_397276(TP53);ncbi_397078(TGFB1);ncbi_397142(SMAD4);ncbi_397340(STAT5B);ncbi_397400(TGFB3);ncbi_397536(BCL2L1);ncbi_397550(STAT5A);ncbi_397584(CDKN1B);ncbi_397543(BAK1);ncbi_1005261…	K04734+K04402+K02580+K07210+K02089+K04368+K04456+K04402+K08367+K04456+K04451+K13375+K04501+K11224+K13377+K04570+K11223+K06624+K14021+K17449+K00922+K04365+K04402+K02649+K07293+K02649+K13376+K00922+K04462+K04388+K17448+K02833+K02649+K17447+K04371+K07293+K06620+K04496
Organismal Systems	Sensory system	Inflammatory mediator regulation of TRP channels	48	97	0.0100548	0.0332813	ko04750	ncbi_396565(IL1B2);ncbi_574062(MAPK12);ncbi_654405(GNAQ);ncbi_100049657(GNAS);ncbi_100126845(TRPV4);ncbi_397394(CAMK2G);ncbi_397491(IGF1);ncbi_100152067(ADCY4);ncbi_100154471(NTRK1);ncbi_100514711(PLA2G6);ncbi_100518131(PIK3CD);ncbi_100524940(LOC100524940);ncbi_100155015(ITPR3);ncbi_100521736(MAPK10);ncbi_100520687(PLA2G4A);ncbi_100518074(PRKCG);ncbi_110255240(BDKRB2);ncbi_100515051(TRPV3);ncbi_1…	K04519+K04441+K04634+K04632+K04973+K04515+K05459+K08044+K03176+K16343+K00922+K07418+K04960+K04440+K16342+K19663+K03916+K04972+K04723+K02649+K04433+K06068+K05858+K04830+K04386+K02649+K18051+K02677+K00922+K04261+K05858+K01116+K04515+K08041+K05858+K02649+K19662+K18050+K08048+K08046+K04829+K05859+K08047+K07418+K16342+K16342+K16342+K05858
Metabolism	Glycan biosynthesis and metabolism	Glycosaminoglycan biosynthesis - keratan sulfate	10	14	0.010426	0.0341684	ko00533	ncbi_396619(ST3GAL3);ncbi_396933(FUT8);ncbi_100511655(B4GALT1);ncbi_100626514(CHST2);ncbi_100737088(B3GNT7);ncbi_100519885(CHST1);ncbi_100522551(LOC100522551);ncbi_100514465(LOC100514465);ncbi_100627772(ST3GAL2);ncbi_100736821(B4GALT2)	K00781+K00717+K07966+K04745+K09664+K01022+K09671+K07968+K03368+K07967
Metabolism	Metabolism of cofactors and vitamins	Folate biosynthesis	15	24	0.0111531	0.036193	ko00790	ncbi_396816(AKR1B1);ncbi_733634(AKR1C1);ncbi_100155605(PCBD1);ncbi_100153443(GPHN);ncbi_100512870(MOCS2);ncbi_100622246(LOC100622246);ncbi_397143(CBR1);ncbi_100154232(GGH);ncbi_100511002(TPH1);ncbi_100737784(PTS);ncbi_100736908(FPGS);ncbi_100627725(TPH2);ncbi_100521900(PAH);ncbi_100170147(ALPL);ncbi_102168145(GCH1)	K00011+K04119+K01724+K15376+K03635+K00079+K00079+K01307+K00502+K01737+K01930+K00502+K00500+K01077+K01495
Metabolism	Glycan biosynthesis and metabolism	Glycosaminoglycan degradation	12	18	0.0113846	0.0365856	ko00531	ncbi_100142664(HEXA);ncbi_100271932(HPSE);ncbi_396958(HEXB);ncbi_397074(SPAM1);ncbi_100524837(HYAL4);ncbi_100737146(SGSH);ncbi_100624593(GLB1);ncbi_100157983(HPSE2);ncbi_100517562(HGSNAT);ncbi_100512880(IDS);ncbi_102158016(ARSB);ncbi_110262029(IDUA)	K12373+K07964+K12373+K01197+K01197+K01565+K12309+K07965+K10532+K01136+K01135+K01217
Human Diseases	Cancers	Prostate cancer	46	93	0.0116997	0.0372364	ko05215	ncbi_406188(NFKBIA);ncbi_751869(NFKB1);ncbi_100127355(IKBKG);ncbi_100170126(LEF1);ncbi_100156264(PTEN);ncbi_100233191(MAP2K1);ncbi_100126861(AKT1);ncbi_100628112(IL1R2);ncbi_100512048(CCNE2);ncbi_396742(HSP90AB1);ncbi_100625364(ERG);ncbi_100127478(AKT2);ncbi_100516641(ERBB2);ncbi_100627123(PDGFRA);ncbi_397276(TP53);ncbi_396985(PLAU);ncbi_397028(HSP90AA1);ncbi_397070(EGFR);ncbi_397121(PLAT);ncbi_3…	K04734+K02580+K07210+K04492+K01110+K04368+K04456+K04387+K06626+K04079+K09435+K04456+K05083+K04363+K04451+K01348+K04079+K04361+K01343+K05087+K08774+K05459+K06624+K04491+K09048+K09048+K00922+K07203+K09048+K06626+K04365+K04362+K02649+K09047+K04359+K02649+K00922+K09633+K02833+K02649+K02620+K05089+K04371+K06620+K02161+K05450
Human Diseases	Cancers	Acute myeloid leukemia	33	64	0.0146695	0.0458076	ko05221	ncbi_414912(SPI1);ncbi_751869(NFKB1);ncbi_100127355(IKBKG);ncbi_100170126(LEF1);ncbi_100233191(MAP2K1);ncbi_100126861(AKT1);ncbi_100627508(EIF4EBP1);ncbi_100512633(RUNX1);ncbi_100127478(AKT2);ncbi_100622968(DUSP6);ncbi_397340(STAT5B);ncbi_397550(STAT5A);ncbi_397592(JUP);ncbi_100157336(PML);ncbi_100153922(TCF7L2);ncbi_100512153(RPS6KB2);ncbi_100517086(CSF1R);ncbi_397307(CEBPA);ncbi_100518131(PIK3C…	K09438+K02580+K07210+K04492+K04368+K04456+K07205+K08367+K04456+K21946+K11224+K11223+K10056+K10054+K04491+K04688+K05090+K09055+K00922+K07203+K10789+K04688+K04365+K05092+K02649+K02649+K00922+K02633+K02833+K02649+K02620+K04371+K10053
Human Diseases	Cancers	Non-small cell lung cancer	33	64	0.0146695	0.0458076	ko05223	ncbi_733669(GADD45A);ncbi_100144492(CDK4);ncbi_445465(RXRG);ncbi_100233191(MAP2K1);ncbi_100126861(AKT1);ncbi_100152997(GADD45G);ncbi_100127478(AKT2);ncbi_100516641(ERBB2);ncbi_397276(TP53);ncbi_397070(EGFR);ncbi_397340(STAT5B);ncbi_397484(TGFA);ncbi_397550(STAT5A);ncbi_397543(BAK1);ncbi_100518649(JAK3);ncbi_100518131(PIK3CD);ncbi_100518074(PRKCG);ncbi_100514612(BRAF);ncbi_100621090(GADD45B);ncbi_…	K04402+K02089+K08526+K04368+K04456+K04402+K04456+K05083+K04451+K04361+K11224+K08774+K11223+K14021+K11218+K00922+K19663+K04365+K04402+K08528+K02649+K02649+K08015+K02677+K00922+K08524+K01116+K02833+K02649+K19662+K04371+K05859+K06620

## Sheet: Ha vs La
KEGG_A_class	KEGG_B_class	Pathway	Ha-vs-La (447)	All (7380)	Pvalue	Qvalue	Pathway ID	Genes	K_IDs
Organismal Systems	Digestive system	Bile secretion	15	68	9.69374e-06	0.00289843	ko04976	ncbi_396898(ATP1B1);ncbi_503546(SLC4A4);ncbi_641359(SULT2A1);ncbi_100127152(AQP8);ncbi_100127153(AQP9);ncbi_396801(LDLR);ncbi_397534(SLCO1A2);ncbi_397049(SLC22A1);ncbi_100515185(LOC100515185);ncbi_100144586(ABCB4);ncbi_100517503(ADCY2);ncbi_100153359(LOC100153359);ncbi_100519705(KCNN2);ncbi_100514402(ADCY3);ncbi_100157711(LOC100157711)	K01540+K13575+K11822+K09869+K09877+K12473+K03460+K08198+K00659+K05659+K08042+K05673+K04943+K08043+K01539
Organismal Systems	Digestive system	Protein digestion and absorption	16	88	6.32638e-05	0.00945794	ko04974	ncbi_396898(ATP1B1);ncbi_397533(COL5A1);ncbi_100144303(ACE2);ncbi_397168(KCNE3);ncbi_100511536(MME);ncbi_100621911(COL9A2);ncbi_100516642(COL6A6);ncbi_100624675(COL18A1);ncbi_100621504(COL4A3);ncbi_110257487(COL9A3);ncbi_100157711(LOC100157711);ncbi_102157845(COL24A1);ncbi_100513770(SLC16A10);ncbi_397323(COL2A1);ncbi_100519030(SLC8A2);MSTRG.25416(COL6A1)	K01540+K19721+K09708+K04897+K01389+K08131+K06238+K06823+K06237+K08131+K01539+K19721+K08187+K19719+K05849+K06238
Organismal Systems	Immune system	Hematopoietic cell lineage	15	87	0.000198488	0.0197826	ko04640	ncbi_613130(FCGR1A);ncbi_100271930(IL7R);ncbi_100511702(CD38);ncbi_396662(CD2);ncbi_396781(LOC396781);ncbi_396814(IL2RA);ncbi_397455(CD3E);ncbi_397520(ANPEP);ncbi_397554(EPOR);ncbi_397669(CD19);ncbi_100525591(GYPA);ncbi_100511536(MME);ncbi_100525150(CD44);ncbi_100515052(GP1BA);ncbi_100620339(CSF2RA)	K06498+K05072+K01242+K06449+K06856+K05068+K06451+K11140+K05079+K06465+K06575+K01389+K06256+K06261+K05066
Organismal Systems	Digestive system	Salivary secretion	13	76	0.000566121	0.0423175	ko04970	ncbi_396898(ATP1B1);ncbi_751862(DMBT1);ncbi_100126278(AQP5);ncbi_100511702(CD38);ncbi_100157211(LYZ);ncbi_100155015(ITPR3);ncbi_100625149(LOC100625149);ncbi_100516395(LPO);ncbi_100520934(NOS1);ncbi_100517503(ADCY2);ncbi_100514402(ADCY3);ncbi_100157711(LOC100157711);MSTRG.25090(AMY2)	K01540+K13912+K09867+K01242+K13915+K04960+K12319+K12550+K13240+K08042+K08043+K01539+K01176

## Sheet: Hb vs Lb
KEGG_A_class	KEGG_B_class	Pathway	Hb-vs-Lb (450)	All (7380)	Pvalue	Qvalue	Pathway ID	Genes	K_IDs
Environmental Information Processing	Signaling molecules and interaction	ECM-receptor interaction	27	82	1.11058e-13	3.24289e-11	ko04512	ncbi_100626716(COL1A2);ncbi_492313(THBS1);ncbi_100155091(ITGA5);ncbi_397620(FN1);ncbi_100157958(LAMC3);ncbi_100621911(COL9A2);ncbi_100515967(COL6A5);ncbi_100154581(LAMA4);ncbi_102163961(TNN);ncbi_100736655(LAMB3);ncbi_100512676(ITGA8);ncbi_100153454(COL4A2);ncbi_100515336(COL4A1);ncbi_100517053(ITGA3);ncbi_100738123(COL1A1);ncbi_100623720(LOC100623720);ncbi_100626707(ITGA9);ncbi_100621403(COL4A4)…	K06236+K16857+K06484+K05717+K06247+K08131+K06238+K06241+K06252+K06244+K06584+K06237+K06237+K06482+K06236+K06238+K06585+K06237+K06237+K06238+K06237+K06238+K05637+K06583+K19719+K06255+K06587
Cellular Processes	Cellular community - eukaryotes	Focal adhesion	40	196	5.92299e-12	8.64757e-10	ko04510	ncbi_780426(CCND3);ncbi_100513412(ACTN1);ncbi_100626716(COL1A2);ncbi_492313(THBS1);ncbi_100519821(VAV1);ncbi_404693(CAV1);ncbi_397491(IGF1);ncbi_100155091(ITGA5);ncbi_100155670(VEGFD);ncbi_397620(FN1);ncbi_100157958(LAMC3);ncbi_100621911(COL9A2);ncbi_100151931(VAV2);ncbi_100621541(BCAR1);ncbi_100515967(COL6A5);ncbi_100154581(LAMA4);ncbi_102163961(TNN);ncbi_100736655(LAMB3);ncbi_100512676(ITGA8);n…	K10152+K05699+K06236+K16857+K05730+K06278+K05459+K06484+K05449+K05717+K06247+K08131+K05730+K05726+K06238+K06241+K06252+K06244+K06584+K06237+K06237+K06482+K06236+K06238+K06585+K06237+K06237+K06238+K04437+K06237+K06238+K06275+K05637+K05089+K06583+K19719+K06271+K06274+K02161+K06587
Organismal Systems	Digestive system	Protein digestion and absorption	24	88	2.34331e-10	2.28082e-08	ko04974	ncbi_445538(XPNPEP2);ncbi_397533(COL5A1);ncbi_397531(COL5A3);ncbi_397532(COL5A2);ncbi_100152001(COL3A1);ncbi_100626716(COL1A2);ncbi_100628118(ELN);ncbi_100520915(COL11A2);ncbi_100621911(COL9A2);ncbi_100158059(COL14A1);ncbi_100515967(COL6A5);ncbi_100153454(COL4A2);ncbi_100515336(COL4A1);ncbi_100620394(COL15A1);ncbi_100738123(COL1A1);ncbi_100623720(LOC100623720);ncbi_100621403(COL4A4);ncbi_10062150…	K14208+K19721+K19721+K19721+K19720+K06236+K14211+K19721+K08131+K08133+K06238+K06237+K06237+K08135+K06236+K06238+K06237+K06237+K06238+K06237+K06238+K04926+K08187+K19719
Environmental Information Processing	Signal transduction	PI3K-Akt signaling pathway	48	338	2.16776e-08	1.58246e-06	ko04151	ncbi_780426(CCND3);ncbi_100125540(SYK);ncbi_100626716(COL1A2);ncbi_100521609(F2R);ncbi_100155165(PIK3AP1);ncbi_492313(THBS1);ncbi_396781(LOC396781);ncbi_396916(IGF2);ncbi_397156(IL2RG);ncbi_397491(IGF1);ncbi_100155091(ITGA5);ncbi_100155670(VEGFD);ncbi_100512153(RPS6KB2);ncbi_100516663(CREB3L1);ncbi_100518649(JAK3);ncbi_100517086(CSF1R);ncbi_397620(FN1);ncbi_100157958(LAMC3);ncbi_100621911(COL9A2)…	K10152+K05855+K06236+K03914+K12230+K16857+K06856+K13769+K05070+K05459+K06484+K05449+K04688+K09048+K11218+K05090+K05717+K06247+K08131+K06238+K04362+K06241+K04358+K06252+K06244+K06584+K06237+K06237+K02583+K06482+K06236+K04538+K06238+K06585+K06237+K06237+K06238+K06237+K06238+K05637+K05462+K05089+K06583+K19719+K02161+K06587+K07826+K04465
Human Diseases	Infectious diseases	Amoebiasis	20	93	5.51625e-07	3.22149e-05	ko05146	ncbi_100513412(ACTN1);ncbi_100152001(COL3A1);ncbi_100628112(IL1R2);ncbi_100626716(COL1A2);ncbi_396781(LOC396781);ncbi_396943(ITGB2);ncbi_397400(TGFB3);ncbi_397620(FN1);ncbi_100157958(LAMC3);ncbi_100155145(SERPINB1);ncbi_100154581(LAMA4);ncbi_100736655(LAMB3);ncbi_100153454(COL4A2);ncbi_100515336(COL4A1);ncbi_100738123(COL1A1);ncbi_100621403(COL4A4);ncbi_100621504(COL4A3);ncbi_100152679(PLCB1);ncb…	K05699+K19720+K04387+K06236+K06856+K06464+K13377+K05717+K06247+K13963+K06241+K06244+K06237+K06237+K06236+K06237+K06237+K05858+K06237+K05637
Human Diseases	Immune diseases	Systemic lupus erythematosus	20	98	1.33386e-06	6.49144e-05	ko05322	ncbi_397274(C1S);ncbi_448981(C2);ncbi_100153386(SLA-DRB1);ncbi_100135040(SLA-DRA);ncbi_100135050(SLA-DMB);ncbi_100153387(SLA-DQA1);ncbi_445467(C4A);ncbi_100157996(SLA-DOA);ncbi_100513412(ACTN1);ncbi_100156741(LOC100156741);ncbi_396781(LOC396781);ncbi_397441(CD86);ncbi_397684(FCGR3A);ncbi_100519930(LOC100519930);ncbi_100622387(LOC100622387);ncbi_100154508(LOC100154508);ncbi_102162202(LOC102162202)…	K01331+K01332+K06752+K06752+K06752+K06752+K03989+K06752+K05699+K11253+K06856+K05413+K06463+K11252+K11251+K11251+K11252+K11251+K11251+K11253
Human Diseases	Infectious diseases	Staphylococcus aureus infection	13	47	2.81889e-06	0.000117588	ko05150	ncbi_397274(C1S);ncbi_448981(C2);ncbi_100153386(SLA-DRB1);ncbi_100135040(SLA-DRA);ncbi_100135050(SLA-DMB);ncbi_100153387(SLA-DQA1);ncbi_445467(C4A);ncbi_100152125(MASP1);ncbi_100157996(SLA-DOA);ncbi_100048955(C5AR1);ncbi_396781(LOC396781);ncbi_396943(ITGB2);ncbi_397684(FCGR3A)	K01331+K01332+K06752+K06752+K06752+K06752+K03989+K03992+K06752+K04010+K06856+K06464+K06463
Human Diseases	Infectious diseases	Human papillomavirus infection	40	332	2.23569e-05	0.000816027	ko05165	ncbi_780426(CCND3);ncbi_396611(IRF1);ncbi_100337669(FZD2);ncbi_100626716(COL1A2);ncbi_492313(THBS1);ncbi_100155091(ITGA5);ncbi_397543(BAK1);ncbi_100512153(RPS6KB2);ncbi_100516663(CREB3L1);ncbi_100513655(WNT8B);ncbi_100520560(WNT2B);ncbi_100518256(HEYL);ncbi_397620(FN1);ncbi_100511484(WNT16);ncbi_100516839(WNT2);ncbi_100157958(LAMC3);ncbi_100621911(COL9A2);ncbi_100515967(COL6A5);ncbi_100519058(FZD…	K10152+K09444+K02235+K06236+K16857+K06484+K14021+K04688+K09048+K00714+K00182+K09091+K05717+K01558+K00182+K06247+K08131+K06238+K02375+K06241+K06252+K06244+K06584+K06237+K06237+K06482+K06236+K06238+K06585+K06237+K06237+K06238+K06237+K06238+K05637+K05089+K06583+K11408+K19719+K06587
Human Diseases	Cardiovascular diseases	Dilated cardiomyopathy (DCM)	15	82	0.00010717	0.00347706	ko05414	ncbi_100126859(LMNA);ncbi_396693(TPM2);ncbi_100240724(SGCD);ncbi_396781(LOC396781);ncbi_397377(CACNA2D1);ncbi_397400(TGFB3);ncbi_397491(IGF1);ncbi_397608(TPM4);ncbi_100155091(ITGA5);ncbi_100512676(ITGA8);ncbi_100517053(ITGA3);ncbi_100626707(ITGA9);ncbi_110260578(ITGA7);ncbi_100620994(ADCY7);ncbi_100520350(ITGA11)	K12641+K10374+K12563+K06856+K04858+K13377+K05459+K10375+K06484+K06584+K06482+K06585+K06583+K08047+K06587
Human Diseases	Endocrine and metabolic diseases	AGE-RAGE signaling pathway in diabetic complications	16	100	0.000323677	0.00945137	ko04933	ncbi_100157642(THBD);ncbi_100152001(COL3A1);ncbi_100626716(COL1A2);ncbi_397391(MMP2);ncbi_397400(TGFB3);ncbi_397422(CCL2);ncbi_100155670(VEGFD);ncbi_397620(FN1);ncbi_100153454(COL4A2);ncbi_100515336(COL4A1);ncbi_100738123(COL1A1);ncbi_100621403(COL4A4);ncbi_100621504(COL4A3);ncbi_100152679(PLCB1);ncbi_100737091(COL4A5);ncbi_100049703(BCL2)	K03907+K19720+K06236+K01398+K13377+K14624+K05449+K05717+K06237+K06237+K06236+K06237+K06237+K05858+K06237+K02161
Cellular Processes	Transport and catabolism	Phagosome	20	145	0.00047152	0.0125167	ko04145	ncbi_733649(TAP1);ncbi_733686(TUBB);ncbi_100153386(SLA-DRB1);ncbi_100135040(SLA-DRA);ncbi_100135050(SLA-DMB);ncbi_100153387(SLA-DQA1);ncbi_100157996(SLA-DOA);ncbi_733650(TAP2);ncbi_492313(THBS1);ncbi_100135051(TUBA1A);ncbi_396781(LOC396781);ncbi_396943(ITGB2);ncbi_397018(SCARB1);ncbi_397684(FCGR3A);ncbi_100155091(ITGA5);ncbi_100736584(TUBB4A);ncbi_100155138(LOC100155138);ncbi_100622105(PLA2R1);nc…	K05653+K07375+K06752+K06752+K06752+K06752+K06752+K05654+K16857+K07374+K06856+K06464+K13885+K06463+K06484+K07375+K07374+K06560+K07375+K07375
Human Diseases	Cancers	Proteoglycans in cancer	24	194	0.00068358	0.0154176	ko05205	ncbi_494458(MSN);ncbi_100337669(FZD2);ncbi_100517823(FRS2);ncbi_100152607(LUM);ncbi_492313(THBS1);ncbi_404693(CAV1);ncbi_396916(IGF2);ncbi_396957(DCN);ncbi_397391(MMP2);ncbi_397491(IGF1);ncbi_100155091(ITGA5);ncbi_100512153(RPS6KB2);ncbi_100513655(WNT8B);ncbi_100520560(WNT2B);ncbi_397620(FN1);ncbi_100511484(WNT16);ncbi_100516839(WNT2);ncbi_100171389(PTPN6);ncbi_100153248(FGFR1);ncbi_100519058(FZD…	K05763+K02235+K12461+K08122+K16857+K06278+K13769+K04660+K01398+K05459+K06484+K04688+K00714+K00182+K05717+K01558+K00182+K05697+K04362+K02375+K06106+K07831+K04437+K06255
Human Diseases	Cardiovascular diseases	Hypertrophic cardiomyopathy (HCM)	13	77	0.000686402	0.0154176	ko05410	ncbi_100126859(LMNA);ncbi_396693(TPM2);ncbi_100240724(SGCD);ncbi_397377(CACNA2D1);ncbi_397400(TGFB3);ncbi_397491(IGF1);ncbi_397608(TPM4);ncbi_100155091(ITGA5);ncbi_100512676(ITGA8);ncbi_100517053(ITGA3);ncbi_100626707(ITGA9);ncbi_110260578(ITGA7);ncbi_100520350(ITGA11)	K12641+K10374+K12563+K04858+K13377+K05459+K10375+K06484+K06584+K06482+K06585+K06583+K06587
Organismal Systems	Immune system	Antigen processing and presentation	11	61	0.000996976	0.0206073	ko04612	ncbi_733649(TAP1);ncbi_100037961(CTSB);ncbi_100153386(SLA-DRB1);ncbi_100135040(SLA-DRA);ncbi_100135050(SLA-DMB);ncbi_100153387(SLA-DQA1);ncbi_100157996(SLA-DOA);ncbi_733650(TAP2);ncbi_396660(CD74);ncbi_397033(B2M);ncbi_100154477(LGMN)	K05653+K01363+K06752+K06752+K06752+K06752+K06752+K05654+K06505+K08055+K01369
Human Diseases	Cancers	Pathways in cancer	48	502	0.00105859	0.0206073	ko05200	ncbi_445512(HMOX1);ncbi_780426(CCND3);ncbi_100144486(FOS);ncbi_100286873(NQO1);ncbi_100337669(FZD2);ncbi_100521609(F2R);ncbi_100520490(GLI1);ncbi_100153094(LOC100153094);ncbi_396916(IGF2);ncbi_397156(IL2RG);ncbi_397391(MMP2);ncbi_397400(TGFB3);ncbi_397457(EDNRA);ncbi_397491(IGF1);ncbi_397682(GSTA1);ncbi_397543(BAK1);ncbi_100155670(VEGFD);ncbi_100512153(RPS6KB2);ncbi_100518649(JAK3);ncbi_100517086…	K00510+K10152+K04379+K00355+K02235+K03914+K16797+K00799+K13769+K05070+K01398+K13377+K04197+K05459+K00799+K14021+K05449+K04688+K11218+K05090+K00714+K00182+K09091+K05717+K01558+K00182+K06247+K04362+K02375+K06051+K06241+K04358+K06244+K08775+K06237+K06237+K06482+K04538+K06237+K06237+K05858+K06237+K05637+K05089+K08047+K02161+K04496+K07826
Human Diseases	Infectious diseases	Leishmaniasis	11	65	0.00171261	0.0312551	ko05140	ncbi_100153386(SLA-DRB1);ncbi_100135040(SLA-DRA);ncbi_100135050(SLA-DMB);ncbi_100153387(SLA-DQA1);ncbi_100144486(FOS);ncbi_100157996(SLA-DOA);ncbi_396781(LOC396781);ncbi_396943(ITGB2);ncbi_397400(TGFB3);ncbi_397684(FCGR3A);ncbi_100171389(PTPN6)	K06752+K06752+K06752+K06752+K04379+K06752+K06856+K06464+K13377+K06463+K05697
Environmental Information Processing	Signaling molecules and interaction	Cell adhesion molecules (CAMs)	18	140	0.00202214	0.0347332	ko04514	ncbi_100153386(SLA-DRB1);ncbi_100135040(SLA-DRA);ncbi_100135050(SLA-DMB);ncbi_100153387(SLA-DQA1);ncbi_100157996(SLA-DOA);ncbi_396941(PECAM1);ncbi_396943(ITGB2);ncbi_397160(CD34);ncbi_397441(CD86);ncbi_397623(SIGLEC1);ncbi_100525324(L1CAM);ncbi_100621467(ICOSLG);ncbi_100520970(NRCAM);ncbi_100512676(ITGA8);ncbi_102166598(JAM2);ncbi_100626707(ITGA9);ncbi_100521277(PTPRF);ncbi_100153704(CD276)	K06752+K06752+K06752+K06752+K06752+K06471+K06464+K06474+K05413+K06548+K06550+K06710+K06756+K06584+K06735+K06585+K05695+K06746
Organismal Systems	Endocrine system	Relaxin signaling pathway	17	130	0.00222179	0.0360424	ko04926	ncbi_100144486(FOS);ncbi_733615(ACTA2);ncbi_100152001(COL3A1);ncbi_100626716(COL1A2);ncbi_397391(MMP2);ncbi_100155670(VEGFD);ncbi_100516663(CREB3L1);ncbi_100153454(COL4A2);ncbi_100515336(COL4A1);ncbi_100738123(COL1A1);ncbi_100524280(GNB4);ncbi_100621403(COL4A4);ncbi_100621504(COL4A3);ncbi_100152679(PLCB1);ncbi_100737091(COL4A5);ncbi_100620994(ADCY7);ncbi_102165618(GNG2)	K04379+K12313+K19720+K06236+K01398+K05449+K09048+K06237+K06237+K06236+K04538+K06237+K06237+K05858+K06237+K08047+K07826
Metabolism	Xenobiotics biodegradation and metabolism	Metabolism of xenobiotics by cytochrome P450	9	49	0.00248219	0.0381474	ko00980	ncbi_100153094(LOC100153094);ncbi_100622246(LOC100622246);ncbi_397143(CBR1);ncbi_397337(DHDH);ncbi_397682(GSTA1);ncbi_100624700(LOC100624700);ncbi_100526075(ALDH3A1);ncbi_100625479(LOC100625479);ncbi_106510546(LOC106510546)	K00799+K00079+K00079+K00078+K00799+K00699+K00129+K07410+K07420
Human Diseases	Cardiovascular diseases	Viral myocarditis	10	60	0.0030842	0.0436735	ko05416	ncbi_100153386(SLA-DRB1);ncbi_100135040(SLA-DRA);ncbi_100135050(SLA-DMB);ncbi_100153387(SLA-DQA1);ncbi_100240724(SGCD);ncbi_100157996(SLA-DOA);ncbi_404693(CAV1);ncbi_396781(LOC396781);ncbi_396943(ITGB2);ncbi_397441(CD86)	K06752+K06752+K06752+K06752+K12563+K06752+K06278+K06856+K06464+K05413
Organismal Systems	Immune system	B cell receptor signaling pathway	11	70	0.00314631	0.0436735	ko04662	ncbi_100125540(SYK);ncbi_100134969(NFATC2);ncbi_100144486(FOS);ncbi_100155165(PIK3AP1);ncbi_100519821(VAV1);ncbi_396781(LOC396781);ncbi_100519082(LOC100519082);ncbi_100171389(PTPN6);ncbi_100151931(VAV2);ncbi_110259837(CARD11);ncbi_100153486(NFKBIE)	K05855+K17332+K04379+K12230+K05730+K06856+K19831+K05697+K05730+K07367+K05872
Human Diseases	Cancers	Small cell lung cancer	13	91	0.00329047	0.0436735	ko05222	ncbi_397543(BAK1);ncbi_397620(FN1);ncbi_100157958(LAMC3);ncbi_100154581(LAMA4);ncbi_100736655(LAMB3);ncbi_100153454(COL4A2);ncbi_100515336(COL4A1);ncbi_100517053(ITGA3);ncbi_100621403(COL4A4);ncbi_100621504(COL4A3);ncbi_100737091(COL4A5);ncbi_100154420(LAMA2);ncbi_100049703(BCL2)	K14021+K05717+K06247+K06241+K06244+K06237+K06237+K06482+K06237+K06237+K06237+K05637+K02161
