# Supplementary material for: Identification and Characterization of lncRNA and mRNA in Testes of Landrace and Hezuo Boars
Source: Animals (Basel). 2021 Jul 30;11(8):2263. doi: 10.3390/ani11082263 (PMC8388364; doi:10.3390/ani11082263)
Supplement: Supplementary file 1 [file animals-11-02263-s001.zip › Table S6.xlsx]

## Sheet: Table S5
lncRNA_ID	chr	lncRNA_start	lncRNA_end	lncRNA_strand	GeneID	Gene_start	Gene_end	Gene_strand	up/down_Stream	distance	Symbol	Description	KEGG_A_class	KEGG_B_class	Pathway	K_ID	GO Component	GO Function	GO Process
MSTRG.67.1	NC_010443.5	4652885	4690219	+	MSTRG.68	4693547	4699825	+	UPSTREAM	3327	--	-	-	-	-	-	-	-	-
XR_002342336.1	NC_010443.5	8348659	8395999	+	ncbi_100152815	8403362	8452750	+	UPSTREAM	7362	EZR	ezrin	Cellular Processes;Human Diseases;Cellular Processes;Human Diseases;Organismal Systems;Organismal Systems	Cell motility;Cancers;Cellular community - eukaryotes;Cancers;Immune system;Digestive system	ko04810//Regulation of actin cytoskeleton;ko05205//Proteoglycans in cancer;ko04530//Tight junction;ko05206//MicroRNAs in cancer;ko04670//Leukocyte transendothelial migration;ko04971//Gastric acid secretion	K08007;K08007;K08007;K08007;K08007;K08007	GO:0001650//fibrillar center;GO:0001726//ruffle;GO:0001772//immunological synapse;GO:0001931//uropod;GO:0005623//cell;GO:0005737//cytoplasm;GO:0005768//endosome;GO:0005829//cytosol;GO:0005856//cytoskeleton;GO:0005884//actin filament;GO:0005886//plasma membrane;GO:0005902//microvillus;GO:0005903//brush border;GO:0005925//focal adhesion;GO:0015629//actin cytoskeleton;GO:0016324//apical plasma membr…	GO:0003779//actin binding;GO:0008017//microtubule binding;GO:0008022//protein C-terminus binding;GO:0008092//cytoskeletal protein binding;GO:0019904//protein domain specific binding;GO:0034236//protein kinase A catalytic subunit binding;GO:0034237//protein kinase A regulatory subunit binding;GO:0042802//identical protein binding;GO:0044548//S100 protein binding;GO:0050839//cell adhesion molecule …	GO:0000122//negative regulation of transcription from RNA polymerase II promoter;GO:0001951//intestinal D-glucose absorption;GO:0003376//sphingosine-1-phosphate signaling pathway;GO:0007159//leukocyte cell-cell adhesion;GO:0008360//regulation of cell shape;GO:0010628//positive regulation of gene expression;GO:0010737//protein kinase A signaling;GO:0022614//membrane to membrane docking;GO:0030033/…
XR_002342399.1	NC_010443.5	9746370	9768345	-	MSTRG.126	9739935	9742883	-	UPSTREAM	3486	--	cullin-7 isoform X1 [Sus scrofa]	-	-	-	-	-	-	-
XR_002342399.1	NC_010443.5	9746370	9768345	-	MSTRG.127	9744107	9744781	-	UPSTREAM	1588	--	-	-	-	-	-	-	-	-
XR_002342399.1	NC_010443.5	9746370	9768345	-	MSTRG.130	9777782	9780161	+	UPSTREAM	9436	--	-	-	-	-	-	-	-	-
MSTRG.178.1	NC_010443.5	16322243	16330808	-	ncbi_100518101	16330854	16360801	+	UPSTREAM	45	KATNA1	katanin catalytic subunit A1, transcript variant X1	-	-	-	-	GO:0000922//spindle pole;GO:0005634//nucleus;GO:0005737//cytoplasm;GO:0005813//centrosome;GO:0005815//microtubule organizing center;GO:0005819//spindle;GO:0005856//cytoskeleton;GO:0005874//microtubule;GO:0030496//midbody;GO:0097431//mitotic spindle pole	GO:0000166//nucleotide binding;GO:0005524//ATP binding;GO:0008017//microtubule binding;GO:0008568//microtubule-severing ATPase activity;GO:0016853//isomerase activity;GO:0016887//ATPase activity;GO:0046982//protein heterodimerization activity	GO:0007049//cell cycle;GO:0031122//cytoplasmic microtubule organization;GO:0051013//microtubule severing;GO:0051301//cell division
MSTRG.178.2	NC_010443.5	16322646	16330808	-	ncbi_100518101	16330854	16360801	+	UPSTREAM	45	KATNA1	katanin catalytic subunit A1, transcript variant X1	-	-	-	-	GO:0000922//spindle pole;GO:0005634//nucleus;GO:0005737//cytoplasm;GO:0005813//centrosome;GO:0005815//microtubule organizing center;GO:0005819//spindle;GO:0005856//cytoskeleton;GO:0005874//microtubule;GO:0030496//midbody;GO:0097431//mitotic spindle pole	GO:0000166//nucleotide binding;GO:0005524//ATP binding;GO:0008017//microtubule binding;GO:0008568//microtubule-severing ATPase activity;GO:0016853//isomerase activity;GO:0016887//ATPase activity;GO:0046982//protein heterodimerization activity	GO:0007049//cell cycle;GO:0031122//cytoplasmic microtubule organization;GO:0051013//microtubule severing;GO:0051301//cell division
XR_002342487.1	NC_010443.5	17225219	17302924	-	ncbi_100157413	17306364	17663117	-	DOWNSTREAM	3439	SASH1	SAM and SH3 domain containing 1, transcript variant X1	-	-	-	-	GO:0005737//cytoplasm;GO:0032991//macromolecular complex	GO:0001965//G-protein alpha-subunit binding;GO:0005515//protein binding;GO:0008022//protein C-terminus binding;GO:0019901//protein kinase binding;GO:0031435//mitogen-activated protein kinase kinase kinase binding;GO:0060090//binding, bridging	GO:0000209//protein polyubiquitination;GO:0010595//positive regulation of endothelial cell migration;GO:0010632//regulation of epithelial cell migration;GO:0031666//positive regulation of lipopolysaccharide-mediated signaling pathway;GO:0043507//positive regulation of JUN kinase activity;GO:0045766//positive regulation of angiogenesis;GO:1900044//regulation of protein K63-linked ubiquitination;GO…
MSTRG.189.1	NC_010443.5	18293873	18329596	-	ncbi_100522528	17883397	18290021	-	UPSTREAM	3851	SAMD5	sterile alpha motif domain containing 5, transcript variant X2	-	-	-	-	-	GO:0005515//protein binding	-
XR_002338348.1	NC_010443.5	21831872	21877808	+	ncbi_100154785	21801565	21831268	+	DOWNSTREAM	603	ADAT2	adenosine deaminase, tRNA specific 2	-	-	-	-	GO:0052718//tRNA-specific adenosine-34 deaminase complex	GO:0003824//catalytic activity;GO:0008251//tRNA-specific adenosine deaminase activity;GO:0008270//zinc ion binding;GO:0016787//hydrolase activity;GO:0052717//tRNA-specific adenosine-34 deaminase activity	GO:0002100//tRNA wobble adenosine to inosine editing
MSTRG.280.1	NC_010443.5	31686053	31703477	-	ncbi_100152141	31674398	31677697	+	DOWNSTREAM	8355	CTGF	connective tissue growth factor	Environmental Information Processing;Environmental Information Processing	Signal transduction;Signal transduction	ko04390//Hippo signaling pathway;ko04371//Apelin signaling pathway	K06827;K06827	GO:0005576//extracellular region;GO:0031012//extracellular matrix	GO:0005178//integrin binding;GO:0005515//protein binding;GO:0005520//insulin-like growth factor binding;GO:0008022//protein C-terminus binding;GO:0008201//heparin binding	GO:0001502//cartilage condensation;GO:0001503//ossification;GO:0001525//angiogenesis;GO:0001894//tissue homeostasis;GO:0007155//cell adhesion;GO:0007160//cell-matrix adhesion;GO:0007165//signal transduction;GO:0007229//integrin-mediated signaling pathway;GO:0008543//fibroblast growth factor receptor signaling pathway;GO:0010629//negative regulation of gene expression;GO:0016477//cell migration;GO…
XR_001305923.2	NC_010443.5	32036259	32072648	-	ncbi_397115	32006035	32028983	-	UPSTREAM	7275	ARG1	arginase 1	Metabolism;Human Diseases;Metabolism;Metabolism;Metabolism	Global and overview maps;Infectious diseases;Global and overview maps;Amino acid metabolism;Amino acid metabolism	ko01100//Metabolic pathways;ko05146//Amoebiasis;ko01230//Biosynthesis of amino acids;ko00330//Arginine and proline metabolism;ko00220//Arginine biosynthesis	K01476;K01476;K01476;K01476;K01476	GO:0005615//extracellular space;GO:0005737//cytoplasm;GO:0005829//cytosol	GO:0004053//arginase activity;GO:0016787//hydrolase activity;GO:0016813//hydrolase activity, acting on carbon-nitrogen (but not peptide) bonds, in linear amidines;GO:0030145//manganese ion binding;GO:0046872//metal ion binding	GO:0000050//urea cycle;GO:0006525//arginine metabolic process;GO:0019547//arginine catabolic process to ornithine;GO:0042130//negative regulation of T cell proliferation;GO:0042832//defense response to protozoan;GO:0046007//negative regulation of activated T cell proliferation;GO:0060336//negative regulation of interferon-gamma-mediated signaling pathway;GO:0070965//positive regulation of neutrop…
XR_002343030.1	NC_010443.5	37199436	37203560	-	ncbi_100157226	37043803	37194713	-	UPSTREAM	4722	NCOA7	nuclear receptor coactivator 7, transcript variant X2	-	-	-	-	-	GO:0030374//ligand-dependent nuclear receptor transcription coactivator activity;GO:0035257//nuclear hormone receptor binding	GO:0045944//positive regulation of transcription from RNA polymerase II promoter;GO:1900408//negative regulation of cellular response to oxidative stress;GO:1902083//negative regulation of peptidyl-cysteine S-nitrosylation;GO:1903204//negative regulation of oxidative stress-induced neuron death
XR_002343032.1	NC_010443.5	37231665	37451070	+	ncbi_100152404	37219887	37231321	-	UPSTREAM	343	HEY2	hes related family bHLH transcription factor with YRPW motif 2	Human Diseases;Human Diseases;Human Diseases	Cancers;Infectious diseases;Cancers	ko05200//Pathways in cancer;ko05165//Human papillomavirus infection;ko05224//Breast cancer	K09091;K09091;K09091	GO:0005634//nucleus;GO:0005737//cytoplasm;GO:0016580//Sin3 complex;GO:0017053//transcriptional repressor complex	GO:0000977//RNA polymerase II regulatory region sequence-specific DNA binding;GO:0000981//RNA polymerase II transcription factor activity, sequence-specific DNA binding;GO:0001102//RNA polymerase II activating transcription factor binding;GO:0001227//transcriptional repressor activity, RNA polymerase II transcription regulatory region sequence-specific binding;GO:0003677//DNA binding;GO:0003700//…	GO:0000122//negative regulation of transcription from RNA polymerase II promoter;GO:0001568//blood vessel development;GO:0001570//vasculogenesis;GO:0003150//muscular septum morphogenesis;GO:0003151//outflow tract morphogenesis;GO:0003171//atrioventricular valve development;GO:0003184//pulmonary valve morphogenesis;GO:0003186//tricuspid valve morphogenesis;GO:0003195//tricuspid valve formation;GO:…
MSTRG.308.5	NC_010443.5	37231792	37356741	+	ncbi_100152404	37219887	37231321	-	UPSTREAM	470	HEY2	hes related family bHLH transcription factor with YRPW motif 2	Human Diseases;Human Diseases;Human Diseases	Cancers;Infectious diseases;Cancers	ko05200//Pathways in cancer;ko05165//Human papillomavirus infection;ko05224//Breast cancer	K09091;K09091;K09091	GO:0005634//nucleus;GO:0005737//cytoplasm;GO:0016580//Sin3 complex;GO:0017053//transcriptional repressor complex	GO:0000977//RNA polymerase II regulatory region sequence-specific DNA binding;GO:0000981//RNA polymerase II transcription factor activity, sequence-specific DNA binding;GO:0001102//RNA polymerase II activating transcription factor binding;GO:0001227//transcriptional repressor activity, RNA polymerase II transcription regulatory region sequence-specific binding;GO:0003677//DNA binding;GO:0003700//…	GO:0000122//negative regulation of transcription from RNA polymerase II promoter;GO:0001568//blood vessel development;GO:0001570//vasculogenesis;GO:0003150//muscular septum morphogenesis;GO:0003151//outflow tract morphogenesis;GO:0003171//atrioventricular valve development;GO:0003184//pulmonary valve morphogenesis;GO:0003186//tricuspid valve morphogenesis;GO:0003195//tricuspid valve formation;GO:…
MSTRG.322.3	NC_010443.5	40027487	40031292	+	ncbi_100517015	39913753	40022971	-	UPSTREAM	4515	PKIB	cAMP-dependent protein kinase inhibitor beta, transcript variant X7	-	-	-	-	GO:0005634//nucleus;GO:0005737//cytoplasm	GO:0004860//protein kinase inhibitor activity;GO:0004862//cAMP-dependent protein kinase inhibitor activity	GO:0006469//negative regulation of protein kinase activity;GO:0032212//positive regulation of telomere maintenance via telomerase;GO:0051973//positive regulation of telomerase activity;GO:1904355//positive regulation of telomere capping;GO:2000480//negative regulation of cAMP-dependent protein kinase activity
MSTRG.322.4	NC_010443.5	40027487	40031933	+	ncbi_100517015	39913753	40022971	-	UPSTREAM	4515	PKIB	cAMP-dependent protein kinase inhibitor beta, transcript variant X7	-	-	-	-	GO:0005634//nucleus;GO:0005737//cytoplasm	GO:0004860//protein kinase inhibitor activity;GO:0004862//cAMP-dependent protein kinase inhibitor activity	GO:0006469//negative regulation of protein kinase activity;GO:0032212//positive regulation of telomere maintenance via telomerase;GO:0051973//positive regulation of telomerase activity;GO:1904355//positive regulation of telomere capping;GO:2000480//negative regulation of cAMP-dependent protein kinase activity
XR_002343705.1	NC_010443.5	73510556	73539717	+	ncbi_100312977	73234954	73510533	-	UPSTREAM	22	PDSS2	decaprenyl diphosphate synthase subunit 2	Metabolism	Metabolism of terpenoids and polyketides	ko00900//Terpenoid backbone biosynthesis	K12505	GO:0005829//cytosol;GO:1990234//transferase complex	GO:0000010//trans-hexaprenyltranstransferase activity;GO:0016740//transferase activity;GO:0046982//protein heterodimerization activity;GO:0050347//trans-octaprenyltranstransferase activity	GO:0006744//ubiquinone biosynthetic process;GO:0008299//isoprenoid biosynthetic process;GO:0050878//regulation of body fluid levels
XR_002343780.1	NC_010443.5	74762556	74768418	+	ncbi_733621	74626673	74760323	+	DOWNSTREAM	2232	FOXO3	forkhead box O3	Environmental Information Processing;Organismal Systems;Cellular Processes;Environmental Information Processing;Environmental Information Processing;Organismal Systems;Organismal Systems;Human Diseases;Organismal Systems;Cellular Processes;Human Diseases;Organismal Systems;Human Diseases	Signal transduction;Immune system;Cell growth and death;Signal transduction;Signal transduction;Nervous system;Aging;Drug resistance;Endocrine system;Transport and catabolism;Cancers;Aging;Cancers	ko04151//PI3K-Akt signaling pathway;ko04062//Chemokine signaling pathway;ko04218//Cellular senescence;ko04068//FoxO signaling pathway;ko04152//AMPK signaling pathway;ko04722//Neurotrophin signaling pathway;ko04211//Longevity regulating pathway - mammal;ko01521//EGFR tyrosine kinase inhibitor resistance;ko04917//Prolactin signaling pathway;ko04137//Mitophagy - animal;ko05223//Non-small cell lung c…	K09408;K09408;K09408;K09408;K09408;K09408;K09408;K09408;K09408;K09408;K09408;K09408;K09408	GO:0005634//nucleus;GO:0005737//cytoplasm;GO:0005739//mitochondrion;GO:0005741//mitochondrial outer membrane;GO:0005759//mitochondrial matrix;GO:0005829//cytosol;GO:0016020//membrane;GO:0032991//macromolecular complex	GO:0000976//transcription regulatory region sequence-specific DNA binding;GO:0000978//RNA polymerase II core promoter proximal region sequence-specific DNA binding;GO:0000981//RNA polymerase II transcription factor activity, sequence-specific DNA binding;GO:0001227//transcriptional repressor activity, RNA polymerase II transcription regulatory region sequence-specific binding;GO:0001228//transcri…	GO:0000122//negative regulation of transcription from RNA polymerase II promoter;GO:0001542//ovulation from ovarian follicle;GO:0001544//initiation of primordial ovarian follicle growth;GO:0001547//antral ovarian follicle growth;GO:0001556//oocyte maturation;GO:0006355//regulation of transcription, DNA-templated;GO:0006357//regulation of transcription from RNA polymerase II promoter;GO:0006390//t…
XR_300811.3	NC_010443.5	75458244	75490563	+	ncbi_100152548	75441568	75458140	-	UPSTREAM	103	CD164	CD164 molecule, transcript variant X1	Cellular Processes	Transport and catabolism	ko04142//Lysosome	K06546	GO:0005764//lysosome;GO:0005768//endosome;GO:0005886//plasma membrane;GO:0016020//membrane;GO:0016021//integral component of membrane;GO:0031410//cytoplasmic vesicle	-	GO:0007155//cell adhesion;GO:0007157//heterophilic cell-cell adhesion via plasma membrane cell adhesion molecules
MSTRG.555.1	NC_010443.5	82160764	82161166	-	ncbi_100154559	82109535	82154349	+	DOWNSTREAM	6414	FAM26D	family with sequence similarity 26 member D, transcript variant X1	-	-	-	-	GO:0005887//integral component of plasma membrane;GO:0016020//membrane;GO:0016021//integral component of membrane	GO:0005261//cation channel activity	GO:0034220//ion transmembrane transport;GO:0098655//cation transmembrane transport
XR_002344315.1	NC_010443.5	99036269	99043195	-	ncbi_100625001	99044511	99048406	-	DOWNSTREAM	1315	RPL17	ribosomal protein L17	Genetic Information Processing	Translation	ko03010//Ribosome	K02880	GO:0005840//ribosome;GO:0015934//large ribosomal subunit;GO:0022625//cytosolic large ribosomal subunit	GO:0003735//structural constituent of ribosome	GO:0002181//cytoplasmic translation;GO:0006412//translation
XR_001306135.2	NC_010443.5	106511500	106744002	-	ncbi_106507181	106751346	106812484	+	UPSTREAM	7343	ONECUT2	one cut homeobox 2	-	-	-	-	GO:0005634//nucleus;GO:0005654//nucleoplasm;GO:0015629//actin cytoskeleton	GO:0000978//RNA polymerase II core promoter proximal region sequence-specific DNA binding;GO:0001228//transcriptional activator activity, RNA polymerase II transcription regulatory region sequence-specific binding;GO:0003677//DNA binding;GO:0003700//transcription factor activity, sequence-specific DNA binding	GO:0001889//liver development;GO:0001952//regulation of cell-matrix adhesion;GO:0002064//epithelial cell development;GO:0009653//anatomical structure morphogenesis;GO:0030154//cell differentiation;GO:0030335//positive regulation of cell migration;GO:0030512//negative regulation of transforming growth factor beta receptor signaling pathway;GO:0031016//pancreas development;GO:0031018//endocrine pan…
XR_002344621.1	NC_010443.5	108955548	108979255	-	ncbi_100037999	108986981	109016090	-	DOWNSTREAM	7725	TPM1	tropomyosin 1 (alpha)	Human Diseases;Organismal Systems;Human Diseases;Human Diseases;Organismal Systems	Cancers;Circulatory system;Cardiovascular diseases;Cardiovascular diseases;Circulatory system	ko05206//MicroRNAs in cancer;ko04261//Adrenergic signaling in cardiomyocytes;ko05414//Dilated cardiomyopathy (DCM);ko05410//Hypertrophic cardiomyopathy (HCM);ko04260//Cardiac muscle contraction	K10373;K10373;K10373;K10373;K10373	-	-	-
XR_001306165.2	NC_010443.5	111567646	111586007	+	ncbi_406192	111588721	111635064	+	UPSTREAM	2713	ANXA2	annexin A2	-	-	-	-	GO:0005615//extracellular space;GO:0005634//nucleus;GO:0005737//cytoplasm;GO:0005765//lysosomal membrane;GO:0005768//endosome;GO:0005769//early endosome;GO:0005811//lipid particle;GO:0005829//cytosol;GO:0005886//plasma membrane;GO:0009986//cell surface;GO:0016323//basolateral plasma membrane;GO:0019897//extrinsic component of plasma membrane;GO:0030496//midbody;GO:0031902//late endosome membrane;…	GO:0001786//phosphatidylserine binding;GO:0002020//protease binding;GO:0004859//phospholipase inhibitor activity;GO:0005262//calcium channel activity;GO:0005509//calcium ion binding;GO:0005544//calcium-dependent phospholipid binding;GO:0005546//phosphatidylinositol-4,5-bisphosphate binding;GO:0008092//cytoskeletal protein binding;GO:0017137//Rab GTPase binding;GO:0019834//phospholipase A2 inhibit…	GO:0001525//angiogenesis;GO:0001765//membrane raft assembly;GO:0001921//positive regulation of receptor recycling;GO:0006900//membrane budding;GO:0030199//collagen fibril organization;GO:0031340//positive regulation of vesicle fusion;GO:0032804//negative regulation of low-density lipoprotein particle receptor catabolic process;GO:0036035//osteoclast development;GO:0042730//fibrinolysis;GO:0043086…
XR_001306165.2	NC_010443.5	111567646	111586007	+	ncbi_100157039	111489759	111560751	+	DOWNSTREAM	6894	ICE2	interactor of little elongation complex ELL subunit 2, transcript variant X5	-	-	-	-	GO:0005634//nucleus;GO:0005654//nucleoplasm;GO:0005829//cytosol;GO:0008023//transcription elongation factor complex;GO:0015030//Cajal body;GO:0016604//nuclear body;GO:0035327//transcriptionally active chromatin;GO:0035363//histone locus body	-	GO:0042795//snRNA transcription from RNA polymerase II promoter;GO:0042796//snRNA transcription from RNA polymerase III promoter;GO:0045945//positive regulation of transcription from RNA polymerase III promoter
MSTRG.764.1	NC_010443.5	114040975	114197944	+	ncbi_100737077	113932722	114037059	+	DOWNSTREAM	3915	ALDH1A2	aldehyde dehydrogenase 1 family member A2, transcript variant X1	Metabolism;Metabolism	Global and overview maps;Metabolism of cofactors and vitamins	ko01100//Metabolic pathways;ko00830//Retinol metabolism	K07249;K07249	-	GO:0004029//aldehyde dehydrogenase (NAD) activity;GO:0016491//oxidoreductase activity;GO:0016620//oxidoreductase activity, acting on the aldehyde or oxo group of donors, NAD or NADP as acceptor	GO:0055114//oxidation-reduction process
MSTRG.940.6	NC_010443.5	130777734	130835186	-	MSTRG.942	130835249	130837217	+	UPSTREAM	62	--	-	-	-	-	-	-	-	-
MSTRG.940.6	NC_010443.5	130777734	130835186	-	ncbi_100520059	130845103	130847203	-	DOWNSTREAM	9916	CHST14	carbohydrate sulfotransferase 14	Metabolism	Glycan biosynthesis and metabolism	ko00532//Glycosaminoglycan biosynthesis - chondroitin sulfate / dermatan sulfate	K08105	-	-	-
MSTRG.948.1	NC_010443.5	130931654	130940394	-	ncbi_100520414	130916956	130930172	-	UPSTREAM	1481	KNSTRN	kinetochore localized astrin/SPAG5 binding protein, transcript variant X1	-	-	-	-	GO:0000776//kinetochore;GO:0005739//mitochondrion	GO:0003995//acyl-CoA dehydrogenase activity;GO:0008470//isovaleryl-CoA dehydrogenase activity;GO:0016491//oxidoreductase activity;GO:0016627//oxidoreductase activity, acting on the CH-CH group of donors;GO:0050660//flavin adenine dinucleotide binding	GO:0007051//spindle organization;GO:0007059//chromosome segregation;GO:0051988//regulation of attachment of spindle microtubules to kinetochore;GO:0055114//oxidation-reduction process
MSTRG.955.1	NC_010443.5	131085108	131090513	+	ncbi_102164975	131093026	131143840	-	DOWNSTREAM	2512	BUB1B	BUB1 mitotic checkpoint serine/threonine kinase B, transcript variant X1	Human Diseases;Cellular Processes	Infectious diseases;Cell growth and death	ko05166//HTLV-I infection;ko04110//Cell cycle	K06637;K06637	GO:0000776//kinetochore;GO:0000778//condensed nuclear chromosome kinetochore;GO:0000940//condensed chromosome outer kinetochore	GO:0004672//protein kinase activity;GO:0005524//ATP binding;GO:0016301//kinase activity	GO:0006468//protein phosphorylation;GO:0007091//metaphase/anaphase transition of mitotic cell cycle;GO:0007094//mitotic spindle assembly checkpoint;GO:0016310//phosphorylation;GO:0051754//meiotic sister chromatid cohesion, centromeric;GO:0071459//protein localization to chromosome, centromeric region
MSTRG.955.1	NC_010443.5	131085108	131090513	+	ncbi_100153981	131039313	131077420	-	UPSTREAM	7687	PAK6	p21 (RAC1) activated kinase 6, transcript variant X1	Environmental Information Processing;Cellular Processes;Cellular Processes;Organismal Systems;Organismal Systems;Environmental Information Processing;Human Diseases	Signal transduction;Cell motility;Cellular community - eukaryotes;Development;Immune system;Signal transduction;Cancers	ko04014//Ras signaling pathway;ko04810//Regulation of actin cytoskeleton;ko04510//Focal adhesion;ko04360//Axon guidance;ko04660//T cell receptor signaling pathway;ko04012//ErbB signaling pathway;ko05211//Renal cell carcinoma	K05735;K05735;K05735;K05735;K05735;K05735;K05735	GO:0001650//fibrillar center;GO:0005654//nucleoplasm;GO:0005737//cytoplasm;GO:0030054//cell junction	GO:0000166//nucleotide binding;GO:0004672//protein kinase activity;GO:0004674//protein serine/threonine kinase activity;GO:0005524//ATP binding;GO:0016301//kinase activity;GO:0016740//transferase activity	GO:0006468//protein phosphorylation;GO:0007346//regulation of mitotic cell cycle;GO:0007612//learning;GO:0007613//memory;GO:0007626//locomotory behavior;GO:0016310//phosphorylation;GO:0023014//signal transduction by protein phosphorylation;GO:0031098//stress-activated protein kinase signaling cascade;GO:0032147//activation of protein kinase activity;GO:1990138//neuron projection extension
MSTRG.1014.1	NC_010443.5	141452227	141492585	-	ncbi_100158162	141493551	141667346	+	UPSTREAM	965	ATP10A	ATPase phospholipid transporting 10A (putative)	-	-	-	-	GO:0005886//plasma membrane;GO:0016020//membrane;GO:0016021//integral component of membrane	GO:0000166//nucleotide binding;GO:0000287//magnesium ion binding;GO:0005524//ATP binding	GO:0015914//phospholipid transport;GO:0045332//phospholipid translocation
XR_002345981.1	NC_010443.5	154843292	154919071	-	ncbi_110261618	154919331	154937484	+	UPSTREAM	259	DSEL	dermatan sulfate epimerase-like, transcript variant X1	-	-	-	-	GO:0016020//membrane;GO:0016021//integral component of membrane	GO:0008146//sulfotransferase activity;GO:0047757//chondroitin-glucuronate 5-epimerase activity	GO:0030204//chondroitin sulfate metabolic process;GO:0030205//dermatan sulfate metabolic process
XR_001306290.2	NC_010443.5	161548363	161607016	-	ncbi_100153007	161607122	161631650	+	UPSTREAM	105	LMAN1	lectin, mannose binding 1	Genetic Information Processing	Folding, sorting and degradation	ko04141//Protein processing in endoplasmic reticulum	K10080	GO:0000139//Golgi membrane;GO:0005789//endoplasmic reticulum membrane;GO:0005793//endoplasmic reticulum-Golgi intermediate compartment;GO:0005794//Golgi apparatus;GO:0016020//membrane;GO:0016021//integral component of membrane;GO:0030017//sarcomere;GO:0030134//ER to Golgi transport vesicle;GO:0044220//host cell perinuclear region of cytoplasm	GO:0005537//mannose binding	GO:0006888//ER to Golgi vesicle-mediated transport;GO:0007029//endoplasmic reticulum organization;GO:0007030//Golgi organization;GO:0010638//positive regulation of organelle organization
XR_002346350.1	NC_010443.5	164281845	164311796	-	ncbi_100515463	163894929	164275439	-	UPSTREAM	6405	MEGF11	multiple EGF like domains 11, transcript variant X1	-	-	-	-	GO:0016020//membrane;GO:0016021//integral component of membrane	GO:0005515//protein binding	-
XR_002346351.1	NC_010443.5	164281845	164311796	-	ncbi_100515463	163894929	164275439	-	UPSTREAM	6405	MEGF11	multiple EGF like domains 11, transcript variant X1	-	-	-	-	GO:0016020//membrane;GO:0016021//integral component of membrane	GO:0005515//protein binding	-
XR_002346362.1	NC_010443.5	165315138	165436786	-	ncbi_100152039	165436810	165441736	+	UPSTREAM	23	C1H15orf61	chromosome 1 C15orf61 homolog, transcript variant X1	-	-	-	-	-	-	-
XR_002346363.1	NC_010443.5	165338605	165436786	-	ncbi_100152039	165436810	165441736	+	UPSTREAM	23	C1H15orf61	chromosome 1 C15orf61 homolog, transcript variant X1	-	-	-	-	-	-	-
MSTRG.1191.1	NC_010443.5	166460238	166465711	-	ncbi_100520530	166465870	166608840	+	UPSTREAM	158	CORO2B	coronin 2B, transcript variant X2	-	-	-	-	GO:0005925//focal adhesion;GO:0016020//membrane	GO:0005515//protein binding;GO:0017166//vinculin binding;GO:0051015//actin filament binding;GO:1990147//talin binding	GO:0003093//regulation of glomerular filtration;GO:0010812//negative regulation of cell-substrate adhesion;GO:0030036//actin cytoskeleton organization;GO:0032956//regulation of actin cytoskeleton organization;GO:0048041//focal adhesion assembly;GO:0051497//negative regulation of stress fiber assembly;GO:0080135//regulation of cellular response to stress;GO:1904950//negative regulation of establis…
XR_002346604.1	NC_010443.5	171902094	171905464	-	ncbi_100156782	171906130	172177726	+	UPSTREAM	665	LRFN5	leucine rich repeat and fibronectin type III domain containing 5, transcript variant X6	-	-	-	-	GO:0009986//cell surface;GO:0016020//membrane;GO:0016021//integral component of membrane	GO:0005515//protein binding	GO:0043031//negative regulation of macrophage activation;GO:0050728//negative regulation of inflammatory response;GO:0099560//synaptic membrane adhesion
XR_002346749.1	NC_010443.5	180156033	180162799	+	ncbi_102161529	180164427	180299491	-	DOWNSTREAM	1627	MAP4K5	mitogen-activated protein kinase kinase kinase kinase 5, transcript variant X1	-	-	-	-	GO:0005737//cytoplasm	GO:0000166//nucleotide binding;GO:0004672//protein kinase activity;GO:0004674//protein serine/threonine kinase activity;GO:0005524//ATP binding;GO:0008349//MAP kinase kinase kinase kinase activity;GO:0016301//kinase activity;GO:0016740//transferase activity	GO:0000165//MAPK cascade;GO:0000185//activation of MAPKKK activity;GO:0006468//protein phosphorylation;GO:0007346//regulation of mitotic cell cycle;GO:0016310//phosphorylation;GO:0023014//signal transduction by protein phosphorylation;GO:0031098//stress-activated protein kinase signaling cascade;GO:0032147//activation of protein kinase activity;GO:0035556//intracellular signal transduction
XR_301199.2	NC_010443.5	183787747	183792458	-	ncbi_397589	183792606	183809178	+	UPSTREAM	147	CDKN3	cyclin dependent kinase inhibitor 3	-	-	-	-	GO:0005737//cytoplasm;GO:0048471//perinuclear region of cytoplasm	GO:0004721//phosphoprotein phosphatase activity;GO:0004725//protein tyrosine phosphatase activity;GO:0016787//hydrolase activity;GO:0016791//phosphatase activity	GO:0006470//protein dephosphorylation;GO:0007049//cell cycle;GO:0007050//cell cycle arrest;GO:0016311//dephosphorylation;GO:0035335//peptidyl-tyrosine dephosphorylation;GO:0060271//cilium morphogenesis
MSTRG.1345.3	NC_010443.5	189180650	189207685	+	ncbi_100152785	189153579	189170745	-	UPSTREAM	9904	DHRS7	dehydrogenase/reductase 7	-	-	-	-	-	GO:0016491//oxidoreductase activity	GO:0055114//oxidation-reduction process
XR_001306459.2	NC_010443.5	203344944	203361627	-	ncbi_100625506	203059563	203336442	+	DOWNSTREAM	8501	SLC24A2	solute carrier family 24 member 2	-	-	-	-	GO:0005623//cell;GO:0005886//plasma membrane;GO:0005887//integral component of plasma membrane;GO:0016020//membrane;GO:0016021//integral component of membrane	GO:0005262//calcium channel activity;GO:0008273//calcium, potassium:sodium antiporter activity	GO:0006811//ion transport;GO:0006816//calcium ion transport;GO:0006874//cellular calcium ion homeostasis;GO:0007601//visual perception;GO:0007612//learning;GO:0007613//memory;GO:0034220//ion transmembrane transport;GO:0035725//sodium ion transmembrane transport;GO:0055085//transmembrane transport;GO:0060291//long-term synaptic potentiation;GO:0060292//long term synaptic depression;GO:0070588//cal…
MSTRG.1464.1	NC_010443.5	203417615	203423688	-	ncbi_100155321	203387669	203415018	-	UPSTREAM	2596	ACER2	alkaline ceramidase 2	Metabolism;Environmental Information Processing;Metabolism	Global and overview maps;Signal transduction;Lipid metabolism	ko01100//Metabolic pathways;ko04071//Sphingolipid signaling pathway;ko00600//Sphingolipid metabolism	K01441;K01441;K01441	GO:0005794//Golgi apparatus;GO:0016020//membrane;GO:0016021//integral component of membrane;GO:0030173//integral component of Golgi membrane	GO:0016787//hydrolase activity;GO:0016811//hydrolase activity, acting on carbon-nitrogen (but not peptide) bonds, in linear amides;GO:0017040//ceramidase activity;GO:0071633//dihydroceramidase activity	GO:0001953//negative regulation of cell-matrix adhesion;GO:0006629//lipid metabolic process;GO:0006672//ceramide metabolic process;GO:0006919//activation of cysteine-type endopeptidase activity involved in apoptotic process;GO:0006974//cellular response to DNA damage stimulus;GO:0008284//positive regulation of cell proliferation;GO:0010506//regulation of autophagy;GO:0010942//positive regulation …
XR_002335940.1	NC_010443.5	208140151	208181529	-	ncbi_100155995	208182397	208427504	+	UPSTREAM	867	NFIB	nuclear factor I B, transcript variant X1	-	-	-	-	GO:0001650//fibrillar center;GO:0005634//nucleus;GO:0005654//nucleoplasm;GO:0044300//cerebellar mossy fiber	GO:0000978//RNA polymerase II core promoter proximal region sequence-specific DNA binding;GO:0000981//RNA polymerase II transcription factor activity, sequence-specific DNA binding;GO:0001228//transcriptional activator activity, RNA polymerase II transcription regulatory region sequence-specific binding;GO:0003677//DNA binding;GO:0003700//transcription factor activity, sequence-specific DNA bindi…	GO:0000122//negative regulation of transcription from RNA polymerase II promoter;GO:0002062//chondrocyte differentiation;GO:0006260//DNA replication;GO:0006355//regulation of transcription, DNA-templated;GO:0007420//brain development;GO:0008285//negative regulation of cell proliferation;GO:0009617//response to bacterium;GO:0010001//glial cell differentiation;GO:0021740//principal sensory nucleus …
XR_001302641.2	NC_010443.5	230340901	230346297	+	ncbi_100153747	230069339	230331343	+	DOWNSTREAM	9557	VPS13A	vacuolar protein sorting 13 homolog A	-	-	-	-	GO:0005623//cell;GO:0019898//extrinsic component of membrane	-	GO:0006623//protein targeting to vacuole;GO:0006914//autophagy;GO:0045053//protein retention in Golgi apparatus
XR_001306517.2	NC_010443.5	236380010	236382894	-	ncbi_100151987	236383684	236387705	-	DOWNSTREAM	789	ARHGEF39	Rho guanine nucleotide exchange factor 39	-	-	-	-	-	GO:0005085//guanyl-nucleotide exchange factor activity	-
XR_002336807.1	NC_010443.5	236993134	236995398	-	ncbi_641344	236998754	237065819	-	DOWNSTREAM	3355	GNE	glucosamine (UDP-N-acetyl)-2-epimerase/N-acetylmannosamine kinase	Metabolism;Metabolism	Global and overview maps;Carbohydrate metabolism	ko01100//Metabolic pathways;ko00520//Amino sugar and nucleotide sugar metabolism	K12409;K12409	-	GO:0004553//hydrolase activity, hydrolyzing O-glycosyl compounds;GO:0008761//UDP-N-acetylglucosamine 2-epimerase activity;GO:0009384//N-acylmannosamine kinase activity;GO:0016301//kinase activity;GO:0016740//transferase activity;GO:0016853//isomerase activity	GO:0006047//UDP-N-acetylglucosamine metabolic process;GO:0016310//phosphorylation;GO:0046835//carbohydrate phosphorylation
MSTRG.1692.1	NC_010443.5	238540988	238563398	+	ncbi_100157661	238567612	238633471	+	UPSTREAM	4213	DCAF10	DDB1 and CUL4 associated factor 10, transcript variant X1	-	-	-	-	GO:0080008//Cul4-RING E3 ubiquitin ligase complex	GO:0005515//protein binding	-
XR_002337204.1	NC_010443.5	250078525	250095163	+	ncbi_100626033	250005444	250078448	-	UPSTREAM	76	CTNNAL1	catenin alpha like 1, transcript variant X1	-	-	-	-	-	-	-
XR_002337264.1	NC_010443.5	251198233	251272896	+	ncbi_100153149	250984658	251190244	+	DOWNSTREAM	7988	AKAP2	A-kinase anchoring protein 2	-	-	-	-	GO:0016020//membrane	-	GO:0008360//regulation of cell shape
XR_002337349.1	NC_010443.5	254036310	254040139	+	ncbi_100517630	254046679	254057034	+	UPSTREAM	6539	C1H9orf43	chromosome 1 C9orf43 homolog, transcript variant X1	-	-	-	-	-	-	-
XR_002337349.1	NC_010443.5	254036310	254040139	+	ncbi_100621486	254015426	254027584	-	UPSTREAM	8725	ALAD	aminolevulinate dehydratase	Metabolism;Metabolism	Global and overview maps;Metabolism of cofactors and vitamins	ko01100//Metabolic pathways;ko00860//Porphyrin and chlorophyll metabolism	K01698;K01698	GO:0005829//cytosol	GO:0003824//catalytic activity;GO:0004655//porphobilinogen synthase activity;GO:0008270//zinc ion binding;GO:0016829//lyase activity;GO:0042802//identical protein binding;GO:0046872//metal ion binding	GO:0006779//porphyrin-containing compound biosynthetic process;GO:0006783//heme biosynthetic process;GO:0033014//tetrapyrrole biosynthetic process;GO:0051260//protein homooligomerization;GO:0071353//cellular response to interleukin-4;GO:1901799//negative regulation of proteasomal protein catabolic process
XR_001302677.2	NC_010443.5	260442264	260463106	-	ncbi_100737979	260465809	260648070	-	DOWNSTREAM	2702	CDK5RAP2	CDK5 regulatory subunit associated protein 2	-	-	-	-	GO:0005815//microtubule organizing center	-	GO:0000226//microtubule cytoskeleton organization
XR_002339006.1	NC_010443.5	264242212	264275695	-	ncbi_100511431	264277549	264301731	+	UPSTREAM	1853	CRB2	crumbs 2, cell polarity complex component	Environmental Information Processing	Signal transduction	ko04390//Hippo signaling pathway	K16681	GO:0005886//plasma membrane;GO:0016020//membrane;GO:0016021//integral component of membrane;GO:0016324//apical plasma membrane;GO:0032991//macromolecular complex	GO:0005509//calcium ion binding;GO:0019828//aspartic-type endopeptidase inhibitor activity;GO:0044877//macromolecular complex binding	GO:0001707//mesoderm formation;GO:0001756//somitogenesis;GO:0007157//heterophilic cell-cell adhesion via plasma membrane cell adhesion molecules;GO:0010470//regulation of gastrulation;GO:0010718//positive regulation of epithelial to mesenchymal transition;GO:0010951//negative regulation of endopeptidase activity;GO:0014028//notochord formation;GO:0030513//positive regulation of BMP signaling path…
XR_001306654.2	NC_010443.5	269445589	269452205	-	ncbi_102161937	269453920	269455524	-	DOWNSTREAM	1714	IER5L	immediate early response 5 like	-	-	-	-	-	-	-
MSTRG.2032.1	NC_010443.5	269817421	269818197	+	ncbi_100153919	269819774	269828832	+	UPSTREAM	1576	NTMT1	N-terminal Xaa-Pro-Lys N-methyltransferase 1	-	-	-	-	GO:0005737//cytoplasm	GO:0008168//methyltransferase activity;GO:0071885//N-terminal protein N-methyltransferase activity	GO:0006480//N-terminal protein amino acid methylation;GO:0018011//N-terminal peptidyl-alanine methylation;GO:0035568//N-terminal peptidyl-proline methylation;GO:0035570//N-terminal peptidyl-serine methylation
MSTRG.2063.2	NC_010443.5	271259610	271262766	+	ncbi_100624292	271242312	271257839	-	UPSTREAM	1770	FAM78A	family with sequence similarity 78 member A	-	-	-	-	-	-	-
XR_001306667.2	NC_010443.5	271260237	271271366	-	ncbi_100624292	271242312	271257839	-	UPSTREAM	2397	FAM78A	family with sequence similarity 78 member A	-	-	-	-	-	-	-
XR_002337907.1	NC_010443.5	271260237	271271368	-	ncbi_100624292	271242312	271257839	-	UPSTREAM	2397	FAM78A	family with sequence similarity 78 member A	-	-	-	-	-	-	-
XR_002338153.1	NC_010443.5	273558443	273560170	-	ncbi_100156729	273560279	273576555	+	UPSTREAM	108	WDR5	WD repeat domain 5, transcript variant X3	Human Diseases	Endocrine and metabolic diseases	ko04934//Cushing syndrome	K14963	-	-	-
XR_002341370.1	NC_010444.4	166082	192797	-	ncbi_102161418	156364	157650	-	UPSTREAM	8431	LOC102161418	interferon-induced transmembrane protein 1-like	-	-	-	-	GO:0005886//plasma membrane;GO:0016020//membrane;GO:0016021//integral component of membrane	-	GO:0034341//response to interferon-gamma;GO:0035455//response to interferon-alpha;GO:0035456//response to interferon-beta;GO:0045071//negative regulation of viral genome replication;GO:0046597//negative regulation of viral entry into host cell;GO:0051607//defense response to virus;GO:0060337//type I interferon signaling pathway
XR_002341424.1	NC_010444.4	4906027	4909010	-	ncbi_100522421	4910123	4928559	+	UPSTREAM	1112	LOC100522421	aldehyde dehydrogenase family 3 member B2-like, transcript variant X1	Metabolism;Metabolism;Human Diseases;Metabolism;Metabolism;Metabolism;Metabolism;Metabolism;Metabolism	Global and overview maps;Carbohydrate metabolism;Cancers;Xenobiotics biodegradation and metabolism;Xenobiotics biodegradation and metabolism;Amino acid metabolism;Metabolism of other amino acids;Amino acid metabolism;Amino acid metabolism	ko01100//Metabolic pathways;ko00010//Glycolysis / Gluconeogenesis;ko05204//Chemical carcinogenesis;ko00980//Metabolism of xenobiotics by cytochrome P450;ko00982//Drug metabolism - cytochrome P450;ko00350//Tyrosine metabolism;ko00410//beta-Alanine metabolism;ko00340//Histidine metabolism;ko00360//Phenylalanine metabolism	K00129;K00129;K00129;K00129;K00129;K00129;K00129;K00129;K00129	-	GO:0004028//3-chloroallyl aldehyde dehydrogenase activity;GO:0016491//oxidoreductase activity;GO:0016620//oxidoreductase activity, acting on the aldehyde or oxo group of donors, NAD or NADP as acceptor	GO:0006081//cellular aldehyde metabolic process;GO:0055114//oxidation-reduction process
MSTRG.2251.3	NC_010444.4	5022401	5024597	-	ncbi_100525556	5014888	5020705	+	DOWNSTREAM	1695	CABP2	calcium binding protein 2	-	-	-	-	GO:0005794//Golgi apparatus;GO:0005886//plasma membrane	GO:0005509//calcium ion binding	-
MSTRG.2251.3	NC_010444.4	5022401	5024597	-	ncbi_100510888	5028889	5042302	+	UPSTREAM	4291	PITPNM1	phosphatidylinositol transfer protein membrane associated 1	-	-	-	-	GO:0005737//cytoplasm;GO:0005829//cytosol;GO:0036464//cytoplasmic ribonucleoprotein granule	GO:0005509//calcium ion binding;GO:0005548//phospholipid transporter activity;GO:0008525//phosphatidylcholine transporter activity;GO:0008526//phosphatidylinositol transporter activity;GO:0030971//receptor tyrosine kinase binding;GO:0031210//phosphatidylcholine binding;GO:0035091//phosphatidylinositol binding;GO:0046872//metal ion binding;GO:0070300//phosphatidic acid binding	GO:0015914//phospholipid transport
XR_002341427.1	NC_010444.4	5047843	5052442	+	ncbi_100510888	5028889	5042302	+	DOWNSTREAM	5540	PITPNM1	phosphatidylinositol transfer protein membrane associated 1	-	-	-	-	GO:0005737//cytoplasm;GO:0005829//cytosol;GO:0036464//cytoplasmic ribonucleoprotein granule	GO:0005509//calcium ion binding;GO:0005548//phospholipid transporter activity;GO:0008525//phosphatidylcholine transporter activity;GO:0008526//phosphatidylinositol transporter activity;GO:0030971//receptor tyrosine kinase binding;GO:0031210//phosphatidylcholine binding;GO:0035091//phosphatidylinositol binding;GO:0046872//metal ion binding;GO:0070300//phosphatidic acid binding	GO:0015914//phospholipid transport
XR_002341427.1	NC_010444.4	5047843	5052442	+	ncbi_100511242	5057244	5063266	+	UPSTREAM	4801	TMEM134	transmembrane protein 134, transcript variant X1	-	-	-	-	GO:0016020//membrane;GO:0016021//integral component of membrane;GO:0048471//perinuclear region of cytoplasm	-	-
XR_001306757.1	NC_010444.4	8919231	8922581	+	ncbi_100144589	8892071	8919070	-	UPSTREAM	160	SLC3A2	solute carrier family 3 member 2	Environmental Information Processing;Organismal Systems;Cellular Processes	Signal transduction;Digestive system;Cell growth and death	ko04150//mTOR signaling pathway;ko04974//Protein digestion and absorption;ko04216//Ferroptosis	K06519;K06519;K06519	GO:0005654//nucleoplasm;GO:0005829//cytosol;GO:0005886//plasma membrane;GO:0016020//membrane;GO:0016021//integral component of membrane;GO:0043025//neuronal cell body;GO:0044225//apical pole of neuron;GO:0045202//synapse	GO:0003824//catalytic activity	GO:0005975//carbohydrate metabolic process;GO:0006865//amino acid transport
XR_001306759.2	NC_010444.4	8919231	8922581	+	ncbi_100144589	8892071	8919070	-	UPSTREAM	160	SLC3A2	solute carrier family 3 member 2	Environmental Information Processing;Organismal Systems;Cellular Processes	Signal transduction;Digestive system;Cell growth and death	ko04150//mTOR signaling pathway;ko04974//Protein digestion and absorption;ko04216//Ferroptosis	K06519;K06519;K06519	GO:0005654//nucleoplasm;GO:0005829//cytosol;GO:0005886//plasma membrane;GO:0016020//membrane;GO:0016021//integral component of membrane;GO:0043025//neuronal cell body;GO:0044225//apical pole of neuron;GO:0045202//synapse	GO:0003824//catalytic activity	GO:0005975//carbohydrate metabolic process;GO:0006865//amino acid transport
XR_002341461.1	NC_010444.4	8919231	8922581	+	ncbi_100144589	8892071	8919070	-	UPSTREAM	160	SLC3A2	solute carrier family 3 member 2	Environmental Information Processing;Organismal Systems;Cellular Processes	Signal transduction;Digestive system;Cell growth and death	ko04150//mTOR signaling pathway;ko04974//Protein digestion and absorption;ko04216//Ferroptosis	K06519;K06519;K06519	GO:0005654//nucleoplasm;GO:0005829//cytosol;GO:0005886//plasma membrane;GO:0016020//membrane;GO:0016021//integral component of membrane;GO:0043025//neuronal cell body;GO:0044225//apical pole of neuron;GO:0045202//synapse	GO:0003824//catalytic activity	GO:0005975//carbohydrate metabolic process;GO:0006865//amino acid transport
XR_002341463.1	NC_010444.4	8919231	8922581	+	ncbi_100144589	8892071	8919070	-	UPSTREAM	160	SLC3A2	solute carrier family 3 member 2	Environmental Information Processing;Organismal Systems;Cellular Processes	Signal transduction;Digestive system;Cell growth and death	ko04150//mTOR signaling pathway;ko04974//Protein digestion and absorption;ko04216//Ferroptosis	K06519;K06519;K06519	GO:0005654//nucleoplasm;GO:0005829//cytosol;GO:0005886//plasma membrane;GO:0016020//membrane;GO:0016021//integral component of membrane;GO:0043025//neuronal cell body;GO:0044225//apical pole of neuron;GO:0045202//synapse	GO:0003824//catalytic activity	GO:0005975//carbohydrate metabolic process;GO:0006865//amino acid transport
MSTRG.2425.12	NC_010444.4	8919305	8922581	+	ncbi_100144589	8892071	8919070	-	UPSTREAM	234	SLC3A2	solute carrier family 3 member 2	Environmental Information Processing;Organismal Systems;Cellular Processes	Signal transduction;Digestive system;Cell growth and death	ko04150//mTOR signaling pathway;ko04974//Protein digestion and absorption;ko04216//Ferroptosis	K06519;K06519;K06519	GO:0005654//nucleoplasm;GO:0005829//cytosol;GO:0005886//plasma membrane;GO:0016020//membrane;GO:0016021//integral component of membrane;GO:0043025//neuronal cell body;GO:0044225//apical pole of neuron;GO:0045202//synapse	GO:0003824//catalytic activity	GO:0005975//carbohydrate metabolic process;GO:0006865//amino acid transport
MSTRG.2434.4	NC_010444.4	9018348	9025387	+	ncbi_100620235	9004388	9008631	-	UPSTREAM	9716	POLR2G	RNA polymerase II subunit G	Metabolism;Human Diseases;Human Diseases;Metabolism;Metabolism;Genetic Information Processing	Global and overview maps;Neurodegenerative diseases;Infectious diseases;Nucleotide metabolism;Nucleotide metabolism;Transcription	ko01100//Metabolic pathways;ko05016//Huntington disease;ko05169//Epstein-Barr virus infection;ko00230//Purine metabolism;ko00240//Pyrimidine metabolism;ko03020//RNA polymerase	K03015;K03015;K03015;K03015;K03015;K03015	GO:0000932//cytoplasmic mRNA processing body;GO:0005665//DNA-directed RNA polymerase II, core complex	GO:0003676//nucleic acid binding;GO:0003697//single-stranded DNA binding;GO:0003727//single-stranded RNA binding;GO:0003899//DNA-directed RNA polymerase activity;GO:0031369//translation initiation factor binding	GO:0000291//nuclear-transcribed mRNA catabolic process, exonucleolytic;GO:0006351//transcription, DNA-templated;GO:0006367//transcription initiation from RNA polymerase II promoter;GO:0045948//positive regulation of translational initiation;GO:0060213//positive regulation of nuclear-transcribed mRNA poly(A) tail shortening
MSTRG.2550.1	NC_010444.4	13521500	13524498	+	ncbi_100625180	13525472	13529620	+	UPSTREAM	973	LOC100625180	proteoglycan 3	-	-	-	-	-	-	-
MSTRG.2550.1	NC_010444.4	13521500	13524498	+	ncbi_110259261	13490913	13514518	+	DOWNSTREAM	6981	SLC43A3	solute carrier family 43 member 3, transcript variant X1	-	-	-	-	GO:0016020//membrane;GO:0016021//integral component of membrane	-	GO:0055085//transmembrane transport
MSTRG.2617.1	NC_010444.4	16683510	16764395	+	ncbi_100519885	16772210	16789031	+	UPSTREAM	7814	CHST1	carbohydrate sulfotransferase 1, transcript variant X1	Metabolism	Glycan biosynthesis and metabolism	ko00533//Glycosaminoglycan biosynthesis - keratan sulfate	K01022	GO:0000139//Golgi membrane;GO:0005802//trans-Golgi network	GO:0001517//N-acetylglucosamine 6-O-sulfotransferase activity;GO:0008146//sulfotransferase activity;GO:0016740//transferase activity;GO:0045130//keratan sulfotransferase activity	GO:0005975//carbohydrate metabolic process;GO:0006012//galactose metabolic process;GO:0006044//N-acetylglucosamine metabolic process;GO:0006790//sulfur compound metabolic process;GO:0042339//keratan sulfate metabolic process
MSTRG.2622.1	NC_010444.4	16706780	16710349	-	MSTRG.2618	16699984	16702583	-	UPSTREAM	4196	--	-	-	-	-	-	-	-	-
MSTRG.2622.1	NC_010444.4	16706780	16710349	-	MSTRG.2620	16702655	16703438	-	UPSTREAM	3341	--	-	-	-	-	-	-	-	-
MSTRG.2623.1	NC_010444.4	16710458	16716703	-	MSTRG.2618	16699984	16702583	-	UPSTREAM	7874	--	-	-	-	-	-	-	-	-
MSTRG.2623.1	NC_010444.4	16710458	16716703	-	MSTRG.2620	16702655	16703438	-	UPSTREAM	7019	--	-	-	-	-	-	-	-	-
XR_001306845.2	NC_010444.4	16767457	16770573	+	ncbi_100519885	16772210	16789031	+	UPSTREAM	1636	CHST1	carbohydrate sulfotransferase 1, transcript variant X1	Metabolism	Glycan biosynthesis and metabolism	ko00533//Glycosaminoglycan biosynthesis - keratan sulfate	K01022	GO:0000139//Golgi membrane;GO:0005802//trans-Golgi network	GO:0001517//N-acetylglucosamine 6-O-sulfotransferase activity;GO:0008146//sulfotransferase activity;GO:0016740//transferase activity;GO:0045130//keratan sulfotransferase activity	GO:0005975//carbohydrate metabolic process;GO:0006012//galactose metabolic process;GO:0006044//N-acetylglucosamine metabolic process;GO:0006790//sulfur compound metabolic process;GO:0042339//keratan sulfate metabolic process
MSTRG.2634.1	NC_010444.4	17803329	17814453	+	ncbi_100270689	17751153	17803172	-	UPSTREAM	156	CD82	CD82 molecule	Cellular Processes	Cell growth and death	ko04115//p53 signaling pathway	K06509	GO:0005887//integral component of plasma membrane;GO:0016020//membrane;GO:0016021//integral component of membrane	-	-
MSTRG.2634.2	NC_010444.4	17803329	17814461	+	ncbi_100270689	17751153	17803172	-	UPSTREAM	156	CD82	CD82 molecule	Cellular Processes	Cell growth and death	ko04115//p53 signaling pathway	K06509	GO:0005887//integral component of plasma membrane;GO:0016020//membrane;GO:0016021//integral component of membrane	-	-
XR_301658.3	NC_010444.4	18448312	18461923	+	ncbi_100624169	18408987	18448285	-	UPSTREAM	26	ALKBH3	alkB homolog 3, alpha-ketoglutaratedependent dioxygenase, transcript variant X1	-	-	-	-	-	-	-
XR_301708.3	NC_010444.4	29800960	29826690	+	ncbi_100517025	29365181	29796389	+	DOWNSTREAM	4570	LOC100517025	uncharacterized LOC100517025, transcript variant X4	-	-	-	-	-	-	GO:0035556//intracellular signal transduction
MSTRG.2725.1	NC_010444.4	32973993	32984072	-	ncbi_100518823	32984100	33021246	+	UPSTREAM	27	CCDC34	coiled-coil domain containing 34	-	-	-	-	-	-	-
MSTRG.2725.2	NC_010444.4	32973993	32984072	-	ncbi_100518823	32984100	33021246	+	UPSTREAM	27	CCDC34	coiled-coil domain containing 34	-	-	-	-	-	-	-
MSTRG.2725.3	NC_010444.4	32973994	32984066	-	ncbi_100518823	32984100	33021246	+	UPSTREAM	33	CCDC34	coiled-coil domain containing 34	-	-	-	-	-	-	-
MSTRG.2725.4	NC_010444.4	32973994	32984066	-	ncbi_100518823	32984100	33021246	+	UPSTREAM	33	CCDC34	coiled-coil domain containing 34	-	-	-	-	-	-	-
MSTRG.2725.5	NC_010444.4	32974006	32984069	-	ncbi_100518823	32984100	33021246	+	UPSTREAM	30	CCDC34	coiled-coil domain containing 34	-	-	-	-	-	-	-
XR_002341550.1	NC_010444.4	40143828	40169147	-	ncbi_100522785	40178182	40194932	+	UPSTREAM	9034	E2F8	E2F transcription factor 8, transcript variant X1	-	-	-	-	GO:0005634//nucleus;GO:0005654//nucleoplasm;GO:0005667//transcription factor complex;GO:0005730//nucleolus;GO:0005829//cytosol;GO:0090575//RNA polymerase II transcription factor complex	GO:0000978//RNA polymerase II core promoter proximal region sequence-specific DNA binding;GO:0000981//RNA polymerase II transcription factor activity, sequence-specific DNA binding;GO:0000987//core promoter proximal region sequence-specific DNA binding;GO:0001227//transcriptional repressor activity, RNA polymerase II transcription regulatory region sequence-specific binding;GO:0003677//DNA bindin…	GO:0000122//negative regulation of transcription from RNA polymerase II promoter;GO:0001890//placenta development;GO:0002040//sprouting angiogenesis;GO:0006355//regulation of transcription, DNA-templated;GO:0008283//cell proliferation;GO:0032466//negative regulation of cytokinesis;GO:0032877//positive regulation of DNA endoreduplication;GO:0033301//cell cycle comprising mitosis without cytokinesi…
MSTRG.2758.1	NC_010444.4	40430943	40444846	-	MSTRG.2759	40444869	40451996	-	DOWNSTREAM	22	--	cullin-7 isoform X1 [Sus scrofa]	-	-	-	-	-	-	-
MSTRG.2895.1	NC_010444.4	57269953	57277916	-	ncbi_397605	57280192	57284846	+	UPSTREAM	2275	RACK1	receptor for activated C kinase 1	Human Diseases	Infectious diseases	ko05162//Measles	K14753	GO:0001891//phagocytic cup;GO:0005623//cell;GO:0005634//nucleus;GO:0005654//nucleoplasm;GO:0005737//cytoplasm;GO:0005739//mitochondrion;GO:0005829//cytosol;GO:0005840//ribosome;GO:0005886//plasma membrane;GO:0016020//membrane;GO:0022627//cytosolic small ribosomal subunit;GO:0030425//dendrite;GO:0030496//midbody;GO:0042995//cell projection;GO:0043005//neuron projection;GO:0043025//neuronal cell bo…	GO:0005080//protein kinase C binding;GO:0005515//protein binding;GO:0008200//ion channel inhibitor activity;GO:0008656//cysteine-type endopeptidase activator activity involved in apoptotic process;GO:0019899//enzyme binding;GO:0019903//protein phosphatase binding;GO:0030292//protein tyrosine kinase inhibitor activity;GO:0030332//cyclin binding;GO:0030971//receptor tyrosine kinase binding;GO:00355…	GO:0001934//positive regulation of protein phosphorylation;GO:0006412//translation;GO:0006417//regulation of translation;GO:0006915//apoptotic process;GO:0006919//activation of cysteine-type endopeptidase activity involved in apoptotic process;GO:0007049//cell cycle;GO:0007275//multicellular organism development;GO:0007369//gastrulation;GO:0010629//negative regulation of gene expression;GO:001656…
MSTRG.2945.1	NC_010444.4	59264814	59277003	-	ncbi_102162997	59277164	59359986	+	UPSTREAM	160	ELL	elongation factor for RNA polymerase II, transcript variant X1	-	-	-	-	GO:0008023//transcription elongation factor complex	-	GO:0006366//transcription from RNA polymerase II promoter;GO:0006368//transcription elongation from RNA polymerase II promoter;GO:0042795//snRNA transcription from RNA polymerase II promoter
XR_002341592.1	NC_010444.4	59363672	59367003	+	ncbi_102162997	59277164	59359986	+	DOWNSTREAM	3685	ELL	elongation factor for RNA polymerase II, transcript variant X1	-	-	-	-	GO:0008023//transcription elongation factor complex	-	GO:0006366//transcription from RNA polymerase II promoter;GO:0006368//transcription elongation from RNA polymerase II promoter;GO:0042795//snRNA transcription from RNA polymerase II promoter
XR_301790.3	NC_010444.4	60982831	60984068	-	ncbi_100737822	60984233	61035661	+	UPSTREAM	164	MED26	mediator complex subunit 26, transcript variant X2	-	-	-	-	GO:0005634//nucleus;GO:0016592//mediator complex;GO:0070847//core mediator complex	GO:0003712//transcription cofactor activity	GO:0006357//regulation of transcription from RNA polymerase II promoter;GO:0010628//positive regulation of gene expression
XR_002341637.1	NC_010444.4	69212832	69225319	+	ncbi_396825	69225403	69268327	+	UPSTREAM	83	PDE4A	phosphodiesterase 4A	Environmental Information Processing;Metabolism;Organismal Systems;Human Diseases	Signal transduction;Nucleotide metabolism;Endocrine system;Substance dependence	ko04024//cAMP signaling pathway;ko00230//Purine metabolism;ko04928//Parathyroid hormone synthesis, secretion and action;ko05032//Morphine addiction	K13293;K13293;K13293;K13293	GO:0005654//nucleoplasm;GO:0005737//cytoplasm;GO:0005829//cytosol;GO:0005886//plasma membrane;GO:0016020//membrane;GO:0048471//perinuclear region of cytoplasm	GO:0004114//3',5'-cyclic-nucleotide phosphodiesterase activity;GO:0004115//3',5'-cyclic-AMP phosphodiesterase activity;GO:0008081//phosphoric diester hydrolase activity;GO:0016787//hydrolase activity;GO:0030552//cAMP binding;GO:0046872//metal ion binding	GO:0007165//signal transduction;GO:0007608//sensory perception of smell;GO:0010738//regulation of protein kinase A signaling;GO:0035690//cellular response to drug;GO:0043949//regulation of cAMP-mediated signaling
XR_002341646.1	NC_010444.4	69661386	69725808	-	ncbi_100522007	69649670	69652369	+	DOWNSTREAM	9016	TIMM29	translocase of inner mitochondrial membrane 29	-	-	-	-	GO:0005743//mitochondrial inner membrane;GO:0005758//mitochondrial intermembrane space;GO:0042721//mitochondrial inner membrane protein insertion complex	-	GO:0045039//protein import into mitochondrial inner membrane
XR_002341674.1	NC_010444.4	71049918	71068593	-	ncbi_100127167	71004418	71047968	-	UPSTREAM	1949	CERS4	ceramide synthase 4	Metabolism;Environmental Information Processing;Metabolism	Global and overview maps;Signal transduction;Lipid metabolism	ko01100//Metabolic pathways;ko04071//Sphingolipid signaling pathway;ko00600//Sphingolipid metabolism	K04710;K04710;K04710	-	-	-
XR_001307018.2	NC_010444.4	74414698	74438353	+	ncbi_100524302	74380706	74411875	-	UPSTREAM	2822	CHAF1A	chromatin assembly factor 1 subunit A	-	-	-	-	GO:0000790//nuclear chromatin;GO:0032991//macromolecular complex;GO:0033186//CAF-1 complex	GO:0042802//identical protein binding;GO:0070087//chromo shadow domain binding	GO:0006335//DNA replication-dependent nucleosome assembly;GO:0031497//chromatin assembly
XR_001307018.2	NC_010444.4	74414698	74438353	+	ncbi_100524132	74445660	74455928	-	DOWNSTREAM	7306	MPND	MPN domain containing, transcript variant X2	-	-	-	-	GO:0016514//SWI/SNF complex	GO:0005515//protein binding	-
XR_002342107.1	NC_010444.4	84731094	84733771	+	ncbi_100519012	84689592	84730980	-	UPSTREAM	113	POC5	POC5 centriolar protein, transcript variant X4	-	-	-	-	GO:0005813//centrosome	-	-
MSTRG.3691.2	NC_010444.4	102243807	102254278	+	ncbi_100415927	102257240	102287285	-	DOWNSTREAM	2961	SPATA9	spermatogenesis associated 9	-	-	-	-	GO:0016020//membrane;GO:0016021//integral component of membrane	-	-
XR_002342057.1	NC_010444.4	103355143	103375169	-	ncbi_100523953	103378428	103415066	-	DOWNSTREAM	3258	ERAP1	endoplasmic reticulum aminopeptidase 1	-	-	-	-	GO:0005576//extracellular region;GO:0005737//cytoplasm;GO:0005789//endoplasmic reticulum membrane	GO:0004177//aminopeptidase activity;GO:0005138//interleukin-6 receptor binding;GO:0008233//peptidase activity;GO:0008235//metalloexopeptidase activity;GO:0008237//metallopeptidase activity;GO:0008270//zinc ion binding;GO:0016787//hydrolase activity;GO:0042277//peptide binding;GO:0046872//metal ion binding;GO:0070006//metalloaminopeptidase activity	GO:0006508//proteolysis;GO:0006509//membrane protein ectodomain proteolysis;GO:0008217//regulation of blood pressure;GO:0019885//antigen processing and presentation of endogenous peptide antigen via MHC class I;GO:0043171//peptide catabolic process;GO:0045766//positive regulation of angiogenesis
XR_002342059.1	NC_010444.4	103355143	103375171	-	ncbi_100523953	103378428	103415066	-	DOWNSTREAM	3256	ERAP1	endoplasmic reticulum aminopeptidase 1	-	-	-	-	GO:0005576//extracellular region;GO:0005737//cytoplasm;GO:0005789//endoplasmic reticulum membrane	GO:0004177//aminopeptidase activity;GO:0005138//interleukin-6 receptor binding;GO:0008233//peptidase activity;GO:0008235//metalloexopeptidase activity;GO:0008237//metallopeptidase activity;GO:0008270//zinc ion binding;GO:0016787//hydrolase activity;GO:0042277//peptide binding;GO:0046872//metal ion binding;GO:0070006//metalloaminopeptidase activity	GO:0006508//proteolysis;GO:0006509//membrane protein ectodomain proteolysis;GO:0008217//regulation of blood pressure;GO:0019885//antigen processing and presentation of endogenous peptide antigen via MHC class I;GO:0043171//peptide catabolic process;GO:0045766//positive regulation of angiogenesis
MSTRG.3707.1	NC_010444.4	103660246	103667139	+	ncbi_100125826	103568366	103659589	+	DOWNSTREAM	656	LNPEP	leucyl and cystinyl aminopeptidase	Organismal Systems	Endocrine system	ko04614//Renin-angiotensin system	K01257	GO:0005737//cytoplasm;GO:0016020//membrane;GO:0016021//integral component of membrane	GO:0004177//aminopeptidase activity;GO:0008237//metallopeptidase activity;GO:0008270//zinc ion binding;GO:0042277//peptide binding;GO:0070006//metalloaminopeptidase activity	GO:0006508//proteolysis;GO:0043171//peptide catabolic process
XR_002342070.1	NC_010444.4	117235187	117501698	+	MSTRG.3773	117502300	117503816	+	UPSTREAM	601	--	-	-	-	-	-	-	-	-
XR_002342070.1	NC_010444.4	117235187	117501698	+	ncbi_100518827	117504125	117507607	-	DOWNSTREAM	2426	LOC100518827	uncharacterized LOC100518827	-	-	-	-	-	-	-
XR_002342070.1	NC_010444.4	117235187	117501698	+	ncbi_100037285	117505851	117867805	+	UPSTREAM	4152	NREP	neuronal regeneration related protein, transcript variant X1	-	-	-	-	-	-	-
XR_002342067.1	NC_010444.4	117235190	117501698	+	MSTRG.3773	117502300	117503816	+	UPSTREAM	601	--	-	-	-	-	-	-	-	-
XR_002342067.1	NC_010444.4	117235190	117501698	+	ncbi_100518827	117504125	117507607	-	DOWNSTREAM	2426	LOC100518827	uncharacterized LOC100518827	-	-	-	-	-	-	-
XR_002342067.1	NC_010444.4	117235190	117501698	+	ncbi_100037285	117505851	117867805	+	UPSTREAM	4152	NREP	neuronal regeneration related protein, transcript variant X1	-	-	-	-	-	-	-
XR_002342069.1	NC_010444.4	117236519	117501698	+	MSTRG.3773	117502300	117503816	+	UPSTREAM	601	--	-	-	-	-	-	-	-	-
XR_002342069.1	NC_010444.4	117236519	117501698	+	ncbi_100518827	117504125	117507607	-	DOWNSTREAM	2426	LOC100518827	uncharacterized LOC100518827	-	-	-	-	-	-	-
XR_002342069.1	NC_010444.4	117236519	117501698	+	ncbi_100037285	117505851	117867805	+	UPSTREAM	4152	NREP	neuronal regeneration related protein, transcript variant X1	-	-	-	-	-	-	-
XR_002342068.1	NC_010444.4	117236521	117501698	+	MSTRG.3773	117502300	117503816	+	UPSTREAM	601	--	-	-	-	-	-	-	-	-
XR_002342068.1	NC_010444.4	117236521	117501698	+	ncbi_100518827	117504125	117507607	-	DOWNSTREAM	2426	LOC100518827	uncharacterized LOC100518827	-	-	-	-	-	-	-
XR_002342068.1	NC_010444.4	117236521	117501698	+	ncbi_100037285	117505851	117867805	+	UPSTREAM	4152	NREP	neuronal regeneration related protein, transcript variant X1	-	-	-	-	-	-	-
XR_002341852.1	NC_010444.4	119170827	119303636	-	ncbi_100519890	119304476	119352465	-	DOWNSTREAM	839	TRIM36	tripartite motif containing 36, transcript variant X6	-	-	-	-	GO:0001669//acrosomal vesicle;GO:0005737//cytoplasm	GO:0004842//ubiquitin-protein transferase activity;GO:0005515//protein binding;GO:0008270//zinc ion binding;GO:0043014//alpha-tubulin binding;GO:0046872//metal ion binding	GO:0000281//mitotic cytokinesis;GO:0007051//spindle organization;GO:0007340//acrosome reaction;GO:0016567//protein ubiquitination;GO:0051726//regulation of cell cycle;GO:0070507//regulation of microtubule cytoskeleton organization
MSTRG.3807.1	NC_010444.4	122940792	122973988	-	ncbi_100737009	122680254	122937002	-	UPSTREAM	3789	DTWD2	DTW domain containing 2, transcript variant X1	-	-	-	-	-	-	-
XR_002341862.1	NC_010444.4	123403323	123413588	+	ncbi_397574	123313445	123401386	+	DOWNSTREAM	1936	HSD17B4	hydroxysteroid 17-beta dehydrogenase 4	Metabolism;Cellular Processes;Metabolism	Global and overview maps;Transport and catabolism;Lipid metabolism	ko01100//Metabolic pathways;ko04146//Peroxisome;ko00120//Primary bile acid biosynthesis	K12405;K12405;K12405	GO:0005777//peroxisome	GO:0003857//3-hydroxyacyl-CoA dehydrogenase activity;GO:0004300//enoyl-CoA hydratase activity;GO:0016491//oxidoreductase activity;GO:0016508//long-chain-enoyl-CoA hydratase activity;GO:0042803//protein homodimerization activity;GO:0044594//17-beta-hydroxysteroid dehydrogenase (NAD+) activity	GO:0000038//very long-chain fatty acid metabolic process;GO:0006635//fatty acid beta-oxidation;GO:0008209//androgen metabolic process;GO:0008210//estrogen metabolic process;GO:0036111//very long-chain fatty-acyl-CoA metabolic process;GO:0036112//medium-chain fatty-acyl-CoA metabolic process;GO:0055114//oxidation-reduction process;GO:0060009//Sertoli cell development
XR_298148.3	NC_010444.4	136931805	136957532	-	ncbi_100513916	136957626	136967944	+	UPSTREAM	93	CAMLG	calcium modulating ligand	-	-	-	-	GO:0005737//cytoplasm;GO:0005783//endoplasmic reticulum;GO:0016020//membrane	GO:0031625//ubiquitin protein ligase binding	GO:0001881//receptor recycling;GO:0007173//epidermal growth factor receptor signaling pathway;GO:0031397//negative regulation of protein ubiquitination;GO:0032435//negative regulation of proteasomal ubiquitin-dependent protein catabolic process;GO:0050821//protein stabilization
MSTRG.3928.1	NC_010444.4	137059483	137060903	-	ncbi_100626939	137060988	137079288	+	UPSTREAM	84	TXNDC15	thioredoxin domain containing 15	-	-	-	-	GO:0005623//cell;GO:0005929//cilium;GO:0016020//membrane;GO:0016021//integral component of membrane	-	GO:0045454//cell redox homeostasis;GO:0045880//positive regulation of smoothened signaling pathway;GO:0060271//cilium morphogenesis
XR_002341941.1	NC_010444.4	141663147	141669640	+	ncbi_100737524	141591724	141658711	+	DOWNSTREAM	4435	PSD2	pleckstrin and Sec7 domain containing 2, transcript variant X1	Cellular Processes	Transport and catabolism	ko04144//Endocytosis	K12494	GO:0030425//dendrite;GO:0032154//cleavage furrow;GO:0032587//ruffle membrane;GO:0043025//neuronal cell body;GO:0098794//postsynapse	GO:0005086//ARF guanyl-nucleotide exchange factor activity;GO:0005515//protein binding;GO:0005543//phospholipid binding	GO:0032012//regulation of ARF protein signal transduction
XR_002341945.1	NC_010444.4	142120676	142166104	-	ncbi_397564	142102455	142115192	-	UPSTREAM	5483	HBEGF	heparin binding EGF like growth factor	Human Diseases;Organismal Systems;Organismal Systems;Human Diseases;Organismal Systems;Environmental Information Processing;Human Diseases	Cancers;Endocrine system;Endocrine system;Drug resistance;Endocrine system;Signal transduction;Cancers	ko05205//Proteoglycans in cancer;ko04915//Estrogen signaling pathway;ko04928//Parathyroid hormone synthesis, secretion and action;ko01522//Endocrine resistance;ko04912//GnRH signaling pathway;ko04012//ErbB signaling pathway;ko05219//Bladder cancer	K08523;K08523;K08523;K08523;K08523;K08523;K08523	GO:0005576//extracellular region;GO:0005615//extracellular space;GO:0005886//plasma membrane;GO:0005887//integral component of plasma membrane;GO:0016020//membrane;GO:0016021//integral component of membrane	GO:0005154//epidermal growth factor receptor binding;GO:0008083//growth factor activity;GO:0008201//heparin binding	GO:0007173//epidermal growth factor receptor signaling pathway;GO:0008284//positive regulation of cell proliferation
XR_002341945.1	NC_010444.4	142120676	142166104	-	ncbi_100512270	142166314	142298097	+	UPSTREAM	209	ANKHD1	ankyrin repeat and KH domain containing 1	-	-	-	-	GO:0005737//cytoplasm	GO:0003676//nucleic acid binding;GO:0003723//RNA binding;GO:0005515//protein binding;GO:0008190//eukaryotic initiation factor 4E binding	GO:0045087//innate immune response;GO:0045947//negative regulation of translational initiation
XR_002341943.1	NC_010444.4	142123214	142166104	-	ncbi_397564	142102455	142115192	-	UPSTREAM	8021	HBEGF	heparin binding EGF like growth factor	Human Diseases;Organismal Systems;Organismal Systems;Human Diseases;Organismal Systems;Environmental Information Processing;Human Diseases	Cancers;Endocrine system;Endocrine system;Drug resistance;Endocrine system;Signal transduction;Cancers	ko05205//Proteoglycans in cancer;ko04915//Estrogen signaling pathway;ko04928//Parathyroid hormone synthesis, secretion and action;ko01522//Endocrine resistance;ko04912//GnRH signaling pathway;ko04012//ErbB signaling pathway;ko05219//Bladder cancer	K08523;K08523;K08523;K08523;K08523;K08523;K08523	GO:0005576//extracellular region;GO:0005615//extracellular space;GO:0005886//plasma membrane;GO:0005887//integral component of plasma membrane;GO:0016020//membrane;GO:0016021//integral component of membrane	GO:0005154//epidermal growth factor receptor binding;GO:0008083//growth factor activity;GO:0008201//heparin binding	GO:0007173//epidermal growth factor receptor signaling pathway;GO:0008284//positive regulation of cell proliferation
XR_002341943.1	NC_010444.4	142123214	142166104	-	ncbi_100512270	142166314	142298097	+	UPSTREAM	209	ANKHD1	ankyrin repeat and KH domain containing 1	-	-	-	-	GO:0005737//cytoplasm	GO:0003676//nucleic acid binding;GO:0003723//RNA binding;GO:0005515//protein binding;GO:0008190//eukaryotic initiation factor 4E binding	GO:0045087//innate immune response;GO:0045947//negative regulation of translational initiation
XR_002341948.1	NC_010444.4	142125842	142166104	-	ncbi_100512270	142166314	142298097	+	UPSTREAM	209	ANKHD1	ankyrin repeat and KH domain containing 1	-	-	-	-	GO:0005737//cytoplasm	GO:0003676//nucleic acid binding;GO:0003723//RNA binding;GO:0005515//protein binding;GO:0008190//eukaryotic initiation factor 4E binding	GO:0045087//innate immune response;GO:0045947//negative regulation of translational initiation
XR_001303232.2	NC_010444.4	142727675	142738939	-	ncbi_100521438	142741845	142747621	+	UPSTREAM	2905	LOC100521438	protocadherin beta-1	-	-	-	-	GO:0005886//plasma membrane;GO:0005887//integral component of plasma membrane;GO:0016020//membrane;GO:0016021//integral component of membrane	GO:0005509//calcium ion binding	GO:0007155//cell adhesion;GO:0007156//homophilic cell adhesion via plasma membrane adhesion molecules
MSTRG.4145.2	NC_010444.4	150541733	150563352	-	ncbi_100513977	150526002	150539393	+	DOWNSTREAM	2339	PCYOX1L	prenylcysteine oxidase 1 like	-	-	-	-	-	GO:0001735//prenylcysteine oxidase activity;GO:0016491//oxidoreductase activity;GO:0016670//oxidoreductase activity, acting on a sulfur group of donors, oxygen as acceptor	GO:0030327//prenylated protein catabolic process;GO:0030328//prenylcysteine catabolic process;GO:0055114//oxidation-reduction process
XR_002342033.1	NC_010444.4	151873312	151880620	+	ncbi_100621799	151842002	151872343	-	UPSTREAM	968	ZNF300	zinc finger protein 300, transcript variant X1	-	-	-	-	GO:0005634//nucleus;GO:0005654//nucleoplasm;GO:0005730//nucleolus;GO:0016604//nuclear body	GO:0001228//transcriptional activator activity, RNA polymerase II transcription regulatory region sequence-specific binding;GO:0003676//nucleic acid binding;GO:0043565//sequence-specific DNA binding;GO:0046872//metal ion binding	GO:0006355//regulation of transcription, DNA-templated;GO:0045944//positive regulation of transcription from RNA polymerase II promoter
XR_002342197.1	NC_010445.4	1703891	1717174	+	ncbi_100524978	1721044	1819426	+	UPSTREAM	3869	LFNG	LFNG O-fucosylpeptide 3-beta-N-acetylglucosaminyltransferase, transcript variant X1	Human Diseases;Environmental Information Processing;Metabolism	Infectious diseases;Signal transduction;Glycan biosynthesis and metabolism	ko05165//Human papillomavirus infection;ko04330//Notch signaling pathway;ko00514//Other types of O-glycan biosynthesis	K05948;K05948;K05948	GO:0000139//Golgi membrane;GO:0005794//Golgi apparatus;GO:0016020//membrane;GO:0030173//integral component of Golgi membrane	GO:0008375//acetylglucosaminyltransferase activity;GO:0016740//transferase activity;GO:0016757//transferase activity, transferring glycosyl groups;GO:0033829//O-fucosylpeptide 3-beta-N-acetylglucosaminyltransferase activity;GO:0046872//metal ion binding	GO:0001541//ovarian follicle development;GO:0001756//somitogenesis;GO:0002315//marginal zone B cell differentiation;GO:0007386//compartment pattern specification;GO:0007389//pattern specification process;GO:0008593//regulation of Notch signaling pathway;GO:0014807//regulation of somitogenesis;GO:0030217//T cell differentiation;GO:0032092//positive regulation of protein binding;GO:0036066//protein…
XR_002342217.1	NC_010445.4	4643837	4666119	+	ncbi_110259844	4667282	4699821	+	UPSTREAM	1162	GRID2IP	Grid2 interacting protein	-	-	-	-	-	GO:0005515//protein binding	-
XR_002342218.1	NC_010445.4	4643837	4667198	+	ncbi_110259844	4667282	4699821	+	UPSTREAM	83	GRID2IP	Grid2 interacting protein	-	-	-	-	-	GO:0005515//protein binding	-
XR_002342259.1	NC_010445.4	6543846	6547842	-	ncbi_102161487	6548011	6564364	+	UPSTREAM	168	TMEM225B	transmembrane protein 225B, transcript variant X1	-	-	-	-	GO:0016020//membrane;GO:0016021//integral component of membrane	-	GO:0010923//negative regulation of phosphatase activity
MSTRG.4332.4	NC_010445.4	6553467	6555314	-	ncbi_110259853	6563495	6583370	+	UPSTREAM	8180	ZSCAN25	zinc finger and SCAN domain containing 25, transcript variant X1	-	-	-	-	GO:0005634//nucleus	GO:0003676//nucleic acid binding;GO:0003700//transcription factor activity, sequence-specific DNA binding;GO:0046872//metal ion binding	GO:0006355//regulation of transcription, DNA-templated;GO:0010923//negative regulation of phosphatase activity
XR_002342269.1	NC_010445.4	7837654	7839654	+	ncbi_100525393	7815188	7837587	-	UPSTREAM	66	TRIM4	tripartite motif containing 4	-	-	-	-	GO:0005737//cytoplasm;GO:0005829//cytosol;GO:0005886//plasma membrane;GO:0016604//nuclear body	GO:0005515//protein binding;GO:0008270//zinc ion binding;GO:0042802//identical protein binding;GO:0046872//metal ion binding	-
XR_002342287.1	NC_010445.4	8483562	8495074	-	ncbi_100516002	8499269	8511361	-	DOWNSTREAM	4194	LRCH4	leucine rich repeats and calponin homology domain containing 4, transcript variant X1	-	-	-	-	GO:0016020//membrane;GO:0016021//integral component of membrane;GO:0016605//PML body	GO:0005515//protein binding	-
XR_002342296.1	NC_010445.4	8483562	8495103	-	ncbi_100516002	8499269	8511361	-	DOWNSTREAM	4165	LRCH4	leucine rich repeats and calponin homology domain containing 4, transcript variant X1	-	-	-	-	GO:0016020//membrane;GO:0016021//integral component of membrane;GO:0016605//PML body	GO:0005515//protein binding	-
XR_002342290.1	NC_010445.4	8483562	8495162	-	ncbi_100516002	8499269	8511361	-	DOWNSTREAM	4106	LRCH4	leucine rich repeats and calponin homology domain containing 4, transcript variant X1	-	-	-	-	GO:0016020//membrane;GO:0016021//integral component of membrane;GO:0016605//PML body	GO:0005515//protein binding	-
XR_002342294.1	NC_010445.4	8483562	8495162	-	ncbi_100516002	8499269	8511361	-	DOWNSTREAM	4106	LRCH4	leucine rich repeats and calponin homology domain containing 4, transcript variant X1	-	-	-	-	GO:0016020//membrane;GO:0016021//integral component of membrane;GO:0016605//PML body	GO:0005515//protein binding	-
XR_002342300.1	NC_010445.4	8739446	8762705	+	ncbi_100620991	8731271	8732289	-	UPSTREAM	7156	UFSP1	UFM1 specific peptidase 1 (inactive)	-	-	-	-	-	-	-
XR_002342300.1	NC_010445.4	8739446	8762705	+	ncbi_110260077	8769838	8774493	+	UPSTREAM	7132	LOC110260077	mucin-3B-like	-	-	-	-	-	-	-
XR_002342300.1	NC_010445.4	8739446	8762705	+	ncbi_100621099	8732451	8738274	-	UPSTREAM	1171	ACHE	acetylcholinesterase (Cartwright blood group), transcript variant X3	Organismal Systems;Metabolism	Nervous system;Lipid metabolism	ko04725//Cholinergic synapse;ko00564//Glycerophospholipid metabolism	K01049;K01049	GO:0005615//extracellular space	GO:0004104//cholinesterase activity;GO:0016787//hydrolase activity;GO:0052689//carboxylic ester hydrolase activity	-
XR_002342304.1	NC_010445.4	8856164	8881764	-	ncbi_110259887	8888502	8891399	-	DOWNSTREAM	6737	VGF	VGF nerve growth factor inducible	-	-	-	-	GO:0005615//extracellular space;GO:0005794//Golgi apparatus;GO:0031410//cytoplasmic vesicle;GO:0043231//intracellular membrane-bounded organelle	GO:0005179//hormone activity;GO:0005184//neuropeptide hormone activity	GO:0001541//ovarian follicle development;GO:0002021//response to dietary excess;GO:0006091//generation of precursor metabolites and energy;GO:0007165//signal transduction;GO:0009409//response to cold;GO:0019953//sexual reproduction;GO:0030073//insulin secretion;GO:0032868//response to insulin;GO:0033500//carbohydrate homeostasis;GO:0042593//glucose homeostasis;GO:0048167//regulation of synaptic p…
MSTRG.4429.5	NC_010445.4	8958043	8971335	-	ncbi_100519188	8977497	8981635	-	DOWNSTREAM	6161	IFT22	intraflagellar transport 22	-	-	-	-	GO:0005813//centrosome;GO:0005929//cilium;GO:0030992//intraciliary transport particle B	-	-
XR_001307350.2	NC_010445.4	8959353	8972302	-	ncbi_100519188	8977497	8981635	-	DOWNSTREAM	5194	IFT22	intraflagellar transport 22	-	-	-	-	GO:0005813//centrosome;GO:0005929//cilium;GO:0030992//intraciliary transport particle B	-	-
MSTRG.4443.1	NC_010445.4	9992214	9994755	-	ncbi_100523057	9994802	10023296	+	UPSTREAM	46	YWHAG	tyrosine 3-monooxygenase/tryptophan 5-monooxygenase activation protein gamma	Environmental Information Processing;Human Diseases;Human Diseases;Environmental Information Processing;Cellular Processes;Cellular Processes	Signal transduction;Infectious diseases;Cancers;Signal transduction;Cell growth and death;Cell growth and death	ko04151//PI3K-Akt signaling pathway;ko05169//Epstein-Barr virus infection;ko05203//Viral carcinogenesis;ko04390//Hippo signaling pathway;ko04110//Cell cycle;ko04114//Oocyte meiosis	K16198;K16198;K16198;K16198;K16198;K16198	-	GO:0019904//protein domain specific binding	-
XR_002342315.1	NC_010445.4	10040766	10045929	+	ncbi_493184	10038074	10039441	-	UPSTREAM	1324	HSPB1	heat shock protein family B (small) member 1	Environmental Information Processing;Human Diseases;Human Diseases;Environmental Information Processing	Signal transduction;Infectious diseases;Infectious diseases;Signal transduction	ko04010//MAPK signaling pathway;ko05169//Epstein-Barr virus infection;ko05146//Amoebiasis;ko04370//VEGF signaling pathway	K04455;K04455;K04455;K04455	-	-	-
XR_002342315.1	NC_010445.4	10040766	10045929	+	ncbi_102159887	10046538	10102149	-	DOWNSTREAM	608	SRRM3	serine/arginine repetitive matrix 3	-	-	-	-	-	GO:0003729//mRNA binding	-
XR_001307390.2	NC_010445.4	12040049	12206900	+	ncbi_100620792	11956289	12039913	-	UPSTREAM	135	CASTOR2	cytosolic arginine sensor for mTORC1 subunit 2	-	-	-	-	-	-	-
XR_002342331.1	NC_010445.4	12040052	12061893	+	ncbi_100620792	11956289	12039913	-	UPSTREAM	138	CASTOR2	cytosolic arginine sensor for mTORC1 subunit 2	-	-	-	-	-	-	-
XR_001307404.2	NC_010445.4	16789857	16812315	-	ncbi_100518545	16812409	16819130	+	UPSTREAM	93	CHCHD2	coiled-coil-helix-coiled-coil-helix domain containing 2	-	-	-	-	GO:0005634//nucleus;GO:0005739//mitochondrion	GO:0043565//sequence-specific DNA binding	GO:0007005//mitochondrion organization;GO:0045944//positive regulation of transcription from RNA polymerase II promoter
XR_001307404.2	NC_010445.4	16789857	16812315	-	ncbi_100518241	16819761	16843573	-	DOWNSTREAM	7445	SUMF2	sulfatase modifying factor 2, transcript variant X1	-	-	-	-	GO:0005783//endoplasmic reticulum	GO:0042802//identical protein binding	-
XR_002342356.1	NC_010445.4	17178725	17201292	-	ncbi_100626336	17136161	17169776	-	UPSTREAM	8948	ITGAD	integrin subunit alpha D, transcript variant X1	Cellular Processes	Cell motility	ko04810//Regulation of actin cytoskeleton	K06594	-	-	-
XR_002342362.1	NC_010445.4	17751642	17766355	+	ncbi_102159616	17731276	17743811	-	UPSTREAM	7830	FBRS	fibrosin	-	-	-	-	-	-	-
XR_002342362.1	NC_010445.4	17751642	17766355	+	ncbi_100514519	17745885	17751380	-	UPSTREAM	261	PRR14	proline rich 14, transcript variant X1	-	-	-	-	-	-	-
XR_002342362.1	NC_010445.4	17751642	17766355	+	ncbi_106508768	17766740	17772875	+	UPSTREAM	384	ZNF689	zinc finger protein 689	-	-	-	-	-	GO:0003676//nucleic acid binding;GO:0046872//metal ion binding	GO:0006355//regulation of transcription, DNA-templated;GO:0035914//skeletal muscle cell differentiation
XR_002342366.1	NC_010445.4	17760039	17778967	-	ncbi_100514519	17745885	17751380	-	UPSTREAM	8658	PRR14	proline rich 14, transcript variant X1	-	-	-	-	-	-	-
XR_002342905.1	NC_010445.4	18225193	18244383	+	ncbi_100624654	18211264	18216096	-	UPSTREAM	9096	DOC2A	double C2 domain alpha, transcript variant X1	-	-	-	-	GO:0016020//membrane;GO:0045202//synapse;GO:0098793//presynapse	GO:0005509//calcium ion binding;GO:0005544//calcium-dependent phospholipid binding	GO:0007268//synaptic transmission;GO:0017158//regulation of calcium ion-dependent exocytosis
XR_002342905.1	NC_010445.4	18225193	18244383	+	ncbi_110260081	18246036	18260167	+	UPSTREAM	1652	ALDOA	aldolase, fructose-bisphosphate A, transcript variant X1	Metabolism;Metabolism;Metabolism;Metabolism;Metabolism;Metabolism	Global and overview maps;Global and overview maps;Global and overview maps;Carbohydrate metabolism;Carbohydrate metabolism;Carbohydrate metabolism	ko01100//Metabolic pathways;ko01200//Carbon metabolism;ko01230//Biosynthesis of amino acids;ko00010//Glycolysis / Gluconeogenesis;ko00051//Fructose and mannose metabolism;ko00030//Pentose phosphate pathway	K01623;K01623;K01623;K01623;K01623;K01623	GO:0005829//cytosol	GO:0003824//catalytic activity;GO:0004332//fructose-bisphosphate aldolase activity;GO:0016829//lyase activity	GO:0006096//glycolytic process;GO:0030388//fructose 1,6-bisphosphate metabolic process
XR_002342911.1	NC_010445.4	18398150	18422002	-	ncbi_102163208	18427788	18433689	-	DOWNSTREAM	5785	APOBR	apolipoprotein B receptor	-	-	-	-	-	GO:0030228//lipoprotein particle receptor activity;GO:0030229//very-low-density lipoprotein particle receptor activity	GO:0006641//triglyceride metabolic process;GO:0006869//lipid transport;GO:0006897//endocytosis
XR_002342385.1	NC_010445.4	24876631	24910827	-	ncbi_100738073	24911160	25127017	+	UPSTREAM	332	DNAH3	dynein axonemal heavy chain 3	Human Diseases	Neurodegenerative diseases	ko05016//Huntington disease	K10408	-	-	-
XR_002342387.1	NC_010445.4	24892334	24910024	-	ncbi_100738073	24911160	25127017	+	UPSTREAM	1135	DNAH3	dynein axonemal heavy chain 3	Human Diseases	Neurodegenerative diseases	ko05016//Huntington disease	K10408	-	-	-
XR_002342388.1	NC_010445.4	24892334	24910820	-	ncbi_100738073	24911160	25127017	+	UPSTREAM	339	DNAH3	dynein axonemal heavy chain 3	Human Diseases	Neurodegenerative diseases	ko05016//Huntington disease	K10408	-	-	-
XR_002342384.1	NC_010445.4	24892334	24910841	-	ncbi_100738073	24911160	25127017	+	UPSTREAM	318	DNAH3	dynein axonemal heavy chain 3	Human Diseases	Neurodegenerative diseases	ko05016//Huntington disease	K10408	-	-	-
MSTRG.4761.2	NC_010445.4	28572789	28576546	-	MSTRG.4759	28563211	28567549	+	DOWNSTREAM	5239	--	major centromere autoantigen B-like isoform X1 [Sus scrofa]	-	-	-	-	-	-	-
MSTRG.4809.5	NC_010445.4	32340944	32350788	-	ncbi_100620428	32350906	32393123	+	UPSTREAM	117	TEKT5	tektin 5	-	-	-	-	GO:0015630//microtubule cytoskeleton;GO:0036126//sperm flagellum	-	GO:0060271//cilium morphogenesis;GO:0060294//cilium movement involved in cell motility
XR_002342925.1	NC_010445.4	38694243	38707509	-	ncbi_100514829	38716562	38753743	-	DOWNSTREAM	9052	CLUAP1	clusterin associated protein 1	-	-	-	-	GO:0005654//nucleoplasm;GO:0005813//centrosome;GO:0005929//cilium;GO:0030992//intraciliary transport particle B;GO:0043231//intracellular membrane-bounded organelle	-	GO:0060271//cilium morphogenesis
MSTRG.4938.1	NC_010445.4	39641716	39680327	-	ncbi_100518064	39689133	39732466	+	UPSTREAM	8805	ABCA3	ATP binding cassette subfamily A member 3, transcript variant X2	Environmental Information Processing	Membrane transport	ko02010//ABC transporters	K05643	-	-	-
XR_002342443.1	NC_010445.4	39734089	39738280	-	ncbi_100518064	39689133	39732466	+	DOWNSTREAM	1622	ABCA3	ATP binding cassette subfamily A member 3, transcript variant X2	Environmental Information Processing	Membrane transport	ko02010//ABC transporters	K05643	-	-	-
XR_002342445.1	NC_010445.4	39837519	39843057	+	ncbi_100516791	39831981	39837510	-	UPSTREAM	8	RAB26	RAB26, member RAS oncogene family	-	-	-	-	GO:0000139//Golgi membrane;GO:0012505//endomembrane system;GO:0030667//secretory granule membrane	GO:0003924//GTPase activity;GO:0005525//GTP binding;GO:0019002//GMP binding	GO:0006886//intracellular protein transport;GO:0032482//Rab protein signal transduction;GO:0035272//exocrine system development;GO:0043001//Golgi to plasma membrane protein transport;GO:0045055//regulated exocytosis;GO:0099575//regulation of protein catabolic process at presynapse, modulating synaptic transmission
XR_002342445.1	NC_010445.4	39837519	39843057	+	ncbi_100516964	39811803	39828450	-	UPSTREAM	9068	TRAF7	TNF receptor associated factor 7, transcript variant X1	-	-	-	-	GO:0000151//ubiquitin ligase complex;GO:0005886//plasma membrane;GO:0043231//intracellular membrane-bounded organelle	GO:0004842//ubiquitin-protein transferase activity;GO:0005515//protein binding;GO:0008270//zinc ion binding;GO:0046872//metal ion binding	GO:0000185//activation of MAPKKK activity;GO:0006915//apoptotic process;GO:0016567//protein ubiquitination;GO:0043410//positive regulation of MAPK cascade;GO:0070372//regulation of ERK1 and ERK2 cascade;GO:2001235//positive regulation of apoptotic signaling pathway
XR_002342447.1	NC_010445.4	39837524	39843057	+	ncbi_100516791	39831981	39837510	-	UPSTREAM	13	RAB26	RAB26, member RAS oncogene family	-	-	-	-	GO:0000139//Golgi membrane;GO:0012505//endomembrane system;GO:0030667//secretory granule membrane	GO:0003924//GTPase activity;GO:0005525//GTP binding;GO:0019002//GMP binding	GO:0006886//intracellular protein transport;GO:0032482//Rab protein signal transduction;GO:0035272//exocrine system development;GO:0043001//Golgi to plasma membrane protein transport;GO:0045055//regulated exocytosis;GO:0099575//regulation of protein catabolic process at presynapse, modulating synaptic transmission
XR_002342447.1	NC_010445.4	39837524	39843057	+	ncbi_100516964	39811803	39828450	-	UPSTREAM	9073	TRAF7	TNF receptor associated factor 7, transcript variant X1	-	-	-	-	GO:0000151//ubiquitin ligase complex;GO:0005886//plasma membrane;GO:0043231//intracellular membrane-bounded organelle	GO:0004842//ubiquitin-protein transferase activity;GO:0005515//protein binding;GO:0008270//zinc ion binding;GO:0046872//metal ion binding	GO:0000185//activation of MAPKKK activity;GO:0006915//apoptotic process;GO:0016567//protein ubiquitination;GO:0043410//positive regulation of MAPK cascade;GO:0070372//regulation of ERK1 and ERK2 cascade;GO:2001235//positive regulation of apoptotic signaling pathway
XR_002342486.1	NC_010445.4	43915890	43926310	+	ncbi_100516792	43910194	43915750	-	UPSTREAM	139	CHCHD5	coiled-coil-helix-coiled-coil-helix domain containing 5	-	-	-	-	-	-	-
MSTRG.5128.1	NC_010445.4	46177115	46220702	+	ncbi_100521262	46137566	46169403	+	DOWNSTREAM	7711	MRPS5	mitochondrial ribosomal protein S5, transcript variant X2	Genetic Information Processing	Translation	ko03010//Ribosome	K02988	GO:0005763//mitochondrial small ribosomal subunit;GO:0005840//ribosome;GO:1990904//ribonucleoprotein complex	GO:0003723//RNA binding;GO:0003735//structural constituent of ribosome	GO:0006412//translation
XR_001307571.2	NC_010445.4	49465519	49469094	+	ncbi_100625522	49469898	49521879	+	UPSTREAM	803	TGFBRAP1	transforming growth factor beta receptor associated protein 1, transcript variant X1	-	-	-	-	GO:0005769//early endosome;GO:0016020//membrane;GO:0033263//CORVET complex;GO:0043231//intracellular membrane-bounded organelle	GO:0005160//transforming growth factor beta receptor binding;GO:0046332//SMAD binding	GO:0006355//regulation of transcription, DNA-templated;GO:0006886//intracellular protein transport;GO:0007165//signal transduction;GO:0008333//endosome to lysosome transport;GO:0016192//vesicle-mediated transport;GO:0034058//endosomal vesicle fusion
XR_002342529.1	NC_010445.4	55176339	55178351	-	ncbi_110259976	55147373	55171302	-	UPSTREAM	5036	FAHD2B	fumarylacetoacetate hydrolase domain containing 2B	-	-	-	-	GO:0005739//mitochondrion	GO:0003824//catalytic activity	GO:0006464//cellular protein modification process;GO:0009249//protein lipoylation
MSTRG.5259.1	NC_010445.4	57578331	57586526	-	ncbi_100621571	57586669	57590366	+	UPSTREAM	142	FOXI3	forkhead box I3	-	-	-	-	GO:0005634//nucleus	GO:0000981//RNA polymerase II transcription factor activity, sequence-specific DNA binding;GO:0003677//DNA binding;GO:0003700//transcription factor activity, sequence-specific DNA binding;GO:0043565//sequence-specific DNA binding	GO:0006355//regulation of transcription, DNA-templated;GO:0006357//regulation of transcription from RNA polymerase II promoter;GO:0009653//anatomical structure morphogenesis;GO:0030154//cell differentiation
XR_002342620.1	NC_010445.4	72756120	72793810	-	ncbi_110255208	72793977	72960315	+	UPSTREAM	166	AAK1	AP2 associated kinase 1, transcript variant X5	-	-	-	-	-	GO:0004672//protein kinase activity;GO:0005524//ATP binding	GO:0006468//protein phosphorylation
XR_002342687.1	NC_010445.4	79982779	80035055	-	ncbi_100521720	79952698	79978584	+	DOWNSTREAM	4194	FAM161A	family with sequence similarity 161 member A, transcript variant X2	-	-	-	-	GO:0000235//astral microtubule;GO:0001917//photoreceptor inner segment;GO:0005813//centrosome;GO:0005876//spindle microtubule;GO:0005929//cilium;GO:0032391//photoreceptor connecting cilium;GO:0036064//ciliary basal body;GO:0072686//mitotic spindle;GO:0097431//mitotic spindle pole	GO:0008017//microtubule binding;GO:0042802//identical protein binding	GO:0044782//cilium organization;GO:0060271//cilium morphogenesis;GO:1901985//positive regulation of protein acetylation
MSTRG.5489.1	NC_010445.4	85452780	85649799	-	ncbi_100512224	85650064	85708808	+	UPSTREAM	264	PPP4R3B	protein phosphatase 4 regulatory subunit 3B	Organismal Systems	Endocrine system	ko04922//Glucagon signaling pathway	K17491	GO:0005634//nucleus;GO:0005654//nucleoplasm;GO:0005737//cytoplasm;GO:0005813//centrosome;GO:0016607//nuclear speck;GO:0030289//protein phosphatase 4 complex	-	GO:0006470//protein dephosphorylation;GO:0045722//positive regulation of gluconeogenesis
XR_002342787.1	NC_010445.4	106239589	106299545	+	ncbi_100627243	106300748	106724538	-	DOWNSTREAM	1202	LTBP1	latent transforming growth factor beta binding protein 1	Environmental Information Processing	Signal transduction	ko04350//TGF-beta signaling pathway	K19559	-	-	-
MSTRG.5671.2	NC_010445.4	110101915	110103273	-	ncbi_100518607	110111015	110181144	-	DOWNSTREAM	7741	CLIP4	CAP-Gly domain containing linker protein family member 4, transcript variant X1	-	-	-	-	GO:0043231//intracellular membrane-bounded organelle	GO:0005515//protein binding	-
XR_002342802.1	NC_010445.4	110474983	110618062	+	ncbi_397378	110437681	110474896	-	UPSTREAM	86	PPP1CB	protein phosphatase 1 catalytic subunit beta	Cellular Processes;Cellular Processes;Environmental Information Processing;Human Diseases;Human Diseases;Environmental Information Processing;Cellular Processes;Environmental Information Processing;Human Diseases;Organismal Systems;Organismal Systems;Organismal Systems;Organismal Systems;Organismal Systems;Organismal Systems;Cellular Processes;Human Diseases;Organismal Systems;Genetic Information…	Cell motility;Cellular community - eukaryotes;Signal transduction;Cancers;Infectious diseases;Signal transduction;Cell growth and death;Signal transduction;Substance dependence;Endocrine system;Circulatory system;Endocrine system;Nervous system;Immune system;Circulatory system;Cell growth and death;Endocrine and metabolic diseases;Sensory system;Translation;Nervous system;Substance dependence	ko04810//Regulation of actin cytoskeleton;ko04510//Focal adhesion;ko04024//cAMP signaling pathway;ko05205//Proteoglycans in cancer;ko05168//Herpes simplex infection;ko04022//cGMP - PKG signaling pathway;ko04218//Cellular senescence;ko04390//Hippo signaling pathway;ko05034//Alcoholism;ko04921//Oxytocin signaling pathway;ko04261//Adrenergic signaling in cardiomyocytes;ko04910//Insulin signaling pat…	K06269;K06269;K06269;K06269;K06269;K06269;K06269;K06269;K06269;K06269;K06269;K06269;K06269;K06269;K06269;K06269;K06269;K06269;K06269;K06269;K06269	GO:0000784//nuclear chromosome, telomeric region;GO:0005634//nucleus;GO:0005654//nucleoplasm;GO:0005730//nucleolus;GO:0005737//cytoplasm;GO:0005829//cytosol;GO:0005886//plasma membrane;GO:0072357//PTW/PP1 phosphatase complex	GO:0004721//phosphoprotein phosphatase activity;GO:0004722//protein serine/threonine phosphatase activity;GO:0016787//hydrolase activity;GO:0016791//phosphatase activity;GO:0017018//myosin phosphatase activity;GO:0019901//protein kinase binding;GO:0046872//metal ion binding;GO:0050115//myosin-light-chain-phosphatase activity	GO:0005975//carbohydrate metabolic process;GO:0005977//glycogen metabolic process;GO:0006470//protein dephosphorylation;GO:0007049//cell cycle;GO:0030155//regulation of cell adhesion;GO:0032922//circadian regulation of gene expression;GO:0042752//regulation of circadian rhythm;GO:0043153//entrainment of circadian clock by photoperiod;GO:0048511//rhythmic process;GO:0051301//cell division
XR_002342801.1	NC_010445.4	110474991	110618062	+	ncbi_397378	110437681	110474896	-	UPSTREAM	94	PPP1CB	protein phosphatase 1 catalytic subunit beta	Cellular Processes;Cellular Processes;Environmental Information Processing;Human Diseases;Human Diseases;Environmental Information Processing;Cellular Processes;Environmental Information Processing;Human Diseases;Organismal Systems;Organismal Systems;Organismal Systems;Organismal Systems;Organismal Systems;Organismal Systems;Cellular Processes;Human Diseases;Organismal Systems;Genetic Information…	Cell motility;Cellular community - eukaryotes;Signal transduction;Cancers;Infectious diseases;Signal transduction;Cell growth and death;Signal transduction;Substance dependence;Endocrine system;Circulatory system;Endocrine system;Nervous system;Immune system;Circulatory system;Cell growth and death;Endocrine and metabolic diseases;Sensory system;Translation;Nervous system;Substance dependence	ko04810//Regulation of actin cytoskeleton;ko04510//Focal adhesion;ko04024//cAMP signaling pathway;ko05205//Proteoglycans in cancer;ko05168//Herpes simplex infection;ko04022//cGMP - PKG signaling pathway;ko04218//Cellular senescence;ko04390//Hippo signaling pathway;ko05034//Alcoholism;ko04921//Oxytocin signaling pathway;ko04261//Adrenergic signaling in cardiomyocytes;ko04910//Insulin signaling pat…	K06269;K06269;K06269;K06269;K06269;K06269;K06269;K06269;K06269;K06269;K06269;K06269;K06269;K06269;K06269;K06269;K06269;K06269;K06269;K06269;K06269	GO:0000784//nuclear chromosome, telomeric region;GO:0005634//nucleus;GO:0005654//nucleoplasm;GO:0005730//nucleolus;GO:0005737//cytoplasm;GO:0005829//cytosol;GO:0005886//plasma membrane;GO:0072357//PTW/PP1 phosphatase complex	GO:0004721//phosphoprotein phosphatase activity;GO:0004722//protein serine/threonine phosphatase activity;GO:0016787//hydrolase activity;GO:0016791//phosphatase activity;GO:0017018//myosin phosphatase activity;GO:0019901//protein kinase binding;GO:0046872//metal ion binding;GO:0050115//myosin-light-chain-phosphatase activity	GO:0005975//carbohydrate metabolic process;GO:0005977//glycogen metabolic process;GO:0006470//protein dephosphorylation;GO:0007049//cell cycle;GO:0030155//regulation of cell adhesion;GO:0032922//circadian regulation of gene expression;GO:0042752//regulation of circadian rhythm;GO:0043153//entrainment of circadian clock by photoperiod;GO:0048511//rhythmic process;GO:0051301//cell division
MSTRG.5698.1	NC_010445.4	111641274	111643765	+	ncbi_100625192	111649557	111683539	-	DOWNSTREAM	5791	GCKR	glucokinase regulator, transcript variant X2	-	-	-	-	GO:0005623//cell;GO:0005634//nucleus;GO:0005654//nucleoplasm;GO:0005739//mitochondrion;GO:0005829//cytosol	GO:0004857//enzyme inhibitor activity;GO:0019899//enzyme binding;GO:0030246//carbohydrate binding;GO:0070095//fructose-6-phosphate binding;GO:0097367//carbohydrate derivative binding	GO:0001678//cellular glucose homeostasis;GO:0006606//protein import into nucleus;GO:0009750//response to fructose;GO:0033132//negative regulation of glucokinase activity;GO:0033133//positive regulation of glucokinase activity;GO:0034504//protein localization to nucleus;GO:0042593//glucose homeostasis;GO:1901135//carbohydrate derivative metabolic process
XR_001307821.2	NC_010445.4	112306463	112315989	-	ncbi_100737895	112322446	112359212	-	DOWNSTREAM	6456	KCNK3	potassium two pore domain channel subfamily K member 3	Human Diseases;Organismal Systems;Organismal Systems	Endocrine and metabolic diseases;Endocrine system;Endocrine system	ko04934//Cushing syndrome;ko04925//Aldosterone synthesis and secretion;ko04927//Cortisol synthesis and secretion	K04914;K04914;K04914	GO:0005886//plasma membrane;GO:0005887//integral component of plasma membrane;GO:0016020//membrane;GO:0016021//integral component of membrane	GO:0005216//ion channel activity;GO:0005252//open rectifier potassium channel activity;GO:0005267//potassium channel activity;GO:0022841//potassium ion leak channel activity;GO:0044548//S100 protein binding	GO:0006811//ion transport;GO:0006813//potassium ion transport;GO:0030322//stabilization of membrane potential;GO:0034220//ion transmembrane transport;GO:0071805//potassium ion transmembrane transport
XR_002342968.1	NC_010445.4	118767315	118768470	-	ncbi_100520131	118368471	118765107	+	DOWNSTREAM	2207	OSR1	odd-skipped related transciption factor 1, transcript variant X1	-	-	-	-	GO:0005634//nucleus	GO:0000977//RNA polymerase II regulatory region sequence-specific DNA binding;GO:0003676//nucleic acid binding	GO:0000122//negative regulation of transcription from RNA polymerase II promoter;GO:0001655//urogenital system development;GO:0001656//metanephros development;GO:0001657//ureteric bud development;GO:0001823//mesonephros development;GO:0002062//chondrocyte differentiation;GO:0007507//heart development;GO:0008406//gonad development;GO:0010628//positive regulation of gene expression;GO:0030154//cell…
XR_002342967.1	NC_010445.4	118767861	118932630	+	ncbi_100520131	118368471	118765107	+	DOWNSTREAM	2753	OSR1	odd-skipped related transciption factor 1, transcript variant X1	-	-	-	-	GO:0005634//nucleus	GO:0000977//RNA polymerase II regulatory region sequence-specific DNA binding;GO:0003676//nucleic acid binding	GO:0000122//negative regulation of transcription from RNA polymerase II promoter;GO:0001655//urogenital system development;GO:0001656//metanephros development;GO:0001657//ureteric bud development;GO:0001823//mesonephros development;GO:0002062//chondrocyte differentiation;GO:0007507//heart development;GO:0008406//gonad development;GO:0010628//positive regulation of gene expression;GO:0030154//cell…
MSTRG.5830.1	NC_010445.4	124007758	124040065	-	MSTRG.5829	123789827	124001853	+	DOWNSTREAM	5904	--	-	-	-	-	-	-	-	-
XR_302682.3	NC_010445.4	124009458	124040065	-	MSTRG.5829	123789827	124001853	+	DOWNSTREAM	7604	--	-	-	-	-	-	-	-	-
XR_002343669.1	NC_010446.5	153290	159088	-	ncbi_100156915	159217	169571	+	UPSTREAM	128	ZNF7	zinc finger protein 7, transcript variant X2	-	-	-	-	-	GO:0003676//nucleic acid binding;GO:0046872//metal ion binding	GO:0006355//regulation of transcription, DNA-templated
XR_002343668.1	NC_010446.5	153290	159141	-	ncbi_100156915	159217	169571	+	UPSTREAM	75	ZNF7	zinc finger protein 7, transcript variant X2	-	-	-	-	-	GO:0003676//nucleic acid binding;GO:0046872//metal ion binding	GO:0006355//regulation of transcription, DNA-templated
XR_002343075.1	NC_010446.5	9869557	9886337	-	ncbi_100622999	9645398	9867065	+	DOWNSTREAM	2491	ADCY8	adenylate cyclase 8, transcript variant X1	Human Diseases;Human Diseases;Organismal Systems;Human Diseases;Environmental Information Processing;Environmental Information Processing;Environmental Information Processing;Organismal Systems;Metabolism;Environmental Information Processing;Human Diseases;Organismal Systems;Organismal Systems;Environmental Information Processing;Organismal Systems;Environmental Information Processing;Organismal …	Cancers;Infectious diseases;Environmental adaptation;Infectious diseases;Signal transduction;Signal transduction;Signal transduction;Immune system;Nucleotide metabolism;Signal transduction;Endocrine and metabolic diseases;Endocrine system;Nervous system;Signal transduction;Circulatory system;Signal transduction;Endocrine system;Endocrine system;Immune system;Circulatory system;Cell growth and dea…	ko05200//Pathways in cancer;ko05166//HTLV-I infection;ko04714//Thermogenesis;ko05163//Human cytomegalovirus infection;ko04015//Rap1 signaling pathway;ko04024//cAMP signaling pathway;ko04020//Calcium signaling pathway;ko04062//Chemokine signaling pathway;ko00230//Purine metabolism;ko04022//cGMP - PKG signaling pathway;ko04934//Cushing syndrome;ko04921//Oxytocin signaling pathway;ko04723//Retrograd…	K08048;K08048;K08048;K08048;K08048;K08048;K08048;K08048;K08048;K08048;K08048;K08048;K08048;K08048;K08048;K08048;K08048;K08048;K08048;K08048;K08048;K08048;K08048;K08048;K08048;K08048;K08048;K08048;K08048;K08048;K08048;K08048;K08048;K08048;K08048;K08048;K08048;K08048;K08048;K08048;K08048;K08048;K08048;K08048;K08048;K08048;K08048;K08048	GO:0005623//cell;GO:0005886//plasma membrane;GO:0005887//integral component of plasma membrane;GO:0014069//postsynaptic density;GO:0016020//membrane;GO:0016021//integral component of membrane;GO:0016323//basolateral plasma membrane;GO:0016324//apical plasma membrane;GO:0030424//axon;GO:0030425//dendrite;GO:0032809//neuronal cell body membrane;GO:0048786//presynaptic active zone;GO:0060076//excita…	GO:0000166//nucleotide binding;GO:0004016//adenylate cyclase activity;GO:0005524//ATP binding;GO:0008294//calcium- and calmodulin-responsive adenylate cyclase activity;GO:0016829//lyase activity;GO:0016849//phosphorus-oxygen lyase activity;GO:0046872//metal ion binding	GO:0006171//cAMP biosynthetic process;GO:0007189//adenylate cyclase-activating G-protein coupled receptor signaling pathway;GO:0007193//adenylate cyclase-inhibiting G-protein coupled receptor signaling pathway;GO:0007613//memory;GO:0007616//long-term memory;GO:0007626//locomotory behavior;GO:0009190//cyclic nucleotide biosynthetic process;GO:0010255//glucose mediated signaling pathway;GO:0031915/…
MSTRG.6096.4	NC_010446.5	10718354	10735297	+	ncbi_110260220	10714906	10717293	-	UPSTREAM	1060	LOC110260220	gasdermin-D-like	-	-	-	-	-	GO:0001786//phosphatidylserine binding;GO:0005546//phosphatidylinositol-4,5-bisphosphate binding;GO:0070273//phosphatidylinositol-4-phosphate binding	GO:0042742//defense response to bacterium;GO:0070269//pyroptosis
XR_002343183.1	NC_010446.5	36547968	36652550	+	ncbi_654326	36654197	36727514	+	UPSTREAM	1646	RNF19A	ring finger protein 19A, RBR E3 ubiquitin protein ligase	-	-	-	-	GO:0000151//ubiquitin ligase complex;GO:0005737//cytoplasm;GO:0005815//microtubule organizing center;GO:0005856//cytoskeleton;GO:0016020//membrane;GO:0016021//integral component of membrane;GO:0098794//postsynapse	GO:0004842//ubiquitin-protein transferase activity;GO:0016740//transferase activity;GO:0031624//ubiquitin conjugating enzyme binding;GO:0046872//metal ion binding;GO:0061630//ubiquitin protein ligase activity	GO:0000209//protein polyubiquitination;GO:0006511//ubiquitin-dependent protein catabolic process;GO:0016567//protein ubiquitination;GO:0032436//positive regulation of proteasomal ubiquitin-dependent protein catabolic process;GO:0099576//regulation of protein catabolic process at postsynapse, modulating synaptic transmission
XR_002343191.1	NC_010446.5	38348980	38355176	-	ncbi_100153957	38362882	38374415	-	DOWNSTREAM	7705	KCNS2	potassium voltage-gated channel modifier subfamily S member 2, transcript variant X1	-	-	-	-	GO:0008076//voltage-gated potassium channel complex;GO:0016020//membrane;GO:0016021//integral component of membrane	GO:0005216//ion channel activity;GO:0005244//voltage-gated ion channel activity;GO:0005249//voltage-gated potassium channel activity;GO:0005267//potassium channel activity;GO:0005515//protein binding	GO:0006811//ion transport;GO:0006813//potassium ion transport;GO:0034765//regulation of ion transmembrane transport;GO:0051260//protein homooligomerization;GO:0055085//transmembrane transport;GO:0071805//potassium ion transmembrane transport
XR_298324.3	NC_010446.5	38375098	38385908	+	ncbi_100153957	38362882	38374415	-	UPSTREAM	682	KCNS2	potassium voltage-gated channel modifier subfamily S member 2, transcript variant X1	-	-	-	-	GO:0008076//voltage-gated potassium channel complex;GO:0016020//membrane;GO:0016021//integral component of membrane	GO:0005216//ion channel activity;GO:0005244//voltage-gated ion channel activity;GO:0005249//voltage-gated potassium channel activity;GO:0005267//potassium channel activity;GO:0005515//protein binding	GO:0006811//ion transport;GO:0006813//potassium ion transport;GO:0034765//regulation of ion transmembrane transport;GO:0051260//protein homooligomerization;GO:0055085//transmembrane transport;GO:0071805//potassium ion transmembrane transport
XR_002343277.1	NC_010446.5	68285489	68392796	+	ncbi_100521620	68251970	68285436	-	UPSTREAM	52	ADHFE1	alcohol dehydrogenase, iron containing 1	-	-	-	-	GO:0005739//mitochondrion;GO:0016020//membrane;GO:0016021//integral component of membrane	GO:0004022//alcohol dehydrogenase (NAD) activity;GO:0016491//oxidoreductase activity;GO:0046872//metal ion binding	GO:0055114//oxidation-reduction process
XR_002343373.1	NC_010446.5	88502750	88522043	-	ncbi_100156452	88522171	88560305	+	UPSTREAM	127	OLFML2B	olfactomedin like 2B, transcript variant X3	-	-	-	-	GO:0031012//extracellular matrix	GO:0050840//extracellular matrix binding	GO:0030198//extracellular matrix organization
MSTRG.6895.1	NC_010446.5	97408663	97413391	-	ncbi_100622748	97415891	97438262	+	UPSTREAM	2499	TDRKH	tudor and KH domain containing	-	-	-	-	GO:0016020//membrane;GO:0016021//integral component of membrane	GO:0003676//nucleic acid binding;GO:0003723//RNA binding	-
MSTRG.6895.1	NC_010446.5	97408663	97413391	-	ncbi_100622477	97374672	97399017	+	DOWNSTREAM	9645	RORC	RAR related orphan receptor C, transcript variant X7	Organismal Systems;Human Diseases;Organismal Systems	Immune system;Immune diseases;Environmental adaptation	ko04659//Th17 cell differentiation;ko05321//Inflammatiory bowel disease (IBD);ko04710//Circadian rhythm	K08534;K08534;K08534	GO:0005634//nucleus;GO:0016604//nuclear body	GO:0000978//RNA polymerase II core promoter proximal region sequence-specific DNA binding;GO:0001223//transcription coactivator binding;GO:0001227//transcriptional repressor activity, RNA polymerase II transcription regulatory region sequence-specific binding;GO:0003677//DNA binding;GO:0003700//transcription factor activity, sequence-specific DNA binding;GO:0003707//steroid hormone receptor activ…	GO:0000122//negative regulation of transcription from RNA polymerase II promoter;GO:0006355//regulation of transcription, DNA-templated;GO:0030522//intracellular receptor signaling pathway;GO:0036315//cellular response to sterol;GO:0043401//steroid hormone mediated signaling pathway
XR_002343439.1	NC_010446.5	97489589	97491821	-	ncbi_100294636	97496058	97507714	-	DOWNSTREAM	4236	RIIAD1	regulatory subunit of type II PKA R-subunit (RIIa) domain containing 1	-	-	-	-	-	-	-
MSTRG.6903.3	NC_010446.5	97696841	97704654	-	ncbi_100157963	97704805	97730498	-	DOWNSTREAM	150	CGN	cingulin, transcript variant X1	Cellular Processes	Cellular community - eukaryotes	ko04530//Tight junction	K06102	GO:0016459//myosin complex	GO:0003774//motor activity	-
MSTRG.6926.1	NC_010446.5	98195077	98196052	+	ncbi_100155100	98184038	98193522	-	UPSTREAM	1554	BNIPL	BCL2 interacting protein like	-	-	-	-	GO:0005634//nucleus;GO:0005737//cytoplasm;GO:0005829//cytosol	GO:0004309//exopolyphosphatase activity;GO:0042802//identical protein binding	GO:0006798//polyphosphate catabolic process;GO:0006915//apoptotic process;GO:0008285//negative regulation of cell proliferation;GO:0040009//regulation of growth rate
XR_002343444.1	NC_010446.5	98771773	98772794	+	ncbi_100190995	98745263	98771724	-	UPSTREAM	48	PRPF3	pre-mRNA processing factor 3	Genetic Information Processing	Transcription	ko03040//Spliceosome	K12843	GO:0005634//nucleus;GO:0005654//nucleoplasm;GO:0005829//cytosol;GO:0015030//Cajal body;GO:0016607//nuclear speck;GO:0046540//U4/U6 x U5 tri-snRNP complex;GO:0071005//U2-type precatalytic spliceosome	GO:0042802//identical protein binding	GO:0000244//spliceosomal tri-snRNP complex assembly;GO:0000398//mRNA splicing, via spliceosome;GO:0006397//mRNA processing
XR_002343448.1	NC_010446.5	99157308	99186997	+	ncbi_100152975	99156059	99157237	-	UPSTREAM	70	BOLA1	bolA family member 1	-	-	-	-	GO:0005739//mitochondrion	-	GO:0006351//transcription, DNA-templated
XR_002343448.1	NC_010446.5	99157308	99186997	+	ncbi_102161782	99187225	99187722	-	DOWNSTREAM	227	LOC102161782	histone H3	Human Diseases;Human Diseases;Human Diseases	Cancers;Substance dependence;Immune diseases	ko05202//Transcriptional misregulation in cancers;ko05034//Alcoholism;ko05322//Systemic lupus erythematosus	K11253;K11253;K11253	GO:0000786//nucleosome;GO:0005634//nucleus;GO:0005694//chromosome	GO:0003677//DNA binding;GO:0046982//protein heterodimerization activity	-
XR_002343448.1	NC_010446.5	99157308	99186997	+	ncbi_102162202	99189505	99191226	+	UPSTREAM	2507	LOC102162202	histone H2B type 2-E	Human Diseases;Human Diseases;Human Diseases	Cancers;Substance dependence;Immune diseases	ko05203//Viral carcinogenesis;ko05034//Alcoholism;ko05322//Systemic lupus erythematosus	K11252;K11252;K11252	-	-	-
MSTRG.7038.3	NC_010446.5	103572304	103613053	-	ncbi_100157373	103613182	103623228	+	UPSTREAM	128	TRIM45	tripartite motif containing 45, transcript variant X1	-	-	-	-	GO:0005654//nucleoplasm;GO:0005829//cytosol;GO:0045171//intercellular bridge	GO:0005515//protein binding;GO:0008270//zinc ion binding;GO:0046872//metal ion binding	GO:0060348//bone development
MSTRG.7085.1	NC_010446.5	106804731	106808593	-	ncbi_100154428	106808926	106885987	+	UPSTREAM	332	PHTF1	putative homeodomain transcription factor 1, transcript variant X1	-	-	-	-	GO:0016020//membrane;GO:0016021//integral component of membrane	GO:0003677//DNA binding	-
XR_002343505.1	NC_010446.5	108378739	108393773	-	ncbi_100037946	108394687	108621514	+	UPSTREAM	913	KCND3	potassium voltage-gated channel subfamily D member 3, transcript variant X1	-	-	-	-	GO:0008076//voltage-gated potassium channel complex;GO:0016020//membrane;GO:0016021//integral component of membrane	GO:0005216//ion channel activity;GO:0005244//voltage-gated ion channel activity;GO:0005249//voltage-gated potassium channel activity;GO:0005250//A-type (transient outward) potassium channel activity;GO:0005267//potassium channel activity;GO:0005515//protein binding;GO:0044325//ion channel binding;GO:1902282//voltage-gated potassium channel activity involved in ventricular cardiac muscle cell acti…	GO:0006811//ion transport;GO:0006813//potassium ion transport;GO:0034765//regulation of ion transmembrane transport;GO:0051260//protein homooligomerization;GO:0055085//transmembrane transport;GO:0071805//potassium ion transmembrane transport;GO:0086009//membrane repolarization;GO:0086091//regulation of heart rate by cardiac conduction;GO:0097623//potassium ion export across plasma membrane;GO:009…
XR_002343523.1	NC_010446.5	110339289	110380590	+	ncbi_100514231	110330027	110332957	+	DOWNSTREAM	6331	GSTM3	glutathione S-transferase mu 3	Human Diseases;Human Diseases;Human Diseases;Human Diseases;Metabolism;Human Diseases;Metabolism;Metabolism;Metabolism	Cancers;Cancers;Cardiovascular diseases;Drug resistance;Xenobiotics biodegradation and metabolism;Cancers;Metabolism of other amino acids;Xenobiotics biodegradation and metabolism;Xenobiotics biodegradation and metabolism	ko05200//Pathways in cancer;ko05225//Hepatocellular carcinoma;ko05418//Fluid shear stress and atherosclerosis;ko01524//Platinum drug resistance;ko00983//Drug metabolism - other enzymes;ko05204//Chemical carcinogenesis;ko00480//Glutathione metabolism;ko00980//Metabolism of xenobiotics by cytochrome P450;ko00982//Drug metabolism - cytochrome P450	K00799;K00799;K00799;K00799;K00799;K00799;K00799;K00799;K00799	GO:0005737//cytoplasm;GO:0005829//cytosol;GO:0035686//sperm fibrous sheath;GO:0045171//intercellular bridge	GO:0004364//glutathione transferase activity;GO:0005515//protein binding;GO:0016740//transferase activity;GO:0019899//enzyme binding;GO:0042802//identical protein binding;GO:0042803//protein homodimerization activity;GO:0043295//glutathione binding	GO:0006749//glutathione metabolic process;GO:0018916//nitrobenzene metabolic process;GO:0042178//xenobiotic catabolic process;GO:0043627//response to estrogen;GO:0070458//cellular detoxification of nitrogen compound
MSTRG.7209.1	NC_010446.5	116931543	116937102	+	MSTRG.7208	116920521	116931421	-	UPSTREAM	121	--	-	-	-	-	-	-	-	-
XR_002343736.1	NC_010446.5	119265436	119785430	-	ncbi_100515025	119040986	119258507	-	UPSTREAM	6928	SNX7	sorting nexin 7, transcript variant X1	-	-	-	-	-	GO:0035091//phosphatidylinositol binding	-
XR_002343580.1	NC_010446.5	121452613	122108267	-	MSTRG.7254	122117260	122118563	+	UPSTREAM	8992	--	-	-	-	-	-	-	-	-
XR_002343607.1	NC_010446.5	123409196	123419487	-	ncbi_100157622	123394771	123408460	+	DOWNSTREAM	735	DNTTIP2	deoxynucleotidyltransferase terminal interacting protein 2	-	-	-	-	GO:0005654//nucleoplasm;GO:0005730//nucleolus	-	-
XR_002343606.1	NC_010446.5	123409196	123419491	-	ncbi_100157622	123394771	123408460	+	DOWNSTREAM	735	DNTTIP2	deoxynucleotidyltransferase terminal interacting protein 2	-	-	-	-	GO:0005654//nucleoplasm;GO:0005730//nucleolus	-	-
MSTRG.7271.11	NC_010446.5	123412033	123419686	-	ncbi_100157622	123394771	123408460	+	DOWNSTREAM	3572	DNTTIP2	deoxynucleotidyltransferase terminal interacting protein 2	-	-	-	-	GO:0005654//nucleoplasm;GO:0005730//nucleolus	-	-
MSTRG.7271.13	NC_010446.5	123420365	123434400	-	ncbi_100153143	123440571	123666603	+	UPSTREAM	6170	BCAR3	breast cancer anti-estrogen resistance 3, transcript variant X1	-	-	-	-	-	GO:0001784//phosphotyrosine binding;GO:0005085//guanyl-nucleotide exchange factor activity;GO:0019900//kinase binding	GO:0002089//lens morphogenesis in camera-type eye;GO:0007165//signal transduction;GO:0007264//small GTPase mediated signal transduction;GO:0008286//insulin receptor signaling pathway;GO:0033138//positive regulation of peptidyl-serine phosphorylation;GO:0043410//positive regulation of MAPK cascade;GO:0043547//positive regulation of GTPase activity;GO:0045740//positive regulation of DNA replication…
MSTRG.7296.5	NC_010446.5	125378395	125379955	-	MSTRG.7295	125371142	125376098	+	DOWNSTREAM	2296	--	-	-	-	-	-	-	-	-
XR_002343632.1	NC_010446.5	126717957	126726700	+	ncbi_110260386	126701307	126717845	-	UPSTREAM	111	LOC110260386	DBIRD complex subunit ZNF326-like	-	-	-	-	GO:0005634//nucleus;GO:0016363//nuclear matrix;GO:0044609//DBIRD complex	GO:0000993//RNA polymerase II core binding;GO:0003677//DNA binding	GO:0032784//regulation of DNA-templated transcription, elongation
MSTRG.7328.1	NC_010446.5	127760826	127900379	+	MSTRG.7331	127906038	127911574	-	DOWNSTREAM	5658	--	-	-	-	-	-	-	-	-
MSTRG.7328.3	NC_010446.5	127808803	127900192	+	MSTRG.7331	127906038	127911574	-	DOWNSTREAM	5845	--	-	-	-	-	-	-	-	-
XR_002343755.1	NC_010446.5	129805751	129860445	+	ncbi_100513149	129396434	129805612	+	DOWNSTREAM	138	ODF2L	outer dense fiber of sperm tails 2 like, transcript variant X1	-	-	-	-	GO:0034451//centriolar satellite	-	GO:1902018//negative regulation of cilium assembly
XR_002343865.1	NC_010447.5	5984012	5994040	-	ncbi_100523962	5994137	6050543	+	UPSTREAM	96	ARFGAP3	ADP ribosylation factor GTPase activating protein 3, transcript variant X1	Cellular Processes	Transport and catabolism	ko04144//Endocytosis	K12493	GO:0000139//Golgi membrane;GO:0005794//Golgi apparatus;GO:0005829//cytosol	GO:0005096//GTPase activator activity;GO:0046872//metal ion binding	GO:0009306//protein secretion;GO:0043547//positive regulation of GTPase activity;GO:0048205//COPI coating of Golgi vesicle
XR_002343867.1	NC_010447.5	5994352	5995577	+	ncbi_100523786	5853377	5985174	+	DOWNSTREAM	9177	PACSIN2	protein kinase C and casein kinase substrate in neurons 2, transcript variant X6	-	-	-	-	GO:0005737//cytoplasm;GO:0005768//endosome;GO:0005856//cytoskeleton;GO:0005886//plasma membrane	GO:0005515//protein binding;GO:0005543//phospholipid binding;GO:0008092//cytoskeletal protein binding;GO:0016301//kinase activity	GO:0007010//cytoskeleton organization;GO:0016310//phosphorylation;GO:0030036//actin cytoskeleton organization;GO:0030100//regulation of endocytosis;GO:0070836//caveola assembly;GO:0097320//membrane tubulation
MSTRG.7496.1	NC_010447.5	6532728	6533903	-	ncbi_397687	6539021	6543643	+	UPSTREAM	5117	CYP2D25	vitamin D3 25-Hydroxylase	Organismal Systems;Metabolism	Nervous system;Lipid metabolism	ko04726//Serotonergic synapse;ko00140//Steroid hormone biosynthesis	K07414;K07414	GO:0005737//cytoplasm;GO:0016020//membrane;GO:0016021//integral component of membrane;GO:0043231//intracellular membrane-bounded organelle	GO:0004497//monooxygenase activity;GO:0005506//iron ion binding;GO:0008395//steroid hydroxylase activity;GO:0016491//oxidoreductase activity;GO:0016705//oxidoreductase activity, acting on paired donors, with incorporation or reduction of molecular oxygen;GO:0016712//oxidoreductase activity, acting on paired donors, with incorporation or reduction of molecular oxygen, reduced flavin or flavoprotei…	GO:0006082//organic acid metabolic process;GO:0006805//xenobiotic metabolic process;GO:0019369//arachidonic acid metabolic process;GO:0042738//exogenous drug catabolic process;GO:0055114//oxidation-reduction process
MSTRG.7523.1	NC_010447.5	6995905	6999336	+	ncbi_100153407	6976121	6988604	-	UPSTREAM	7300	CSDC2	cold shock domain containing C2	-	-	-	-	GO:0005737//cytoplasm	GO:0003676//nucleic acid binding;GO:0003730//mRNA 3'-UTR binding	GO:0043488//regulation of mRNA stability
MSTRG.7523.1	NC_010447.5	6995905	6999336	+	ncbi_100157033	6999690	7014471	+	UPSTREAM	353	POLR3H	RNA polymerase III subunit H, transcript variant X1	Metabolism;Human Diseases;Metabolism;Metabolism;Organismal Systems;Genetic Information Processing	Global and overview maps;Infectious diseases;Nucleotide metabolism;Nucleotide metabolism;Immune system;Transcription	ko01100//Metabolic pathways;ko05169//Epstein-Barr virus infection;ko00230//Purine metabolism;ko00240//Pyrimidine metabolism;ko04623//Cytosolic DNA-sensing pathway;ko03020//RNA polymerase	K03022;K03022;K03022;K03022;K03022;K03022	GO:0005654//nucleoplasm;GO:0005666//DNA-directed RNA polymerase III complex;GO:0005813//centrosome;GO:0043231//intracellular membrane-bounded organelle	GO:0003677//DNA binding;GO:0003899//DNA-directed RNA polymerase activity	GO:0006139//nucleobase-containing compound metabolic process;GO:0006351//transcription, DNA-templated;GO:0006383//transcription from RNA polymerase III promoter;GO:0006384//transcription initiation from RNA polymerase III promoter
XR_002343886.1	NC_010447.5	7281483	7283607	+	ncbi_100157440	7257806	7277633	-	UPSTREAM	3849	L3MBTL2	L3MBTL2 polycomb repressive complex 1 subunit, transcript variant X2	-	-	-	-	GO:0005634//nucleus	GO:0008270//zinc ion binding;GO:0035064//methylated histone binding;GO:0042393//histone binding	GO:0006355//regulation of transcription, DNA-templated
MSTRG.7554.1	NC_010447.5	8311628	8320243	+	ncbi_100155438	8320972	8354738	-	DOWNSTREAM	728	FAM83F	family with sequence similarity 83 member F	-	-	-	-	-	-	-
XR_001305237.2	NC_010447.5	8311965	8313144	+	ncbi_100155438	8320972	8354738	-	DOWNSTREAM	7827	FAM83F	family with sequence similarity 83 member F	-	-	-	-	-	-	-
XR_002343889.1	NC_010447.5	8360857	8378448	+	ncbi_100155438	8320972	8354738	-	UPSTREAM	6118	FAM83F	family with sequence similarity 83 member F	-	-	-	-	-	-	-
MSTRG.7574.1	NC_010447.5	9121898	9127428	-	ncbi_100037939	9098676	9115965	-	UPSTREAM	5932	APOBEC3B	apolipoprotein B mRNA editing enzyme catalytic subunit 3B	-	-	-	-	-	GO:0003824//catalytic activity;GO:0008270//zinc ion binding;GO:0016787//hydrolase activity	-
MSTRG.7623.14	NC_010447.5	10430895	10443297	+	MSTRG.7623	10443775	10453979	+	UPSTREAM	477	--	cullin-7 isoform X1 [Sus scrofa]	-	-	-	-	-	-	-
MSTRG.7623.15	NC_010447.5	10430895	10443297	+	MSTRG.7623	10443775	10453979	+	UPSTREAM	477	--	cullin-7 isoform X1 [Sus scrofa]	-	-	-	-	-	-	-
MSTRG.7623.18	NC_010447.5	10443770	10448908	+	ncbi_100511563	10365767	10434351	+	DOWNSTREAM	9418	ELFN2	extracellular leucine rich repeat and fibronectin type III domain containing 2, transcript variant X3	-	-	-	-	GO:0005615//extracellular space;GO:0016020//membrane;GO:0016021//integral component of membrane;GO:0031012//extracellular matrix	GO:0005515//protein binding	GO:0010923//negative regulation of phosphatase activity
MSTRG.7623.20	NC_010447.5	10443777	10448895	+	ncbi_100511563	10365767	10434351	+	DOWNSTREAM	9425	ELFN2	extracellular leucine rich repeat and fibronectin type III domain containing 2, transcript variant X3	-	-	-	-	GO:0005615//extracellular space;GO:0016020//membrane;GO:0016021//integral component of membrane;GO:0031012//extracellular matrix	GO:0005515//protein binding	GO:0010923//negative regulation of phosphatase activity
MSTRG.7623.21	NC_010447.5	10443777	10448895	+	ncbi_100511563	10365767	10434351	+	DOWNSTREAM	9425	ELFN2	extracellular leucine rich repeat and fibronectin type III domain containing 2, transcript variant X3	-	-	-	-	GO:0005615//extracellular space;GO:0016020//membrane;GO:0016021//integral component of membrane;GO:0031012//extracellular matrix	GO:0005515//protein binding	GO:0010923//negative regulation of phosphatase activity
XR_002343942.1	NC_010447.5	15761619	15800148	+	ncbi_100516908	15711242	15761401	-	UPSTREAM	217	NCKAP5L	NCK associated protein 5 like, transcript variant X2	-	-	-	-	GO:0035371//microtubule plus-end	-	GO:0001578//microtubule bundle formation;GO:0007019//microtubule depolymerization
XR_002343960.1	NC_010447.5	18436267	18446399	-	ncbi_397221	18419432	18434376	-	UPSTREAM	1890	ITGB7	integrin subunit beta 7, transcript variant X3	-	-	-	-	GO:0005925//focal adhesion;GO:0008305//integrin complex;GO:0009986//cell surface;GO:0016020//membrane;GO:0016021//integral component of membrane;GO:0034669//integrin alpha4-beta7 complex;GO:0043235//receptor complex	GO:0005178//integrin binding;GO:0038023//signaling receptor activity;GO:0050839//cell adhesion molecule binding	GO:0003366//cell-matrix adhesion involved in ameboidal cell migration;GO:0007155//cell adhesion;GO:0007160//cell-matrix adhesion;GO:0007229//integrin-mediated signaling pathway;GO:0016477//cell migration;GO:0033627//cell adhesion mediated by integrin;GO:0034113//heterotypic cell-cell adhesion;GO:0034446//substrate adhesion-dependent cell spreading;GO:0043113//receptor clustering;GO:0050900//leuko…
XR_002343957.1	NC_010447.5	18436267	18447645	-	ncbi_397221	18419432	18434376	-	UPSTREAM	1890	ITGB7	integrin subunit beta 7, transcript variant X3	-	-	-	-	GO:0005925//focal adhesion;GO:0008305//integrin complex;GO:0009986//cell surface;GO:0016020//membrane;GO:0016021//integral component of membrane;GO:0034669//integrin alpha4-beta7 complex;GO:0043235//receptor complex	GO:0005178//integrin binding;GO:0038023//signaling receptor activity;GO:0050839//cell adhesion molecule binding	GO:0003366//cell-matrix adhesion involved in ameboidal cell migration;GO:0007155//cell adhesion;GO:0007160//cell-matrix adhesion;GO:0007229//integrin-mediated signaling pathway;GO:0016477//cell migration;GO:0033627//cell adhesion mediated by integrin;GO:0034113//heterotypic cell-cell adhesion;GO:0034446//substrate adhesion-dependent cell spreading;GO:0043113//receptor clustering;GO:0050900//leuko…
MSTRG.7824.1	NC_010447.5	21265813	21268435	+	ncbi_100523964	21273407	21279341	+	UPSTREAM	4971	LOC100523964	transmembrane protein 198-like, transcript variant X3	-	-	-	-	GO:0005886//plasma membrane;GO:0012506//vesicle membrane;GO:0016020//membrane;GO:0016021//integral component of membrane;GO:0031410//cytoplasmic vesicle	-	GO:0090263//positive regulation of canonical Wnt signaling pathway
XR_002343978.1	NC_010447.5	21405042	21413766	-	ncbi_100625272	21395246	21399715	+	DOWNSTREAM	5326	SUOX	sulfite oxidase	Metabolism;Metabolism	Global and overview maps;Energy metabolism	ko01100//Metabolic pathways;ko00920//Sulfur metabolism	K00387;K00387	GO:0005739//mitochondrion	GO:0008482//sulfite oxidase activity;GO:0016491//oxidoreductase activity;GO:0020037//heme binding;GO:0030151//molybdenum ion binding;GO:0043546//molybdopterin cofactor binding;GO:0046872//metal ion binding	GO:0006790//sulfur compound metabolic process;GO:0042128//nitrate assimilation;GO:0055114//oxidation-reduction process
XR_001303527.1	NC_010447.5	21510194	21512291	-	ncbi_100737962	21495997	21503297	+	DOWNSTREAM	6896	PA2G4	proliferation-associated 2G4, transcript variant X1	-	-	-	-	GO:0005730//nucleolus;GO:0005737//cytoplasm	GO:0003676//nucleic acid binding	-
XR_001303527.1	NC_010447.5	21510194	21512291	-	ncbi_100519485	21517956	21535320	+	UPSTREAM	5664	ESYT1	extended synaptotagmin 1	-	-	-	-	GO:0016020//membrane;GO:0016021//integral component of membrane;GO:0031227//intrinsic component of endoplasmic reticulum membrane;GO:0031234//extrinsic component of cytoplasmic side of plasma membrane	GO:0005509//calcium ion binding;GO:0005544//calcium-dependent phospholipid binding;GO:0008289//lipid binding;GO:0008429//phosphatidylethanolamine binding;GO:0031210//phosphatidylcholine binding;GO:0035091//phosphatidylinositol binding	GO:0006869//lipid transport
XR_002344289.1	NC_010447.5	21528395	21549906	-	ncbi_396807	21559226	21562418	+	UPSTREAM	9319	MYL6	myosin light chain 6	Cellular Processes;Organismal Systems;Organismal Systems	Cellular community - eukaryotes;Endocrine system;Circulatory system	ko04530//Tight junction;ko04921//Oxytocin signaling pathway;ko04270//Vascular smooth muscle contraction	K12751;K12751;K12751	-	GO:0005509//calcium ion binding	-
MSTRG.7844.1	NC_010447.5	21549978	21550804	-	ncbi_396807	21559226	21562418	+	UPSTREAM	8421	MYL6	myosin light chain 6	Cellular Processes;Organismal Systems;Organismal Systems	Cellular community - eukaryotes;Endocrine system;Circulatory system	ko04530//Tight junction;ko04921//Oxytocin signaling pathway;ko04270//Vascular smooth muscle contraction	K12751;K12751;K12751	-	GO:0005509//calcium ion binding	-
MSTRG.7879.1	NC_010447.5	22251751	22281955	-	ncbi_100626104	22228041	22251622	-	UPSTREAM	128	SDR9C7	short chain dehydrogenase/reductase family 9C member 7, transcript variant X1	-	-	-	-	-	GO:0004745//retinol dehydrogenase activity;GO:0016491//oxidoreductase activity	GO:0055114//oxidation-reduction process
XR_002343996.1	NC_010447.5	24703594	24712895	-	ncbi_100158241	24713009	24871891	+	UPSTREAM	113	SLC16A7	solute carrier family 16 member 7, transcript variant X1	-	-	-	-	GO:0005887//integral component of plasma membrane;GO:0016020//membrane;GO:0016021//integral component of membrane	GO:0008028//monocarboxylic acid transmembrane transporter activity;GO:0015129//lactate transmembrane transporter activity;GO:0050833//pyruvate transmembrane transporter activity	GO:0015718//monocarboxylic acid transport;GO:0035873//lactate transmembrane transport;GO:0055085//transmembrane transport;GO:1901475//pyruvate transmembrane transport
MSTRG.7997.1	NC_010447.5	33708785	33718234	+	ncbi_100517823	33725432	33852952	+	UPSTREAM	7197	FRS2	fibroblast growth factor receptor substrate 2	Organismal Systems;Human Diseases;Organismal Systems	Environmental adaptation;Cancers;Nervous system	ko04714//Thermogenesis;ko05205//Proteoglycans in cancer;ko04722//Neurotrophin signaling pathway	K12461;K12461;K12461	GO:0005737//cytoplasm;GO:0005886//plasma membrane;GO:0005911//cell-cell junction;GO:0005912//adherens junction	GO:0005068//transmembrane receptor protein tyrosine kinase adaptor activity;GO:0005104//fibroblast growth factor receptor binding;GO:0005168//neurotrophin TRKA receptor binding	GO:0000187//activation of MAPK activity;GO:0001702//gastrulation with mouth forming second;GO:0001759//organ induction;GO:0002088//lens development in camera-type eye;GO:0003281//ventricular septum development;GO:0007169//transmembrane receptor protein tyrosine kinase signaling pathway;GO:0007405//neuroblast proliferation;GO:0008543//fibroblast growth factor receptor signaling pathway;GO:0008595/…
XR_002344025.1	NC_010447.5	34223060	34426708	-	ncbi_102165410	34067871	34218516	+	DOWNSTREAM	4543	MYRFL	myelin regulatory factor-like	-	-	-	-	GO:0005634//nucleus;GO:0005737//cytoplasm;GO:0016020//membrane;GO:0016021//integral component of membrane	GO:0003677//DNA binding;GO:0003700//transcription factor activity, sequence-specific DNA binding;GO:0043565//sequence-specific DNA binding	GO:0006355//regulation of transcription, DNA-templated;GO:0045893//positive regulation of transcription, DNA-templated
XR_002344034.1	NC_010447.5	34223060	34426708	-	ncbi_102165410	34067871	34218516	+	DOWNSTREAM	4543	MYRFL	myelin regulatory factor-like	-	-	-	-	GO:0005634//nucleus;GO:0005737//cytoplasm;GO:0016020//membrane;GO:0016021//integral component of membrane	GO:0003677//DNA binding;GO:0003700//transcription factor activity, sequence-specific DNA binding;GO:0043565//sequence-specific DNA binding	GO:0006355//regulation of transcription, DNA-templated;GO:0045893//positive regulation of transcription, DNA-templated
XR_002344035.1	NC_010447.5	34223060	34426708	-	ncbi_102165410	34067871	34218516	+	DOWNSTREAM	4543	MYRFL	myelin regulatory factor-like	-	-	-	-	GO:0005634//nucleus;GO:0005737//cytoplasm;GO:0016020//membrane;GO:0016021//integral component of membrane	GO:0003677//DNA binding;GO:0003700//transcription factor activity, sequence-specific DNA binding;GO:0043565//sequence-specific DNA binding	GO:0006355//regulation of transcription, DNA-templated;GO:0045893//positive regulation of transcription, DNA-templated
XR_298459.3	NC_010447.5	52216598	52225599	-	ncbi_100522616	52234396	52315311	-	DOWNSTREAM	8796	SLCO1C1	solute carrier organic anion transporter family member 1C1, transcript variant X1	Organismal Systems	Endocrine system	ko04919//Thyroid hormone signaling pathway	K08747	GO:0005886//plasma membrane;GO:0005887//integral component of plasma membrane;GO:0016020//membrane;GO:0016021//integral component of membrane	GO:0005515//protein binding;GO:0008514//organic anion transmembrane transporter activity;GO:0015125//bile acid transmembrane transporter activity;GO:0015347//sodium-independent organic anion transmembrane transporter activity;GO:0015349//thyroid hormone transmembrane transporter activity	GO:0006811//ion transport;GO:0015711//organic anion transport;GO:0015721//bile acid and bile salt transport;GO:0043252//sodium-independent organic anion transport;GO:0055085//transmembrane transport;GO:0070327//thyroid hormone transport
XR_002344101.1	NC_010447.5	59969806	60072976	-	ncbi_100620494	59869902	59961839	+	DOWNSTREAM	7966	DUSP16	dual specificity phosphatase 16, transcript variant X1	Environmental Information Processing	Signal transduction	ko04010//MAPK signaling pathway	K04459	-	GO:0004725//protein tyrosine phosphatase activity;GO:0008138//protein tyrosine/serine/threonine phosphatase activity;GO:0016787//hydrolase activity;GO:0016791//phosphatase activity;GO:0017017//MAP kinase tyrosine/serine/threonine phosphatase activity	GO:0000188//inactivation of MAPK activity;GO:0006470//protein dephosphorylation;GO:0016311//dephosphorylation;GO:0035335//peptidyl-tyrosine dephosphorylation
MSTRG.8211.1	NC_010447.5	63369330	63374022	-	MSTRG.8210	63337619	63360298	-	UPSTREAM	9031	--	antigen WC1.1-like [Balaenoptera acutorostrata scammoni]	-	-	-	-	-	-	-
XR_002344121.1	NC_010447.5	63942094	63945980	+	ncbi_100736734	63951660	63957154	+	UPSTREAM	5679	MLF2	myeloid leukemia factor 2, transcript variant X2	-	-	-	-	GO:0005634//nucleus;GO:0016020//membrane;GO:0016021//integral component of membrane	GO:0003677//DNA binding	GO:0006355//regulation of transcription, DNA-templated
XR_002344121.1	NC_010447.5	63942094	63945980	+	ncbi_100125962	63929669	63935054	-	UPSTREAM	7039	LAG3	lymphocyte activating 3	-	-	-	-	GO:0005576//extracellular region;GO:0009897//external side of plasma membrane;GO:0016020//membrane;GO:0016021//integral component of membrane	GO:0004888//transmembrane signaling receptor activity;GO:0042289//MHC class II protein binding	GO:0002270//plasmacytoid dendritic cell activation;GO:0007166//cell surface receptor signaling pathway;GO:0045085//negative regulation of interleukin-2 biosynthetic process;GO:0045590//negative regulation of regulatory T cell differentiation;GO:0045954//positive regulation of natural killer cell mediated cytotoxicity;GO:0050776//regulation of immune response;GO:0050868//negative regulation of T c…
MSTRG.8248.1	NC_010447.5	64023005	64024805	-	ncbi_102161011	64027789	64036671	+	UPSTREAM	2983	ING4	inhibitor of growth family member 4, transcript variant X1	-	-	-	-	GO:0000123//histone acetyltransferase complex;GO:0005634//nucleus;GO:0005654//nucleoplasm;GO:0005829//cytosol;GO:0045111//intermediate filament cytoskeleton	GO:0003713//transcription coactivator activity;GO:0035064//methylated histone binding;GO:0046872//metal ion binding	GO:0006260//DNA replication;GO:0006325//chromatin organization;GO:0006473//protein acetylation;GO:0006915//apoptotic process;GO:0006978//DNA damage response, signal transduction by p53 class mediator resulting in transcription of p21 class mediator;GO:0007050//cell cycle arrest;GO:0008285//negative regulation of cell proliferation;GO:0016573//histone acetylation;GO:0043065//positive regulation of…
XR_297162.3	NC_010447.5	64105001	64105896	-	ncbi_100515778	64115695	64129832	+	UPSTREAM	9798	IFFO1	intermediate filament family orphan 1, transcript variant X1	-	-	-	-	GO:0005882//intermediate filament	-	-
XR_002344125.1	NC_010447.5	64134881	64143075	+	ncbi_396823	64129678	64134020	-	UPSTREAM	860	GAPDH	glyceraldehyde-3-phosphate dehydrogenase	Metabolism;Human Diseases;Metabolism;Environmental Information Processing;Metabolism;Metabolism	Global and overview maps;Neurodegenerative diseases;Global and overview maps;Signal transduction;Global and overview maps;Carbohydrate metabolism	ko01100//Metabolic pathways;ko05010//Alzheimer disease;ko01200//Carbon metabolism;ko04066//HIF-1 signaling pathway;ko01230//Biosynthesis of amino acids;ko00010//Glycolysis / Gluconeogenesis	K00134;K00134;K00134;K00134;K00134;K00134	GO:0005634//nucleus;GO:0005737//cytoplasm;GO:0005811//lipid particle;GO:0005829//cytosol;GO:0005886//plasma membrane;GO:0031965//nuclear membrane;GO:0043231//intracellular membrane-bounded organelle;GO:0097452//GAIT complex;GO:1990904//ribonucleoprotein complex	GO:0000166//nucleotide binding;GO:0004365//glyceraldehyde-3-phosphate dehydrogenase (NAD+) (phosphorylating) activity;GO:0016491//oxidoreductase activity;GO:0016620//oxidoreductase activity, acting on the aldehyde or oxo group of donors, NAD or NADP as acceptor;GO:0019828//aspartic-type endopeptidase inhibitor activity;GO:0042802//identical protein binding;GO:0050661//NADP binding;GO:0051287//NAD…	GO:0006006//glucose metabolic process;GO:0006096//glycolytic process;GO:0010951//negative regulation of endopeptidase activity;GO:0017148//negative regulation of translation;GO:0031640//killing of cells of other organism;GO:0050715//positive regulation of cytokine secretion;GO:0050832//defense response to fungus;GO:0051873//killing by host of symbiont cells;GO:0052501//positive regulation by orga…
XR_002344125.1	NC_010447.5	64134881	64143075	+	ncbi_100515778	64115695	64129832	+	DOWNSTREAM	5048	IFFO1	intermediate filament family orphan 1, transcript variant X1	-	-	-	-	GO:0005882//intermediate filament	-	-
XR_002344142.1	NC_010447.5	67716137	67721254	+	ncbi_100513353	67725757	67756516	+	UPSTREAM	4502	CCDC77	coiled-coil domain containing 77, transcript variant X1	-	-	-	-	GO:0005813//centrosome	-	-
XR_303532.3	NC_010447.5	67716137	67721254	+	ncbi_100513353	67725757	67756516	+	UPSTREAM	4502	CCDC77	coiled-coil domain containing 77, transcript variant X1	-	-	-	-	GO:0005813//centrosome	-	-
MSTRG.8319.3	NC_010447.5	67716199	67721254	+	ncbi_100513353	67725757	67756516	+	UPSTREAM	4502	CCDC77	coiled-coil domain containing 77, transcript variant X1	-	-	-	-	GO:0005813//centrosome	-	-
XR_002344145.1	NC_010447.5	67917477	67992641	+	MSTRG.8323	67915849	67916616	+	DOWNSTREAM	860	--	-	-	-	-	-	-	-	-
XR_002344145.1	NC_010447.5	67917477	67992641	+	MSTRG.8322	67901636	67916088	-	UPSTREAM	1388	--	-	-	-	-	-	-	-	-
XR_002344150.1	NC_010447.5	69849903	69860952	+	ncbi_100517587	69779290	69846638	+	DOWNSTREAM	3264	BCL2L13	BCL2 like 13, transcript variant X1	Cellular Processes;Human Diseases	Transport and catabolism;Infectious diseases	ko04137//Mitophagy - animal;ko05134//Legionellosis	K15485;K15485	GO:0005739//mitochondrion;GO:0016020//membrane;GO:0016021//integral component of membrane	-	GO:0006915//apoptotic process;GO:0042981//regulation of apoptotic process
NR_045015.1	NC_010447.5	77645826	77769906	+	ncbi_100152349	77642144	77645748	-	UPSTREAM	77	AMIGO2	adhesion molecule with Ig like domain 2	-	-	-	-	GO:0016020//membrane;GO:0016021//integral component of membrane	GO:0005515//protein binding	GO:0007420//brain development;GO:0043066//negative regulation of apoptotic process;GO:0051965//positive regulation of synapse assembly
XR_002344187.1	NC_010447.5	78927237	78927872	+	ncbi_100513282	78928303	78944378	+	UPSTREAM	430	C5H12orf54	chromosome 5 C12orf54 homolog	-	-	-	-	-	-	-
MSTRG.8507.1	NC_010447.5	85355978	85464013	+	ncbi_100512350	85317648	85346528	-	UPSTREAM	9449	TMPO	thymopoietin	-	-	-	-	GO:0016020//membrane;GO:0016021//integral component of membrane	GO:0003677//DNA binding	-
MSTRG.8513.1	NC_010447.5	87102664	87106604	+	ncbi_102161224	86792443	87102621	-	UPSTREAM	42	CFAP54	cilia and flagella associated protein 54	-	-	-	-	-	-	-
XR_002344245.1	NC_010447.5	87355673	87540912	-	ncbi_100622445	87285237	87355201	-	UPSTREAM	471	ELK3	ELK3, ETS transcription factor, transcript variant X1	-	-	-	-	GO:0005634//nucleus;GO:0005654//nucleoplasm;GO:0005739//mitochondrion	GO:0000978//RNA polymerase II core promoter proximal region sequence-specific DNA binding;GO:0000981//RNA polymerase II transcription factor activity, sequence-specific DNA binding;GO:0001227//transcriptional repressor activity, RNA polymerase II transcription regulatory region sequence-specific binding;GO:0001228//transcriptional activator activity, RNA polymerase II transcription regulatory reg…	GO:0000122//negative regulation of transcription from RNA polymerase II promoter;GO:0001525//angiogenesis;GO:0006355//regulation of transcription, DNA-templated;GO:0006357//regulation of transcription from RNA polymerase II promoter;GO:0030154//cell differentiation;GO:0042060//wound healing;GO:0045892//negative regulation of transcription, DNA-templated;GO:0045944//positive regulation of transcri…
MSTRG.8589.1	NC_010447.5	93252033	93301769	-	ncbi_100622968	93303058	93307510	+	UPSTREAM	1288	DUSP6	dual specificity phosphatase 6	Environmental Information Processing;Human Diseases;Human Diseases	Signal transduction;Cancers;Cancers	ko04010//MAPK signaling pathway;ko05202//Transcriptional misregulation in cancers;ko05221//Acute myeloid leukemia	K21946;K21946;K21946	GO:0005654//nucleoplasm;GO:0005737//cytoplasm;GO:0005829//cytosol	GO:0004721//phosphoprotein phosphatase activity;GO:0004725//protein tyrosine phosphatase activity;GO:0008138//protein tyrosine/serine/threonine phosphatase activity;GO:0016787//hydrolase activity;GO:0016791//phosphatase activity;GO:0017017//MAP kinase tyrosine/serine/threonine phosphatase activity	GO:0000188//inactivation of MAPK activity;GO:0001933//negative regulation of protein phosphorylation;GO:0006470//protein dephosphorylation;GO:0016311//dephosphorylation;GO:0035335//peptidyl-tyrosine dephosphorylation;GO:0043065//positive regulation of apoptotic process;GO:0051409//response to nitrosative stress;GO:0060420//regulation of heart growth;GO:0070373//negative regulation of ERK1 and ERK…
XR_001308923.2	NC_010447.5	100429452	100458707	+	ncbi_100512104	100272255	100429229	-	UPSTREAM	222	ACSS3	acyl-CoA synthetase short-chain family member 3, transcript variant X1	Metabolism;Metabolism	Global and overview maps;Carbohydrate metabolism	ko01100//Metabolic pathways;ko00640//Propanoate metabolism	K01908;K01908	GO:0005759//mitochondrial matrix	GO:0003824//catalytic activity;GO:0050218//propionate-CoA ligase activity	-
XR_002344437.1	NC_010448.4	819699	822587	-	ncbi_110260879	825399	831386	-	DOWNSTREAM	2811	LOC110260879	vegetative cell wall protein gp1-like	-	-	-	-	-	-	-
XR_001303602.2	NC_010448.4	4316294	4326548	-	ncbi_100514770	4237331	4313273	-	UPSTREAM	3020	ATP2C2	ATPase secretory pathway Ca2+ transporting 2, transcript variant X1	-	-	-	-	GO:0000139//Golgi membrane;GO:0005623//cell;GO:0016020//membrane;GO:0016021//integral component of membrane	GO:0000166//nucleotide binding;GO:0005388//calcium-transporting ATPase activity;GO:0005524//ATP binding;GO:0008553//hydrogen-exporting ATPase activity, phosphorylative mechanism;GO:0015410//manganese-transporting ATPase activity	GO:0006811//ion transport;GO:0006816//calcium ion transport;GO:0006874//cellular calcium ion homeostasis;GO:0070588//calcium ion transmembrane transport;GO:0071421//manganese ion transmembrane transport;GO:1902600//hydrogen ion transmembrane transport
XR_001303602.2	NC_010448.4	4316294	4326548	-	ncbi_100514648	4333729	4365122	-	DOWNSTREAM	7180	WFDC1	WAP four-disulfide core domain 1	-	-	-	-	GO:0005576//extracellular region;GO:0005615//extracellular space;GO:0016020//membrane;GO:0016021//integral component of membrane	GO:0030414//peptidase inhibitor activity	GO:0001558//regulation of cell growth;GO:0010466//negative regulation of peptidase activity;GO:0050728//negative regulation of inflammatory response;GO:0061045//negative regulation of wound healing
XR_002345296.1	NC_010448.4	5858773	6254504	-	ncbi_110261257	6254522	6271021	+	UPSTREAM	17	MPHOSPH6	M-phase phosphoprotein 6	-	-	-	-	GO:0000176//nuclear exosome (RNase complex)	-	GO:0000460//maturation of 5.8S rRNA
XR_300284.3	NC_010448.4	7282946	7294988	-	ncbi_110261262	7254937	7278714	+	DOWNSTREAM	4231	CMC2	C-X9-C motif containing 2, transcript variant X1	-	-	-	-	GO:0005739//mitochondrion	-	-
MSTRG.8786.1	NC_010448.4	7418882	7420454	-	ncbi_100627470	7420477	7607132	+	UPSTREAM	22	CDYL2	chromodomain Y like 2, transcript variant X1	-	-	-	-	GO:0005634//nucleus	GO:0003714//transcription corepressor activity;GO:0003824//catalytic activity	GO:1903507//negative regulation of nucleic acid-templated transcription
XR_002344513.1	NC_010448.4	13327184	13368613	-	ncbi_100524144	13368638	13391344	+	UPSTREAM	24	DDX19A	DEAD-box helicase 19A	-	-	-	-	-	-	-
XR_297376.3	NC_010448.4	13390488	13394765	-	ncbi_100627772	13402336	13456495	-	DOWNSTREAM	7570	ST3GAL2	ST3 beta-galactoside alpha-2,3-sialyltransferase 2, transcript variant X1	Metabolism;Metabolism;Metabolism;Metabolism;Metabolism	Global and overview maps;Glycan biosynthesis and metabolism;Glycan biosynthesis and metabolism;Glycan biosynthesis and metabolism;Glycan biosynthesis and metabolism	ko01100//Metabolic pathways;ko00512//Mucin type O-glycan biosynthesis;ko00603//Glycosphingolipid biosynthesis - globo and isoglobo series;ko00604//Glycosphingolipid biosynthesis - ganglio series;ko00533//Glycosaminoglycan biosynthesis - keratan sulfate	K03368;K03368;K03368;K03368;K03368	GO:0005794//Golgi apparatus;GO:0016020//membrane;GO:0016021//integral component of membrane	GO:0003836//beta-galactoside (CMP) alpha-2,3-sialyltransferase activity;GO:0008373//sialyltransferase activity;GO:0016740//transferase activity;GO:0016757//transferase activity, transferring glycosyl groups;GO:0047288//monosialoganglioside sialyltransferase activity	GO:0006486//protein glycosylation;GO:0009101//glycoprotein biosynthetic process;GO:0009247//glycolipid biosynthetic process;GO:0009312//oligosaccharide biosynthetic process;GO:0030259//lipid glycosylation;GO:0097503//sialylation;GO:1990743//protein sialylation
XR_001305245.2	NC_010448.4	16098861	16113309	+	MSTRG.8893	16123264	16123889	+	UPSTREAM	9954	--	-	-	-	-	-	-	-	-
XR_002344541.1	NC_010448.4	18501488	18502885	-	MSTRG.8924	18504599	18511743	-	DOWNSTREAM	1713	--	LORF2 protein, partial [Crocuta crocuta]	-	-	-	-	GO:0044464//cell part	GO:0005515//protein binding	GO:0006950//response to stress;GO:0009893//positive regulation of metabolic process;GO:0010035//response to inorganic substance;GO:0044707//single-multicellular organism process;GO:0044763//single-organism cellular process;GO:0044767//single-organism developmental process;GO:0048519//negative regulation of biological process;GO:0048522//positive regulation of cellular process;GO:0051239//regulati…
XR_002344545.1	NC_010448.4	20091532	20116522	+	ncbi_100627282	20085494	20090486	-	UPSTREAM	1045	PRSS54	protease, serine 54	-	-	-	-	GO:0016020//membrane;GO:0016021//integral component of membrane	GO:0004252//serine-type endopeptidase activity	GO:0006508//proteolysis
XR_002344545.1	NC_010448.4	20091532	20116522	+	ncbi_100512660	20052669	20088819	+	DOWNSTREAM	2712	CCDC113	coiled-coil domain containing 113	-	-	-	-	GO:0032991//macromolecular complex;GO:0034451//centriolar satellite	-	GO:0060271//cilium morphogenesis
XR_002344557.1	NC_010448.4	27645648	27649743	+	ncbi_100626873	27627712	27637827	+	DOWNSTREAM	7820	CES3	carboxylesterase 3	-	-	-	-	GO:0005615//extracellular space	GO:0004771//sterol esterase activity;GO:0004806//triglyceride lipase activity;GO:0016787//hydrolase activity;GO:0052689//carboxylic ester hydrolase activity	GO:0016042//lipid catabolic process
MSTRG.9134.1	NC_010448.4	37395536	37443425	-	ncbi_100626670	37443534	37506589	+	UPSTREAM	108	NETO2	neuropilin and tolloid like 2, transcript variant X1	-	-	-	-	GO:0014069//postsynaptic density;GO:0016020//membrane;GO:0016021//integral component of membrane;GO:0045202//synapse	GO:0005515//protein binding;GO:0035255//ionotropic glutamate receptor binding	GO:2000312//regulation of kainate selective glutamate receptor activity
XR_002344625.1	NC_010448.4	43086118	43089178	+	ncbi_397307	43083200	43085884	-	UPSTREAM	233	CEBPA	CCAAT/enhancer binding protein alpha	Human Diseases;Human Diseases;Human Diseases;Human Diseases	Cancers;Cancers;Endocrine and metabolic diseases;Cancers	ko05200//Pathways in cancer;ko05202//Transcriptional misregulation in cancers;ko04932//Non-alcoholic fatty liver disease (NAFLD);ko05221//Acute myeloid leukemia	K09055;K09055;K09055;K09055	GO:0005634//nucleus;GO:0005654//nucleoplasm;GO:0005667//transcription factor complex;GO:0043231//intracellular membrane-bounded organelle;GO:0090575//RNA polymerase II transcription factor complex	GO:0000978//RNA polymerase II core promoter proximal region sequence-specific DNA binding;GO:0000981//RNA polymerase II transcription factor activity, sequence-specific DNA binding;GO:0001228//transcriptional activator activity, RNA polymerase II transcription regulatory region sequence-specific binding;GO:0003677//DNA binding;GO:0003682//chromatin binding;GO:0003700//transcription factor activit…	GO:0000050//urea cycle;GO:0000122//negative regulation of transcription from RNA polymerase II promoter;GO:0001889//liver development;GO:0001892//embryonic placenta development;GO:0006351//transcription, DNA-templated;GO:0006355//regulation of transcription, DNA-templated;GO:0006357//regulation of transcription from RNA polymerase II promoter;GO:0007005//mitochondrion organization;GO:0007219//Not…
XR_002345325.1	NC_010448.4	44502174	44510981	-	ncbi_102158403	44518197	44537167	-	DOWNSTREAM	7215	ZNF792	zinc finger protein 792, transcript variant X1	-	-	-	-	-	GO:0003676//nucleic acid binding;GO:0042802//identical protein binding;GO:0046872//metal ion binding	GO:0006355//regulation of transcription, DNA-templated
MSTRG.9210.1	NC_010448.4	44560265	44568596	-	ncbi_100513658	44573889	44594168	+	UPSTREAM	5292	GRAMD1A	GRAM domain containing 1A	-	-	-	-	GO:0016020//membrane;GO:0016021//integral component of membrane	-	-
MSTRG.9210.2	NC_010448.4	44560265	44573714	-	ncbi_100513658	44573889	44594168	+	UPSTREAM	174	GRAMD1A	GRAM domain containing 1A	-	-	-	-	GO:0016020//membrane;GO:0016021//integral component of membrane	-	-
XR_002345323.1	NC_010448.4	44975517	44979154	-	ncbi_106510510	44960693	44966592	-	UPSTREAM	8924	SBSN	suprabasin, transcript variant X1	-	-	-	-	-	-	-
XR_303806.3	NC_010448.4	45130026	45135203	-	ncbi_100627119	45140573	45145903	+	UPSTREAM	5369	ZBTB32	zinc finger and BTB domain containing 32, transcript variant X3	-	-	-	-	GO:0005634//nucleus	GO:0000977//RNA polymerase II regulatory region sequence-specific DNA binding;GO:0001227//transcriptional repressor activity, RNA polymerase II transcription regulatory region sequence-specific binding;GO:0003676//nucleic acid binding;GO:0003677//DNA binding;GO:0005515//protein binding	GO:0000122//negative regulation of transcription from RNA polymerase II promoter
MSTRG.9244.2	NC_010448.4	45133724	45136228	-	ncbi_100627119	45140573	45145903	+	UPSTREAM	4344	ZBTB32	zinc finger and BTB domain containing 32, transcript variant X3	-	-	-	-	GO:0005634//nucleus	GO:0000977//RNA polymerase II regulatory region sequence-specific DNA binding;GO:0001227//transcriptional repressor activity, RNA polymerase II transcription regulatory region sequence-specific binding;GO:0003676//nucleic acid binding;GO:0003677//DNA binding;GO:0005515//protein binding	GO:0000122//negative regulation of transcription from RNA polymerase II promoter
XR_303838.3	NC_010448.4	47209647	47223857	-	ncbi_100514844	47224345	47234342	-	DOWNSTREAM	487	YIF1B	Yip1 interacting factor homolog B, membrane trafficking protein	-	-	-	-	GO:0005783//endoplasmic reticulum;GO:0005789//endoplasmic reticulum membrane;GO:0005793//endoplasmic reticulum-Golgi intermediate compartment;GO:0005794//Golgi apparatus;GO:0016020//membrane;GO:0016021//integral component of membrane;GO:0030134//ER to Golgi transport vesicle;GO:0030173//integral component of Golgi membrane	-	GO:0006612//protein targeting to membrane;GO:0006888//ER to Golgi vesicle-mediated transport
XR_002344649.1	NC_010448.4	47728518	47732042	+	ncbi_100519028	47733064	47759646	-	DOWNSTREAM	1021	FBXO17	F-box protein 17, transcript variant X1	-	-	-	-	GO:0005737//cytoplasm;GO:0019005//SCF ubiquitin ligase complex	GO:0005515//protein binding;GO:0061630//ubiquitin protein ligase activity	GO:0006516//glycoprotein catabolic process;GO:0016567//protein ubiquitination;GO:0030433//ER-associated ubiquitin-dependent protein catabolic process;GO:0031146//SCF-dependent proteasomal ubiquitin-dependent protein catabolic process
XR_002344650.1	NC_010448.4	47728543	47732042	+	ncbi_100519028	47733064	47759646	-	DOWNSTREAM	1021	FBXO17	F-box protein 17, transcript variant X1	-	-	-	-	GO:0005737//cytoplasm;GO:0019005//SCF ubiquitin ligase complex	GO:0005515//protein binding;GO:0061630//ubiquitin protein ligase activity	GO:0006516//glycoprotein catabolic process;GO:0016567//protein ubiquitination;GO:0030433//ER-associated ubiquitin-dependent protein catabolic process;GO:0031146//SCF-dependent proteasomal ubiquitin-dependent protein catabolic process
MSTRG.9361.1	NC_010448.4	48068663	48070431	-	ncbi_100316849	48063732	48066235	+	DOWNSTREAM	2427	ZFP36	ZFP36 ring finger protein	Human Diseases;Human Diseases	Infectious diseases;Infectious diseases	ko05166//HTLV-I infection;ko05167//Kaposi sarcoma-associated herpesvirus infection	K15308;K15308	-	GO:0046872//metal ion binding	-
MSTRG.9386.4	NC_010448.4	48808842	48812799	+	ncbi_110260987	48813163	48826461	+	UPSTREAM	363	SHKBP1	SH3KBP1 binding protein 1, transcript variant X1	-	-	-	-	-	GO:0005515//protein binding	GO:0045742//positive regulation of epidermal growth factor receptor signaling pathway;GO:0051260//protein homooligomerization
XR_001303697.2	NC_010448.4	50966996	50979137	-	ncbi_100625792	50987466	51008492	-	DOWNSTREAM	8328	ZNF180	zinc finger protein 180	-	-	-	-	GO:0005634//nucleus	GO:0003676//nucleic acid binding;GO:0003700//transcription factor activity, sequence-specific DNA binding;GO:0043565//sequence-specific DNA binding;GO:0046872//metal ion binding	GO:0006355//regulation of transcription, DNA-templated
XR_002344684.1	NC_010448.4	50966996	50979137	-	ncbi_100625792	50987466	51008492	-	DOWNSTREAM	8328	ZNF180	zinc finger protein 180	-	-	-	-	GO:0005634//nucleus	GO:0003676//nucleic acid binding;GO:0003700//transcription factor activity, sequence-specific DNA binding;GO:0043565//sequence-specific DNA binding;GO:0046872//metal ion binding	GO:0006355//regulation of transcription, DNA-templated
XR_002344690.1	NC_010448.4	51596712	51606208	-	ncbi_110261006	51578906	51589496	-	UPSTREAM	7215	TRAPPC6A	trafficking protein particle complex 6A	-	-	-	-	-	-	-
XR_002344690.1	NC_010448.4	51596712	51606208	-	ncbi_100049671	51590497	51591222	+	DOWNSTREAM	5489	BLOC1S3	biogenesis of lysosomal organelles complex 1 subunit 3	-	-	-	-	-	-	-
XR_002344690.1	NC_010448.4	51596712	51606208	-	ncbi_110261008	51607055	51621587	+	UPSTREAM	846	LOC110261008	very-long-chain 3-oxoacyl-CoA reductase-B-like	-	-	-	-	-	GO:0016491//oxidoreductase activity	GO:0055114//oxidation-reduction process
XR_002344719.1	NC_010448.4	53994106	54005645	+	ncbi_100524747	53986955	53993044	-	UPSTREAM	1061	DBP	D-box binding PAR bZIP transcription factor, transcript variant X2	-	-	-	-	GO:0005634//nucleus	GO:0000977//RNA polymerase II regulatory region sequence-specific DNA binding;GO:0001228//transcriptional activator activity, RNA polymerase II transcription regulatory region sequence-specific binding;GO:0003700//transcription factor activity, sequence-specific DNA binding	GO:0006355//regulation of transcription, DNA-templated;GO:0006357//regulation of transcription from RNA polymerase II promoter;GO:0007623//circadian rhythm;GO:0045944//positive regulation of transcription from RNA polymerase II promoter
XR_002344719.1	NC_010448.4	53994106	54005645	+	ncbi_100738292	53982911	53986779	+	DOWNSTREAM	7326	SPHK2	sphingosine kinase 2	Metabolism;Environmental Information Processing;Human Diseases;Environmental Information Processing;Environmental Information Processing;Environmental Information Processing;Organismal Systems;Environmental Information Processing;Metabolism	Global and overview maps;Signal transduction;Infectious diseases;Signal transduction;Signal transduction;Signal transduction;Immune system;Signal transduction;Lipid metabolism	ko01100//Metabolic pathways;ko04020//Calcium signaling pathway;ko05152//Tuberculosis;ko04072//Phospholipase D signaling pathway;ko04371//Apelin signaling pathway;ko04071//Sphingolipid signaling pathway;ko04666//Fc gamma R-mediated phagocytosis;ko04370//VEGF signaling pathway;ko00600//Sphingolipid metabolism	K04718;K04718;K04718;K04718;K04718;K04718;K04718;K04718;K04718	GO:0000786//nucleosome;GO:0005634//nucleus;GO:0005737//cytoplasm;GO:0005739//mitochondrion;GO:0005743//mitochondrial inner membrane;GO:0005783//endoplasmic reticulum;GO:0005829//cytosol;GO:0016020//membrane;GO:0043231//intracellular membrane-bounded organelle	GO:0003951//NAD+ kinase activity;GO:0008481//sphinganine kinase activity;GO:0016301//kinase activity;GO:0017050//D-erythro-sphingosine kinase activity;GO:0031493//nucleosomal histone binding;GO:0038036//sphingosine-1-phosphate receptor activity	GO:0001568//blood vessel development;GO:0002374//cytokine secretion involved in immune response;GO:0003376//sphingosine-1-phosphate signaling pathway;GO:0006669//sphinganine-1-phosphate biosynthetic process;GO:0006670//sphingosine metabolic process;GO:0007420//brain development;GO:0008284//positive regulation of cell proliferation;GO:0016310//phosphorylation;GO:0030308//negative regulation of cel…
XR_002344718.1	NC_010448.4	54053888	54062758	+	ncbi_397139	54034666	54044891	+	DOWNSTREAM	8996	FUT2	fucosyltransferase 2	Metabolism;Metabolism;Metabolism	Global and overview maps;Glycan biosynthesis and metabolism;Glycan biosynthesis and metabolism	ko01100//Metabolic pathways;ko00601//Glycosphingolipid biosynthesis - lacto and neolacto series;ko00603//Glycosphingolipid biosynthesis - globo and isoglobo series	K00718;K00718;K00718	GO:0005794//Golgi apparatus;GO:0016020//membrane;GO:0016021//integral component of membrane;GO:0032580//Golgi cisterna membrane	GO:0008107//galactoside 2-alpha-L-fucosyltransferase activity;GO:0008417//fucosyltransferase activity;GO:0016740//transferase activity;GO:0016757//transferase activity, transferring glycosyl groups;GO:0031127//alpha-(1,2)-fucosyltransferase activity	GO:0001936//regulation of endothelial cell proliferation;GO:0005975//carbohydrate metabolic process;GO:0006486//protein glycosylation;GO:0006664//glycolipid metabolic process;GO:0030155//regulation of cell adhesion;GO:0036065//fucosylation
XR_002344718.1	NC_010448.4	54053888	54062758	+	ncbi_100524565	54072607	54076319	-	DOWNSTREAM	9848	IZUMO1	izumo sperm-egg fusion 1, transcript variant X1	-	-	-	-	GO:0016020//membrane;GO:0016021//integral component of membrane	GO:0005102//receptor binding	GO:0007165//signal transduction;GO:0007342//fusion of sperm to egg plasma membrane;GO:0035036//sperm-egg recognition
XR_115980.5	NC_010448.4	55927357	55929995	+	ncbi_100518973	55930726	55939487	-	DOWNSTREAM	730	TSEN34	tRNA splicing endonuclease subunit 34, transcript variant X1	-	-	-	-	GO:0000214//tRNA-intron endonuclease complex;GO:0005634//nucleus;GO:0005654//nucleoplasm	GO:0000213//tRNA-intron endonuclease activity;GO:0003676//nucleic acid binding;GO:0004518//nuclease activity;GO:0016829//lyase activity	GO:0000379//tRNA-type intron splice site recognition and cleavage;GO:0006388//tRNA splicing, via endonucleolytic cleavage and ligation;GO:0008033//tRNA processing;GO:0090305//nucleic acid phosphodiester bond hydrolysis;GO:0090501//RNA phosphodiester bond hydrolysis;GO:0090502//RNA phosphodiester bond hydrolysis, endonucleolytic
XR_115980.5	NC_010448.4	55927357	55929995	+	ncbi_100521498	55939456	55955746	+	UPSTREAM	9460	MBOAT7	membrane bound O-acyltransferase domain containing 7, transcript variant X1	Metabolism	Lipid metabolism	ko00564//Glycerophospholipid metabolism	K13516	GO:0016020//membrane;GO:0016021//integral component of membrane;GO:0044233//ER-mitochondrion membrane contact site	GO:0071617//lysophospholipid acyltransferase activity	GO:0021591//ventricular system development;GO:0021819//layer formation in cerebral cortex;GO:0046488//phosphatidylinositol metabolic process
XR_002345368.1	NC_010448.4	61722804	61733193	+	ncbi_110261317	61695092	61715714	+	DOWNSTREAM	7089	LOC110261317	zinc finger protein 805-like	-	-	-	-	GO:0005634//nucleus	GO:0003676//nucleic acid binding;GO:0003700//transcription factor activity, sequence-specific DNA binding;GO:0043565//sequence-specific DNA binding;GO:0046872//metal ion binding	GO:0006355//regulation of transcription, DNA-templated
XR_002344860.1	NC_010448.4	65271927	65274481	+	ncbi_100624753	65261990	65271745	-	UPSTREAM	181	LRRC47	leucine rich repeat containing 47	-	-	-	-	-	GO:0003723//RNA binding;GO:0004826//phenylalanine-tRNA ligase activity;GO:0005515//protein binding	-
XR_002344864.1	NC_010448.4	66815282	66927694	-	ncbi_100514966	66928374	67016846	+	UPSTREAM	679	KCNAB2	potassium voltage-gated channel subfamily A regulatory beta subunit 2, transcript variant X8	-	-	-	-	GO:0005737//cytoplasm;GO:0008076//voltage-gated potassium channel complex;GO:0014069//postsynaptic density;GO:0016020//membrane;GO:0016021//integral component of membrane;GO:0030424//axon;GO:0043679//axon terminus;GO:0044224//juxtaparanode region of axon	GO:0005249//voltage-gated potassium channel activity;GO:0015459//potassium channel regulator activity	GO:0002244//hematopoietic progenitor cell differentiation;GO:0006813//potassium ion transport;GO:0050905//neuromuscular process;GO:0055085//transmembrane transport;GO:0071805//potassium ion transmembrane transport;GO:1901379//regulation of potassium ion transmembrane transport
XR_002344877.1	NC_010448.4	67406040	67410415	-	ncbi_100518669	67410558	67418295	+	UPSTREAM	142	ZBTB48	zinc finger and BTB domain containing 48	-	-	-	-	GO:0000781//chromosome, telomeric region;GO:0005654//nucleoplasm;GO:0005829//cytosol	GO:0003676//nucleic acid binding;GO:0003691//double-stranded telomeric DNA binding;GO:0005515//protein binding;GO:0042802//identical protein binding;GO:0044212//transcription regulatory region DNA binding	GO:0010833//telomere maintenance via telomere lengthening;GO:0045893//positive regulation of transcription, DNA-templated
XR_002344877.1	NC_010448.4	67406040	67410415	-	ncbi_100518312	67375212	67396442	-	UPSTREAM	9597	NOL9	nucleolar protein 9	-	-	-	-	GO:0005634//nucleus;GO:0005730//nucleolus;GO:0045111//intermediate filament cytoskeleton	GO:0000166//nucleotide binding;GO:0005524//ATP binding;GO:0016301//kinase activity;GO:0051731//polynucleotide 5'-hydroxyl-kinase activity	GO:0000448//cleavage in ITS2 between 5.8S rRNA and LSU-rRNA of tricistronic rRNA transcript (SSU-rRNA, 5.8S rRNA, LSU-rRNA);GO:0000460//maturation of 5.8S rRNA;GO:0006396//RNA processing;GO:0016310//phosphorylation
XR_303959.3	NC_010448.4	75451207	75458957	-	ncbi_100521974	75365130	75446121	-	UPSTREAM	5085	FBXO42	F-box protein 42	-	-	-	-	-	GO:0005515//protein binding	-
MSTRG.10173.1	NC_010448.4	78037093	78042303	-	ncbi_100623582	78046084	78071609	+	UPSTREAM	3780	NBL1	neuroblastoma 1, DAN family BMP antagonist, transcript variant X1	Environmental Information Processing	Signal transduction	ko04350//TGF-beta signaling pathway	K19558	GO:0016020//membrane;GO:0016021//integral component of membrane	-	-
XR_002344935.1	NC_010448.4	80348900	80419781	-	ncbi_102166542	80419831	80488033	+	UPSTREAM	49	ZBTB40	zinc finger and BTB domain containing 40	-	-	-	-	-	GO:0003676//nucleic acid binding;GO:0005515//protein binding	-
XR_002344940.1	NC_010448.4	81407667	81419096	-	ncbi_100626978	81422541	81424169	-	DOWNSTREAM	3444	ID3	inhibitor of DNA binding 3, HLH protein	Cellular Processes;Environmental Information Processing	Cellular community - eukaryotes;Signal transduction	ko04550//Signaling pathways regulating pluripotency of stem cells;ko04350//TGF-beta signaling pathway	K17694;K17694	GO:0005634//nucleus;GO:0005737//cytoplasm	GO:0003713//transcription coactivator activity;GO:0008134//transcription factor binding;GO:0019904//protein domain specific binding;GO:0046983//protein dimerization activity;GO:1901707//leptomycin B binding	GO:0000122//negative regulation of transcription from RNA polymerase II promoter;GO:0001656//metanephros development;GO:0007417//central nervous system development;GO:0007507//heart development;GO:0007623//circadian rhythm;GO:0010628//positive regulation of gene expression;GO:0010629//negative regulation of gene expression;GO:0030154//cell differentiation;GO:0030855//epithelial cell differentiati…
XR_298616.3	NC_010448.4	84697810	84707796	+	ncbi_100512789	84621742	84697428	-	UPSTREAM	381	WASF2	WAS protein family member 2	Cellular Processes;Human Diseases;Organismal Systems;Human Diseases;Human Diseases;Cellular Processes	Cell motility;Cancers;Immune system;Infectious diseases;Infectious diseases;Cellular community - eukaryotes	ko04810//Regulation of actin cytoskeleton;ko05231//Choline metabolism in cancer;ko04666//Fc gamma R-mediated phagocytosis;ko05132//Salmonella infection;ko05100//Bacterial invasion of epithelial cells;ko04520//Adherens junction	K05748;K05748;K05748;K05748;K05748;K05748	GO:0005856//cytoskeleton	GO:0003779//actin binding	GO:0030036//actin cytoskeleton organization
XR_002344948.1	NC_010448.4	84723609	84731948	-	ncbi_100512968	84735253	84774554	-	DOWNSTREAM	3304	AHDC1	AT-hook DNA binding motif containing 1	-	-	-	-	-	-	-
MSTRG.10331.3	NC_010448.4	85533651	85535655	+	ncbi_100621543	85540766	85565869	+	UPSTREAM	5110	RCC1	regulator of chromosome condensation 1, transcript variant X10	-	-	-	-	GO:0000785//chromatin;GO:0000790//nuclear chromatin;GO:0000794//condensed nuclear chromosome;GO:0005634//nucleus;GO:0005654//nucleoplasm;GO:0005737//cytoplasm;GO:0031965//nuclear membrane;GO:0032991//macromolecular complex	GO:0003682//chromatin binding;GO:0005087//Ran guanyl-nucleotide exchange factor activity;GO:0008536//Ran GTPase binding;GO:0031491//nucleosome binding;GO:0031492//nucleosomal DNA binding;GO:0042393//histone binding;GO:0043199//sulfate binding;GO:0046982//protein heterodimerization activity	GO:0000082//G1/S transition of mitotic cell cycle;GO:0007052//mitotic spindle organization;GO:0007059//chromosome segregation;GO:0007088//regulation of mitotic nuclear division;GO:0031291//Ran protein signal transduction;GO:0051225//spindle assembly;GO:1901673//regulation of mitotic spindle assembly
MSTRG.10331.3	NC_010448.4	85533651	85535655	+	ncbi_100622686	85411993	85529441	+	DOWNSTREAM	4209	PHACTR4	phosphatase and actin regulator 4	-	-	-	-	GO:0016592//mediator complex;GO:0070847//core mediator complex	GO:0003712//transcription cofactor activity;GO:0003779//actin binding;GO:0004864//protein phosphatase inhibitor activity;GO:0008157//protein phosphatase 1 binding;GO:0019888//protein phosphatase regulator activity	GO:0006357//regulation of transcription from RNA polymerase II promoter;GO:0006369//termination of RNA polymerase II transcription;GO:0032515//negative regulation of phosphoprotein phosphatase activity;GO:0043666//regulation of phosphoprotein phosphatase activity
XR_002344952.1	NC_010448.4	85533651	85536155	+	ncbi_100621543	85540766	85565869	+	UPSTREAM	4610	RCC1	regulator of chromosome condensation 1, transcript variant X10	-	-	-	-	GO:0000785//chromatin;GO:0000790//nuclear chromatin;GO:0000794//condensed nuclear chromosome;GO:0005634//nucleus;GO:0005654//nucleoplasm;GO:0005737//cytoplasm;GO:0031965//nuclear membrane;GO:0032991//macromolecular complex	GO:0003682//chromatin binding;GO:0005087//Ran guanyl-nucleotide exchange factor activity;GO:0008536//Ran GTPase binding;GO:0031491//nucleosome binding;GO:0031492//nucleosomal DNA binding;GO:0042393//histone binding;GO:0043199//sulfate binding;GO:0046982//protein heterodimerization activity	GO:0000082//G1/S transition of mitotic cell cycle;GO:0007052//mitotic spindle organization;GO:0007059//chromosome segregation;GO:0007088//regulation of mitotic nuclear division;GO:0031291//Ran protein signal transduction;GO:0051225//spindle assembly;GO:1901673//regulation of mitotic spindle assembly
XR_002344952.1	NC_010448.4	85533651	85536155	+	ncbi_100622686	85411993	85529441	+	DOWNSTREAM	4209	PHACTR4	phosphatase and actin regulator 4	-	-	-	-	GO:0016592//mediator complex;GO:0070847//core mediator complex	GO:0003712//transcription cofactor activity;GO:0003779//actin binding;GO:0004864//protein phosphatase inhibitor activity;GO:0008157//protein phosphatase 1 binding;GO:0019888//protein phosphatase regulator activity	GO:0006357//regulation of transcription from RNA polymerase II promoter;GO:0006369//termination of RNA polymerase II transcription;GO:0032515//negative regulation of phosphoprotein phosphatase activity;GO:0043666//regulation of phosphoprotein phosphatase activity
XR_001309281.2	NC_010448.4	85593745	85597227	-	ncbi_100621746	85603039	85605045	+	UPSTREAM	5811	RAB42	RAB42, member RAS oncogene family	-	-	-	-	GO:0012505//endomembrane system	GO:0003924//GTPase activity;GO:0005525//GTP binding	GO:0006886//intracellular protein transport;GO:0032482//Rab protein signal transduction
XR_001309284.2	NC_010448.4	87950805	87951743	+	ncbi_399532	87943003	87950708	-	UPSTREAM	96	FABP3	fatty acid binding protein 3	Organismal Systems	Endocrine system	ko03320//PPAR signaling pathway	K08752	GO:0005737//cytoplasm	GO:0008289//lipid binding	-
MSTRG.10410.1	NC_010448.4	89559056	89566330	+	ncbi_100739793	89513826	89555149	+	DOWNSTREAM	3906	ZNF362	zinc finger protein 362, transcript variant X1	-	-	-	-	-	GO:0003676//nucleic acid binding	-
XR_002345518.1	NC_010448.4	90433903	90439551	-	ncbi_100522874	90440933	90482347	+	UPSTREAM	1381	C6H1orf94	chromosome 6 C1orf94 homolog	-	-	-	-	-	-	-
XR_002345518.1	NC_010448.4	90433903	90439551	-	ncbi_100736699	89778338	90424979	-	UPSTREAM	8923	CSMD2	CUB and Sushi multiple domains 2	-	-	-	-	-	-	-
MSTRG.10418.1	NC_010448.4	90433903	90440680	-	ncbi_100522874	90440933	90482347	+	UPSTREAM	252	C6H1orf94	chromosome 6 C1orf94 homolog	-	-	-	-	-	-	-
MSTRG.10418.1	NC_010448.4	90433903	90440680	-	ncbi_100736699	89778338	90424979	-	UPSTREAM	8923	CSMD2	CUB and Sushi multiple domains 2	-	-	-	-	-	-	-
MSTRG.10445.1	NC_010448.4	91941804	91967093	+	ncbi_100499507	91967499	92013030	+	UPSTREAM	405	AGO4	argonaute 4, RISC catalytic component	-	-	-	-	GO:0000932//cytoplasmic mRNA processing body;GO:0005634//nucleus;GO:0005737//cytoplasm;GO:0016442//RISC complex;GO:0070578//RISC-loading complex	GO:0003676//nucleic acid binding;GO:0003723//RNA binding;GO:0003725//double-stranded RNA binding;GO:0003727//single-stranded RNA binding;GO:0005515//protein binding;GO:0035198//miRNA binding	GO:0006402//mRNA catabolic process;GO:0006417//regulation of translation;GO:0007130//synaptonemal complex assembly;GO:0007140//male meiosis;GO:0008584//male gonad development;GO:0010501//RNA secondary structure unwinding;GO:0010586//miRNA metabolic process;GO:0022604//regulation of cell morphogenesis;GO:0031047//gene silencing by RNA;GO:0031054//pre-miRNA processing;GO:0035196//production of miRN…
MSTRG.10544.1	NC_010448.4	97450865	97488758	+	MSTRG.10542	97432518	97450837	-	UPSTREAM	27	Pol	LINE-1 retrotransposable element ORF2 protein [Camelus dromedarius]	-	-	-	-	-	-	-
MSTRG.10544.2	NC_010448.4	97459481	97478163	+	MSTRG.10542	97432518	97450837	-	UPSTREAM	8643	Pol	LINE-1 retrotransposable element ORF2 protein [Camelus dromedarius]	-	-	-	-	-	-	-
XR_002344992.1	NC_010448.4	97460493	97488886	+	MSTRG.10542	97432518	97450837	-	UPSTREAM	9655	Pol	LINE-1 retrotransposable element ORF2 protein [Camelus dromedarius]	-	-	-	-	-	-	-
XR_002344996.1	NC_010448.4	97974767	97991163	+	ncbi_100626308	97991418	98026590	-	DOWNSTREAM	254	APCDD1	APC down-regulated 1	-	-	-	-	GO:0005886//plasma membrane;GO:0005887//integral component of plasma membrane	GO:0017147//Wnt-protein binding;GO:0042802//identical protein binding	GO:0001942//hair follicle development;GO:0030178//negative regulation of Wnt signaling pathway;GO:0042487//regulation of odontogenesis of dentin-containing tooth;GO:0043615//astrocyte cell migration
MSTRG.10578.1	NC_010448.4	100481754	100486484	+	ncbi_100520745	100494385	100681008	-	DOWNSTREAM	7900	ARHGAP28	Rho GTPase activating protein 28, transcript variant X1	-	-	-	-	GO:0005737//cytoplasm	GO:0005096//GTPase activator activity	GO:0007165//signal transduction;GO:0030833//regulation of actin filament polymerization;GO:0032956//regulation of actin cytoskeleton organization;GO:0043547//positive regulation of GTPase activity;GO:0051056//regulation of small GTPase mediated signal transduction;GO:0051497//negative regulation of stress fiber assembly;GO:1904425//negative regulation of GTP binding
MSTRG.10728.1	NC_010448.4	128738172	128768305	+	ncbi_100522324	128772909	128836958	+	UPSTREAM	4603	MCOLN2	mucolipin 2, transcript variant X1	-	-	-	-	GO:0005623//cell;GO:0016020//membrane;GO:0016021//integral component of membrane;GO:0055037//recycling endosome	GO:0005261//cation channel activity;GO:0042802//identical protein binding;GO:0072345//NAADP-sensitive calcium-release channel activity	GO:0032722//positive regulation of chemokine production;GO:0034220//ion transmembrane transport;GO:0035926//chemokine (C-C motif) ligand 2 secretion;GO:0051209//release of sequestered calcium ion into cytosol;GO:0071639//positive regulation of monocyte chemotactic protein-1 production;GO:0071642//positive regulation of macrophage inflammatory protein 1 alpha production;GO:0071651//positive regula…
XR_002345205.1	NC_010448.4	160623289	160625502	+	ncbi_100736720	160603845	160623270	+	DOWNSTREAM	18	LOC100736720	calreticulin-like	-	-	-	-	-	-	-
MSTRG.10974.1	NC_010448.4	161607225	161616481	-	ncbi_100515384	161616646	161622591	+	UPSTREAM	164	DMRTA2	DMRT like family A2, transcript variant X2	-	-	-	-	GO:0005634//nucleus	GO:0003677//DNA binding;GO:0003700//transcription factor activity, sequence-specific DNA binding;GO:0005515//protein binding;GO:0043565//sequence-specific DNA binding;GO:0046872//metal ion binding	GO:0002052//positive regulation of neuroblast proliferation;GO:0006355//regulation of transcription, DNA-templated;GO:0021796//cerebral cortex regionalization;GO:0035914//skeletal muscle cell differentiation;GO:0048665//neuron fate specification;GO:0071542//dopaminergic neuron differentiation
XR_002345238.1	NC_010448.4	167890677	167909445	+	ncbi_100312969	167881357	167886125	+	DOWNSTREAM	4551	ELOVL1	ELOVL fatty acid elongase 1	Metabolism;Metabolism	Global and overview maps;Lipid metabolism	ko01100//Metabolic pathways;ko00062//Fatty acid elongation	K10247;K10247	GO:0005783//endoplasmic reticulum;GO:0005789//endoplasmic reticulum membrane;GO:0016020//membrane;GO:0016021//integral component of membrane;GO:0030176//integral component of endoplasmic reticulum membrane	GO:0009922//fatty acid elongase activity;GO:0016740//transferase activity	GO:0006629//lipid metabolic process;GO:0006631//fatty acid metabolic process;GO:0006633//fatty acid biosynthetic process;GO:0006636//unsaturated fatty acid biosynthetic process;GO:0019367//fatty acid elongation, saturated fatty acid;GO:0030148//sphingolipid biosynthetic process;GO:0034625//fatty acid elongation, monounsaturated fatty acid;GO:0034626//fatty acid elongation, polyunsaturated fatty a…
XR_002345238.1	NC_010448.4	167890677	167909445	+	ncbi_397379	167886266	167890587	-	UPSTREAM	89	CDC20	cell division cycle 20	Human Diseases;Human Diseases;Genetic Information Processing;Cellular Processes;Cellular Processes	Infectious diseases;Cancers;Folding, sorting and degradation;Cell growth and death;Cell growth and death	ko05166//HTLV-I infection;ko05203//Viral carcinogenesis;ko04120//Ubiquitin mediated proteolysis;ko04110//Cell cycle;ko04114//Oocyte meiosis	K03363;K03363;K03363;K03363;K03363	GO:0000922//spindle pole;GO:0005654//nucleoplasm;GO:0005680//anaphase-promoting complex;GO:0005737//cytoplasm;GO:0005815//microtubule organizing center;GO:0005829//cytosol;GO:0005856//cytoskeleton	GO:0005515//protein binding;GO:0008022//protein C-terminus binding;GO:0010997//anaphase-promoting complex binding;GO:0019899//enzyme binding;GO:0097027//ubiquitin-protein transferase activator activity	GO:0007049//cell cycle;GO:0007064//mitotic sister chromatid cohesion;GO:0016567//protein ubiquitination;GO:0031145//anaphase-promoting complex-dependent proteasomal ubiquitin-dependent protein catabolic process;GO:0031915//positive regulation of synaptic plasticity;GO:0040020//regulation of meiotic nuclear division;GO:0051301//cell division;GO:0090129//positive regulation of synapse maturation;GO…
XR_002345240.1	NC_010448.4	167951182	167957940	+	ncbi_100519374	167959845	167963610	+	UPSTREAM	1904	C6H1orf210	chromosome 6 C1orf210 homolog, transcript variant X6	-	-	-	-	GO:0016020//membrane;GO:0016021//integral component of membrane	-	-
XR_002345240.1	NC_010448.4	167951182	167957940	+	ncbi_494022	167919662	167947253	-	UPSTREAM	3928	TIE1	tyrosine kinase with immunoglobulin like and EGF like domains 1, transcript variant X1	-	-	-	-	GO:0005886//plasma membrane;GO:0005887//integral component of plasma membrane;GO:0016020//membrane;GO:0016021//integral component of membrane;GO:0043235//receptor complex	GO:0000166//nucleotide binding;GO:0004672//protein kinase activity;GO:0004713//protein tyrosine kinase activity;GO:0004714//transmembrane receptor protein tyrosine kinase activity;GO:0005515//protein binding;GO:0005524//ATP binding;GO:0016301//kinase activity;GO:0016740//transferase activity	GO:0001525//angiogenesis;GO:0001568//blood vessel development;GO:0001701//in utero embryonic development;GO:0006468//protein phosphorylation;GO:0007169//transmembrane receptor protein tyrosine kinase signaling pathway;GO:0007275//multicellular organism development;GO:0016310//phosphorylation;GO:0016525//negative regulation of angiogenesis;GO:0018108//peptidyl-tyrosine phosphorylation;GO:0030336//…
MSTRG.11089.1	NC_010448.4	168563235	168579524	+	ncbi_100628198	168585926	168596413	-	DOWNSTREAM	6401	ZNF691	zinc finger protein 691, transcript variant X1	-	-	-	-	GO:0005634//nucleus	GO:0003676//nucleic acid binding	GO:0010468//regulation of gene expression
XR_002346313.1	NC_010449.5	10453054	10670170	+	MSTRG.11258	10678184	10688995	+	UPSTREAM	8013	--	-	-	-	-	-	-	-	-
XR_002346311.1	NC_010449.5	10453068	10670170	+	MSTRG.11258	10678184	10688995	+	UPSTREAM	8013	--	-	-	-	-	-	-	-	-
MSTRG.11318.1	NC_010449.5	19219763	19241154	+	ncbi_100153025	19044229	19219055	-	UPSTREAM	707	DCDC2	doublecortin domain containing 2	-	-	-	-	GO:0005654//nucleoplasm;GO:0005737//cytoplasm;GO:0005815//microtubule organizing center;GO:0005829//cytosol;GO:0005874//microtubule;GO:0005929//cilium;GO:0005930//axoneme;GO:0015630//microtubule cytoskeleton;GO:0030864//cortical actin cytoskeleton;GO:0034451//centriolar satellite;GO:0060091//kinocilium;GO:0072686//mitotic spindle	-	GO:0001764//neuron migration;GO:0007605//sensory perception of sound;GO:0030111//regulation of Wnt signaling pathway;GO:0035556//intracellular signal transduction;GO:0045880//positive regulation of smoothened signaling pathway;GO:0048813//dendrite morphogenesis;GO:0060271//cilium morphogenesis;GO:1902017//regulation of cilium assembly
MSTRG.11318.2	NC_010449.5	19219822	19241154	+	ncbi_100153025	19044229	19219055	-	UPSTREAM	766	DCDC2	doublecortin domain containing 2	-	-	-	-	GO:0005654//nucleoplasm;GO:0005737//cytoplasm;GO:0005815//microtubule organizing center;GO:0005829//cytosol;GO:0005874//microtubule;GO:0005929//cilium;GO:0005930//axoneme;GO:0015630//microtubule cytoskeleton;GO:0030864//cortical actin cytoskeleton;GO:0034451//centriolar satellite;GO:0060091//kinocilium;GO:0072686//mitotic spindle	-	GO:0001764//neuron migration;GO:0007605//sensory perception of sound;GO:0030111//regulation of Wnt signaling pathway;GO:0035556//intracellular signal transduction;GO:0045880//positive regulation of smoothened signaling pathway;GO:0048813//dendrite morphogenesis;GO:0060271//cilium morphogenesis;GO:1902017//regulation of cilium assembly
XR_002345597.1	NC_010449.5	20441357	20460161	-	ncbi_100152135	20465043	20466398	+	UPSTREAM	4881	LOC100152135	histone H2B type 1-A-like	Human Diseases;Human Diseases;Human Diseases	Cancers;Substance dependence;Immune diseases	ko05203//Viral carcinogenesis;ko05034//Alcoholism;ko05322//Systemic lupus erythematosus	K11252;K11252;K11252	GO:0000786//nucleosome;GO:0005634//nucleus;GO:0005694//chromosome	GO:0003677//DNA binding;GO:0046982//protein heterodimerization activity	GO:0006334//nucleosome assembly
XR_002345597.1	NC_010449.5	20441357	20460161	-	ncbi_100152878	20467395	20471314	-	DOWNSTREAM	7233	LOC100152878	histone H2B type 1-A	Human Diseases;Human Diseases;Human Diseases	Cancers;Substance dependence;Immune diseases	ko05203//Viral carcinogenesis;ko05034//Alcoholism;ko05322//Systemic lupus erythematosus	K11252;K11252;K11252	GO:0000786//nucleosome;GO:0005634//nucleus;GO:0005694//chromosome	GO:0003677//DNA binding;GO:0046982//protein heterodimerization activity	GO:0006334//nucleosome assembly
XR_002345597.1	NC_010449.5	20441357	20460161	-	ncbi_100153329	20463528	20464825	-	DOWNSTREAM	3366	LOC100153329	histone H2A type 1-A	Cellular Processes;Human Diseases;Human Diseases	Cell growth and death;Substance dependence;Immune diseases	ko04217//Necroptosis;ko05034//Alcoholism;ko05322//Systemic lupus erythematosus	K11251;K11251;K11251	GO:0000786//nucleosome;GO:0005634//nucleus;GO:0005694//chromosome	GO:0003677//DNA binding;GO:0046982//protein heterodimerization activity	-
MSTRG.11443.1	NC_010449.5	22631873	22694892	-	MSTRG.11441	22622183	22626798	-	UPSTREAM	5074	Znrd1-as	ZNRD1-AS1, partial [Cervus elaphus hippelaphus]	-	-	-	-	-	-	-
MSTRG.11443.1	NC_010449.5	22631873	22694892	-	ncbi_100294687	22702891	22717850	+	UPSTREAM	7998	TRIM40	tripartite motif containing 40	-	-	-	-	-	GO:0008270//zinc ion binding;GO:0046872//metal ion binding	-
MSTRG.11454.1	NC_010449.5	22863209	22906788	-	ncbi_100135031	22916747	22959405	+	UPSTREAM	9958	SLA-2	MHC class I antigen 2	Human Diseases;Human Diseases;Cellular Processes;Human Diseases;Human Diseases;Human Diseases;Human Diseases;Human Diseases;Cellular Processes;Cellular Processes;Environmental Information Processing;Organismal Systems;Organismal Systems;Human Diseases;Human Diseases;Human Diseases;Human Diseases;Human Diseases	Infectious diseases;Infectious diseases;Transport and catabolism;Infectious diseases;Infectious diseases;Cancers;Infectious diseases;Infectious diseases;Cell growth and death;Transport and catabolism;Signaling molecules and interaction;Immune system;Immune system;Cardiovascular diseases;Immune diseases;Endocrine and metabolic diseases;Immune diseases;Immune diseases	ko05165//Human papillomavirus infection;ko05166//HTLV-I infection;ko04144//Endocytosis;ko05163//Human cytomegalovirus infection;ko05169//Epstein-Barr virus infection;ko05203//Viral carcinogenesis;ko05167//Kaposi sarcoma-associated herpesvirus infection;ko05168//Herpes simplex infection;ko04218//Cellular senescence;ko04145//Phagosome;ko04514//Cell adhesion molecules (CAMs);ko04650//Natural killer …	K06751;K06751;K06751;K06751;K06751;K06751;K06751;K06751;K06751;K06751;K06751;K06751;K06751;K06751;K06751;K06751;K06751;K06751	-	-	-
MSTRG.11474.6	NC_010449.5	23267224	23268950	+	ncbi_100151746	23253157	23265165	-	UPSTREAM	2058	FLOT1	flotillin 1	Organismal Systems	Endocrine system	ko04910//Insulin signaling pathway	K07192	GO:0001931//uropod;GO:0005768//endosome;GO:0005769//early endosome;GO:0005815//microtubule organizing center;GO:0005886//plasma membrane;GO:0005901//caveola;GO:0005911//cell-cell junction;GO:0005912//adherens junction;GO:0008180//COP9 signalosome;GO:0009897//external side of plasma membrane;GO:0016020//membrane;GO:0016323//basolateral plasma membrane;GO:0016600//flotillin complex;GO:0030027//lame…	GO:0002020//protease binding	GO:0001765//membrane raft assembly;GO:0001819//positive regulation of cytokine production;GO:0001934//positive regulation of protein phosphorylation;GO:0002090//regulation of receptor internalization;GO:0007409//axonogenesis;GO:0022617//extracellular matrix disassembly;GO:0032092//positive regulation of protein binding;GO:0032226//positive regulation of synaptic transmission, dopaminergic;GO:0032…
MSTRG.11474.6	NC_010449.5	23267224	23268950	+	ncbi_100154770	23265560	23266905	-	UPSTREAM	318	IER3	immediate early response 3	-	-	-	-	-	-	GO:0043066//negative regulation of apoptotic process
XR_299737.3	NC_010449.5	23933356	23935759	+	ncbi_396648	23925929	23927854	+	DOWNSTREAM	5501	HSP70.2	heat shock protein 70.2	Environmental Information Processing;Cellular Processes;Human Diseases;Genetic Information Processing;Human Diseases;Organismal Systems;Human Diseases;Genetic Information Processing;Human Diseases;Organismal Systems;Organismal Systems;Human Diseases	Signal transduction;Transport and catabolism;Infectious diseases;Folding, sorting and degradation;Infectious diseases;Endocrine system;Infectious diseases;Transcription;Infectious diseases;Aging;Immune system;Infectious diseases	ko04010//MAPK signaling pathway;ko04144//Endocytosis;ko05169//Epstein-Barr virus infection;ko04141//Protein processing in endoplasmic reticulum;ko05164//Influenza A;ko04915//Estrogen signaling pathway;ko05162//Measles;ko03040//Spliceosome;ko05145//Toxoplasmosis;ko04213//Longevity regulating pathway - multiple species;ko04612//Antigen processing and presentation;ko05134//Legionellosis	K03283;K03283;K03283;K03283;K03283;K03283;K03283;K03283;K03283;K03283;K03283;K03283	GO:0005634//nucleus;GO:0005737//cytoplasm;GO:0005829//cytosol;GO:0005886//plasma membrane;GO:0008180//COP9 signalosome;GO:0032991//macromolecular complex	GO:0005524//ATP binding;GO:0016887//ATPase activity;GO:0031072//heat shock protein binding;GO:0031625//ubiquitin protein ligase binding;GO:0042623//ATPase activity, coupled;GO:0044183//protein binding involved in protein folding;GO:0051082//unfolded protein binding;GO:0051787//misfolded protein binding	GO:0006986//response to unfolded protein;GO:0016192//vesicle-mediated transport;GO:0032436//positive regulation of proteasomal ubiquitin-dependent protein catabolic process;GO:0034620//cellular response to unfolded protein;GO:0042026//protein refolding;GO:0051085//chaperone mediated protein folding requiring cofactor;GO:1901673//regulation of mitotic spindle assembly
XR_002345619.1	NC_010449.5	24232784	24233930	+	ncbi_100144541	24221565	24226940	-	UPSTREAM	5843	PBX2	PBX homeobox 2	-	-	-	-	GO:0005634//nucleus;GO:0005667//transcription factor complex	GO:0000977//RNA polymerase II regulatory region sequence-specific DNA binding;GO:0001228//transcriptional activator activity, RNA polymerase II transcription regulatory region sequence-specific binding;GO:0003677//DNA binding;GO:0003682//chromatin binding;GO:0003700//transcription factor activity, sequence-specific DNA binding;GO:0008134//transcription factor binding;GO:0043565//sequence-specific…	GO:0006355//regulation of transcription, DNA-templated;GO:0009954//proximal/distal pattern formation;GO:0030326//embryonic limb morphogenesis;GO:0045944//positive regulation of transcription from RNA polymerase II promoter
XR_002345629.1	NC_010449.5	24980348	24992758	-	ncbi_100037921	24969034	24977238	-	UPSTREAM	3109	SLA-DQB1	SLA-DQ beta1 domain	Human Diseases;Human Diseases;Human Diseases;Human Diseases;Cellular Processes;Environmental Information Processing;Organismal Systems;Human Diseases;Human Diseases;Organismal Systems;Organismal Systems;Human Diseases;Human Diseases;Human Diseases;Organismal Systems;Human Diseases;Human Diseases;Human Diseases;Human Diseases;Organismal Systems;Human Diseases;Human Diseases;Human Diseases	Infectious diseases;Infectious diseases;Infectious diseases;Infectious diseases;Transport and catabolism;Signaling molecules and interaction;Immune system;Infectious diseases;Immune diseases;Immune system;Immune system;Immune diseases;Infectious diseases;Immune diseases;Immune system;Cardiovascular diseases;Immune diseases;Infectious diseases;Endocrine and metabolic diseases;Immune system;Immune …	ko05166//HTLV-I infection;ko05168//Herpes simplex infection;ko05152//Tuberculosis;ko05164//Influenza A;ko04145//Phagosome;ko04514//Cell adhesion molecules (CAMs);ko04659//Th17 cell differentiation;ko05145//Toxoplasmosis;ko05322//Systemic lupus erythematosus;ko04658//Th1 and Th2 cell differentiation;ko04640//Hematopoietic cell lineage;ko05323//Rheumatoid arthritis;ko05140//Leishmaniasis;ko05321//I…	K06752;K06752;K06752;K06752;K06752;K06752;K06752;K06752;K06752;K06752;K06752;K06752;K06752;K06752;K06752;K06752;K06752;K06752;K06752;K06752;K06752;K06752;K06752	GO:0016020//membrane;GO:0016021//integral component of membrane;GO:0042613//MHC class II protein complex	-	GO:0006955//immune response;GO:0019882//antigen processing and presentation
XR_304390.3	NC_010449.5	28765547	28766251	+	ncbi_100153820	28769888	28811923	-	DOWNSTREAM	3636	BEND6	BEN domain containing 6, transcript variant X3	-	-	-	-	GO:0005634//nucleus	GO:0003682//chromatin binding;GO:0003714//transcription corepressor activity	GO:0045666//positive regulation of neuron differentiation;GO:0045746//negative regulation of Notch signaling pathway;GO:1903507//negative regulation of nucleic acid-templated transcription
XR_304390.3	NC_010449.5	28765547	28766251	+	ncbi_100155018	28682284	28765489	-	UPSTREAM	57	ZNF451	zinc finger protein 451, transcript variant X1	-	-	-	-	GO:0005634//nucleus	GO:0003676//nucleic acid binding;GO:0003714//transcription corepressor activity;GO:0061665//SUMO ligase activity	GO:0016925//protein sumoylation;GO:0030512//negative regulation of transforming growth factor beta receptor signaling pathway;GO:0060633//negative regulation of transcription initiation from RNA polymerase II promoter;GO:2000616//negative regulation of histone H3-K9 acetylation
MSTRG.11605.1	NC_010449.5	29671628	29673330	+	ncbi_100151794	29655530	29662375	-	UPSTREAM	9252	RGL2	ral guanine nucleotide dissociation stimulator like 2	Environmental Information Processing	Signal transduction	ko04014//Ras signaling pathway	K17636	-	GO:0005085//guanyl-nucleotide exchange factor activity;GO:0005089//Rho guanyl-nucleotide exchange factor activity	GO:0007165//signal transduction;GO:0007264//small GTPase mediated signal transduction;GO:0010667//negative regulation of cardiac muscle cell apoptotic process;GO:0014068//positive regulation of phosphatidylinositol 3-kinase signaling;GO:0032485//regulation of Ral protein signal transduction
MSTRG.11605.1	NC_010449.5	29671628	29673330	+	ncbi_100524813	29676854	29681145	-	DOWNSTREAM	3523	DAXX	death domain associated protein, transcript variant X1	Environmental Information Processing;Human Diseases;Cellular Processes;Human Diseases	Signal transduction;Infectious diseases;Cell growth and death;Neurodegenerative diseases	ko04010//MAPK signaling pathway;ko05168//Herpes simplex infection;ko04210//Apoptosis;ko05014//Amyotrophic lateral sclerosis (ALS)	K02308;K02308;K02308;K02308	GO:0000775//chromosome, centromeric region;GO:0005634//nucleus;GO:0005654//nucleoplasm;GO:0016604//nuclear body;GO:0016605//PML body	GO:0002039//p53 binding;GO:0003713//transcription coactivator activity;GO:0003714//transcription corepressor activity;GO:0008134//transcription factor binding;GO:0019899//enzyme binding;GO:0019901//protein kinase binding;GO:0030295//protein kinase activator activity;GO:0031625//ubiquitin protein ligase binding;GO:0042393//histone binding;GO:0047485//protein N-terminus binding;GO:0050681//androgen…	GO:0001934//positive regulation of protein phosphorylation;GO:0006334//nucleosome assembly;GO:0006338//chromatin remodeling;GO:0006355//regulation of transcription, DNA-templated;GO:0030521//androgen receptor signaling pathway;GO:0031396//regulation of protein ubiquitination;GO:0032147//activation of protein kinase activity;GO:0034605//cellular response to heat;GO:0034620//cellular response to un…
XR_002345648.1	NC_010449.5	29807822	29815476	+	ncbi_100156231	29816048	29821351	+	UPSTREAM	571	LOC100156231	gametogenetin-binding protein 1-like, transcript variant X1	-	-	-	-	-	-	GO:0000266//mitochondrial fission;GO:0007283//spermatogenesis
XR_001297837.2	NC_010449.5	32738810	32755509	+	MSTRG.11687	32731352	32735118	-	UPSTREAM	3691	--	A3Z2_1 [Sus scrofa]	-	-	-	-	-	-	-
XR_002345763.1	NC_010449.5	46553813	46567596	-	ncbi_397682	46538743	46550781	-	UPSTREAM	3031	GSTA1	glutathione S-transferase alpha 1	Human Diseases;Human Diseases;Human Diseases;Human Diseases;Metabolism;Human Diseases;Metabolism;Metabolism;Metabolism	Cancers;Cancers;Cardiovascular diseases;Drug resistance;Xenobiotics biodegradation and metabolism;Cancers;Metabolism of other amino acids;Xenobiotics biodegradation and metabolism;Xenobiotics biodegradation and metabolism	ko05200//Pathways in cancer;ko05225//Hepatocellular carcinoma;ko05418//Fluid shear stress and atherosclerosis;ko01524//Platinum drug resistance;ko00983//Drug metabolism - other enzymes;ko05204//Chemical carcinogenesis;ko00480//Glutathione metabolism;ko00980//Metabolism of xenobiotics by cytochrome P450;ko00982//Drug metabolism - cytochrome P450	K00799;K00799;K00799;K00799;K00799;K00799;K00799;K00799;K00799	GO:0005829//cytosol	GO:0004364//glutathione transferase activity;GO:0005515//protein binding;GO:0016740//transferase activity	GO:0006749//glutathione metabolic process;GO:0006805//xenobiotic metabolic process
XR_002345763.1	NC_010449.5	46553813	46567596	-	ncbi_100526118	46571106	46588139	-	DOWNSTREAM	3509	LOC100526118	glutathione S-transferase A1-like	-	-	-	-	-	-	-
MSTRG.11927.2	NC_010449.5	52794330	52799171	+	ncbi_100620894	52731690	52793950	-	UPSTREAM	379	ZNF592	zinc finger protein 592, transcript variant X1	-	-	-	-	-	GO:0003676//nucleic acid binding	-
XR_304481.3	NC_010449.5	58268457	58279665	+	ncbi_100156538	58247264	58261204	+	DOWNSTREAM	7252	MAN2C1	mannosidase alpha class 2C member 1, transcript variant X1	Metabolism	Glycan biosynthesis and metabolism	ko00511//Other glycan degradation	K01191	GO:0005654//nucleoplasm	GO:0003824//catalytic activity;GO:0004559//alpha-mannosidase activity;GO:0030246//carbohydrate binding	GO:0005975//carbohydrate metabolic process;GO:0006013//mannose metabolic process;GO:0009313//oligosaccharide catabolic process
XR_002345819.1	NC_010449.5	58268480	58279665	+	ncbi_100156538	58247264	58261204	+	DOWNSTREAM	7275	MAN2C1	mannosidase alpha class 2C member 1, transcript variant X1	Metabolism	Glycan biosynthesis and metabolism	ko00511//Other glycan degradation	K01191	GO:0005654//nucleoplasm	GO:0003824//catalytic activity;GO:0004559//alpha-mannosidase activity;GO:0030246//carbohydrate binding	GO:0005975//carbohydrate metabolic process;GO:0006013//mannose metabolic process;GO:0009313//oligosaccharide catabolic process
MSTRG.12055.1	NC_010449.5	59121269	59121876	-	ncbi_100623369	59094919	59119534	+	DOWNSTREAM	1734	SEMA7A	semaphorin 7A (John Milton Hagen blood group), transcript variant X1	Organismal Systems	Development	ko04360//Axon guidance	K06529	GO:0005615//extracellular space;GO:0005887//integral component of plasma membrane;GO:0009897//external side of plasma membrane;GO:0016020//membrane;GO:0016021//integral component of membrane	GO:0005178//integrin binding;GO:0005515//protein binding;GO:0030215//semaphorin receptor binding;GO:0045499//chemorepellent activity	GO:0001755//neural crest cell migration;GO:0001934//positive regulation of protein phosphorylation;GO:0007229//integrin-mediated signaling pathway;GO:0021988//olfactory lobe development;GO:0030335//positive regulation of cell migration;GO:0031175//neuron projection development;GO:0045773//positive regulation of axon extension;GO:0048675//axon extension;GO:0048843//negative regulation of axon exte…
MSTRG.12058.3	NC_010449.5	59208250	59235214	+	ncbi_100152111	59241409	59313171	-	DOWNSTREAM	6194	LOC100152111	coiled-coil domain-containing protein 33	-	-	-	-	-	-	-
XR_002345829.1	NC_010449.5	59221849	59235214	+	ncbi_100152111	59241409	59313171	-	DOWNSTREAM	6194	LOC100152111	coiled-coil domain-containing protein 33	-	-	-	-	-	-	-
XR_002345848.1	NC_010449.5	60886851	60971721	-	ncbi_100158154	60971807	61032780	+	UPSTREAM	85	PKM	pyruvate kinase, muscle, transcript variant X20	Metabolism;Human Diseases;Human Diseases;Metabolism;Metabolism;Organismal Systems;Metabolism;Metabolism;Human Diseases;Human Diseases;Metabolism	Global and overview maps;Infectious diseases;Cancers;Nucleotide metabolism;Global and overview maps;Endocrine system;Global and overview maps;Carbohydrate metabolism;Cancers;Endocrine and metabolic diseases;Carbohydrate metabolism	ko01100//Metabolic pathways;ko05165//Human papillomavirus infection;ko05203//Viral carcinogenesis;ko00230//Purine metabolism;ko01200//Carbon metabolism;ko04922//Glucagon signaling pathway;ko01230//Biosynthesis of amino acids;ko00010//Glycolysis / Gluconeogenesis;ko05230//Central carbon metabolism in cancer;ko04930//Type II diabetes mellitus;ko00620//Pyruvate metabolism	K00873;K00873;K00873;K00873;K00873;K00873;K00873;K00873;K00873;K00873;K00873	GO:0005635//nuclear envelope;GO:0005737//cytoplasm;GO:0005783//endoplasmic reticulum;GO:0071782//endoplasmic reticulum tubular network	GO:0000287//magnesium ion binding;GO:0003824//catalytic activity;GO:0003950//NAD+ ADP-ribosyltransferase activity;GO:0004743//pyruvate kinase activity;GO:0016301//kinase activity;GO:0016740//transferase activity;GO:0016757//transferase activity, transferring glycosyl groups;GO:0019900//kinase binding;GO:0030955//potassium ion binding;GO:0043539//protein serine/threonine kinase activator activity	GO:0006096//glycolytic process;GO:0006471//protein ADP-ribosylation;GO:0016310//phosphorylation;GO:0030968//endoplasmic reticulum unfolded protein response;GO:0032869//cellular response to insulin stimulus;GO:0071902//positive regulation of protein serine/threonine kinase activity
XR_002345862.1	NC_010449.5	64611921	64617040	+	ncbi_100519610	64620514	64763272	-	DOWNSTREAM	3473	KIAA0391	KIAA0391 ortholog, transcript variant X1	-	-	-	-	GO:0000502//proteasome complex;GO:0005634//nucleus;GO:0005737//cytoplasm;GO:0005739//mitochondrion;GO:0005839//proteasome core complex;GO:0019773//proteasome core complex, alpha-subunit complex;GO:0042645//mitochondrial nucleoid	GO:0004175//endopeptidase activity;GO:0004298//threonine-type endopeptidase activity;GO:0004526//ribonuclease P activity;GO:0005515//protein binding;GO:0008233//peptidase activity;GO:0016787//hydrolase activity	GO:0001682//tRNA 5'-leader removal;GO:0006508//proteolysis;GO:0006511//ubiquitin-dependent protein catabolic process;GO:0008033//tRNA processing;GO:0010498//proteasomal protein catabolic process;GO:0010499//proteasomal ubiquitin-independent protein catabolic process;GO:0043161//proteasome-mediated ubiquitin-dependent protein catabolic process;GO:0051603//proteolysis involved in cellular protein c…
XR_002345920.1	NC_010449.5	75166072	75167738	+	ncbi_397522	75154570	75157871	+	DOWNSTREAM	8200	PSME2	proteasome activator subunit 2	Organismal Systems;Genetic Information Processing	Immune system;Folding, sorting and degradation	ko04612//Antigen processing and presentation;ko03050//Proteasome	K06697;K06697	GO:0005654//nucleoplasm;GO:0005737//cytoplasm;GO:0008537//proteasome activator complex	GO:0042802//identical protein binding;GO:0061133//endopeptidase activator activity	GO:0010950//positive regulation of endopeptidase activity;GO:0061136//regulation of proteasomal protein catabolic process;GO:2000045//regulation of G1/S transition of mitotic cell cycle
XR_002345920.1	NC_010449.5	75166072	75167738	+	ncbi_397572	75161830	75164531	-	UPSTREAM	1540	PSME1	proteasome activator subunit 1	Organismal Systems;Genetic Information Processing	Immune system;Folding, sorting and degradation	ko04612//Antigen processing and presentation;ko03050//Proteasome	K06696;K06696	GO:0000502//proteasome complex;GO:0005654//nucleoplasm;GO:0005737//cytoplasm;GO:0008537//proteasome activator complex	GO:0061133//endopeptidase activator activity	GO:0010950//positive regulation of endopeptidase activity;GO:0019884//antigen processing and presentation of exogenous antigen;GO:0061136//regulation of proteasomal protein catabolic process;GO:2000045//regulation of G1/S transition of mitotic cell cycle
MSTRG.12263.1	NC_010449.5	78145428	78162041	+	ncbi_100625593	78138237	78145322	-	UPSTREAM	105	METTL17	methyltransferase like 17	-	-	-	-	GO:0005654//nucleoplasm	GO:0008168//methyltransferase activity;GO:0016740//transferase activity	GO:0006412//translation;GO:0032259//methylation
XR_002345954.1	NC_010449.5	78145428	78162997	+	ncbi_100625593	78138237	78145322	-	UPSTREAM	105	METTL17	methyltransferase like 17	-	-	-	-	GO:0005654//nucleoplasm	GO:0008168//methyltransferase activity;GO:0016740//transferase activity	GO:0006412//translation;GO:0032259//methylation
XR_002345959.1	NC_010449.5	78553680	78576056	+	ncbi_100518917	78535072	78551393	-	UPSTREAM	2286	PARP2	poly(ADP-ribose) polymerase 2	Cellular Processes;Cellular Processes;Genetic Information Processing	Cell growth and death;Cell growth and death;Replication and repair	ko04217//Necroptosis;ko04210//Apoptosis;ko03410//Base excision repair	K10798;K10798;K10798	GO:0005634//nucleus;GO:0005654//nucleoplasm;GO:0005730//nucleolus	GO:0003950//NAD+ ADP-ribosyltransferase activity;GO:0016740//transferase activity;GO:0016757//transferase activity, transferring glycosyl groups;GO:1990404//protein ADP-ribosylase activity	GO:0006284//base-excision repair;GO:0006302//double-strand break repair;GO:0006471//protein ADP-ribosylation;GO:0018312//peptidyl-serine ADP-ribosylation;GO:0030592//DNA ADP-ribosylation;GO:0070212//protein poly-ADP-ribosylation;GO:0097191//extrinsic apoptotic signaling pathway
MSTRG.12364.1	NC_010449.5	85640454	85652582	+	MSTRG.12362	85620549	85640424	-	UPSTREAM	29	--	cullin-7 isoform X1 [Sus scrofa]	-	-	-	-	-	-	-
MSTRG.12370.4	NC_010449.5	86110085	86123430	-	ncbi_100156869	85980759	86107886	-	UPSTREAM	2198	CHD2	chromodomain helicase DNA binding protein 2, transcript variant X2	-	-	-	-	GO:0005634//nucleus	GO:0000978//RNA polymerase II core promoter proximal region sequence-specific DNA binding;GO:0003677//DNA binding;GO:0004386//helicase activity;GO:0005524//ATP binding;GO:0042393//histone binding	GO:0006974//cellular response to DNA damage stimulus;GO:0007517//muscle organ development;GO:0060218//hematopoietic stem cell differentiation
MSTRG.12391.1	NC_010449.5	88594161	88606989	-	ncbi_100621324	88607140	88609947	+	UPSTREAM	150	HSPA2	heat shock protein family A (Hsp70) member 2	Environmental Information Processing;Cellular Processes;Human Diseases;Genetic Information Processing;Human Diseases;Organismal Systems;Human Diseases;Genetic Information Processing;Human Diseases;Organismal Systems;Organismal Systems;Human Diseases	Signal transduction;Transport and catabolism;Infectious diseases;Folding, sorting and degradation;Infectious diseases;Endocrine system;Infectious diseases;Transcription;Infectious diseases;Aging;Immune system;Infectious diseases	ko04010//MAPK signaling pathway;ko04144//Endocytosis;ko05169//Epstein-Barr virus infection;ko04141//Protein processing in endoplasmic reticulum;ko05164//Influenza A;ko04915//Estrogen signaling pathway;ko05162//Measles;ko03040//Spliceosome;ko05145//Toxoplasmosis;ko04213//Longevity regulating pathway - multiple species;ko04612//Antigen processing and presentation;ko05134//Legionellosis	K03283;K03283;K03283;K03283;K03283;K03283;K03283;K03283;K03283;K03283;K03283;K03283	GO:0002199//zona pellucida receptor complex;GO:0005634//nucleus;GO:0005737//cytoplasm;GO:0005829//cytosol;GO:0005886//plasma membrane;GO:0008180//COP9 signalosome;GO:0032991//macromolecular complex;GO:0044297//cell body	GO:0000166//nucleotide binding;GO:0005524//ATP binding;GO:0016887//ATPase activity;GO:0031072//heat shock protein binding;GO:0031625//ubiquitin protein ligase binding;GO:0042623//ATPase activity, coupled;GO:0044183//protein binding involved in protein folding;GO:0051082//unfolded protein binding;GO:0051787//misfolded protein binding	GO:0006986//response to unfolded protein;GO:0007339//binding of sperm to zona pellucida;GO:0016192//vesicle-mediated transport;GO:0034620//cellular response to unfolded protein;GO:0042026//protein refolding;GO:0051085//chaperone mediated protein folding requiring cofactor;GO:1903955//positive regulation of protein targeting to mitochondrion
MSTRG.12391.1	NC_010449.5	88594161	88606989	-	ncbi_100157071	88614602	88653889	+	UPSTREAM	7612	PPP1R36	protein phosphatase 1 regulatory subunit 36, transcript variant X1	-	-	-	-	-	GO:0019902//phosphatase binding	GO:0010923//negative regulation of phosphatase activity
MSTRG.12391.2	NC_010449.5	88596924	88606986	-	ncbi_100621324	88607140	88609947	+	UPSTREAM	153	HSPA2	heat shock protein family A (Hsp70) member 2	Environmental Information Processing;Cellular Processes;Human Diseases;Genetic Information Processing;Human Diseases;Organismal Systems;Human Diseases;Genetic Information Processing;Human Diseases;Organismal Systems;Organismal Systems;Human Diseases	Signal transduction;Transport and catabolism;Infectious diseases;Folding, sorting and degradation;Infectious diseases;Endocrine system;Infectious diseases;Transcription;Infectious diseases;Aging;Immune system;Infectious diseases	ko04010//MAPK signaling pathway;ko04144//Endocytosis;ko05169//Epstein-Barr virus infection;ko04141//Protein processing in endoplasmic reticulum;ko05164//Influenza A;ko04915//Estrogen signaling pathway;ko05162//Measles;ko03040//Spliceosome;ko05145//Toxoplasmosis;ko04213//Longevity regulating pathway - multiple species;ko04612//Antigen processing and presentation;ko05134//Legionellosis	K03283;K03283;K03283;K03283;K03283;K03283;K03283;K03283;K03283;K03283;K03283;K03283	GO:0002199//zona pellucida receptor complex;GO:0005634//nucleus;GO:0005737//cytoplasm;GO:0005829//cytosol;GO:0005886//plasma membrane;GO:0008180//COP9 signalosome;GO:0032991//macromolecular complex;GO:0044297//cell body	GO:0000166//nucleotide binding;GO:0005524//ATP binding;GO:0016887//ATPase activity;GO:0031072//heat shock protein binding;GO:0031625//ubiquitin protein ligase binding;GO:0042623//ATPase activity, coupled;GO:0044183//protein binding involved in protein folding;GO:0051082//unfolded protein binding;GO:0051787//misfolded protein binding	GO:0006986//response to unfolded protein;GO:0007339//binding of sperm to zona pellucida;GO:0016192//vesicle-mediated transport;GO:0034620//cellular response to unfolded protein;GO:0042026//protein refolding;GO:0051085//chaperone mediated protein folding requiring cofactor;GO:1903955//positive regulation of protein targeting to mitochondrion
MSTRG.12391.2	NC_010449.5	88596924	88606986	-	ncbi_100157071	88614602	88653889	+	UPSTREAM	7615	PPP1R36	protein phosphatase 1 regulatory subunit 36, transcript variant X1	-	-	-	-	-	GO:0019902//phosphatase binding	GO:0010923//negative regulation of phosphatase activity
XR_002345983.1	NC_010449.5	91167746	91171968	-	ncbi_100153043	91181474	91190162	-	DOWNSTREAM	9505	TMEM229B	transmembrane protein 229B	-	-	-	-	GO:0016020//membrane;GO:0016021//integral component of membrane	-	-
MSTRG.12447.1	NC_010449.5	93251046	93253621	-	ncbi_100155733	93253712	93344191	+	UPSTREAM	90	SUSD6	sushi domain containing 6, transcript variant X1	-	-	-	-	-	-	GO:0006974//cellular response to DNA damage stimulus;GO:0008219//cell death
XR_002346016.1	NC_010449.5	98453427	98459342	-	ncbi_100144486	98449508	98451971	+	DOWNSTREAM	1455	FOS	Fos proto-oncogene, AP-1 transcription factor subunit	Human Diseases;Environmental Information Processing;Human Diseases;Environmental Information Processing;Human Diseases;Human Diseases;Organismal Systems;Human Diseases;Cellular Processes;Human Diseases;Human Diseases;Organismal Systems;Organismal Systems;Organismal Systems;Organismal Systems;Organismal Systems;Organismal Systems;Organismal Systems;Environmental Information Processing;Human Diseas…	Cancers;Signal transduction;Infectious diseases;Signal transduction;Infectious diseases;Infectious diseases;Endocrine system;Cancers;Cell growth and death;Infectious diseases;Cardiovascular diseases;Endocrine system;Endocrine system;Nervous system;Development;Nervous system;Immune system;Endocrine system;Signal transduction;Infectious diseases;Immune system;Cancers;Immune system;Environmental ada…	ko05200//Pathways in cancer;ko04010//MAPK signaling pathway;ko05166//HTLV-I infection;ko04024//cAMP signaling pathway;ko05167//Kaposi sarcoma-associated herpesvirus infection;ko05168//Herpes simplex infection;ko04921//Oxytocin signaling pathway;ko05224//Breast cancer;ko04210//Apoptosis;ko05161//Hepatitis B;ko05418//Fluid shear stress and atherosclerosis;ko04915//Estrogen signaling pathway;ko04926…	K04379;K04379;K04379;K04379;K04379;K04379;K04379;K04379;K04379;K04379;K04379;K04379;K04379;K04379;K04379;K04379;K04379;K04379;K04379;K04379;K04379;K04379;K04379;K04379;K04379;K04379;K04379;K04379;K04379;K04379;K04379;K04379;K04379;K04379;K04379	GO:0005634//nucleus;GO:0005667//transcription factor complex	GO:0000978//RNA polymerase II core promoter proximal region sequence-specific DNA binding;GO:0000981//RNA polymerase II transcription factor activity, sequence-specific DNA binding;GO:0003677//DNA binding;GO:0003700//transcription factor activity, sequence-specific DNA binding	GO:0006355//regulation of transcription, DNA-templated;GO:0006357//regulation of transcription from RNA polymerase II promoter
XR_304632.3	NC_010449.5	100132090	100139431	-	ncbi_100152768	100119282	100123820	-	UPSTREAM	8269	IRF2BPL	interferon regulatory factor 2 binding protein like	-	-	-	-	-	-	-
MSTRG.12667.2	NC_010449.5	115276136	115280511	-	ncbi_100518436	115281446	115284838	+	UPSTREAM	934	LOC100518436	putative uncharacterized protein encoded by LINC00521	-	-	-	-	-	-	-
MSTRG.12667.1	NC_010449.5	115276136	115280516	-	ncbi_100518436	115281446	115284838	+	UPSTREAM	929	LOC100518436	putative uncharacterized protein encoded by LINC00521	-	-	-	-	-	-	-
XR_002346199.1	NC_010449.5	115286250	115294371	+	ncbi_100518436	115281446	115284838	+	DOWNSTREAM	1411	LOC100518436	putative uncharacterized protein encoded by LINC00521	-	-	-	-	-	-	-
XR_002346200.1	NC_010449.5	116592901	116594233	-	ncbi_100511700	116476789	116590181	-	UPSTREAM	2719	CLMN	calmin	-	-	-	-	GO:0005623//cell;GO:0005640//nuclear outer membrane;GO:0005737//cytoplasm;GO:0016020//membrane;GO:0016021//integral component of membrane;GO:0034993//LINC complex	GO:0003779//actin binding;GO:0005515//protein binding;GO:0051015//actin filament binding	GO:0007097//nuclear migration;GO:0008285//negative regulation of cell proliferation;GO:0031175//neuron projection development;GO:0051647//nucleus localization;GO:0090286//cytoskeletal anchoring at nuclear membrane
XR_002346075.1	NC_010449.5	121736798	121791729	+	ncbi_110261647	121792388	121815374	+	UPSTREAM	658	LOC110261647	uncharacterized LOC110261647, transcript variant X1	-	-	-	-	-	-	-
XR_002346079.1	NC_010449.5	121736798	121792379	+	ncbi_110261647	121792388	121815374	+	UPSTREAM	8	LOC110261647	uncharacterized LOC110261647, transcript variant X1	-	-	-	-	-	-	-
XR_002346051.1	NC_010449.5	121820145	121843441	+	ncbi_110261647	121792388	121815374	+	DOWNSTREAM	4770	LOC110261647	uncharacterized LOC110261647, transcript variant X1	-	-	-	-	-	-	-
XR_002346056.1	NC_010449.5	121820145	121844012	+	ncbi_110261647	121792388	121815374	+	DOWNSTREAM	4770	LOC110261647	uncharacterized LOC110261647, transcript variant X1	-	-	-	-	-	-	-
XR_002346057.1	NC_010449.5	121820151	121843441	+	ncbi_110261647	121792388	121815374	+	DOWNSTREAM	4776	LOC110261647	uncharacterized LOC110261647, transcript variant X1	-	-	-	-	-	-	-
XR_002346058.1	NC_010449.5	121820151	121843441	+	ncbi_110261647	121792388	121815374	+	DOWNSTREAM	4776	LOC110261647	uncharacterized LOC110261647, transcript variant X1	-	-	-	-	-	-	-
XR_299958.3	NC_010450.4	328816	331790	-	ncbi_100622701	313325	325089	-	UPSTREAM	3726	DGKQ	diacylglycerol kinase theta, transcript variant X1	Metabolism;Environmental Information Processing;Environmental Information Processing;Metabolism;Human Diseases;Metabolism	Global and overview maps;Signal transduction;Signal transduction;Lipid metabolism;Cancers;Lipid metabolism	ko01100//Metabolic pathways;ko04072//Phospholipase D signaling pathway;ko04070//Phosphatidylinositol signaling system;ko00564//Glycerophospholipid metabolism;ko05231//Choline metabolism in cancer;ko00561//Glycerolipid metabolism	K00901;K00901;K00901;K00901;K00901;K00901	-	GO:0000166//nucleotide binding;GO:0003951//NAD+ kinase activity;GO:0004143//diacylglycerol kinase activity;GO:0005524//ATP binding;GO:0016301//kinase activity;GO:0016740//transferase activity	GO:0007165//signal transduction;GO:0007205//protein kinase C-activating G-protein coupled receptor signaling pathway;GO:0016310//phosphorylation;GO:0035556//intracellular signal transduction;GO:0046339//diacylglycerol metabolic process;GO:0046486//glycerolipid metabolic process;GO:0046834//lipid phosphorylation
XR_299958.3	NC_010450.4	328816	331790	-	ncbi_110262029	334604	351969	+	UPSTREAM	2813	IDUA	iduronidase, alpha-L-, transcript variant X1	Metabolism;Cellular Processes;Metabolism	Global and overview maps;Transport and catabolism;Glycan biosynthesis and metabolism	ko01100//Metabolic pathways;ko04142//Lysosome;ko00531//Glycosaminoglycan degradation	K01217;K01217;K01217	-	GO:0003940//L-iduronidase activity;GO:0004553//hydrolase activity, hydrolyzing O-glycosyl compounds;GO:0005515//protein binding	GO:0005975//carbohydrate metabolic process;GO:0030209//dermatan sulfate catabolic process;GO:0030211//heparin catabolic process
XR_299958.3	NC_010450.4	328816	331790	-	ncbi_100622808	335420	345955	-	DOWNSTREAM	3629	SLC26A1	solute carrier family 26 member 1, transcript variant X1	-	-	-	-	GO:0005887//integral component of plasma membrane;GO:0016020//membrane;GO:0016021//integral component of membrane	GO:0008271//secondary active sulfate transmembrane transporter activity;GO:0015106//bicarbonate transmembrane transporter activity;GO:0015108//chloride transmembrane transporter activity;GO:0015116//sulfate transmembrane transporter activity;GO:0015297//antiporter activity;GO:0015301//anion:anion antiporter activity;GO:0019531//oxalate transmembrane transporter activity	GO:0006821//chloride transport;GO:0008272//sulfate transport;GO:0015701//bicarbonate transport;GO:0019532//oxalate transport;GO:0055085//transmembrane transport;GO:0098656//anion transmembrane transport;GO:1902358//sulfate transmembrane transport;GO:1902476//chloride transmembrane transport
XR_002346510.1	NC_010450.4	356892	366157	-	ncbi_110262029	334604	351969	+	DOWNSTREAM	4922	IDUA	iduronidase, alpha-L-, transcript variant X1	Metabolism;Cellular Processes;Metabolism	Global and overview maps;Transport and catabolism;Glycan biosynthesis and metabolism	ko01100//Metabolic pathways;ko04142//Lysosome;ko00531//Glycosaminoglycan degradation	K01217;K01217;K01217	-	GO:0003940//L-iduronidase activity;GO:0004553//hydrolase activity, hydrolyzing O-glycosyl compounds;GO:0005515//protein binding	GO:0005975//carbohydrate metabolic process;GO:0030209//dermatan sulfate catabolic process;GO:0030211//heparin catabolic process
XR_002346525.1	NC_010450.4	836162	857457	-	ncbi_100513802	825433	835425	+	DOWNSTREAM	736	TACC3	transforming acidic coiled-coil containing protein 3, transcript variant X1	Genetic Information Processing	Translation	ko03013//RNA transport	K14283	GO:0005737//cytoplasm	-	GO:0000226//microtubule cytoskeleton organization;GO:0007052//mitotic spindle organization;GO:0008283//cell proliferation;GO:0021987//cerebral cortex development
XR_304717.3	NC_010450.4	1379977	1387781	-	ncbi_100517173	1388442	1523935	+	UPSTREAM	660	FAM193A	family with sequence similarity 193 member A	-	-	-	-	-	-	-
MSTRG.12791.3	NC_010450.4	1382434	1387781	-	ncbi_100517173	1388442	1523935	+	UPSTREAM	660	FAM193A	family with sequence similarity 193 member A	-	-	-	-	-	-	-
XR_304727.3	NC_010450.4	4681291	4725784	+	ncbi_102165264	4613979	4680300	+	DOWNSTREAM	990	C8H4orf50	chromosome 8 C4orf50 homolog, transcript variant X2	-	-	-	-	-	-	-
XR_304727.3	NC_010450.4	4681291	4725784	+	ncbi_100520574	4734175	4805647	+	UPSTREAM	8390	CRMP1	collapsin response mediator protein 1, transcript variant X1	-	-	-	-	GO:0005737//cytoplasm;GO:0005813//centrosome;GO:0005829//cytosol;GO:0030496//midbody	GO:0016787//hydrolase activity;GO:0016810//hydrolase activity, acting on carbon-nitrogen (but not peptide) bonds;GO:0016812//hydrolase activity, acting on carbon-nitrogen (but not peptide) bonds, in cyclic amides;GO:0031005//filamin binding;GO:0042802//identical protein binding	GO:0000226//microtubule cytoskeleton organization;GO:0007399//nervous system development;GO:0007411//axon guidance;GO:0010977//negative regulation of neuron projection development;GO:1904530//negative regulation of actin filament binding
MSTRG.12845.4	NC_010450.4	4723595	4727169	-	ncbi_100520574	4734175	4805647	+	UPSTREAM	7005	CRMP1	collapsin response mediator protein 1, transcript variant X1	-	-	-	-	GO:0005737//cytoplasm;GO:0005813//centrosome;GO:0005829//cytosol;GO:0030496//midbody	GO:0016787//hydrolase activity;GO:0016810//hydrolase activity, acting on carbon-nitrogen (but not peptide) bonds;GO:0016812//hydrolase activity, acting on carbon-nitrogen (but not peptide) bonds, in cyclic amides;GO:0031005//filamin binding;GO:0042802//identical protein binding	GO:0000226//microtubule cytoskeleton organization;GO:0007399//nervous system development;GO:0007411//axon guidance;GO:0010977//negative regulation of neuron projection development;GO:1904530//negative regulation of actin filament binding
MSTRG.12845.3	NC_010450.4	4723595	4727173	-	ncbi_100520574	4734175	4805647	+	UPSTREAM	7001	CRMP1	collapsin response mediator protein 1, transcript variant X1	-	-	-	-	GO:0005737//cytoplasm;GO:0005813//centrosome;GO:0005829//cytosol;GO:0030496//midbody	GO:0016787//hydrolase activity;GO:0016810//hydrolase activity, acting on carbon-nitrogen (but not peptide) bonds;GO:0016812//hydrolase activity, acting on carbon-nitrogen (but not peptide) bonds, in cyclic amides;GO:0031005//filamin binding;GO:0042802//identical protein binding	GO:0000226//microtubule cytoskeleton organization;GO:0007399//nervous system development;GO:0007411//axon guidance;GO:0010977//negative regulation of neuron projection development;GO:1904530//negative regulation of actin filament binding
XR_002346573.1	NC_010450.4	12363420	12526103	-	ncbi_397619	12529500	12549471	-	DOWNSTREAM	3396	QDPR	quinoid dihydropteridine reductase	Metabolism;Metabolism	Global and overview maps;Metabolism of cofactors and vitamins	ko01100//Metabolic pathways;ko00790//Folate biosynthesis	K00357;K00357	GO:0005737//cytoplasm	GO:0004155//6,7-dihydropteridine reductase activity;GO:0016491//oxidoreductase activity;GO:0070402//NADPH binding;GO:0070404//NADH binding	GO:0006559//L-phenylalanine catabolic process;GO:0006729//tetrahydrobiopterin biosynthetic process;GO:0055114//oxidation-reduction process
XR_002346571.1	NC_010450.4	12366380	12526103	-	ncbi_397619	12529500	12549471	-	DOWNSTREAM	3396	QDPR	quinoid dihydropteridine reductase	Metabolism;Metabolism	Global and overview maps;Metabolism of cofactors and vitamins	ko01100//Metabolic pathways;ko00790//Folate biosynthesis	K00357;K00357	GO:0005737//cytoplasm	GO:0004155//6,7-dihydropteridine reductase activity;GO:0016491//oxidoreductase activity;GO:0070402//NADPH binding;GO:0070404//NADH binding	GO:0006559//L-phenylalanine catabolic process;GO:0006729//tetrahydrobiopterin biosynthetic process;GO:0055114//oxidation-reduction process
XR_002346380.1	NC_010450.4	18914205	18917718	+	ncbi_100621948	18807730	18914123	-	UPSTREAM	81	CCDC149	coiled-coil domain containing 149, transcript variant X1	-	-	-	-	-	-	-
MSTRG.12941.1	NC_010450.4	19023154	19052754	-	ncbi_100623207	18986549	19017238	-	UPSTREAM	5915	LGI2	leucine rich repeat LGI family member 2	-	-	-	-	-	GO:0005515//protein binding	GO:1904862//inhibitory synapse assembly
MSTRG.12941.2	NC_010450.4	19023154	19052754	-	ncbi_100623207	18986549	19017238	-	UPSTREAM	5915	LGI2	leucine rich repeat LGI family member 2	-	-	-	-	-	GO:0005515//protein binding	GO:1904862//inhibitory synapse assembly
MSTRG.12941.3	NC_010450.4	19023154	19052754	-	ncbi_100623207	18986549	19017238	-	UPSTREAM	5915	LGI2	leucine rich repeat LGI family member 2	-	-	-	-	-	GO:0005515//protein binding	GO:1904862//inhibitory synapse assembly
XR_002346592.1	NC_010450.4	19475679	19478992	+	ncbi_641347	19481127	19507903	+	UPSTREAM	2134	SLC34A2	solute carrier family 34 member 2	Organismal Systems	Endocrine system	ko04928//Parathyroid hormone synthesis, secretion and action	K14683	GO:0005623//cell;GO:0005886//plasma membrane;GO:0005903//brush border;GO:0016020//membrane;GO:0016021//integral component of membrane;GO:0016324//apical plasma membrane;GO:0031982//vesicle	GO:0005436//sodium:phosphate symporter activity;GO:0015321//sodium-dependent phosphate transmembrane transporter activity;GO:0031402//sodium ion binding;GO:0042301//phosphate ion binding	GO:0001701//in utero embryonic development;GO:0006817//phosphate ion transport;GO:0030643//cellular phosphate ion homeostasis;GO:0035725//sodium ion transmembrane transport;GO:0043627//response to estrogen;GO:0044341//sodium-dependent phosphate transport
MSTRG.13009.1	NC_010450.4	33183702	33185009	+	ncbi_100514664	33137738	33177702	-	UPSTREAM	5999	BEND4	BEN domain containing 4, transcript variant X1	-	-	-	-	-	-	-
XR_304839.3	NC_010450.4	38964878	38982609	-	ncbi_100521504	38982685	39060719	+	UPSTREAM	75	DCUN1D4	defective in cullin neddylation 1 domain containing 4, transcript variant X1	-	-	-	-	GO:0000151//ubiquitin ligase complex;GO:0016020//membrane;GO:0016021//integral component of membrane	GO:0031624//ubiquitin conjugating enzyme binding;GO:0032182//ubiquitin-like protein binding;GO:0097602//cullin family protein binding	GO:0045116//protein neddylation;GO:0051443//positive regulation of ubiquitin-protein transferase activity
XR_001308824.2	NC_010450.4	41794314	41808396	-	ncbi_397311	41809116	41856379	-	DOWNSTREAM	719	KDR	kinase insert domain receptor, transcript variant X2	Environmental Information Processing;Environmental Information Processing;Environmental Information Processing;Environmental Information Processing;Cellular Processes;Human Diseases;Human Diseases;Human Diseases;Environmental Information Processing	Signal transduction;Signal transduction;Signal transduction;Signal transduction;Cellular community - eukaryotes;Cancers;Cardiovascular diseases;Drug resistance;Signal transduction	ko04151//PI3K-Akt signaling pathway;ko04010//MAPK signaling pathway;ko04014//Ras signaling pathway;ko04015//Rap1 signaling pathway;ko04510//Focal adhesion;ko05205//Proteoglycans in cancer;ko05418//Fluid shear stress and atherosclerosis;ko01521//EGFR tyrosine kinase inhibitor resistance;ko04370//VEGF signaling pathway	K05098;K05098;K05098;K05098;K05098;K05098;K05098;K05098;K05098	GO:0005768//endosome;GO:0005783//endoplasmic reticulum;GO:0005794//Golgi apparatus;GO:0005886//plasma membrane;GO:0005887//integral component of plasma membrane;GO:0016020//membrane;GO:0016021//integral component of membrane;GO:0043235//receptor complex;GO:0045121//membrane raft	GO:0000166//nucleotide binding;GO:0004672//protein kinase activity;GO:0004713//protein tyrosine kinase activity;GO:0004714//transmembrane receptor protein tyrosine kinase activity;GO:0005021//vascular endothelial growth factor-activated receptor activity;GO:0005178//integrin binding;GO:0005524//ATP binding;GO:0016301//kinase activity;GO:0016740//transferase activity;GO:0019838//growth factor bind…	GO:0001934//positive regulation of protein phosphorylation;GO:0001938//positive regulation of endothelial cell proliferation;GO:0002040//sprouting angiogenesis;GO:0006468//protein phosphorylation;GO:0007169//transmembrane receptor protein tyrosine kinase signaling pathway;GO:0007275//multicellular organism development;GO:0008284//positive regulation of cell proliferation;GO:0008360//regulation of…
XR_002346649.1	NC_010450.4	47114394	47124287	+	ncbi_100516327	47133684	47202409	+	UPSTREAM	9396	TMEM144	transmembrane protein 144, transcript variant X1	-	-	-	-	GO:0016020//membrane;GO:0016021//integral component of membrane	GO:0015144//carbohydrate transmembrane transporter activity	GO:0034219//carbohydrate transmembrane transport
XR_002346669.1	NC_010450.4	54950106	54963084	+	ncbi_100523453	54916145	54949961	-	UPSTREAM	144	PDCL2	phosducin like 2, transcript variant X1	-	-	-	-	-	-	-
MSTRG.13148.1	NC_010450.4	55903767	55922736	+	ncbi_396692	55862191	55901628	-	UPSTREAM	2138	HOPX	HOP homeobox	-	-	-	-	GO:0005634//nucleus;GO:0005737//cytoplasm	GO:0003677//DNA binding	GO:0006357//regulation of transcription from RNA polymerase II promoter;GO:0007275//multicellular organism development;GO:0030154//cell differentiation
XR_002346722.1	NC_010450.4	74012514	74017607	+	ncbi_102167454	73996898	74007748	+	DOWNSTREAM	4765	LOC102167454	uncharacterized LOC102167454	-	-	-	-	-	-	-
MSTRG.13275.2	NC_010450.4	74466198	74479347	-	MSTRG.13277	74484433	74526389	-	DOWNSTREAM	5085	--	cullin-7 isoform X1 [Sus scrofa]	-	-	-	-	-	-	-
MSTRG.13295.1	NC_010450.4	76289319	76329974	+	ncbi_397327	76279397	76281491	+	DOWNSTREAM	7827	TIGD4	tigger transposable element derived 4	-	-	-	-	GO:0005634//nucleus	GO:0003676//nucleic acid binding;GO:0003677//DNA binding	-
XR_002346401.1	NC_010450.4	77897628	77906183	+	ncbi_414390	77889616	77893740	-	UPSTREAM	3887	RPS3A	ribosomal protein S3A	Genetic Information Processing	Translation	ko03010//Ribosome	K02984	GO:0005634//nucleus;GO:0005737//cytoplasm;GO:0005829//cytosol;GO:0005840//ribosome;GO:0022627//cytosolic small ribosomal subunit	GO:0003735//structural constituent of ribosome	GO:0006412//translation;GO:0030154//cell differentiation
XR_002346756.1	NC_010450.4	82864967	82906586	+	ncbi_397016	82907557	82987909	-	DOWNSTREAM	970	SMAD1	SMAD family member 1	Human Diseases;Environmental Information Processing;Cellular Processes;Environmental Information Processing	Cancers;Signal transduction;Cellular community - eukaryotes;Signal transduction	ko05202//Transcriptional misregulation in cancers;ko04390//Hippo signaling pathway;ko04550//Signaling pathways regulating pluripotency of stem cells;ko04350//TGF-beta signaling pathway	K04676;K04676;K04676;K04676	GO:0005634//nucleus;GO:0005637//nuclear inner membrane;GO:0005667//transcription factor complex;GO:0005737//cytoplasm;GO:0032991//macromolecular complex	GO:0000978//RNA polymerase II core promoter proximal region sequence-specific DNA binding;GO:0001228//transcriptional activator activity, RNA polymerase II transcription regulatory region sequence-specific binding;GO:0003677//DNA binding;GO:0003700//transcription factor activity, sequence-specific DNA binding;GO:0005515//protein binding;GO:0017151//DEAD/H-box RNA helicase binding;GO:0019901//prot…	GO:0000165//MAPK cascade;GO:0001657//ureteric bud development;GO:0001710//mesodermal cell fate commitment;GO:0002051//osteoblast fate commitment;GO:0006355//regulation of transcription, DNA-templated;GO:0006357//regulation of transcription from RNA polymerase II promoter;GO:0006468//protein phosphorylation;GO:0006954//inflammatory response;GO:0007179//transforming growth factor beta receptor sign…
MSTRG.13354.2	NC_010450.4	86332964	86336592	+	ncbi_100624789	86087938	86330418	+	DOWNSTREAM	2545	RNF150	ring finger protein 150	-	-	-	-	GO:0016020//membrane;GO:0016021//integral component of membrane	GO:0061630//ubiquitin protein ligase activity	GO:0006511//ubiquitin-dependent protein catabolic process;GO:0016567//protein ubiquitination
MSTRG.13365.1	NC_010450.4	86690729	86869788	+	ncbi_100626233	86879353	87323123	+	UPSTREAM	9564	MAML3	mastermind like transcriptional coactivator 3	Human Diseases;Organismal Systems;Environmental Information Processing	Infectious diseases;Immune system;Signal transduction	ko05165//Human papillomavirus infection;ko04658//Th1 and Th2 cell differentiation;ko04330//Notch signaling pathway	K06061;K06061;K06061	GO:0016607//nuclear speck	GO:0003713//transcription coactivator activity	GO:0007219//Notch signaling pathway;GO:0045944//positive regulation of transcription from RNA polymerase II promoter
MSTRG.13443.2	NC_010450.4	104402640	104494183	-	ncbi_100626376	104500204	104560711	-	DOWNSTREAM	6020	USP53	ubiquitin specific peptidase 53, transcript variant X1	-	-	-	-	GO:0005911//cell-cell junction	GO:0036459//thiol-dependent ubiquitinyl hydrolase activity	GO:0001508//action potential;GO:0006915//apoptotic process;GO:0007605//sensory perception of sound;GO:0010996//response to auditory stimulus;GO:0016579//protein deubiquitination;GO:0051402//neuron apoptotic process
MSTRG.13443.4	NC_010450.4	104412742	104494194	-	ncbi_100626376	104500204	104560711	-	DOWNSTREAM	6009	USP53	ubiquitin specific peptidase 53, transcript variant X1	-	-	-	-	GO:0005911//cell-cell junction	GO:0036459//thiol-dependent ubiquitinyl hydrolase activity	GO:0001508//action potential;GO:0006915//apoptotic process;GO:0007605//sensory perception of sound;GO:0010996//response to auditory stimulus;GO:0016579//protein deubiquitination;GO:0051402//neuron apoptotic process
MSTRG.13471.1	NC_010450.4	110198448	110199793	-	ncbi_110262171	110200681	110206081	+	UPSTREAM	887	NEUROG2	neurogenin 2	-	-	-	-	-	GO:0046983//protein dimerization activity	GO:0006355//regulation of transcription, DNA-templated;GO:0030182//neuron differentiation
XR_305112.2	NC_010450.4	122079023	122115033	-	ncbi_100514305	122115046	122442122	+	UPSTREAM	12	STPG2	sperm tail PG-rich repeat containing 2	-	-	-	-	-	-	-
XR_002346871.1	NC_010450.4	129880454	129985909	+	ncbi_102166704	129994898	129998255	-	DOWNSTREAM	8988	TIGD2	tigger transposable element derived 2, transcript variant X1	-	-	-	-	GO:0005634//nucleus	GO:0003676//nucleic acid binding;GO:0003677//DNA binding	-
XR_002346871.1	NC_010450.4	129880454	129985909	+	ncbi_100517107	129818975	129878509	+	DOWNSTREAM	1944	GPRIN3	GPRIN family member 3	-	-	-	-	-	-	-
XR_002346896.1	NC_010450.4	135420840	135428488	+	ncbi_100525594	135396803	135420739	-	UPSTREAM	100	THAP9	THAP domain containing 9, transcript variant X1	-	-	-	-	-	GO:0003676//nucleic acid binding;GO:0003677//DNA binding;GO:0004803//transposase activity;GO:0043565//sequence-specific DNA binding	GO:0006310//DNA recombination;GO:0006313//transposition, DNA-mediated;GO:0015074//DNA integration
XR_002346894.1	NC_010450.4	135420841	135429051	+	ncbi_100525594	135396803	135420739	-	UPSTREAM	101	THAP9	THAP domain containing 9, transcript variant X1	-	-	-	-	-	GO:0003676//nucleic acid binding;GO:0003677//DNA binding;GO:0004803//transposase activity;GO:0043565//sequence-specific DNA binding	GO:0006310//DNA recombination;GO:0006313//transposition, DNA-mediated;GO:0015074//DNA integration
XR_002346897.1	NC_010450.4	135420844	135428491	+	ncbi_100525594	135396803	135420739	-	UPSTREAM	104	THAP9	THAP domain containing 9, transcript variant X1	-	-	-	-	-	GO:0003676//nucleic acid binding;GO:0003677//DNA binding;GO:0004803//transposase activity;GO:0043565//sequence-specific DNA binding	GO:0006310//DNA recombination;GO:0006313//transposition, DNA-mediated;GO:0015074//DNA integration
XR_002346895.1	NC_010450.4	135420849	135429051	+	ncbi_100525594	135396803	135420739	-	UPSTREAM	109	THAP9	THAP domain containing 9, transcript variant X1	-	-	-	-	-	GO:0003676//nucleic acid binding;GO:0003677//DNA binding;GO:0004803//transposase activity;GO:0043565//sequence-specific DNA binding	GO:0006310//DNA recombination;GO:0006313//transposition, DNA-mediated;GO:0015074//DNA integration
XR_002346918.1	NC_010450.4	137492100	137582545	+	ncbi_102163490	136963886	137492018	-	UPSTREAM	81	C8H4orf22	chromosome 8 C4orf22 homolog, transcript variant X1	-	-	-	-	GO:0005737//cytoplasm	-	-
MSTRG.13850.1	NC_010451.4	4286292	4287451	-	ncbi_100517175	4282587	4284819	+	DOWNSTREAM	1472	UBQLNL	ubiquilin-like	-	-	-	-	GO:0005829//cytosol	GO:0005515//protein binding;GO:0031593//polyubiquitin binding	GO:0006511//ubiquitin-dependent protein catabolic process
MSTRG.13850.2	NC_010451.4	4286311	4287059	-	ncbi_100517175	4282587	4284819	+	DOWNSTREAM	1491	UBQLNL	ubiquilin-like	-	-	-	-	GO:0005829//cytosol	GO:0005515//protein binding;GO:0031593//polyubiquitin binding	GO:0006511//ubiquitin-dependent protein catabolic process
MSTRG.13882.1	NC_010451.4	4730540	4762475	-	ncbi_100515618	4766781	4769319	-	DOWNSTREAM	4305	LOC100515618	olfactory receptor 52A1-like	Organismal Systems	Sensory system	ko04740//Olfactory transduction	K04257	-	-	-
MSTRG.13882.2	NC_010451.4	4749413	4762805	-	ncbi_100515618	4766781	4769319	-	DOWNSTREAM	3975	LOC100515618	olfactory receptor 52A1-like	Organismal Systems	Sensory system	ko04740//Olfactory transduction	K04257	-	-	-
MSTRG.13929.1	NC_010451.4	6663122	6665359	+	ncbi_100520503	6674045	6680067	-	DOWNSTREAM	8685	LAMTOR1	late endosomal/lysosomal adaptor, MAPK and MTOR activator 1	Environmental Information Processing	Signal transduction	ko04150//mTOR signaling pathway	K20397	GO:0005764//lysosome;GO:0031902//late endosome membrane;GO:0045121//membrane raft;GO:0071986//Ragulator complex	GO:0005085//guanyl-nucleotide exchange factor activity;GO:0060090//binding, bridging	GO:0001919//regulation of receptor recycling;GO:0007040//lysosome organization;GO:0016197//endosomal transport;GO:0032008//positive regulation of TOR signaling;GO:0034613//cellular protein localization;GO:0042632//cholesterol homeostasis;GO:0043410//positive regulation of MAPK cascade;GO:0071230//cellular response to amino acid stimulus
MSTRG.13929.1	NC_010451.4	6663122	6665359	+	ncbi_100526064	6591943	6662966	-	UPSTREAM	155	NUMA1	nuclear mitotic apparatus protein 1, transcript variant X1	-	-	-	-	GO:0000139//Golgi membrane;GO:0000922//spindle pole;GO:0005623//cell;GO:0005654//nucleoplasm;GO:0005737//cytoplasm;GO:0005813//centrosome;GO:0005876//spindle microtubule	-	GO:0000132//establishment of mitotic spindle orientation
MSTRG.13930.1	NC_010451.4	6663723	6666002	-	ncbi_100520503	6674045	6680067	-	DOWNSTREAM	8042	LAMTOR1	late endosomal/lysosomal adaptor, MAPK and MTOR activator 1	Environmental Information Processing	Signal transduction	ko04150//mTOR signaling pathway	K20397	GO:0005764//lysosome;GO:0031902//late endosome membrane;GO:0045121//membrane raft;GO:0071986//Ragulator complex	GO:0005085//guanyl-nucleotide exchange factor activity;GO:0060090//binding, bridging	GO:0001919//regulation of receptor recycling;GO:0007040//lysosome organization;GO:0016197//endosomal transport;GO:0032008//positive regulation of TOR signaling;GO:0034613//cellular protein localization;GO:0042632//cholesterol homeostasis;GO:0043410//positive regulation of MAPK cascade;GO:0071230//cellular response to amino acid stimulus
MSTRG.13930.1	NC_010451.4	6663723	6666002	-	ncbi_100526064	6591943	6662966	-	UPSTREAM	756	NUMA1	nuclear mitotic apparatus protein 1, transcript variant X1	-	-	-	-	GO:0000139//Golgi membrane;GO:0000922//spindle pole;GO:0005623//cell;GO:0005654//nucleoplasm;GO:0005737//cytoplasm;GO:0005813//centrosome;GO:0005876//spindle microtubule	-	GO:0000132//establishment of mitotic spindle orientation
XR_297536.2	NC_010451.4	6663723	6666018	-	ncbi_100520503	6674045	6680067	-	DOWNSTREAM	8026	LAMTOR1	late endosomal/lysosomal adaptor, MAPK and MTOR activator 1	Environmental Information Processing	Signal transduction	ko04150//mTOR signaling pathway	K20397	GO:0005764//lysosome;GO:0031902//late endosome membrane;GO:0045121//membrane raft;GO:0071986//Ragulator complex	GO:0005085//guanyl-nucleotide exchange factor activity;GO:0060090//binding, bridging	GO:0001919//regulation of receptor recycling;GO:0007040//lysosome organization;GO:0016197//endosomal transport;GO:0032008//positive regulation of TOR signaling;GO:0034613//cellular protein localization;GO:0042632//cholesterol homeostasis;GO:0043410//positive regulation of MAPK cascade;GO:0071230//cellular response to amino acid stimulus
XR_297536.2	NC_010451.4	6663723	6666018	-	ncbi_100526064	6591943	6662966	-	UPSTREAM	756	NUMA1	nuclear mitotic apparatus protein 1, transcript variant X1	-	-	-	-	GO:0000139//Golgi membrane;GO:0000922//spindle pole;GO:0005623//cell;GO:0005654//nucleoplasm;GO:0005737//cytoplasm;GO:0005813//centrosome;GO:0005876//spindle microtubule	-	GO:0000132//establishment of mitotic spindle orientation
MSTRG.13934.1	NC_010451.4	6738213	6741062	-	ncbi_396784	6746014	6750431	+	UPSTREAM	4951	FOLR1	folate receptor 1 (adult)	Cellular Processes;Human Diseases	Transport and catabolism;Drug resistance	ko04144//Endocytosis;ko01523//Antifolate resistance	K13649;K13649	-	-	-
MSTRG.13934.2	NC_010451.4	6738256	6740963	-	ncbi_396784	6746014	6750431	+	UPSTREAM	5050	FOLR1	folate receptor 1 (adult)	Cellular Processes;Human Diseases	Transport and catabolism;Drug resistance	ko04144//Endocytosis;ko01523//Antifolate resistance	K13649;K13649	-	-	-
XR_002335542.1	NC_010451.4	9943926	9953830	-	ncbi_100519724	9810923	9937651	-	UPSTREAM	6274	MAP6	microtubule associated protein 6	-	-	-	-	GO:0005798//Golgi-associated vesicle;GO:0005801//cis-Golgi network;GO:0005874//microtubule;GO:0030424//axon;GO:0030425//dendrite;GO:0048471//perinuclear region of cytoplasm	GO:0005516//calmodulin binding;GO:0008017//microtubule binding	GO:0000226//microtubule cytoskeleton organization;GO:0030705//cytoskeleton-dependent intracellular transport;GO:0032418//lysosome localization;GO:0048813//dendrite morphogenesis;GO:0050772//positive regulation of axonogenesis;GO:0070507//regulation of microtubule cytoskeleton organization
XR_002335541.1	NC_010451.4	9943926	9953922	-	ncbi_100519724	9810923	9937651	-	UPSTREAM	6274	MAP6	microtubule associated protein 6	-	-	-	-	GO:0005798//Golgi-associated vesicle;GO:0005801//cis-Golgi network;GO:0005874//microtubule;GO:0030424//axon;GO:0030425//dendrite;GO:0048471//perinuclear region of cytoplasm	GO:0005516//calmodulin binding;GO:0008017//microtubule binding	GO:0000226//microtubule cytoskeleton organization;GO:0030705//cytoskeleton-dependent intracellular transport;GO:0032418//lysosome localization;GO:0048813//dendrite morphogenesis;GO:0050772//positive regulation of axonogenesis;GO:0070507//regulation of microtubule cytoskeleton organization
XR_001298678.2	NC_010451.4	20136486	20181105	-	ncbi_100739665	20181187	20224116	+	UPSTREAM	81	HIKESHI	Hikeshi, heat shock protein nuclear import factor	-	-	-	-	GO:0005634//nucleus;GO:0005654//nucleoplasm;GO:0005737//cytoplasm;GO:0005829//cytosol;GO:0016604//nuclear body;GO:0016607//nuclear speck	GO:0030544//Hsp70 protein binding;GO:0061608//nuclear import signal receptor activity	GO:0006606//protein import into nucleus;GO:0007030//Golgi organization;GO:0015031//protein transport;GO:0030324//lung development;GO:0034605//cellular response to heat
MSTRG.14196.1	NC_010451.4	33712224	33720836	-	MSTRG.14195	33707676	33708210	+	DOWNSTREAM	4013	--	-	-	-	-	-	-	-	-
MSTRG.14196.1	NC_010451.4	33712224	33720836	-	ncbi_100624195	33720920	34039954	+	UPSTREAM	83	DYNC2H1	dynein cytoplasmic 2 heavy chain 1	Cellular Processes;Human Diseases;Organismal Systems	Transport and catabolism;Infectious diseases;Excretory system	ko04145//Phagosome;ko05132//Salmonella infection;ko04962//Vasopressin-regulated water reabsorption	K10414;K10414;K10414	GO:0005794//Golgi apparatus;GO:0005868//cytoplasmic dynein complex;GO:0005874//microtubule;GO:0005930//axoneme;GO:0030286//dynein complex;GO:0031514//motile cilium;GO:0045177//apical part of cell	GO:0003777//microtubule motor activity;GO:0005524//ATP binding;GO:0008569//ATP-dependent microtubule motor activity, minus-end-directed	GO:0007018//microtubule-based movement;GO:0007030//Golgi organization;GO:0007368//determination of left/right symmetry;GO:0007507//heart development;GO:0009953//dorsal/ventral pattern formation;GO:0016485//protein processing;GO:0021522//spinal cord motor neuron differentiation;GO:0030182//neuron differentiation;GO:0030326//embryonic limb morphogenesis;GO:0030900//forebrain development;GO:0035721/…
MSTRG.14263.1	NC_010451.4	40624516	40626555	-	ncbi_100515564	40628602	40960605	+	UPSTREAM	2046	NCAM1	neural cell adhesion molecule 1, transcript variant X21	Environmental Information Processing;Human Diseases	Signaling molecules and interaction;Neurodegenerative diseases	ko04514//Cell adhesion molecules (CAMs);ko05020//Prion diseases	K06491;K06491	GO:0005829//cytosol;GO:0005886//plasma membrane;GO:0016020//membrane;GO:0016021//integral component of membrane	GO:0005515//protein binding	GO:0007155//cell adhesion
MSTRG.14281.1	NC_010451.4	42633078	42635700	+	ncbi_106504882	42644487	42984934	-	DOWNSTREAM	8786	CADM1	cell adhesion molecule 1	Environmental Information Processing	Signaling molecules and interaction	ko04514//Cell adhesion molecules (CAMs)	K06781	GO:0005886//plasma membrane;GO:0016020//membrane;GO:0016021//integral component of membrane	GO:0005102//receptor binding	GO:0008037//cell recognition;GO:0042271//susceptibility to natural killer cell mediated cytotoxicity;GO:0045954//positive regulation of natural killer cell mediated cytotoxicity;GO:0050715//positive regulation of cytokine secretion;GO:0051606//detection of stimulus
XR_002335655.1	NC_010451.4	45172567	45179347	-	ncbi_102158732	45182396	45218249	-	DOWNSTREAM	3048	FXYD6	FXYD domain containing ion transport regulator 6, transcript variant X1	-	-	-	-	GO:0016020//membrane;GO:0016021//integral component of membrane	GO:0017080//sodium channel regulator activity	GO:0006811//ion transport;GO:0043269//regulation of ion transport;GO:2000649//regulation of sodium ion transmembrane transporter activity
XR_002335661.1	NC_010451.4	45325741	45393213	-	ncbi_100525654	45310527	45324557	+	DOWNSTREAM	1183	IL10RA	interleukin 10 receptor subunit alpha, transcript variant X1	Environmental Information Processing;Human Diseases;Human Diseases;Human Diseases;Environmental Information Processing;Human Diseases	Signaling molecules and interaction;Infectious diseases;Infectious diseases;Infectious diseases;Signal transduction;Infectious diseases	ko04060//Cytokine-cytokine receptor interaction;ko05163//Human cytomegalovirus infection;ko05169//Epstein-Barr virus infection;ko05152//Tuberculosis;ko04630//Jak-STAT signaling pathway;ko05145//Toxoplasmosis	K05134;K05134;K05134;K05134;K05134;K05134	GO:0005886//plasma membrane;GO:0016020//membrane;GO:0016021//integral component of membrane	GO:0004896//cytokine receptor activity;GO:0005515//protein binding	GO:0010507//negative regulation of autophagy;GO:0019221//cytokine-mediated signaling pathway;GO:0046427//positive regulation of JAK-STAT cascade;GO:0070086//ubiquitin-dependent endocytosis
XR_002335661.1	NC_010451.4	45325741	45393213	-	ncbi_100514419	45400263	45436936	+	UPSTREAM	7049	TMPRSS4	transmembrane protease, serine 4, transcript variant X1	Human Diseases	Infectious diseases	ko05164//Influenza A	K09635	GO:0016020//membrane;GO:0016021//integral component of membrane;GO:0030141//secretory granule	GO:0004252//serine-type endopeptidase activity;GO:0005044//scavenger receptor activity;GO:0005515//protein binding;GO:0008233//peptidase activity;GO:0008236//serine-type peptidase activity;GO:0016787//hydrolase activity	GO:0006508//proteolysis;GO:0006897//endocytosis;GO:0009611//response to wounding;GO:0010468//regulation of gene expression;GO:0045967//negative regulation of growth rate
XR_002335662.1	NC_010451.4	45325741	45393213	-	ncbi_100525654	45310527	45324557	+	DOWNSTREAM	1183	IL10RA	interleukin 10 receptor subunit alpha, transcript variant X1	Environmental Information Processing;Human Diseases;Human Diseases;Human Diseases;Environmental Information Processing;Human Diseases	Signaling molecules and interaction;Infectious diseases;Infectious diseases;Infectious diseases;Signal transduction;Infectious diseases	ko04060//Cytokine-cytokine receptor interaction;ko05163//Human cytomegalovirus infection;ko05169//Epstein-Barr virus infection;ko05152//Tuberculosis;ko04630//Jak-STAT signaling pathway;ko05145//Toxoplasmosis	K05134;K05134;K05134;K05134;K05134;K05134	GO:0005886//plasma membrane;GO:0016020//membrane;GO:0016021//integral component of membrane	GO:0004896//cytokine receptor activity;GO:0005515//protein binding	GO:0010507//negative regulation of autophagy;GO:0019221//cytokine-mediated signaling pathway;GO:0046427//positive regulation of JAK-STAT cascade;GO:0070086//ubiquitin-dependent endocytosis
XR_002335662.1	NC_010451.4	45325741	45393213	-	ncbi_100514419	45400263	45436936	+	UPSTREAM	7049	TMPRSS4	transmembrane protease, serine 4, transcript variant X1	Human Diseases	Infectious diseases	ko05164//Influenza A	K09635	GO:0016020//membrane;GO:0016021//integral component of membrane;GO:0030141//secretory granule	GO:0004252//serine-type endopeptidase activity;GO:0005044//scavenger receptor activity;GO:0005515//protein binding;GO:0008233//peptidase activity;GO:0008236//serine-type peptidase activity;GO:0016787//hydrolase activity	GO:0006508//proteolysis;GO:0006897//endocytosis;GO:0009611//response to wounding;GO:0010468//regulation of gene expression;GO:0045967//negative regulation of growth rate
XR_002335671.1	NC_010451.4	46177154	46187822	+	ncbi_100515846	46146519	46175052	-	UPSTREAM	2101	BCL9L	B-cell CLL/lymphoma 9 like, transcript variant X4	-	-	-	-	GO:0005634//nucleus;GO:0005654//nucleoplasm;GO:0005730//nucleolus;GO:1990907//beta-catenin-TCF complex	GO:0003713//transcription coactivator activity;GO:0008013//beta-catenin binding	GO:0010718//positive regulation of epithelial to mesenchymal transition;GO:0022604//regulation of cell morphogenesis;GO:0030512//negative regulation of transforming growth factor beta receptor signaling pathway;GO:0035019//somatic stem cell population maintenance;GO:0035914//skeletal muscle cell differentiation;GO:0045944//positive regulation of transcription from RNA polymerase II promoter;GO:00…
MSTRG.14354.1	NC_010451.4	46590457	46638277	+	ncbi_100520041	46563469	46590392	-	UPSTREAM	64	USP2	ubiquitin specific peptidase 2, transcript variant X9	-	-	-	-	GO:0005737//cytoplasm	GO:0004843//thiol-dependent ubiquitin-specific protease activity;GO:0008233//peptidase activity;GO:0008234//cysteine-type peptidase activity;GO:0016787//hydrolase activity;GO:0030332//cyclin binding;GO:0031625//ubiquitin protein ligase binding;GO:0036459//thiol-dependent ubiquitinyl hydrolase activity;GO:0042802//identical protein binding	GO:0000122//negative regulation of transcription from RNA polymerase II promoter;GO:0006508//proteolysis;GO:0006511//ubiquitin-dependent protein catabolic process;GO:0016579//protein deubiquitination;GO:0032922//circadian regulation of gene expression;GO:0043153//entrainment of circadian clock by photoperiod;GO:0045475//locomotor rhythm;GO:0045931//positive regulation of mitotic cell cycle;GO:004…
XR_305385.3	NC_010451.4	46622197	46638290	+	ncbi_100271931	46607022	46612691	-	UPSTREAM	9505	THY1	Thy-1 cell surface antigen	Organismal Systems	Immune system	ko04670//Leukocyte transendothelial migration	K06514	GO:0005623//cell;GO:0030425//dendrite;GO:0031362//anchored component of external side of plasma membrane;GO:0045121//membrane raft	GO:0005096//GTPase activator activity;GO:0005178//integrin binding;GO:0019901//protein kinase binding;GO:0034235//GPI anchor binding	GO:0001525//angiogenesis;GO:0006469//negative regulation of protein kinase activity;GO:0007010//cytoskeleton organization;GO:0007155//cell adhesion;GO:0030334//regulation of cell migration;GO:0030336//negative regulation of cell migration;GO:0043547//positive regulation of GTPase activity;GO:0046549//retinal cone cell development;GO:0048041//focal adhesion assembly;GO:0050771//negative regulation…
MSTRG.14362.1	NC_010451.4	47283802	47285953	+	MSTRG.14363	47286037	47289702	+	UPSTREAM	83	--	-	-	-	-	-	-	-	-
MSTRG.14362.2	NC_010451.4	47283802	47285953	+	MSTRG.14363	47286037	47289702	+	UPSTREAM	83	--	-	-	-	-	-	-	-	-
MSTRG.14362.3	NC_010451.4	47283802	47285953	+	MSTRG.14363	47286037	47289702	+	UPSTREAM	83	--	-	-	-	-	-	-	-	-
MSTRG.14362.4	NC_010451.4	47283802	47285953	+	MSTRG.14363	47286037	47289702	+	UPSTREAM	83	--	-	-	-	-	-	-	-	-
XR_001298844.2	NC_010451.4	48272279	48357034	-	ncbi_100520925	48357115	48372391	+	UPSTREAM	80	SC5D	sterol-C5-desaturase	Metabolism;Metabolism	Global and overview maps;Lipid metabolism	ko01100//Metabolic pathways;ko00100//Steroid biosynthesis	K00227;K00227	GO:0005789//endoplasmic reticulum membrane;GO:0016020//membrane;GO:0016021//integral component of membrane	GO:0000248//C-5 sterol desaturase activity;GO:0005506//iron ion binding;GO:0016491//oxidoreductase activity	GO:0008610//lipid biosynthetic process;GO:0016126//sterol biosynthetic process;GO:0033490//cholesterol biosynthetic process via lathosterol;GO:0055114//oxidation-reduction process
XR_001298846.2	NC_010451.4	48272279	48357034	-	ncbi_100520925	48357115	48372391	+	UPSTREAM	80	SC5D	sterol-C5-desaturase	Metabolism;Metabolism	Global and overview maps;Lipid metabolism	ko01100//Metabolic pathways;ko00100//Steroid biosynthesis	K00227;K00227	GO:0005789//endoplasmic reticulum membrane;GO:0016020//membrane;GO:0016021//integral component of membrane	GO:0000248//C-5 sterol desaturase activity;GO:0005506//iron ion binding;GO:0016491//oxidoreductase activity	GO:0008610//lipid biosynthetic process;GO:0016126//sterol biosynthetic process;GO:0033490//cholesterol biosynthetic process via lathosterol;GO:0055114//oxidation-reduction process
XR_002335686.1	NC_010451.4	48272279	48357034	-	ncbi_100520925	48357115	48372391	+	UPSTREAM	80	SC5D	sterol-C5-desaturase	Metabolism;Metabolism	Global and overview maps;Lipid metabolism	ko01100//Metabolic pathways;ko00100//Steroid biosynthesis	K00227;K00227	GO:0005789//endoplasmic reticulum membrane;GO:0016020//membrane;GO:0016021//integral component of membrane	GO:0000248//C-5 sterol desaturase activity;GO:0005506//iron ion binding;GO:0016491//oxidoreductase activity	GO:0008610//lipid biosynthetic process;GO:0016126//sterol biosynthetic process;GO:0033490//cholesterol biosynthetic process via lathosterol;GO:0055114//oxidation-reduction process
XR_002335688.1	NC_010451.4	48272279	48357034	-	ncbi_100520925	48357115	48372391	+	UPSTREAM	80	SC5D	sterol-C5-desaturase	Metabolism;Metabolism	Global and overview maps;Lipid metabolism	ko01100//Metabolic pathways;ko00100//Steroid biosynthesis	K00227;K00227	GO:0005789//endoplasmic reticulum membrane;GO:0016020//membrane;GO:0016021//integral component of membrane	GO:0000248//C-5 sterol desaturase activity;GO:0005506//iron ion binding;GO:0016491//oxidoreductase activity	GO:0008610//lipid biosynthetic process;GO:0016126//sterol biosynthetic process;GO:0033490//cholesterol biosynthetic process via lathosterol;GO:0055114//oxidation-reduction process
XR_002335726.1	NC_010451.4	52945921	53008796	-	ncbi_100739862	53008944	53027307	+	UPSTREAM	147	HYLS1	HYLS1, centriolar and ciliogenesis associated, transcript variant X2	-	-	-	-	GO:0005634//nucleus;GO:0005737//cytoplasm;GO:0005813//centrosome;GO:0005814//centriole;GO:0005829//cytosol;GO:0005886//plasma membrane	-	GO:0060271//cilium morphogenesis
XR_002335727.1	NC_010451.4	52956424	53008796	-	ncbi_100739862	53008944	53027307	+	UPSTREAM	147	HYLS1	HYLS1, centriolar and ciliogenesis associated, transcript variant X2	-	-	-	-	GO:0005634//nucleus;GO:0005737//cytoplasm;GO:0005813//centrosome;GO:0005814//centriole;GO:0005829//cytosol;GO:0005886//plasma membrane	-	GO:0060271//cilium morphogenesis
XR_002335725.1	NC_010451.4	52978364	53008796	-	ncbi_100739862	53008944	53027307	+	UPSTREAM	147	HYLS1	HYLS1, centriolar and ciliogenesis associated, transcript variant X2	-	-	-	-	GO:0005634//nucleus;GO:0005737//cytoplasm;GO:0005813//centrosome;GO:0005814//centriole;GO:0005829//cytosol;GO:0005886//plasma membrane	-	GO:0060271//cilium morphogenesis
XR_002335720.1	NC_010451.4	52980044	53008796	-	ncbi_100739862	53008944	53027307	+	UPSTREAM	147	HYLS1	HYLS1, centriolar and ciliogenesis associated, transcript variant X2	-	-	-	-	GO:0005634//nucleus;GO:0005737//cytoplasm;GO:0005813//centrosome;GO:0005814//centriole;GO:0005829//cytosol;GO:0005886//plasma membrane	-	GO:0060271//cilium morphogenesis
XR_002335722.1	NC_010451.4	52980044	53008796	-	ncbi_100739862	53008944	53027307	+	UPSTREAM	147	HYLS1	HYLS1, centriolar and ciliogenesis associated, transcript variant X2	-	-	-	-	GO:0005634//nucleus;GO:0005737//cytoplasm;GO:0005813//centrosome;GO:0005814//centriole;GO:0005829//cytosol;GO:0005886//plasma membrane	-	GO:0060271//cilium morphogenesis
XR_002335723.1	NC_010451.4	52980044	53008796	-	ncbi_100739862	53008944	53027307	+	UPSTREAM	147	HYLS1	HYLS1, centriolar and ciliogenesis associated, transcript variant X2	-	-	-	-	GO:0005634//nucleus;GO:0005737//cytoplasm;GO:0005813//centrosome;GO:0005814//centriole;GO:0005829//cytosol;GO:0005886//plasma membrane	-	GO:0060271//cilium morphogenesis
XR_002335721.1	NC_010451.4	52980044	53008839	-	ncbi_100739862	53008944	53027307	+	UPSTREAM	104	HYLS1	HYLS1, centriolar and ciliogenesis associated, transcript variant X2	-	-	-	-	GO:0005634//nucleus;GO:0005737//cytoplasm;GO:0005813//centrosome;GO:0005814//centriole;GO:0005829//cytosol;GO:0005886//plasma membrane	-	GO:0060271//cilium morphogenesis
MSTRG.14503.2	NC_010451.4	53495180	53501023	+	ncbi_396602	53442795	53491847	+	DOWNSTREAM	3332	ST3GAL4	ST3 beta-galactoside alpha-2,3-sialyltransferase 4	Metabolism;Metabolism	Global and overview maps;Glycan biosynthesis and metabolism	ko01100//Metabolic pathways;ko00601//Glycosphingolipid biosynthesis - lacto and neolacto series	K03494;K03494	GO:0005794//Golgi apparatus;GO:0016020//membrane;GO:0016021//integral component of membrane	GO:0003836//beta-galactoside (CMP) alpha-2,3-sialyltransferase activity;GO:0008373//sialyltransferase activity;GO:0016740//transferase activity;GO:0016757//transferase activity, transferring glycosyl groups;GO:0047288//monosialoganglioside sialyltransferase activity	GO:0006486//protein glycosylation;GO:0009101//glycoprotein biosynthetic process;GO:0009247//glycolipid biosynthetic process;GO:0009312//oligosaccharide biosynthetic process;GO:0030259//lipid glycosylation;GO:0050890//cognition;GO:0097503//sialylation;GO:1990743//protein sialylation
MSTRG.14503.3	NC_010451.4	53495199	53499623	+	ncbi_396602	53442795	53491847	+	DOWNSTREAM	3351	ST3GAL4	ST3 beta-galactoside alpha-2,3-sialyltransferase 4	Metabolism;Metabolism	Global and overview maps;Glycan biosynthesis and metabolism	ko01100//Metabolic pathways;ko00601//Glycosphingolipid biosynthesis - lacto and neolacto series	K03494;K03494	GO:0005794//Golgi apparatus;GO:0016020//membrane;GO:0016021//integral component of membrane	GO:0003836//beta-galactoside (CMP) alpha-2,3-sialyltransferase activity;GO:0008373//sialyltransferase activity;GO:0016740//transferase activity;GO:0016757//transferase activity, transferring glycosyl groups;GO:0047288//monosialoganglioside sialyltransferase activity	GO:0006486//protein glycosylation;GO:0009101//glycoprotein biosynthetic process;GO:0009247//glycolipid biosynthetic process;GO:0009312//oligosaccharide biosynthetic process;GO:0030259//lipid glycosylation;GO:0050890//cognition;GO:0097503//sialylation;GO:1990743//protein sialylation
XR_001298937.2	NC_010451.4	73792740	73954015	+	ncbi_100522390	73782157	73792653	-	UPSTREAM	86	BET1	Bet1 golgi vesicular membrane trafficking protein	Genetic Information Processing	Folding, sorting and degradation	ko04130//SNARE interactions in vesicular transport	K08504	GO:0000138//Golgi trans cisterna;GO:0016020//membrane;GO:0016021//integral component of membrane;GO:0030173//integral component of Golgi membrane;GO:0031201//SNARE complex	GO:0005484//SNAP receptor activity	GO:0006888//ER to Golgi vesicle-mediated transport;GO:0015031//protein transport;GO:0048280//vesicle fusion with Golgi apparatus
MSTRG.14739.1	NC_010451.4	85771616	85803102	-	ncbi_100628146	85811382	85844726	+	UPSTREAM	8279	LRRC72	leucine rich repeat containing 72	-	-	-	-	-	GO:0005515//protein binding	-
MSTRG.14739.3	NC_010451.4	85774172	85803046	-	ncbi_100628146	85811382	85844726	+	UPSTREAM	8335	LRRC72	leucine rich repeat containing 72	-	-	-	-	-	GO:0005515//protein binding	-
MSTRG.14882.1	NC_010451.4	109358539	109384867	-	ncbi_100625497	109384976	109450943	+	UPSTREAM	108	EZH2	enhancer of zeste 2 polycomb repressive complex 2 subunit	Human Diseases;Metabolism	Cancers;Amino acid metabolism	ko05206//MicroRNAs in cancer;ko00310//Lysine degradation	K11430;K11430	-	GO:0005515//protein binding;GO:0018024//histone-lysine N-methyltransferase activity	GO:0034968//histone lysine methylation
XR_002335927.1	NC_010451.4	116145161	116149133	-	ncbi_100624574	116109970	116140635	+	DOWNSTREAM	4525	DARS2	aspartyl-tRNA synthetase 2, mitochondrial	Genetic Information Processing	Translation	ko00970//Aminoacyl-tRNA biosynthesis	K01876	GO:0005654//nucleoplasm;GO:0005737//cytoplasm;GO:0005739//mitochondrion	GO:0000166//nucleotide binding;GO:0003676//nucleic acid binding;GO:0004812//aminoacyl-tRNA ligase activity;GO:0004815//aspartate-tRNA ligase activity;GO:0005524//ATP binding;GO:0016874//ligase activity;GO:0042803//protein homodimerization activity;GO:0050560//aspartate-tRNA(Asn) ligase activity	GO:0006418//tRNA aminoacylation for protein translation;GO:0043039//tRNA aminoacylation;GO:0070145//mitochondrial asparaginyl-tRNA aminoacylation
XR_002335932.1	NC_010451.4	117247208	117520751	+	ncbi_102163961	117174743	117244041	+	DOWNSTREAM	3166	TNN	tenascin N, transcript variant X1	Environmental Information Processing;Human Diseases;Cellular Processes;Human Diseases;Environmental Information Processing	Signal transduction;Infectious diseases;Cellular community - eukaryotes;Cancers;Signaling molecules and interaction	ko04151//PI3K-Akt signaling pathway;ko05165//Human papillomavirus infection;ko04510//Focal adhesion;ko05206//MicroRNAs in cancer;ko04512//ECM-receptor interaction	K06252;K06252;K06252;K06252;K06252	GO:0005615//extracellular space;GO:0009986//cell surface;GO:0031012//extracellular matrix;GO:0043005//neuron projection;GO:0043025//neuronal cell body;GO:0097442//CA3 pyramidal cell dendrite;GO:1990026//hippocampal mossy fiber expansion	GO:0005178//integrin binding;GO:0005515//protein binding;GO:0042802//identical protein binding	GO:0002076//osteoblast development;GO:0003429//growth plate cartilage chondrocyte morphogenesis;GO:0007160//cell-matrix adhesion;GO:0007409//axonogenesis;GO:0033689//negative regulation of osteoblast proliferation;GO:0045668//negative regulation of osteoblast differentiation
XR_002335943.1	NC_010451.4	120380806	120385788	+	ncbi_102166708	120351958	120377900	+	DOWNSTREAM	2905	TEX35	testis expressed 35, transcript variant X1	-	-	-	-	GO:0005634//nucleus;GO:0015630//microtubule cytoskeleton	-	-
XR_002335960.1	NC_010451.4	123879814	123914042	+	ncbi_100513105	123763417	123879100	+	DOWNSTREAM	713	RGSL1	regulator of G protein signaling like 1	-	-	-	-	GO:0016020//membrane;GO:0016021//integral component of membrane	-	-
MSTRG.15011.1	NC_010451.4	124221913	124265808	+	ncbi_100620210	124188457	124221850	-	UPSTREAM	62	SHCBP1L	SHC binding and spindle associated 1 like	-	-	-	-	GO:0072687//meiotic spindle	-	GO:0007112//male meiosis cytokinesis;GO:0007283//spermatogenesis;GO:2001252//positive regulation of chromosome organization
MSTRG.15011.2	NC_010451.4	124221913	124265808	+	ncbi_100620210	124188457	124221850	-	UPSTREAM	62	SHCBP1L	SHC binding and spindle associated 1 like	-	-	-	-	GO:0072687//meiotic spindle	-	GO:0007112//male meiosis cytokinesis;GO:0007283//spermatogenesis;GO:2001252//positive regulation of chromosome organization
MSTRG.15071.1	NC_010451.4	130756775	130758744	+	ncbi_100524701	130766150	130768044	-	DOWNSTREAM	7405	FAM71A	family with sequence similarity 71 member A	-	-	-	-	-	-	-
MSTRG.15087.2	NC_010451.4	131535866	131546909	-	ncbi_397258	131547044	131560527	+	UPSTREAM	134	NEK2	NIMA related kinase 2, transcript variant X1	-	-	-	-	GO:0005634//nucleus;GO:0005737//cytoplasm;GO:0005813//centrosome	GO:0004672//protein kinase activity;GO:0004674//protein serine/threonine kinase activity;GO:0005524//ATP binding	GO:0006468//protein phosphorylation;GO:0007059//chromosome segregation
XR_305732.3	NC_010451.4	131538595	131546909	-	ncbi_397258	131547044	131560527	+	UPSTREAM	134	NEK2	NIMA related kinase 2, transcript variant X1	-	-	-	-	GO:0005634//nucleus;GO:0005737//cytoplasm;GO:0005813//centrosome	GO:0004672//protein kinase activity;GO:0004674//protein serine/threonine kinase activity;GO:0005524//ATP binding	GO:0006468//protein phosphorylation;GO:0007059//chromosome segregation
XR_002336048.1	NC_010451.4	131738051	131768168	-	ncbi_396616	131772810	131822555	-	DOWNSTREAM	4641	TRAF5	TNF receptor associated factor 5, transcript variant X2	Human Diseases;Human Diseases;Human Diseases;Human Diseases;Human Diseases;Cellular Processes;Organismal Systems;Environmental Information Processing;Environmental Information Processing;Human Diseases;Organismal Systems	Cancers;Infectious diseases;Infectious diseases;Cancers;Infectious diseases;Cell growth and death;Immune system;Signal transduction;Signal transduction;Cancers;Immune system	ko05200//Pathways in cancer;ko05163//Human cytomegalovirus infection;ko05169//Epstein-Barr virus infection;ko05203//Viral carcinogenesis;ko05168//Herpes simplex infection;ko04217//Necroptosis;ko04621//NOD-like receptor signaling pathway;ko04668//TNF signaling pathway;ko04064//NF-kappa B signaling pathway;ko05222//Small cell lung cancer;ko04657//IL-17 signaling pathway	K09849;K09849;K09849;K09849;K09849;K09849;K09849;K09849;K09849;K09849;K09849	GO:0005737//cytoplasm;GO:0005813//centrosome;GO:0005829//cytosol;GO:0009898//cytoplasmic side of plasma membrane	GO:0004842//ubiquitin-protein transferase activity;GO:0005164//tumor necrosis factor receptor binding;GO:0005515//protein binding;GO:0008270//zinc ion binding;GO:0031625//ubiquitin protein ligase binding;GO:0031996//thioesterase binding;GO:0042802//identical protein binding;GO:0046872//metal ion binding	GO:0007165//signal transduction;GO:0033209//tumor necrosis factor-mediated signaling pathway;GO:0042981//regulation of apoptotic process;GO:0043122//regulation of I-kappaB kinase/NF-kappaB signaling;GO:0043123//positive regulation of I-kappaB kinase/NF-kappaB signaling;GO:0046330//positive regulation of JNK cascade;GO:0051091//positive regulation of sequence-specific DNA binding transcription fac…
MSTRG.15093.2	NC_010451.4	131738278	131769318	-	ncbi_396616	131772810	131822555	-	DOWNSTREAM	3491	TRAF5	TNF receptor associated factor 5, transcript variant X2	Human Diseases;Human Diseases;Human Diseases;Human Diseases;Human Diseases;Cellular Processes;Organismal Systems;Environmental Information Processing;Environmental Information Processing;Human Diseases;Organismal Systems	Cancers;Infectious diseases;Infectious diseases;Cancers;Infectious diseases;Cell growth and death;Immune system;Signal transduction;Signal transduction;Cancers;Immune system	ko05200//Pathways in cancer;ko05163//Human cytomegalovirus infection;ko05169//Epstein-Barr virus infection;ko05203//Viral carcinogenesis;ko05168//Herpes simplex infection;ko04217//Necroptosis;ko04621//NOD-like receptor signaling pathway;ko04668//TNF signaling pathway;ko04064//NF-kappa B signaling pathway;ko05222//Small cell lung cancer;ko04657//IL-17 signaling pathway	K09849;K09849;K09849;K09849;K09849;K09849;K09849;K09849;K09849;K09849;K09849	GO:0005737//cytoplasm;GO:0005813//centrosome;GO:0005829//cytosol;GO:0009898//cytoplasmic side of plasma membrane	GO:0004842//ubiquitin-protein transferase activity;GO:0005164//tumor necrosis factor receptor binding;GO:0005515//protein binding;GO:0008270//zinc ion binding;GO:0031625//ubiquitin protein ligase binding;GO:0031996//thioesterase binding;GO:0042802//identical protein binding;GO:0046872//metal ion binding	GO:0007165//signal transduction;GO:0033209//tumor necrosis factor-mediated signaling pathway;GO:0042981//regulation of apoptotic process;GO:0043122//regulation of I-kappaB kinase/NF-kappaB signaling;GO:0043123//positive regulation of I-kappaB kinase/NF-kappaB signaling;GO:0046330//positive regulation of JNK cascade;GO:0051091//positive regulation of sequence-specific DNA binding transcription fac…
XR_002336090.1	NC_010451.4	135078994	135086880	+	ncbi_396922	135025439	135078910	-	UPSTREAM	83	CD46	CD46 molecule, complement regulatory protein	Human Diseases;Organismal Systems	Infectious diseases;Immune system	ko05162//Measles;ko04610//Complement and coagulation cascades	K04007;K04007	GO:0002079//inner acrosomal membrane;GO:0009986//cell surface;GO:0016020//membrane;GO:0016021//integral component of membrane	-	GO:0007338//single fertilization
MSTRG.15129.1	NC_010451.4	135078994	135094535	+	ncbi_396922	135025439	135078910	-	UPSTREAM	83	CD46	CD46 molecule, complement regulatory protein	Human Diseases;Organismal Systems	Infectious diseases;Immune system	ko05162//Measles;ko04610//Complement and coagulation cascades	K04007;K04007	GO:0002079//inner acrosomal membrane;GO:0009986//cell surface;GO:0016020//membrane;GO:0016021//integral component of membrane	-	GO:0007338//single fertilization
MSTRG.15129.1	NC_010451.4	135078994	135094535	+	ncbi_100514786	135104047	135452477	+	UPSTREAM	9511	LOC100514786	ATP-binding cassette sub-family A member 13, transcript variant X1	Environmental Information Processing	Membrane transport	ko02010//ABC transporters	K05647	GO:0016020//membrane;GO:0016021//integral component of membrane	GO:0000166//nucleotide binding;GO:0005524//ATP binding;GO:0016887//ATPase activity;GO:0042626//ATPase activity, coupled to transmembrane movement of substances	GO:0055085//transmembrane transport
XR_002336088.1	NC_010451.4	135078994	135094535	+	ncbi_396922	135025439	135078910	-	UPSTREAM	83	CD46	CD46 molecule, complement regulatory protein	Human Diseases;Organismal Systems	Infectious diseases;Immune system	ko05162//Measles;ko04610//Complement and coagulation cascades	K04007;K04007	GO:0002079//inner acrosomal membrane;GO:0009986//cell surface;GO:0016020//membrane;GO:0016021//integral component of membrane	-	GO:0007338//single fertilization
XR_002336088.1	NC_010451.4	135078994	135094535	+	ncbi_100514786	135104047	135452477	+	UPSTREAM	9511	LOC100514786	ATP-binding cassette sub-family A member 13, transcript variant X1	Environmental Information Processing	Membrane transport	ko02010//ABC transporters	K05647	GO:0016020//membrane;GO:0016021//integral component of membrane	GO:0000166//nucleotide binding;GO:0005524//ATP binding;GO:0016887//ATPase activity;GO:0042626//ATPase activity, coupled to transmembrane movement of substances	GO:0055085//transmembrane transport
MSTRG.15129.2	NC_010451.4	135078994	135095036	+	ncbi_396922	135025439	135078910	-	UPSTREAM	83	CD46	CD46 molecule, complement regulatory protein	Human Diseases;Organismal Systems	Infectious diseases;Immune system	ko05162//Measles;ko04610//Complement and coagulation cascades	K04007;K04007	GO:0002079//inner acrosomal membrane;GO:0009986//cell surface;GO:0016020//membrane;GO:0016021//integral component of membrane	-	GO:0007338//single fertilization
MSTRG.15129.2	NC_010451.4	135078994	135095036	+	ncbi_100514786	135104047	135452477	+	UPSTREAM	9010	LOC100514786	ATP-binding cassette sub-family A member 13, transcript variant X1	Environmental Information Processing	Membrane transport	ko02010//ABC transporters	K05647	GO:0016020//membrane;GO:0016021//integral component of membrane	GO:0000166//nucleotide binding;GO:0005524//ATP binding;GO:0016887//ATPase activity;GO:0042626//ATPase activity, coupled to transmembrane movement of substances	GO:0055085//transmembrane transport
XR_002336097.1	NC_010451.4	138414552	138419754	+	MSTRG.15153	138387192	138408821	-	UPSTREAM	5730	Pol	LORF2 protein, partial [Crocuta crocuta]	-	-	-	-	GO:0005622//intracellular;GO:0031090//organelle membrane	GO:0015179//L-amino acid transmembrane transporter activity;GO:0015666//restriction endodeoxyribonuclease activity;GO:0034061//DNA polymerase activity	GO:0001171//reverse transcription;GO:0006308//DNA catabolic process;GO:0006575//cellular modified amino acid metabolic process;GO:0006643//membrane lipid metabolic process;GO:0015807//L-amino acid transport;GO:0032196//transposition;GO:0043085//positive regulation of catalytic activity
XR_002336117.1	NC_010452.4	1172233	1553357	+	ncbi_102158399	1553365	1664629	+	UPSTREAM	7	LOC102158399	translation initiation factor IF-2-like	-	-	-	-	-	-	-
MSTRG.15210.1	NC_010452.4	9846418	9848575	-	MSTRG.15209	9829275	9845969	-	UPSTREAM	448	--	-	-	-	-	-	-	-	-
XR_002336193.1	NC_010452.4	10156732	10188420	+	ncbi_100516871	10190759	10264467	+	UPSTREAM	2338	MARC1	mitochondrial amidoxime reducing component 1, transcript variant X1	-	-	-	-	GO:0005739//mitochondrion;GO:0016020//membrane;GO:0016021//integral component of membrane	GO:0003824//catalytic activity;GO:0030151//molybdenum ion binding;GO:0030170//pyridoxal phosphate binding	-
XR_002336194.1	NC_010452.4	10156732	10188420	+	ncbi_100516871	10190759	10264467	+	UPSTREAM	2338	MARC1	mitochondrial amidoxime reducing component 1, transcript variant X1	-	-	-	-	GO:0005739//mitochondrion;GO:0016020//membrane;GO:0016021//integral component of membrane	GO:0003824//catalytic activity;GO:0030151//molybdenum ion binding;GO:0030170//pyridoxal phosphate binding	-
XR_002336207.1	NC_010452.4	12431952	12433669	+	ncbi_100627128	12404143	12431843	-	UPSTREAM	108	FH	fumarate hydratase	Metabolism;Human Diseases;Human Diseases;Metabolism;Human Diseases;Metabolism;Metabolism	Global and overview maps;Cancers;Endocrine and metabolic diseases;Global and overview maps;Cancers;Carbohydrate metabolism;Carbohydrate metabolism	ko01100//Metabolic pathways;ko05200//Pathways in cancer;ko04934//Cushing syndrome;ko01200//Carbon metabolism;ko05211//Renal cell carcinoma;ko00620//Pyruvate metabolism;ko00020//Citrate cycle (TCA cycle)	K01679;K01679;K01679;K01679;K01679;K01679;K01679	GO:0005739//mitochondrion;GO:0045239//tricarboxylic acid cycle enzyme complex	GO:0003824//catalytic activity;GO:0004333//fumarate hydratase activity;GO:0016829//lyase activity	GO:0006099//tricarboxylic acid cycle;GO:0006106//fumarate metabolic process;GO:0006108//malate metabolic process;GO:0048873//homeostasis of number of cells within a tissue
XR_002336207.1	NC_010452.4	12431952	12433669	+	ncbi_397148	12442877	12489417	+	UPSTREAM	9207	KMO	kynurenine 3-monooxygenase	Metabolism;Metabolism	Global and overview maps;Amino acid metabolism	ko01100//Metabolic pathways;ko00380//Tryptophan metabolism	K00486;K00486	GO:0005739//mitochondrion;GO:0005741//mitochondrial outer membrane;GO:0016020//membrane;GO:0016021//integral component of membrane;GO:0031966//mitochondrial membrane	GO:0004497//monooxygenase activity;GO:0004502//kynurenine 3-monooxygenase activity;GO:0016174//NAD(P)H oxidase activity;GO:0016491//oxidoreductase activity;GO:0050660//flavin adenine dinucleotide binding;GO:0071949//FAD binding	GO:0006569//tryptophan catabolic process;GO:0009435//NAD biosynthetic process;GO:0019363//pyridine nucleotide biosynthetic process;GO:0019674//NAD metabolic process;GO:0019805//quinolinate biosynthetic process;GO:0034354//'de novo' NAD biosynthetic process from tryptophan;GO:0043420//anthranilate metabolic process;GO:0055114//oxidation-reduction process;GO:0070189//kynurenine metabolic process
MSTRG.15279.1	NC_010452.4	14099649	14102497	-	ncbi_100738197	14109768	14184027	-	DOWNSTREAM	7270	LIN9	lin-9 DREAM MuvB core complex component	Cellular Processes	Cell growth and death	ko04218//Cellular senescence	K21773	GO:0005654//nucleoplasm;GO:0017053//transcriptional repressor complex	GO:0003677//DNA binding	GO:0000003//reproduction;GO:0006351//transcription, DNA-templated;GO:0006357//regulation of transcription from RNA polymerase II promoter;GO:0051726//regulation of cell cycle
XR_002336233.1	NC_010452.4	17257642	17261512	+	ncbi_100514914	17268401	17355145	+	UPSTREAM	6888	CATSPERE	catsper channel auxiliary subunit epsilon	-	-	-	-	GO:0016020//membrane;GO:0016021//integral component of membrane;GO:0036128//CatSper complex;GO:0097228//sperm principal piece	-	-
XR_002336240.1	NC_010452.4	19285006	19293740	+	ncbi_102160416	19266043	19281094	+	DOWNSTREAM	3911	LOC102160416	uncharacterized LOC102160416	-	-	-	-	-	-	-
XR_002336307.1	NC_010452.4	31115794	31140539	-	ncbi_100622488	31141799	31230967	+	UPSTREAM	1259	GKAP1	G kinase anchoring protein 1, transcript variant X2	-	-	-	-	GO:0005794//Golgi apparatus	GO:0016301//kinase activity	GO:0007165//signal transduction;GO:0016310//phosphorylation
MSTRG.15559.1	NC_010452.4	39886971	39889882	-	ncbi_102161970	39877198	39880388	+	DOWNSTREAM	6582	LOC102161970	uncharacterized LOC102161970	-	-	-	-	-	-	-
MSTRG.15559.1	NC_010452.4	39886971	39889882	-	MSTRG.15560	39892573	39916832	-	DOWNSTREAM	2690	Pol	LORF2 protein, partial [Crocuta crocuta]	-	-	-	-	-	GO:0015666//restriction endodeoxyribonuclease activity;GO:0034061//DNA polymerase activity;GO:0043169//cation binding	GO:0001171//reverse transcription;GO:0006308//DNA catabolic process;GO:0032196//transposition
MSTRG.15562.2	NC_010452.4	39920398	39932875	-	MSTRG.15560	39892573	39916832	-	UPSTREAM	3565	Pol	LORF2 protein, partial [Crocuta crocuta]	-	-	-	-	-	GO:0015666//restriction endodeoxyribonuclease activity;GO:0034061//DNA polymerase activity;GO:0043169//cation binding	GO:0001171//reverse transcription;GO:0006308//DNA catabolic process;GO:0032196//transposition
XR_002336360.1	NC_010452.4	50361604	50365372	-	ncbi_100518211	50365654	50458487	+	UPSTREAM	281	PRTFDC1	phosphoribosyl transferase domain containing 1, transcript variant X1	-	-	-	-	-	GO:0004422//hypoxanthine phosphoribosyltransferase activity;GO:0042803//protein homodimerization activity	GO:0006166//purine ribonucleoside salvage;GO:0009116//nucleoside metabolic process
XR_002336360.1	NC_010452.4	50361604	50365372	-	ncbi_100738267	50310497	50352632	+	DOWNSTREAM	8971	ENKUR	enkurin, TRPC channel interacting protein, transcript variant X1	-	-	-	-	GO:0001669//acrosomal vesicle;GO:0097228//sperm principal piece	GO:0005516//calmodulin binding	-
XR_002336378.1	NC_010452.4	51647169	51677190	-	ncbi_100623946	51683170	51808454	+	UPSTREAM	5979	C10H10orf67	chromosome 10 C10orf67 homolog, transcript variant X2	-	-	-	-	-	-	-
MSTRG.15677.2	NC_010452.4	51858607	51884872	+	ncbi_100624041	51888828	51910725	-	DOWNSTREAM	3955	MSRB2	methionine sulfoxide reductase B2, transcript variant X1	-	-	-	-	GO:0005737//cytoplasm;GO:0005739//mitochondrion	GO:0003779//actin binding;GO:0008270//zinc ion binding;GO:0016491//oxidoreductase activity;GO:0016671//oxidoreductase activity, acting on a sulfur group of donors, disulfide as acceptor;GO:0033743//peptide-methionine (R)-S-oxide reductase activity;GO:0046872//metal ion binding	GO:0006979//response to oxidative stress;GO:0030041//actin filament polymerization;GO:0030091//protein repair;GO:0055114//oxidation-reduction process
XR_002336404.1	NC_010452.4	56262075	56276671	+	ncbi_100286859	56280673	56430832	-	DOWNSTREAM	4001	NRP1	neuropilin 1, transcript variant X4	Human Diseases;Organismal Systems	Infectious diseases;Development	ko05166//HTLV-I infection;ko04360//Axon guidance	K06724;K06724	GO:0016020//membrane;GO:0016021//integral component of membrane	GO:0005021//vascular endothelial growth factor-activated receptor activity;GO:0017154//semaphorin receptor activity;GO:0019838//growth factor binding;GO:0046872//metal ion binding	GO:0001525//angiogenesis;GO:0007275//multicellular organism development;GO:0007399//nervous system development;GO:0007411//axon guidance;GO:0009887//organ morphogenesis;GO:0030154//cell differentiation;GO:0035767//endothelial cell chemotaxis;GO:0038084//vascular endothelial growth factor signaling pathway;GO:0048010//vascular endothelial growth factor receptor signaling pathway;GO:0071526//semaph…
XR_001304304.2	NC_010452.4	57600854	57613414	+	ncbi_100512009	56968100	57600515	-	UPSTREAM	338	PARD3	par-3 family cell polarity regulator	Human Diseases;Environmental Information Processing;Cellular Processes;Environmental Information Processing;Organismal Systems;Organismal Systems;Cellular Processes;Environmental Information Processing;Cellular Processes	Infectious diseases;Signaling molecules and interaction;Transport and catabolism;Signal transduction;Development;Immune system;Cellular community - eukaryotes;Signal transduction;Cellular community - eukaryotes	ko05165//Human papillomavirus infection;ko04080//Neuroactive ligand-receptor interaction;ko04144//Endocytosis;ko04015//Rap1 signaling pathway;ko04360//Axon guidance;ko04062//Chemokine signaling pathway;ko04530//Tight junction;ko04390//Hippo signaling pathway;ko04520//Adherens junction	K04237;K04237;K04237;K04237;K04237;K04237;K04237;K04237;K04237	GO:0005623//cell;GO:0005737//cytoplasm;GO:0005912//adherens junction;GO:0005938//cell cortex;GO:0016324//apical plasma membrane;GO:0043296//apical junction complex	GO:0005515//protein binding;GO:0035091//phosphatidylinositol binding	GO:0000226//microtubule cytoskeleton organization;GO:0007155//cell adhesion;GO:0008104//protein localization;GO:0030010//establishment of cell polarity;GO:0045197//establishment or maintenance of epithelial cell apical/basal polarity;GO:0051660//establishment of centrosome localization
MSTRG.15791.1	NC_010452.4	65548456	65550524	+	ncbi_654406	65559508	65572892	+	UPSTREAM	8983	AKR1CL1	aldo-keto reductase family 1, member C-like 1	-	-	-	-	-	-	-
XR_002336446.1	NC_010452.4	66945472	66977029	+	MSTRG.15821	66942258	66945375	-	UPSTREAM	96	--	cullin-7 isoform X1 [Sus scrofa]	-	-	-	-	-	-	-
XR_306051.3	NC_010452.4	69304657	69319921	+	ncbi_100523014	69159456	69295640	-	UPSTREAM	9016	ZMYND11	zinc finger MYND-type containing 11, transcript variant X8	-	-	-	-	GO:0005634//nucleus;GO:0005654//nucleoplasm	GO:0003690//double-stranded DNA binding;GO:0005515//protein binding;GO:0008270//zinc ion binding;GO:0035064//methylated histone binding;GO:0046872//metal ion binding	GO:0043124//negative regulation of I-kappaB kinase/NF-kappaB signaling;GO:0046329//negative regulation of JNK cascade;GO:0051607//defense response to virus;GO:2001237//negative regulation of extrinsic apoptotic signaling pathway
XR_002336586.1	NC_010453.5	432714	443781	+	ncbi_100738726	359503	432224	+	DOWNSTREAM	489	PARP4	poly(ADP-ribose) polymerase family member 4	Cellular Processes;Cellular Processes;Genetic Information Processing	Cell growth and death;Cell growth and death;Replication and repair	ko04217//Necroptosis;ko04210//Apoptosis;ko03410//Base excision repair	K10798;K10798;K10798	GO:0005737//cytoplasm;GO:0005829//cytosol;GO:0005876//spindle microtubule	GO:0003950//NAD+ ADP-ribosyltransferase activity;GO:0016740//transferase activity;GO:0016757//transferase activity, transferring glycosyl groups;GO:0019899//enzyme binding;GO:1990404//protein ADP-ribosylase activity	GO:0006464//cellular protein modification process;GO:0006471//protein ADP-ribosylation;GO:0006954//inflammatory response;GO:0008219//cell death;GO:0051972//regulation of telomerase activity
XR_299793.2	NC_010453.5	1626075	1627631	-	MSTRG.15881	1627768	1732118	+	UPSTREAM	136	--	-	-	-	-	-	-	-	-
XR_299180.3	NC_010453.5	4694543	4731671	-	ncbi_100511469	4612274	4689791	-	UPSTREAM	4751	USP12	ubiquitin specific peptidase 12	-	-	-	-	-	GO:0004197//cysteine-type endopeptidase activity;GO:0004843//thiol-dependent ubiquitin-specific protease activity;GO:0036459//thiol-dependent ubiquitinyl hydrolase activity;GO:0101005//ubiquitinyl hydrolase activity	GO:0006511//ubiquitin-dependent protein catabolic process;GO:0016579//protein deubiquitination
XR_002336483.1	NC_010453.5	6772062	6780536	-	ncbi_102165571	6763144	6766736	+	DOWNSTREAM	5325	LOC102165571	formin-like protein 3	-	-	-	-	-	-	-
XR_002336644.1	NC_010453.5	7158285	7168410	-	MSTRG.15963	7175174	7176998	+	UPSTREAM	6763	--	-	-	-	-	-	-	-	-
XR_002336660.1	NC_010453.5	15556048	15562600	+	ncbi_100511895	15494176	15551172	+	DOWNSTREAM	4875	SLC25A15	solute carrier family 25 member 15	-	-	-	-	GO:0016020//membrane;GO:0016021//integral component of membrane	GO:0000064//L-ornithine transmembrane transporter activity	GO:1990575//mitochondrial L-ornithine transmembrane transport
XR_306167.3	NC_010453.5	15953097	15971119	+	ncbi_100514363	15976814	15978050	-	DOWNSTREAM	5694	CCDC70	coiled-coil domain containing 70	-	-	-	-	GO:0005886//plasma membrane	-	-
XR_002336540.1	NC_010453.5	16518544	16572168	+	ncbi_100152644	16572298	16658094	-	DOWNSTREAM	129	FAM124A	family with sequence similarity 124 member A	-	-	-	-	-	-	-
XR_002336661.1	NC_010453.5	16744167	16768469	+	ncbi_100625149	16772313	16811787	+	UPSTREAM	3843	LOC100625149	guanylate cyclase soluble subunit beta-2	Metabolism;Environmental Information Processing;Organismal Systems;Organismal Systems;Organismal Systems;Organismal Systems;Cellular Processes;Organismal Systems;Organismal Systems;Organismal Systems	Nucleotide metabolism;Signal transduction;Endocrine system;Immune system;Circulatory system;Environmental adaptation;Cellular community - eukaryotes;Digestive system;Endocrine system;Nervous system	ko00230//Purine metabolism;ko04022//cGMP - PKG signaling pathway;ko04921//Oxytocin signaling pathway;ko04611//Platelet activation;ko04270//Vascular smooth muscle contraction;ko04713//Circadian entrainment;ko04540//Gap junction;ko04970//Salivary secretion;ko04924//Renin secretion;ko04730//Long-term depression	K12319;K12319;K12319;K12319;K12319;K12319;K12319;K12319;K12319;K12319	-	GO:0000166//nucleotide binding;GO:0004383//guanylate cyclase activity;GO:0016829//lyase activity;GO:0016849//phosphorus-oxygen lyase activity;GO:0020037//heme binding	GO:0006182//cGMP biosynthetic process;GO:0009190//cyclic nucleotide biosynthetic process;GO:0019934//cGMP-mediated signaling;GO:0035556//intracellular signal transduction
XR_002336666.1	NC_010453.5	16998997	17376478	-	ncbi_102165865	16970802	16990609	+	DOWNSTREAM	8387	DLEU7	deleted in lymphocytic leukemia, 7	-	-	-	-	-	-	-
XR_002336665.1	NC_010453.5	17568037	17653511	-	MSTRG.16073	17400750	17558260	-	UPSTREAM	9776	--	uncharacterized protein LOC114487206 isoform X2 [Physeter catodon]	-	-	-	-	-	-	-
MSTRG.16078.1	NC_010453.5	17731531	17789816	+	ncbi_106505285	17795363	17808111	-	DOWNSTREAM	5546	TRIM13	tripartite motif containing 13, transcript variant X1	-	-	-	-	GO:0005737//cytoplasm;GO:0005789//endoplasmic reticulum membrane;GO:0097038//perinuclear endoplasmic reticulum	GO:0004842//ubiquitin-protein transferase activity;GO:0008270//zinc ion binding;GO:0016874//ligase activity;GO:0046872//metal ion binding	GO:0010332//response to gamma radiation;GO:0010942//positive regulation of cell death;GO:0016239//positive regulation of macroautophagy;GO:0030433//ER-associated ubiquitin-dependent protein catabolic process;GO:0032897//negative regulation of viral transcription;GO:0043123//positive regulation of I-kappaB kinase/NF-kappaB signaling;GO:0043161//proteasome-mediated ubiquitin-dependent protein catab…
XR_297055.3	NC_010453.5	19384252	19406639	+	ncbi_595120	19349088	19377931	-	UPSTREAM	6320	ITM2B	integral membrane protein 2B	-	-	-	-	GO:0005615//extracellular space;GO:0005794//Golgi apparatus;GO:0005886//plasma membrane;GO:0016020//membrane;GO:0016021//integral component of membrane;GO:0030660//Golgi-associated vesicle membrane;GO:0031301//integral component of organelle membrane;GO:0043231//intracellular membrane-bounded organelle	GO:0001540//beta-amyloid binding;GO:0005524//ATP binding	GO:0042985//negative regulation of amyloid precursor protein biosynthetic process
MSTRG.16105.1	NC_010453.5	19384252	19543005	+	ncbi_595120	19349088	19377931	-	UPSTREAM	6320	ITM2B	integral membrane protein 2B	-	-	-	-	GO:0005615//extracellular space;GO:0005794//Golgi apparatus;GO:0005886//plasma membrane;GO:0016020//membrane;GO:0016021//integral component of membrane;GO:0030660//Golgi-associated vesicle membrane;GO:0031301//integral component of organelle membrane;GO:0043231//intracellular membrane-bounded organelle	GO:0001540//beta-amyloid binding;GO:0005524//ATP binding	GO:0042985//negative regulation of amyloid precursor protein biosynthetic process
XR_002336560.1	NC_010453.5	44187886	44219087	+	ncbi_100156238	43765386	44187766	-	UPSTREAM	119	DACH1	dachshund family transcription factor 1	-	-	-	-	GO:0005634//nucleus;GO:0005667//transcription factor complex	-	GO:0006355//regulation of transcription, DNA-templated
MSTRG.16340.1	NC_010453.5	74049109	74050217	+	MSTRG.16339	74043723	74047854	-	UPSTREAM	1254	--	-	-	-	-	-	-	-	-
MSTRG.16358.2	NC_010453.5	76275829	76284189	-	ncbi_102161679	75739783	76271958	+	DOWNSTREAM	3870	MYO16	myosin XVI	-	-	-	-	GO:0005623//cell;GO:0005737//cytoplasm;GO:0015629//actin cytoskeleton;GO:0016459//myosin complex;GO:0031982//vesicle	GO:0000146//microfilament motor activity;GO:0000166//nucleotide binding;GO:0003774//motor activity;GO:0003779//actin binding;GO:0005515//protein binding;GO:0005524//ATP binding;GO:0030898//actin-dependent ATPase activity;GO:0051015//actin filament binding	GO:0007015//actin filament organization;GO:0030050//vesicle transport along actin filament
XR_001299694.2	NC_010453.5	76720395	76732402	-	MSTRG.16366	76710911	76713851	+	DOWNSTREAM	6543	--	-	-	-	-	-	-	-	-
XR_002336774.1	NC_010453.5	77356598	77362018	-	ncbi_110255865	77367299	77378342	-	DOWNSTREAM	5280	SPACA7	sperm acrosome associated 7	-	-	-	-	GO:0001669//acrosomal vesicle	-	-
MSTRG.16588.1	NC_010454.4	4953573	4960538	-	ncbi_100516929	4966627	4976694	-	DOWNSTREAM	6088	PRCD	photoreceptor disc component, transcript variant X1	-	-	-	-	GO:0001750//photoreceptor outer segment;GO:0005576//extracellular region;GO:0005737//cytoplasm;GO:0005783//endoplasmic reticulum;GO:0005794//Golgi apparatus;GO:0042622//photoreceptor outer segment membrane	GO:0002046//opsin binding	-
XR_299228.3	NC_010454.4	4953573	4960538	-	ncbi_100516929	4966627	4976694	-	DOWNSTREAM	6088	PRCD	photoreceptor disc component, transcript variant X1	-	-	-	-	GO:0001750//photoreceptor outer segment;GO:0005576//extracellular region;GO:0005737//cytoplasm;GO:0005783//endoplasmic reticulum;GO:0005794//Golgi apparatus;GO:0042622//photoreceptor outer segment membrane	GO:0002046//opsin binding	-
MSTRG.16726.3	NC_010454.4	13478025	13481622	+	ncbi_100524104	13488551	13654979	-	DOWNSTREAM	6928	HELZ	helicase with zinc finger, transcript variant X1	-	-	-	-	-	GO:0004386//helicase activity;GO:0005515//protein binding;GO:0046872//metal ion binding	-
MSTRG.16726.4	NC_010454.4	13478026	13481624	+	ncbi_100524104	13488551	13654979	-	DOWNSTREAM	6926	HELZ	helicase with zinc finger, transcript variant X1	-	-	-	-	-	GO:0004386//helicase activity;GO:0005515//protein binding;GO:0046872//metal ion binding	-
MSTRG.16770.1	NC_010454.4	15985543	16051775	-	ncbi_100516106	16059759	16119571	-	DOWNSTREAM	7983	MRC2	mannose receptor C type 2	Human Diseases;Cellular Processes	Infectious diseases;Transport and catabolism	ko05152//Tuberculosis;ko04145//Phagosome	K06560;K06560	-	GO:0005518//collagen binding	GO:0030574//collagen catabolic process
XR_002337435.1	NC_010454.4	15986601	16052300	-	ncbi_100516106	16059759	16119571	-	DOWNSTREAM	7458	MRC2	mannose receptor C type 2	Human Diseases;Cellular Processes	Infectious diseases;Transport and catabolism	ko05152//Tuberculosis;ko04145//Phagosome	K06560;K06560	-	GO:0005518//collagen binding	GO:0030574//collagen catabolic process
XR_002337436.1	NC_010454.4	15986601	16052309	-	ncbi_100516106	16059759	16119571	-	DOWNSTREAM	7449	MRC2	mannose receptor C type 2	Human Diseases;Cellular Processes	Infectious diseases;Transport and catabolism	ko05152//Tuberculosis;ko04145//Phagosome	K06560;K06560	-	GO:0005518//collagen binding	GO:0030574//collagen catabolic process
MSTRG.17058.1	NC_010454.4	26365148	26376275	-	ncbi_100738123	26379087	26397180	-	DOWNSTREAM	2811	COL1A1	collagen type I alpha 1 chain, transcript variant X1	Environmental Information Processing;Human Diseases;Cellular Processes;Organismal Systems;Organismal Systems;Human Diseases;Human Diseases;Organismal Systems;Environmental Information Processing	Signal transduction;Infectious diseases;Cellular community - eukaryotes;Endocrine system;Immune system;Endocrine and metabolic diseases;Infectious diseases;Digestive system;Signaling molecules and interaction	ko04151//PI3K-Akt signaling pathway;ko05165//Human papillomavirus infection;ko04510//Focal adhesion;ko04926//Relaxin signaling pathway;ko04611//Platelet activation;ko04933//AGE-RAGE signaling pathway in diabetic complications;ko05146//Amoebiasis;ko04974//Protein digestion and absorption;ko04512//ECM-receptor interaction	K06236;K06236;K06236;K06236;K06236;K06236;K06236;K06236;K06236	-	-	-
XR_002337191.1	NC_010454.4	33212493	33214735	+	ncbi_100622285	33184039	33212440	-	UPSTREAM	52	TRIM25	tripartite motif containing 25	Human Diseases;Environmental Information Processing;Organismal Systems	Infectious diseases;Signal transduction;Immune system	ko05164//Influenza A;ko04064//NF-kappa B signaling pathway;ko04622//RIG-I-like receptor signaling pathway	K10652;K10652;K10652	-	GO:0005515//protein binding;GO:0008270//zinc ion binding;GO:0046872//metal ion binding	-
MSTRG.17119.1	NC_010454.4	33384534	33388456	-	ncbi_100533549	33396473	33410395	+	UPSTREAM	8016	AKAP1	A-kinase anchoring protein 1	-	-	-	-	GO:0005739//mitochondrion;GO:0016020//membrane;GO:0016021//integral component of membrane	GO:0003676//nucleic acid binding;GO:0003723//RNA binding;GO:0034237//protein kinase A regulatory subunit binding	GO:0010738//regulation of protein kinase A signaling
MSTRG.17129.1	NC_010454.4	34032903	34035747	+	ncbi_102167558	34032263	34032793	-	UPSTREAM	109	CCDC182	coiled-coil domain containing 182	-	-	-	-	-	-	-
MSTRG.17205.1	NC_010454.4	38824988	38832906	+	ncbi_100623319	38840980	38860454	+	UPSTREAM	8073	C12H17orf78	chromosome 12 C17orf78 homolog, transcript variant X3	-	-	-	-	GO:0016020//membrane;GO:0016021//integral component of membrane	-	-
XR_001304407.2	NC_010454.4	42676715	42682280	+	ncbi_100522032	42623648	42676312	-	UPSTREAM	402	RHBDL3	rhomboid like 3, transcript variant X1	-	-	-	-	GO:0016020//membrane;GO:0016021//integral component of membrane	GO:0004252//serine-type endopeptidase activity;GO:0005509//calcium ion binding	GO:0006508//proteolysis
MSTRG.17394.6	NC_010454.4	47910053	47917554	-	ncbi_100524762	47921818	47933782	+	UPSTREAM	4263	WDR81	WD repeat domain 81, transcript variant X1	-	-	-	-	GO:0000421//autophagosome membrane;GO:0005739//mitochondrion;GO:0005765//lysosomal membrane;GO:0005829//cytosol;GO:0031313//extrinsic component of endosome membrane;GO:0031901//early endosome membrane;GO:0031902//late endosome membrane	GO:0005515//protein binding;GO:0035014//phosphatidylinositol 3-kinase regulator activity;GO:0070530//K63-linked polyubiquitin binding	GO:0006511//ubiquitin-dependent protein catabolic process;GO:0007005//mitochondrion organization;GO:0010923//negative regulation of phosphatase activity;GO:0035973//aggrephagy;GO:0043551//regulation of phosphatidylinositol 3-kinase activity;GO:0045022//early endosome to late endosome transport;GO:0050821//protein stabilization
MSTRG.17394.7	NC_010454.4	47910648	47918257	-	ncbi_100524762	47921818	47933782	+	UPSTREAM	3560	WDR81	WD repeat domain 81, transcript variant X1	-	-	-	-	GO:0000421//autophagosome membrane;GO:0005739//mitochondrion;GO:0005765//lysosomal membrane;GO:0005829//cytosol;GO:0031313//extrinsic component of endosome membrane;GO:0031901//early endosome membrane;GO:0031902//late endosome membrane	GO:0005515//protein binding;GO:0035014//phosphatidylinositol 3-kinase regulator activity;GO:0070530//K63-linked polyubiquitin binding	GO:0006511//ubiquitin-dependent protein catabolic process;GO:0007005//mitochondrion organization;GO:0010923//negative regulation of phosphatase activity;GO:0035973//aggrephagy;GO:0043551//regulation of phosphatidylinositol 3-kinase activity;GO:0045022//early endosome to late endosome transport;GO:0050821//protein stabilization
MSTRG.17410.4	NC_010454.4	48494604	48502870	-	ncbi_100512629	48469230	48486737	-	UPSTREAM	7866	MNT	MAX network transcriptional repressor	-	-	-	-	GO:0005654//nucleoplasm	GO:0000977//RNA polymerase II regulatory region sequence-specific DNA binding;GO:0001227//transcriptional repressor activity, RNA polymerase II transcription regulatory region sequence-specific binding;GO:0003677//DNA binding;GO:0003682//chromatin binding;GO:0003700//transcription factor activity, sequence-specific DNA binding;GO:0046983//protein dimerization activity	GO:0000122//negative regulation of transcription from RNA polymerase II promoter;GO:0006355//regulation of transcription, DNA-templated;GO:0007569//cell aging;GO:0051726//regulation of cell cycle;GO:2001234//negative regulation of apoptotic signaling pathway
XR_002337348.1	NC_010454.4	51985557	51996435	+	ncbi_100515052	51975810	51979428	-	UPSTREAM	6128	GP1BA	glycoprotein Ib platelet alpha subunit	Organismal Systems;Organismal Systems;Environmental Information Processing	Immune system;Immune system;Signaling molecules and interaction	ko04611//Platelet activation;ko04640//Hematopoietic cell lineage;ko04512//ECM-receptor interaction	K06261;K06261;K06261	GO:0005615//extracellular space;GO:0005886//plasma membrane;GO:0016020//membrane;GO:0016021//integral component of membrane;GO:0031012//extracellular matrix;GO:0031362//anchored component of external side of plasma membrane	GO:0005515//protein binding	GO:0007155//cell adhesion;GO:0007596//blood coagulation;GO:0042730//fibrinolysis;GO:0070527//platelet aggregation
XR_002337342.1	NC_010454.4	51986384	51996452	+	ncbi_100515052	51975810	51979428	-	UPSTREAM	6955	GP1BA	glycoprotein Ib platelet alpha subunit	Organismal Systems;Organismal Systems;Environmental Information Processing	Immune system;Immune system;Signaling molecules and interaction	ko04611//Platelet activation;ko04640//Hematopoietic cell lineage;ko04512//ECM-receptor interaction	K06261;K06261;K06261	GO:0005615//extracellular space;GO:0005886//plasma membrane;GO:0016020//membrane;GO:0016021//integral component of membrane;GO:0031012//extracellular matrix;GO:0031362//anchored component of external side of plasma membrane	GO:0005515//protein binding	GO:0007155//cell adhesion;GO:0007596//blood coagulation;GO:0042730//fibrinolysis;GO:0070527//platelet aggregation
XR_002337346.1	NC_010454.4	51986392	51996435	+	ncbi_100515052	51975810	51979428	-	UPSTREAM	6963	GP1BA	glycoprotein Ib platelet alpha subunit	Organismal Systems;Organismal Systems;Environmental Information Processing	Immune system;Immune system;Signaling molecules and interaction	ko04611//Platelet activation;ko04640//Hematopoietic cell lineage;ko04512//ECM-receptor interaction	K06261;K06261;K06261	GO:0005615//extracellular space;GO:0005886//plasma membrane;GO:0016020//membrane;GO:0016021//integral component of membrane;GO:0031012//extracellular matrix;GO:0031362//anchored component of external side of plasma membrane	GO:0005515//protein binding	GO:0007155//cell adhesion;GO:0007596//blood coagulation;GO:0042730//fibrinolysis;GO:0070527//platelet aggregation
XR_001304435.2	NC_010454.4	53541661	53546654	-	ncbi_100627662	53548313	53553453	-	DOWNSTREAM	1658	RPL26	ribosomal protein L26	Genetic Information Processing	Translation	ko03010//Ribosome	K02898	GO:0005840//ribosome;GO:0015934//large ribosomal subunit;GO:0022625//cytosolic large ribosomal subunit	GO:0003723//RNA binding;GO:0003735//structural constituent of ribosome	GO:0002181//cytoplasmic translation;GO:0006412//translation;GO:0042273//ribosomal large subunit biogenesis
XR_001304436.2	NC_010454.4	53541661	53547921	-	ncbi_100627662	53548313	53553453	-	DOWNSTREAM	391	RPL26	ribosomal protein L26	Genetic Information Processing	Translation	ko03010//Ribosome	K02898	GO:0005840//ribosome;GO:0015934//large ribosomal subunit;GO:0022625//cytosolic large ribosomal subunit	GO:0003723//RNA binding;GO:0003735//structural constituent of ribosome	GO:0002181//cytoplasmic translation;GO:0006412//translation;GO:0042273//ribosomal large subunit biogenesis
XR_002336840.1	NC_010454.4	54461733	54544619	-	ncbi_100516337	54544699	54581778	+	UPSTREAM	79	CFAP52	cilia and flagella associated protein 52, transcript variant X1	-	-	-	-	GO:0031514//motile cilium	GO:0005515//protein binding	-
MSTRG.17673.1	NC_010454.4	58773511	58777992	+	ncbi_100522896	58734289	58773400	-	UPSTREAM	110	TEKT3	tektin 3	-	-	-	-	GO:0005737//cytoplasm;GO:0015630//microtubule cytoskeleton;GO:0036126//sperm flagellum	-	GO:0030317//sperm motility;GO:0060271//cilium morphogenesis;GO:0060294//cilium movement involved in cell motility;GO:0060378//regulation of brood size
MSTRG.17673.3	NC_010454.4	58773589	58783904	+	ncbi_100522896	58734289	58773400	-	UPSTREAM	188	TEKT3	tektin 3	-	-	-	-	GO:0005737//cytoplasm;GO:0015630//microtubule cytoskeleton;GO:0036126//sperm flagellum	-	GO:0030317//sperm motility;GO:0060271//cilium morphogenesis;GO:0060294//cilium movement involved in cell motility;GO:0060378//regulation of brood size
MSTRG.17673.4	NC_010454.4	58773591	58777831	+	ncbi_100522896	58734289	58773400	-	UPSTREAM	190	TEKT3	tektin 3	-	-	-	-	GO:0005737//cytoplasm;GO:0015630//microtubule cytoskeleton;GO:0036126//sperm flagellum	-	GO:0030317//sperm motility;GO:0060271//cilium morphogenesis;GO:0060294//cilium movement involved in cell motility;GO:0060378//regulation of brood size
XR_002336865.1	NC_010454.4	59454712	59460822	-	ncbi_606745	59431834	59449701	-	UPSTREAM	5010	ADORA2B	adenosine A2b receptor	Environmental Information Processing;Environmental Information Processing;Environmental Information Processing;Human Diseases;Organismal Systems	Signaling molecules and interaction;Signal transduction;Signal transduction;Substance dependence;Circulatory system	ko04080//Neuroactive ligand-receptor interaction;ko04015//Rap1 signaling pathway;ko04020//Calcium signaling pathway;ko05034//Alcoholism;ko04270//Vascular smooth muscle contraction	K04267;K04267;K04267;K04267;K04267	GO:0005886//plasma membrane;GO:0016020//membrane;GO:0016021//integral component of membrane;GO:0045202//synapse	GO:0001609//G-protein coupled adenosine receptor activity;GO:0004930//G-protein coupled receptor activity	GO:0001973//adenosine receptor signaling pathway;GO:0002882//positive regulation of chronic inflammatory response to non-antigenic stimulus;GO:0007165//signal transduction;GO:0007186//G-protein coupled receptor signaling pathway;GO:0007189//adenylate cyclase-activating G-protein coupled receptor signaling pathway;GO:0010575//positive regulation of vascular endothelial growth factor production;GO:…
XR_001305420.2	NC_010454.4	60403056	60405929	-	ncbi_397181	60414421	60435451	+	UPSTREAM	8491	SHMT1	serine hydroxymethyltransferase 1, transcript variant X6	Metabolism;Metabolism;Metabolism;Metabolism;Human Diseases;Metabolism;Metabolism	Global and overview maps;Global and overview maps;Global and overview maps;Amino acid metabolism;Drug resistance;Carbohydrate metabolism;Metabolism of cofactors and vitamins	ko01100//Metabolic pathways;ko01200//Carbon metabolism;ko01230//Biosynthesis of amino acids;ko00260//Glycine, serine and threonine metabolism;ko01523//Antifolate resistance;ko00630//Glyoxylate and dicarboxylate metabolism;ko00670//One carbon pool by folate	K00600;K00600;K00600;K00600;K00600;K00600;K00600	GO:0005634//nucleus;GO:0005829//cytosol	GO:0000900//translation repressor activity, nucleic acid binding;GO:0003824//catalytic activity;GO:0004372//glycine hydroxymethyltransferase activity;GO:0008270//zinc ion binding;GO:0016597//amino acid binding;GO:0016740//transferase activity;GO:0030170//pyridoxal phosphate binding;GO:0042803//protein homodimerization activity;GO:0048027//mRNA 5'-UTR binding;GO:0050897//cobalt ion binding;GO:0070…	GO:0006544//glycine metabolic process;GO:0006565//L-serine catabolic process;GO:0006730//one-carbon metabolic process;GO:0009113//purine nucleobase biosynthetic process;GO:0019264//glycine biosynthetic process from serine;GO:0035999//tetrahydrofolate interconversion;GO:0046653//tetrahydrofolate metabolic process;GO:0046655//folic acid metabolic process;GO:0051289//protein homotetramerization;GO:1…
XR_002337423.1	NC_010454.4	61316072	61319117	+	ncbi_110256143	61273939	61308381	-	UPSTREAM	7690	USP22	ubiquitin specific peptidase 22	-	-	-	-	GO:0000124//SAGA complex;GO:0070461//SAGA-type complex	GO:0003713//transcription coactivator activity;GO:0004197//cysteine-type endopeptidase activity;GO:0004843//thiol-dependent ubiquitin-specific protease activity;GO:0008233//peptidase activity;GO:0008234//cysteine-type peptidase activity;GO:0008270//zinc ion binding;GO:0010485//H4 histone acetyltransferase activity;GO:0016787//hydrolase activity;GO:0019899//enzyme binding;GO:0030374//ligand-depend…	GO:0006508//proteolysis;GO:0006511//ubiquitin-dependent protein catabolic process;GO:0016574//histone ubiquitination;GO:0016578//histone deubiquitination;GO:0016579//protein deubiquitination;GO:0043967//histone H4 acetylation;GO:0045893//positive regulation of transcription, DNA-templated;GO:0045931//positive regulation of mitotic cell cycle
MSTRG.17800.1	NC_010455.5	2672083	2676468	+	ncbi_100517678	2654829	2671140	+	DOWNSTREAM	942	EAF1	ELL associated factor 1	-	-	-	-	GO:0005654//nucleoplasm;GO:0008023//transcription elongation factor complex;GO:0016604//nuclear body;GO:0032783//ELL-EAF complex;GO:0043231//intracellular membrane-bounded organelle;GO:0045171//intercellular bridge	-	GO:0006355//regulation of transcription, DNA-templated
MSTRG.17883.1	NC_010455.5	18843939	18889614	+	ncbi_100623572	18762043	18835788	+	DOWNSTREAM	8150	TRIM71	tripartite motif containing 71	Human Diseases	Cancers	ko05206//MicroRNAs in cancer	K12035	GO:0000932//cytoplasmic mRNA processing body	GO:0004842//ubiquitin-protein transferase activity;GO:0005515//protein binding;GO:0008270//zinc ion binding;GO:0030371//translation repressor activity;GO:0035198//miRNA binding;GO:0046872//metal ion binding;GO:0061630//ubiquitin protein ligase activity	GO:0000082//G1/S transition of mitotic cell cycle;GO:0000209//protein polyubiquitination;GO:0001843//neural tube closure;GO:0008543//fibroblast growth factor receptor signaling pathway;GO:0010586//miRNA metabolic process;GO:0010608//posttranscriptional regulation of gene expression;GO:0017148//negative regulation of translation;GO:0021915//neural tube development;GO:0035196//production of miRNAs …
XR_001300163.2	NC_010455.5	29623905	29633016	+	ncbi_100516829	29633575	29638994	-	DOWNSTREAM	558	PRSS50	protease, serine 50	-	-	-	-	GO:0005783//endoplasmic reticulum	GO:0004252//serine-type endopeptidase activity;GO:0004298//threonine-type endopeptidase activity	GO:0006508//proteolysis
XR_001300163.2	NC_010455.5	29623905	29633016	+	ncbi_100516463	29640448	29665549	-	DOWNSTREAM	7431	PRSS46	protease, serine 46	-	-	-	-	GO:0016020//membrane;GO:0016021//integral component of membrane	GO:0004252//serine-type endopeptidase activity	GO:0006508//proteolysis
XR_002337945.1	NC_010455.5	31053371	31104833	+	ncbi_100520587	31048367	31053285	-	UPSTREAM	85	NME6	NME/NM23 nucleoside diphosphate kinase 6, transcript variant X1	Metabolism;Metabolism;Metabolism;Metabolism	Global and overview maps;Nucleotide metabolism;Nucleotide metabolism;Xenobiotics biodegradation and metabolism	ko01100//Metabolic pathways;ko00230//Purine metabolism;ko00240//Pyrimidine metabolism;ko00983//Drug metabolism - other enzymes	K00940;K00940;K00940;K00940	-	GO:0000166//nucleotide binding;GO:0004550//nucleoside diphosphate kinase activity;GO:0005524//ATP binding;GO:0016301//kinase activity;GO:0016740//transferase activity	GO:0006165//nucleoside diphosphate phosphorylation;GO:0006183//GTP biosynthetic process;GO:0006228//UTP biosynthetic process;GO:0006241//CTP biosynthetic process;GO:0016310//phosphorylation
XR_002337945.1	NC_010455.5	31053371	31104833	+	ncbi_100522643	31113910	31140133	-	DOWNSTREAM	9076	PLXNB1	plexin B1	Organismal Systems	Development	ko04360//Axon guidance	K06821	GO:0002116//semaphorin receptor complex;GO:0005887//integral component of plasma membrane;GO:0016020//membrane;GO:0016021//integral component of membrane	GO:0005515//protein binding;GO:0017154//semaphorin receptor activity;GO:0032794//GTPase activating protein binding	GO:0007162//negative regulation of cell adhesion;GO:0007165//signal transduction;GO:0008360//regulation of cell shape;GO:0014068//positive regulation of phosphatidylinositol 3-kinase signaling;GO:0030334//regulation of cell migration;GO:0033689//negative regulation of osteoblast proliferation;GO:0043087//regulation of GTPase activity;GO:0043547//positive regulation of GTPase activity;GO:0043931//…
XR_001300172.2	NC_010455.5	31053425	31074346	+	ncbi_100520587	31048367	31053285	-	UPSTREAM	139	NME6	NME/NM23 nucleoside diphosphate kinase 6, transcript variant X1	Metabolism;Metabolism;Metabolism;Metabolism	Global and overview maps;Nucleotide metabolism;Nucleotide metabolism;Xenobiotics biodegradation and metabolism	ko01100//Metabolic pathways;ko00230//Purine metabolism;ko00240//Pyrimidine metabolism;ko00983//Drug metabolism - other enzymes	K00940;K00940;K00940;K00940	-	GO:0000166//nucleotide binding;GO:0004550//nucleoside diphosphate kinase activity;GO:0005524//ATP binding;GO:0016301//kinase activity;GO:0016740//transferase activity	GO:0006165//nucleoside diphosphate phosphorylation;GO:0006183//GTP biosynthetic process;GO:0006228//UTP biosynthetic process;GO:0006241//CTP biosynthetic process;GO:0016310//phosphorylation
MSTRG.18081.1	NC_010455.5	31771252	31775051	+	ncbi_100510980	31775339	31780483	+	UPSTREAM	287	KLHDC8B	kelch domain containing 8B, transcript variant X1	-	-	-	-	-	GO:0005515//protein binding	-
MSTRG.18081.1	NC_010455.5	31771252	31775051	+	ncbi_100511718	31780619	31790704	-	DOWNSTREAM	5567	C13H3orf84	chromosome 13 C3orf84 homolog	-	-	-	-	-	-	-
MSTRG.18233.2	NC_010455.5	40768743	40840222	+	ncbi_100517781	40486288	40768622	-	UPSTREAM	120	C13H3orf67	chromosome 13 C3orf67 homolog, transcript variant X14	-	-	-	-	-	-	-
XR_002337603.1	NC_010455.5	40768743	40926480	+	ncbi_100517781	40486288	40768622	-	UPSTREAM	120	C13H3orf67	chromosome 13 C3orf67 homolog, transcript variant X14	-	-	-	-	-	-	-
XR_002338008.1	NC_010455.5	49090634	49096801	+	ncbi_397026	48650851	49090521	-	UPSTREAM	112	SUCLG2	succinate-CoA ligase GDP-forming beta subunit, transcript variant X1	Metabolism;Metabolism;Metabolism;Metabolism	Global and overview maps;Global and overview maps;Carbohydrate metabolism;Carbohydrate metabolism	ko01100//Metabolic pathways;ko01200//Carbon metabolism;ko00640//Propanoate metabolism;ko00020//Citrate cycle (TCA cycle)	K01900;K01900;K01900;K01900	GO:0005739//mitochondrion;GO:0005886//plasma membrane;GO:0042709//succinate-CoA ligase complex	GO:0000166//nucleotide binding;GO:0000287//magnesium ion binding;GO:0003824//catalytic activity;GO:0004774//succinate-CoA ligase activity;GO:0004775//succinate-CoA ligase (ADP-forming) activity;GO:0004776//succinate-CoA ligase (GDP-forming) activity;GO:0005524//ATP binding;GO:0005525//GTP binding;GO:0016874//ligase activity;GO:0046872//metal ion binding	GO:0006099//tricarboxylic acid cycle;GO:0006104//succinyl-CoA metabolic process
XR_002338007.1	NC_010455.5	49090634	49143363	+	ncbi_397026	48650851	49090521	-	UPSTREAM	112	SUCLG2	succinate-CoA ligase GDP-forming beta subunit, transcript variant X1	Metabolism;Metabolism;Metabolism;Metabolism	Global and overview maps;Global and overview maps;Carbohydrate metabolism;Carbohydrate metabolism	ko01100//Metabolic pathways;ko01200//Carbon metabolism;ko00640//Propanoate metabolism;ko00020//Citrate cycle (TCA cycle)	K01900;K01900;K01900;K01900	GO:0005739//mitochondrion;GO:0005886//plasma membrane;GO:0042709//succinate-CoA ligase complex	GO:0000166//nucleotide binding;GO:0000287//magnesium ion binding;GO:0003824//catalytic activity;GO:0004774//succinate-CoA ligase activity;GO:0004775//succinate-CoA ligase (ADP-forming) activity;GO:0004776//succinate-CoA ligase (GDP-forming) activity;GO:0005524//ATP binding;GO:0005525//GTP binding;GO:0016874//ligase activity;GO:0046872//metal ion binding	GO:0006099//tricarboxylic acid cycle;GO:0006104//succinyl-CoA metabolic process
XR_002337669.1	NC_010455.5	71762284	71779903	+	ncbi_106504109	71732311	71752296	+	DOWNSTREAM	9987	HMCES	5-hydroxymethylcytosine (hmC) binding, ES cell-specific	-	-	-	-	-	GO:0008233//peptidase activity;GO:0016787//hydrolase activity	GO:0006508//proteolysis
XR_002337669.1	NC_010455.5	71762284	71779903	+	ncbi_100516295	71760464	71762035	-	UPSTREAM	248	LOC100516295	histone H1x	-	-	-	-	-	-	-
XR_002337668.1	NC_010455.5	71762324	71779903	+	ncbi_100516295	71760464	71762035	-	UPSTREAM	288	LOC100516295	histone H1x	-	-	-	-	-	-	-
MSTRG.18541.2	NC_010455.5	84874801	84885359	+	MSTRG.18539	84832257	84874746	-	UPSTREAM	54	TIGD1	Retrovirus-related Pol polyprotein LINE-1 [Bos mutus]	-	-	-	-	GO:0031988//membrane-bounded vesicle;GO:0043005//neuron projection;GO:0044421//extracellular region part	GO:0001846//opsonin binding;GO:0015666//restriction endodeoxyribonuclease activity;GO:0032934//sterol binding;GO:0034061//DNA polymerase activity;GO:0046872//metal ion binding;GO:0046983//protein dimerization activity;GO:0070325//lipoprotein particle receptor binding;GO:0071813//lipoprotein particle binding	GO:0001171//reverse transcription;GO:0002526//acute inflammatory response;GO:0006308//DNA catabolic process;GO:0006956//complement activation;GO:0009611//response to wounding;GO:0009628//response to abiotic stimulus;GO:0010467//gene expression;GO:0010743//regulation of macrophage derived foam cell differentiation;GO:0010883//regulation of lipid storage;GO:0010976//positive regulation of neuron pr…
XR_001300390.2	NC_010455.5	96390346	96397956	+	ncbi_100625983	96376649	96390190	-	UPSTREAM	155	SSR3	signal sequence receptor subunit 3	Genetic Information Processing	Folding, sorting and degradation	ko04141//Protein processing in endoplasmic reticulum	K13251	GO:0005783//endoplasmic reticulum;GO:0016020//membrane;GO:0016021//integral component of membrane	-	GO:0006614//SRP-dependent cotranslational protein targeting to membrane
XR_307007.3	NC_010455.5	96931579	96951501	+	MSTRG.18624	96922526	96928031	+	DOWNSTREAM	3547	--	-	-	-	-	-	-	-	-
MSTRG.18706.1	NC_010455.5	111139770	111147808	-	ncbi_100154209	111148677	111207285	-	DOWNSTREAM	868	NCEH1	neutral cholesterol ester hydrolase 1	Human Diseases;Organismal Systems;Organismal Systems;Organismal Systems	Endocrine and metabolic diseases;Digestive system;Endocrine system;Digestive system	ko04934//Cushing syndrome;ko04976//Bile secretion;ko04927//Cortisol synthesis and secretion;ko04979//Cholesterol metabolism	K14349;K14349;K14349;K14349	GO:0016020//membrane;GO:0016021//integral component of membrane	GO:0016787//hydrolase activity;GO:0017171//serine hydrolase activity;GO:0034338//short-chain carboxylesterase activity;GO:0042301//phosphate ion binding;GO:0052689//carboxylic ester hydrolase activity	GO:0006470//protein dephosphorylation;GO:0006805//xenobiotic metabolic process;GO:0009056//catabolic process;GO:0060395//SMAD protein signal transduction
MSTRG.18743.1	NC_010455.5	118586854	118610191	+	ncbi_100151821	118614392	118630946	+	UPSTREAM	4200	TTC14	tetratricopeptide repeat domain 14, transcript variant X1	-	-	-	-	-	GO:0003676//nucleic acid binding;GO:0005515//protein binding	-
XR_307046.3	NC_010455.5	118600087	118614418	-	ncbi_100525008	118623787	118773205	-	DOWNSTREAM	9368	CCDC39	coiled-coil domain containing 39, transcript variant X3	-	-	-	-	GO:0005576//extracellular region;GO:0005829//cytosol;GO:0005929//cilium;GO:0005930//axoneme	-	GO:0001947//heart looping;GO:0003341//cilium movement;GO:0003351//epithelial cilium movement;GO:0003356//regulation of cilium beat frequency;GO:0007368//determination of left/right symmetry;GO:0007420//brain development;GO:0007507//heart development;GO:0030317//sperm motility;GO:0030324//lung development;GO:0035469//determination of pancreatic left/right asymmetry;GO:0036159//inner dynein arm ass…
XR_002337825.1	NC_010455.5	131096980	131135579	-	ncbi_100499567	131135970	131137865	+	UPSTREAM	390	HES1	hes family bHLH transcription factor 1	Human Diseases;Human Diseases;Human Diseases;Genetic Information Processing;Environmental Information Processing;Human Diseases	Cancers;Infectious diseases;Cancers;Replication and repair;Signal transduction;Endocrine and metabolic diseases	ko05200//Pathways in cancer;ko05165//Human papillomavirus infection;ko05224//Breast cancer;ko03460//Fanconi anemia pathway;ko04330//Notch signaling pathway;ko04950//Maturity onset diabetes of the young	K06054;K06054;K06054;K06054;K06054;K06054	GO:0005634//nucleus;GO:0005654//nucleoplasm;GO:0005737//cytoplasm;GO:0032991//macromolecular complex	GO:0000977//RNA polymerase II regulatory region sequence-specific DNA binding;GO:0000981//RNA polymerase II transcription factor activity, sequence-specific DNA binding;GO:0001217//bacterial-type RNA polymerase transcriptional repressor activity, sequence-specific DNA binding;GO:0001227//transcriptional repressor activity, RNA polymerase II transcription regulatory region sequence-specific bindin…	GO:0000122//negative regulation of transcription from RNA polymerase II promoter;GO:0001701//in utero embryonic development;GO:0001889//liver development;GO:0003143//embryonic heart tube morphogenesis;GO:0003151//outflow tract morphogenesis;GO:0003266//regulation of secondary heart field cardioblast proliferation;GO:0003281//ventricular septum development;GO:0006355//regulation of transcription, …
XR_002337823.1	NC_010455.5	131101646	131135579	-	ncbi_100499567	131135970	131137865	+	UPSTREAM	390	HES1	hes family bHLH transcription factor 1	Human Diseases;Human Diseases;Human Diseases;Genetic Information Processing;Environmental Information Processing;Human Diseases	Cancers;Infectious diseases;Cancers;Replication and repair;Signal transduction;Endocrine and metabolic diseases	ko05200//Pathways in cancer;ko05165//Human papillomavirus infection;ko05224//Breast cancer;ko03460//Fanconi anemia pathway;ko04330//Notch signaling pathway;ko04950//Maturity onset diabetes of the young	K06054;K06054;K06054;K06054;K06054;K06054	GO:0005634//nucleus;GO:0005654//nucleoplasm;GO:0005737//cytoplasm;GO:0032991//macromolecular complex	GO:0000977//RNA polymerase II regulatory region sequence-specific DNA binding;GO:0000981//RNA polymerase II transcription factor activity, sequence-specific DNA binding;GO:0001217//bacterial-type RNA polymerase transcriptional repressor activity, sequence-specific DNA binding;GO:0001227//transcriptional repressor activity, RNA polymerase II transcription regulatory region sequence-specific bindin…	GO:0000122//negative regulation of transcription from RNA polymerase II promoter;GO:0001701//in utero embryonic development;GO:0001889//liver development;GO:0003143//embryonic heart tube morphogenesis;GO:0003151//outflow tract morphogenesis;GO:0003266//regulation of secondary heart field cardioblast proliferation;GO:0003281//ventricular septum development;GO:0006355//regulation of transcription, …
XR_116256.4	NC_010455.5	133969419	133970560	-	ncbi_397062	133976765	133997554	+	UPSTREAM	6204	TFRC	transferrin receptor	Cellular Processes;Cellular Processes;Environmental Information Processing;Organismal Systems;Cellular Processes	Transport and catabolism;Transport and catabolism;Signal transduction;Immune system;Cell growth and death	ko04144//Endocytosis;ko04145//Phagosome;ko04066//HIF-1 signaling pathway;ko04640//Hematopoietic cell lineage;ko04216//Ferroptosis	K06503;K06503;K06503;K06503;K06503	GO:0005576//extracellular region;GO:0005623//cell;GO:0005768//endosome;GO:0005769//early endosome;GO:0005886//plasma membrane;GO:0005887//integral component of plasma membrane;GO:0005905//coated pit;GO:0009897//external side of plasma membrane;GO:0009986//cell surface;GO:0010008//endosome membrane;GO:0016020//membrane;GO:0016021//integral component of membrane;GO:0016323//basolateral plasma membr…	GO:0003725//double-stranded RNA binding;GO:0004998//transferrin receptor activity;GO:0019901//protein kinase binding;GO:0042802//identical protein binding;GO:0042803//protein homodimerization activity;GO:0044877//macromolecular complex binding	GO:0001934//positive regulation of protein phosphorylation;GO:0006826//iron ion transport;GO:0006879//cellular iron ion homeostasis;GO:0006897//endocytosis;GO:0006898//receptor-mediated endocytosis;GO:0010628//positive regulation of gene expression;GO:0030316//osteoclast differentiation;GO:0030890//positive regulation of B cell proliferation;GO:0031334//positive regulation of protein complex asse…
MSTRG.18903.1	NC_010455.5	137613341	137633464	-	ncbi_100519567	137633471	137739114	-	DOWNSTREAM	6	DIRC2	disrupted in renal carcinoma 2	-	-	-	-	GO:0016020//membrane;GO:0016021//integral component of membrane;GO:0043231//intracellular membrane-bounded organelle	GO:0051184//cofactor transporter activity	GO:0051181//cofactor transport
XR_002338135.1	NC_010455.5	144629673	144851194	-	ncbi_100624908	144855821	145668320	+	UPSTREAM	4626	ZBTB20	zinc finger and BTB domain containing 20, transcript variant X1	-	-	-	-	-	GO:0003676//nucleic acid binding;GO:0005515//protein binding	-
MSTRG.18955.8	NC_010455.5	144757505	144851194	-	ncbi_100624908	144855821	145668320	+	UPSTREAM	4626	ZBTB20	zinc finger and BTB domain containing 20, transcript variant X1	-	-	-	-	-	GO:0003676//nucleic acid binding;GO:0005515//protein binding	-
XR_002338134.1	NC_010455.5	144839661	144851194	-	ncbi_100624908	144855821	145668320	+	UPSTREAM	4626	ZBTB20	zinc finger and BTB domain containing 20, transcript variant X1	-	-	-	-	-	GO:0003676//nucleic acid binding;GO:0005515//protein binding	-
MSTRG.18987.1	NC_010455.5	147757371	147760351	+	ncbi_100737002	147740913	147754845	-	UPSTREAM	2525	TAGLN3	transgelin 3, transcript variant X1	-	-	-	-	GO:0005634//nucleus;GO:0016020//membrane;GO:0016021//integral component of membrane	GO:0005515//protein binding	GO:0000122//negative regulation of transcription from RNA polymerase II promoter
MSTRG.18987.1	NC_010455.5	147757371	147760351	+	ncbi_100623142	147760742	147778072	-	DOWNSTREAM	390	ABHD10	abhydrolase domain containing 10, transcript variant X1	-	-	-	-	GO:0005739//mitochondrion;GO:0005829//cytosol	GO:0004553//hydrolase activity, hydrolyzing O-glycosyl compounds	GO:0019391//glucuronoside catabolic process
XR_001300625.2	NC_010455.5	179321384	179502003	+	ncbi_100152428	179225360	179311810	+	DOWNSTREAM	9573	LOC100152428	multidrug resistance-associated protein 1, transcript variant X1	Environmental Information Processing	Membrane transport	ko02010//ABC transporters	K05670	GO:0016020//membrane;GO:0016021//integral component of membrane	GO:0000166//nucleotide binding;GO:0005524//ATP binding;GO:0016887//ATPase activity;GO:0042626//ATPase activity, coupled to transmembrane movement of substances	GO:0055085//transmembrane transport
MSTRG.19116.1	NC_010455.5	183742530	183745459	+	MSTRG.19115	183737517	183742455	-	UPSTREAM	74	--	-	-	-	-	-	-	-	-
MSTRG.19173.1	NC_010455.5	196375295	196378165	-	ncbi_100525128	196336952	196371258	-	UPSTREAM	4036	PAXBP1	PAX3 and PAX7 binding protein 1	-	-	-	-	GO:0005634//nucleus	GO:0000978//RNA polymerase II core promoter proximal region sequence-specific DNA binding;GO:0003677//DNA binding;GO:0003700//transcription factor activity, sequence-specific DNA binding;GO:0008134//transcription factor binding	GO:0000122//negative regulation of transcription from RNA polymerase II promoter;GO:0006355//regulation of transcription, DNA-templated;GO:0014842//regulation of skeletal muscle satellite cell proliferation;GO:0031062//positive regulation of histone methylation;GO:0045944//positive regulation of transcription from RNA polymerase II promoter;GO:2000288//positive regulation of myoblast proliferation
XR_002338074.1	NC_010455.5	203188708	203203710	-	ncbi_100516832	203208353	203250085	+	UPSTREAM	4642	B3GALT5	beta-1,3-galactosyltransferase 5	Metabolism;Metabolism;Metabolism	Global and overview maps;Glycan biosynthesis and metabolism;Glycan biosynthesis and metabolism	ko01100//Metabolic pathways;ko00601//Glycosphingolipid biosynthesis - lacto and neolacto series;ko00603//Glycosphingolipid biosynthesis - globo and isoglobo series	K03877;K03877;K03877	GO:0000139//Golgi membrane;GO:0005783//endoplasmic reticulum;GO:0005794//Golgi apparatus;GO:0016020//membrane;GO:0016021//integral component of membrane	GO:0008375//acetylglucosaminyltransferase activity;GO:0008376//acetylgalactosaminyltransferase activity;GO:0008378//galactosyltransferase activity;GO:0008499//UDP-galactose:beta-N-acetylglucosamine beta-1,3-galactosyltransferase activity;GO:0016740//transferase activity;GO:0016757//transferase activity, transferring glycosyl groups;GO:0016758//transferase activity, transferring hexosyl groups	GO:0006486//protein glycosylation;GO:0006487//protein N-linked glycosylation;GO:0006493//protein O-linked glycosylation;GO:0009312//oligosaccharide biosynthetic process
XR_002338076.1	NC_010455.5	203254357	203273556	-	ncbi_100516832	203208353	203250085	+	DOWNSTREAM	4271	B3GALT5	beta-1,3-galactosyltransferase 5	Metabolism;Metabolism;Metabolism	Global and overview maps;Glycan biosynthesis and metabolism;Glycan biosynthesis and metabolism	ko01100//Metabolic pathways;ko00601//Glycosphingolipid biosynthesis - lacto and neolacto series;ko00603//Glycosphingolipid biosynthesis - globo and isoglobo series	K03877;K03877;K03877	GO:0000139//Golgi membrane;GO:0005783//endoplasmic reticulum;GO:0005794//Golgi apparatus;GO:0016020//membrane;GO:0016021//integral component of membrane	GO:0008375//acetylglucosaminyltransferase activity;GO:0008376//acetylgalactosaminyltransferase activity;GO:0008378//galactosyltransferase activity;GO:0008499//UDP-galactose:beta-N-acetylglucosamine beta-1,3-galactosyltransferase activity;GO:0016740//transferase activity;GO:0016757//transferase activity, transferring glycosyl groups;GO:0016758//transferase activity, transferring hexosyl groups	GO:0006486//protein glycosylation;GO:0006487//protein N-linked glycosylation;GO:0006493//protein O-linked glycosylation;GO:0009312//oligosaccharide biosynthetic process
MSTRG.19249.4	NC_010455.5	203254902	203262337	-	ncbi_100516832	203208353	203250085	+	DOWNSTREAM	4816	B3GALT5	beta-1,3-galactosyltransferase 5	Metabolism;Metabolism;Metabolism	Global and overview maps;Glycan biosynthesis and metabolism;Glycan biosynthesis and metabolism	ko01100//Metabolic pathways;ko00601//Glycosphingolipid biosynthesis - lacto and neolacto series;ko00603//Glycosphingolipid biosynthesis - globo and isoglobo series	K03877;K03877;K03877	GO:0000139//Golgi membrane;GO:0005783//endoplasmic reticulum;GO:0005794//Golgi apparatus;GO:0016020//membrane;GO:0016021//integral component of membrane	GO:0008375//acetylglucosaminyltransferase activity;GO:0008376//acetylgalactosaminyltransferase activity;GO:0008378//galactosyltransferase activity;GO:0008499//UDP-galactose:beta-N-acetylglucosamine beta-1,3-galactosyltransferase activity;GO:0016740//transferase activity;GO:0016757//transferase activity, transferring glycosyl groups;GO:0016758//transferase activity, transferring hexosyl groups	GO:0006486//protein glycosylation;GO:0006487//protein N-linked glycosylation;GO:0006493//protein O-linked glycosylation;GO:0009312//oligosaccharide biosynthetic process
MSTRG.19249.3	NC_010455.5	203254902	203273538	-	ncbi_100516832	203208353	203250085	+	DOWNSTREAM	4816	B3GALT5	beta-1,3-galactosyltransferase 5	Metabolism;Metabolism;Metabolism	Global and overview maps;Glycan biosynthesis and metabolism;Glycan biosynthesis and metabolism	ko01100//Metabolic pathways;ko00601//Glycosphingolipid biosynthesis - lacto and neolacto series;ko00603//Glycosphingolipid biosynthesis - globo and isoglobo series	K03877;K03877;K03877	GO:0000139//Golgi membrane;GO:0005783//endoplasmic reticulum;GO:0005794//Golgi apparatus;GO:0016020//membrane;GO:0016021//integral component of membrane	GO:0008375//acetylglucosaminyltransferase activity;GO:0008376//acetylgalactosaminyltransferase activity;GO:0008378//galactosyltransferase activity;GO:0008499//UDP-galactose:beta-N-acetylglucosamine beta-1,3-galactosyltransferase activity;GO:0016740//transferase activity;GO:0016757//transferase activity, transferring glycosyl groups;GO:0016758//transferase activity, transferring hexosyl groups	GO:0006486//protein glycosylation;GO:0006487//protein N-linked glycosylation;GO:0006493//protein O-linked glycosylation;GO:0009312//oligosaccharide biosynthetic process
MSTRG.19249.5	NC_010455.5	203254905	203262299	-	ncbi_100516832	203208353	203250085	+	DOWNSTREAM	4819	B3GALT5	beta-1,3-galactosyltransferase 5	Metabolism;Metabolism;Metabolism	Global and overview maps;Glycan biosynthesis and metabolism;Glycan biosynthesis and metabolism	ko01100//Metabolic pathways;ko00601//Glycosphingolipid biosynthesis - lacto and neolacto series;ko00603//Glycosphingolipid biosynthesis - globo and isoglobo series	K03877;K03877;K03877	GO:0000139//Golgi membrane;GO:0005783//endoplasmic reticulum;GO:0005794//Golgi apparatus;GO:0016020//membrane;GO:0016021//integral component of membrane	GO:0008375//acetylglucosaminyltransferase activity;GO:0008376//acetylgalactosaminyltransferase activity;GO:0008378//galactosyltransferase activity;GO:0008499//UDP-galactose:beta-N-acetylglucosamine beta-1,3-galactosyltransferase activity;GO:0016740//transferase activity;GO:0016757//transferase activity, transferring glycosyl groups;GO:0016758//transferase activity, transferring hexosyl groups	GO:0006486//protein glycosylation;GO:0006487//protein N-linked glycosylation;GO:0006493//protein O-linked glycosylation;GO:0009312//oligosaccharide biosynthetic process
MSTRG.19250.1	NC_010455.5	203276509	203325306	+	ncbi_100517006	203325385	203372361	+	UPSTREAM	78	IGSF5	immunoglobulin superfamily member 5, transcript variant X4	Cellular Processes	Cellular community - eukaryotes	ko04530//Tight junction	K06786	GO:0005923//bicellular tight junction;GO:0009986//cell surface;GO:0016020//membrane;GO:0016021//integral component of membrane	-	GO:0098609//cell-cell adhesion
XR_299372.3	NC_010455.5	207204848	207209292	+	ncbi_100621858	207196884	207204741	-	UPSTREAM	106	C13H21orf2	chromosome 13 C21orf2 homolog, transcript variant X1	-	-	-	-	GO:0032391//photoreceptor connecting cilium;GO:0036064//ciliary basal body	GO:0005515//protein binding	GO:0007224//smoothened signaling pathway;GO:0060271//cilium morphogenesis
XR_299372.3	NC_010455.5	207204848	207209292	+	ncbi_100622032	207212339	207263313	+	UPSTREAM	3046	TRPM2	transient receptor potential cation channel subfamily M member 2, transcript variant X1	Organismal Systems;Organismal Systems	Endocrine system;Immune system	ko04921//Oxytocin signaling pathway;ko04621//NOD-like receptor signaling pathway	K04977;K04977	GO:0005623//cell;GO:0005765//lysosomal membrane;GO:0005886//plasma membrane;GO:0005887//integral component of plasma membrane;GO:0016020//membrane;GO:0016021//integral component of membrane;GO:0030659//cytoplasmic vesicle membrane	GO:0005216//ion channel activity;GO:0005261//cation channel activity;GO:0005384//manganese ion transmembrane transporter activity;GO:0016787//hydrolase activity;GO:0047631//ADP-ribose diphosphatase activity;GO:0099604//ligand-gated calcium channel activity	GO:0001659//temperature homeostasis;GO:0002407//dendritic cell chemotaxis;GO:0006811//ion transport;GO:0006812//cation transport;GO:0006828//manganese ion transport;GO:0006979//response to oxidative stress;GO:0009408//response to heat;GO:0033194//response to hydroperoxide;GO:0034220//ion transmembrane transport;GO:0035584//calcium-mediated signaling using intracellular calcium source;GO:0051209//…
XR_001300711.2	NC_010456.5	329351	348076	-	ncbi_100739001	348225	357227	+	UPSTREAM	148	NXNL2	nucleoredoxin-like 2, transcript variant X1	-	-	-	-	-	-	GO:0007600//sensory perception;GO:0007601//visual perception;GO:0007608//sensory perception of smell;GO:0045494//photoreceptor cell maintenance
XR_299724.3	NC_010456.5	14669922	14686944	+	ncbi_100623761	14688489	14745946	+	UPSTREAM	1544	BLK	BLK proto-oncogene, Src family tyrosine kinase, transcript variant X2	-	-	-	-	GO:0031234//extrinsic component of cytoplasmic side of plasma membrane	GO:0000166//nucleotide binding;GO:0004672//protein kinase activity;GO:0004713//protein tyrosine kinase activity;GO:0004715//non-membrane spanning protein tyrosine kinase activity;GO:0005102//receptor binding;GO:0005515//protein binding;GO:0005524//ATP binding;GO:0016301//kinase activity;GO:0016740//transferase activity	GO:0006468//protein phosphorylation;GO:0007169//transmembrane receptor protein tyrosine kinase signaling pathway;GO:0016310//phosphorylation;GO:0018108//peptidyl-tyrosine phosphorylation;GO:0030154//cell differentiation;GO:0038083//peptidyl-tyrosine autophosphorylation;GO:0042127//regulation of cell proliferation
MSTRG.19512.2	NC_010456.5	14675624	14686896	+	ncbi_100623761	14688489	14745946	+	UPSTREAM	1592	BLK	BLK proto-oncogene, Src family tyrosine kinase, transcript variant X2	-	-	-	-	GO:0031234//extrinsic component of cytoplasmic side of plasma membrane	GO:0000166//nucleotide binding;GO:0004672//protein kinase activity;GO:0004713//protein tyrosine kinase activity;GO:0004715//non-membrane spanning protein tyrosine kinase activity;GO:0005102//receptor binding;GO:0005515//protein binding;GO:0005524//ATP binding;GO:0016301//kinase activity;GO:0016740//transferase activity	GO:0006468//protein phosphorylation;GO:0007169//transmembrane receptor protein tyrosine kinase signaling pathway;GO:0016310//phosphorylation;GO:0018108//peptidyl-tyrosine phosphorylation;GO:0030154//cell differentiation;GO:0038083//peptidyl-tyrosine autophosphorylation;GO:0042127//regulation of cell proliferation
XR_001300056.2	NC_010456.5	30570224	30573116	-	ncbi_100156510	30575098	30646275	-	DOWNSTREAM	1981	MLXIP	MLX interacting protein, transcript variant X1	Human Diseases;Human Diseases	Endocrine and metabolic diseases;Endocrine and metabolic diseases	ko04932//Non-alcoholic fatty liver disease (NAFLD);ko04931//Insulin resistance	K09113;K09113	GO:0005634//nucleus	GO:0000977//RNA polymerase II regulatory region sequence-specific DNA binding;GO:0000981//RNA polymerase II transcription factor activity, sequence-specific DNA binding;GO:0001228//transcriptional activator activity, RNA polymerase II transcription regulatory region sequence-specific binding;GO:0003700//transcription factor activity, sequence-specific DNA binding;GO:0046983//protein dimerization …	GO:0006355//regulation of transcription, DNA-templated;GO:0006357//regulation of transcription from RNA polymerase II promoter;GO:0045944//positive regulation of transcription from RNA polymerase II promoter;GO:1900402//regulation of carbohydrate metabolic process by regulation of transcription from RNA polymerase II promoter
XR_307476.3	NC_010456.5	44113876	44114551	+	ncbi_768099	44097026	44113760	-	UPSTREAM	115	TFIP11	tuftelin interacting protein 11	-	-	-	-	GO:0000784//nuclear chromosome, telomeric region;GO:0005634//nucleus;GO:0005681//spliceosomal complex;GO:0005730//nucleolus;GO:0005737//cytoplasm;GO:0016607//nuclear speck;GO:0031012//extracellular matrix;GO:0071008//U2-type post-mRNA release spliceosomal complex;GO:0071013//catalytic step 2 spliceosome	GO:0003676//nucleic acid binding	GO:0000390//spliceosomal complex disassembly;GO:0006397//mRNA processing;GO:0008380//RNA splicing;GO:0031214//biomineral tissue development;GO:0031333//negative regulation of protein complex assembly;GO:0032091//negative regulation of protein binding
XR_002338554.1	NC_010456.5	47245575	47250077	+	ncbi_399503	47221540	47239513	-	UPSTREAM	6061	LIF	LIF, interleukin 6 family cytokine	Environmental Information Processing;Environmental Information Processing;Cellular Processes;Environmental Information Processing	Signaling molecules and interaction;Signal transduction;Cellular community - eukaryotes;Signal transduction	ko04060//Cytokine-cytokine receptor interaction;ko04630//Jak-STAT signaling pathway;ko04550//Signaling pathways regulating pluripotency of stem cells;ko04668//TNF signaling pathway	K05419;K05419;K05419;K05419	GO:0005576//extracellular region;GO:0005615//extracellular space;GO:0005829//cytosol	GO:0005102//receptor binding;GO:0005125//cytokine activity;GO:0005146//leukemia inhibitory factor receptor binding;GO:0008083//growth factor activity	GO:0001974//blood vessel remodeling;GO:0006955//immune response;GO:0007260//tyrosine phosphorylation of STAT protein;GO:0007566//embryo implantation;GO:0008284//positive regulation of cell proliferation;GO:0008285//negative regulation of cell proliferation;GO:0010628//positive regulation of gene expression;GO:0019827//stem cell population maintenance;GO:0030324//lung development;GO:0033138//posit…
XR_002338597.1	NC_010456.5	48058632	48076504	+	ncbi_100155147	48040848	48051660	-	UPSTREAM	6971	PIK3IP1	phosphoinositide-3-kinase interacting protein 1, transcript variant X2	-	-	-	-	GO:0016020//membrane;GO:0016021//integral component of membrane	GO:0004252//serine-type endopeptidase activity;GO:0036313//phosphatidylinositol 3-kinase catalytic subunit binding	GO:0006508//proteolysis;GO:0014067//negative regulation of phosphatidylinositol 3-kinase signaling;GO:0043553//negative regulation of phosphatidylinositol 3-kinase activity
MSTRG.20038.1	NC_010456.5	51112530	51114657	+	ncbi_100155568	51102900	51105769	+	DOWNSTREAM	6760	MRPL40	mitochondrial ribosomal protein L40, transcript variant 1	-	-	-	-	GO:0005730//nucleolus;GO:0005739//mitochondrion;GO:0005761//mitochondrial ribosome;GO:0005762//mitochondrial large ribosomal subunit	-	-
MSTRG.20038.1	NC_010456.5	51112530	51114657	+	ncbi_100154344	51106984	51112385	-	UPSTREAM	144	C14H22orf39	chromosome 14 C22orf39 homolog	-	-	-	-	-	-	-
XR_002338520.1	NC_010456.5	51741025	51807801	-	MSTRG.20061	51809367	51813721	-	DOWNSTREAM	1565	RALGDS	ral guanine nucleotide dissociation stimulator-like [Sus scrofa]	-	-	-	-	GO:0042995//cell projection;GO:0043231//intracellular membrane-bounded organelle;GO:0044444//cytoplasmic part	GO:0005088//Ras guanyl-nucleotide exchange factor activity;GO:0005488//binding;GO:0060589//nucleoside-triphosphatase regulator activity	GO:0007169//transmembrane receptor protein tyrosine kinase signaling pathway;GO:0043087//regulation of GTPase activity
XR_002338684.1	NC_010456.5	56608733	56614495	-	MSTRG.20101	56615989	56617735	+	UPSTREAM	1493	--	-	-	-	-	-	-	-	-
XR_002338975.1	NC_010456.5	60528629	60589144	+	ncbi_100154662	60481484	60528549	-	UPSTREAM	79	RAB4A	RAB4A, member RAS oncogene family, transcript variant X3	Cellular Processes	Transport and catabolism	ko04144//Endocytosis	K07879	GO:0005768//endosome;GO:0012505//endomembrane system;GO:0098837//postsynaptic recycling endosome	GO:0003924//GTPase activity;GO:0005525//GTP binding	GO:0006886//intracellular protein transport;GO:0030100//regulation of endocytosis;GO:0032482//Rab protein signal transduction
XR_002338974.1	NC_010456.5	60528629	60599808	+	ncbi_100154662	60481484	60528549	-	UPSTREAM	79	RAB4A	RAB4A, member RAS oncogene family, transcript variant X3	Cellular Processes	Transport and catabolism	ko04144//Endocytosis	K07879	GO:0005768//endosome;GO:0012505//endomembrane system;GO:0098837//postsynaptic recycling endosome	GO:0003924//GTPase activity;GO:0005525//GTP binding	GO:0006886//intracellular protein transport;GO:0030100//regulation of endocytosis;GO:0032482//Rab protein signal transduction
XR_002338489.1	NC_010456.5	62125866	62525688	-	ncbi_100525186	62525915	62630383	+	UPSTREAM	226	PHYHIPL	phytanoyl-CoA 2-hydroxylase interacting protein like	-	-	-	-	-	GO:0005515//protein binding	-
XR_002338490.1	NC_010456.5	62387475	62525688	-	ncbi_100525186	62525915	62630383	+	UPSTREAM	226	PHYHIPL	phytanoyl-CoA 2-hydroxylase interacting protein like	-	-	-	-	-	GO:0005515//protein binding	-
MSTRG.20195.1	NC_010456.5	65262868	65297804	-	MSTRG.20196	65297856	65376599	+	UPSTREAM	51	--	-	-	-	-	-	-	-	-
XR_002338895.1	NC_010456.5	72350428	72369838	+	ncbi_100153520	72285941	72343990	+	DOWNSTREAM	6437	HKDC1	hexokinase domain containing 1	Metabolism;Organismal Systems;Metabolism;Environmental Information Processing;Metabolism;Human Diseases;Metabolism;Human Diseases;Organismal Systems;Metabolism;Metabolism;Metabolism;Metabolism	Global and overview maps;Endocrine system;Global and overview maps;Signal transduction;Carbohydrate metabolism;Cancers;Carbohydrate metabolism;Endocrine and metabolic diseases;Digestive system;Carbohydrate metabolism;Carbohydrate metabolism;Carbohydrate metabolism;Biosynthesis of other secondary metabolites	ko01100//Metabolic pathways;ko04910//Insulin signaling pathway;ko01200//Carbon metabolism;ko04066//HIF-1 signaling pathway;ko00010//Glycolysis / Gluconeogenesis;ko05230//Central carbon metabolism in cancer;ko00520//Amino sugar and nucleotide sugar metabolism;ko04930//Type II diabetes mellitus;ko04973//Carbohydrate digestion and absorption;ko00500//Starch and sucrose metabolism;ko00051//Fructose a…	K00844;K00844;K00844;K00844;K00844;K00844;K00844;K00844;K00844;K00844;K00844;K00844;K00844	GO:0005623//cell;GO:0005739//mitochondrion;GO:0005829//cytosol	GO:0000166//nucleotide binding;GO:0004340//glucokinase activity;GO:0004396//hexokinase activity;GO:0005524//ATP binding;GO:0005536//glucose binding;GO:0008865//fructokinase activity;GO:0016301//kinase activity;GO:0016740//transferase activity;GO:0016773//phosphotransferase activity, alcohol group as acceptor;GO:0019158//mannokinase activity	GO:0001678//cellular glucose homeostasis;GO:0005975//carbohydrate metabolic process;GO:0006096//glycolytic process;GO:0016310//phosphorylation;GO:0046835//carbohydrate phosphorylation;GO:0051156//glucose 6-phosphate metabolic process
MSTRG.20337.1	NC_010456.5	80201694	80240632	+	ncbi_100523285	80249693	80377496	-	DOWNSTREAM	9060	DLG5	discs large MAGUK scaffold protein 5	-	-	-	-	-	GO:0005515//protein binding	GO:0042981//regulation of apoptotic process
MSTRG.20337.2	NC_010456.5	80211107	80240675	+	ncbi_100523285	80249693	80377496	-	DOWNSTREAM	9017	DLG5	discs large MAGUK scaffold protein 5	-	-	-	-	-	GO:0005515//protein binding	GO:0042981//regulation of apoptotic process
XR_002338609.1	NC_010456.5	84406410	84658048	-	ncbi_100158106	83316962	84405347	+	DOWNSTREAM	1062	NRG3	neuregulin 3	Environmental Information Processing	Signal transduction	ko04012//ErbB signaling pathway	K05457	GO:0005615//extracellular space;GO:0016020//membrane;GO:0016021//integral component of membrane	GO:0005102//receptor binding;GO:0045499//chemorepellent activity	GO:0007389//pattern specification process;GO:0007399//nervous system development;GO:0021842//chemorepulsion involved in interneuron migration from the subpallium to the cortex;GO:0030879//mammary gland development;GO:0035556//intracellular signal transduction;GO:0048513//animal organ development;GO:0050804//modulation of synaptic transmission;GO:0060596//mammary placode formation;GO:2001223//nega…
MSTRG.20424.1	NC_010456.5	91071804	91093236	+	MSTRG.20426	91096895	91099566	+	UPSTREAM	3658	--	-	-	-	-	-	-	-	-
MSTRG.20477.2	NC_010456.5	101642639	101760692	+	MSTRG.20476	101623428	101642601	-	UPSTREAM	37	Pol	LORF2 protein, partial [Crocuta crocuta]	-	-	-	-	-	-	-
MSTRG.20477.4	NC_010456.5	101642647	101938059	+	MSTRG.20476	101623428	101642601	-	UPSTREAM	45	Pol	LORF2 protein, partial [Crocuta crocuta]	-	-	-	-	-	-	-
XR_307750.3	NC_010456.5	108033526	108037242	+	ncbi_100155165	108038396	108303942	-	DOWNSTREAM	1153	PIK3AP1	phosphoinositide-3-kinase adaptor protein 1	Environmental Information Processing;Organismal Systems	Signal transduction;Immune system	ko04151//PI3K-Akt signaling pathway;ko04662//B cell receptor signaling pathway	K12230;K12230	GO:0005737//cytoplasm;GO:0005829//cytosol;GO:0005886//plasma membrane;GO:0016020//membrane	GO:0005102//receptor binding;GO:0036312//phosphatidylinositol 3-kinase regulatory subunit binding;GO:0042802//identical protein binding	GO:0014068//positive regulation of phosphatidylinositol 3-kinase signaling;GO:0034134//toll-like receptor 2 signaling pathway;GO:0034142//toll-like receptor 4 signaling pathway;GO:0034154//toll-like receptor 7 signaling pathway;GO:0034162//toll-like receptor 9 signaling pathway;GO:0050727//regulation of inflammatory response
XR_002338426.1	NC_010456.5	112120672	112123265	-	ncbi_100154194	112111483	112119166	+	DOWNSTREAM	1505	SFXN3	sideroflexin 3	-	-	-	-	GO:0005739//mitochondrion;GO:0016020//membrane;GO:0016021//integral component of membrane;GO:0031305//integral component of mitochondrial inner membrane;GO:0031966//mitochondrial membrane	GO:0015075//ion transmembrane transporter activity;GO:0022857//transmembrane transporter activity	GO:0006811//ion transport;GO:0034220//ion transmembrane transport;GO:0055085//transmembrane transport;GO:1990542//mitochondrial transmembrane transport
MSTRG.20760.2	NC_010456.5	127503495	127563724	+	ncbi_100153734	127395842	127502421	-	UPSTREAM	1073	PDZD8	PDZ domain containing 8	-	-	-	-	GO:0005739//mitochondrion;GO:0005789//endoplasmic reticulum membrane;GO:0016020//membrane;GO:0016021//integral component of membrane;GO:0044233//ER-mitochondrion membrane contact site	GO:0005515//protein binding;GO:0008289//lipid binding;GO:0046872//metal ion binding	GO:0006869//lipid transport;GO:0007010//cytoskeleton organization;GO:0022604//regulation of cell morphogenesis;GO:0035556//intracellular signal transduction;GO:0051560//mitochondrial calcium ion homeostasis;GO:1990456//mitochondrion-ER tethering
XR_002338823.1	NC_010456.5	133978131	133996041	-	ncbi_100153610	134002226	134135397	-	DOWNSTREAM	6184	FAM53B	family with sequence similarity 53 member B, transcript variant X1	-	-	-	-	GO:0005634//nucleus;GO:0005737//cytoplasm	GO:0008168//methyltransferase activity;GO:0016279//protein-lysine N-methyltransferase activity	GO:0006606//protein import into nucleus;GO:0018026//peptidyl-lysine monomethylation;GO:0018027//peptidyl-lysine dimethylation;GO:0060828//regulation of canonical Wnt signaling pathway;GO:0090263//positive regulation of canonical Wnt signaling pathway
XR_307903.3	NC_010456.5	138490485	138501986	-	ncbi_100155050	138502005	138771543	+	UPSTREAM	18	MGMT	O-6-methylguanine-DNA methyltransferase, transcript variant X3	-	-	-	-	GO:0005634//nucleus;GO:0005654//nucleoplasm	GO:0003824//catalytic activity;GO:0003908//methylated-DNA-[protein]-cysteine S-methyltransferase activity;GO:0008168//methyltransferase activity;GO:0016740//transferase activity	GO:0006281//DNA repair;GO:0006307//DNA dealkylation involved in DNA repair;GO:0006974//cellular response to DNA damage stimulus;GO:0032259//methylation;GO:0043281//regulation of cysteine-type endopeptidase activity involved in apoptotic process
XR_001304667.2	NC_010456.5	141706775	141715043	-	ncbi_403216	141690737	141703078	+	DOWNSTREAM	3696	CYP2E1	cytochrome P450, family 2, subfamily E, polypeptide 1	Metabolism;Human Diseases;Metabolism;Metabolism;Human Diseases;Metabolism;Metabolism;Metabolism;Metabolism	Global and overview maps;Endocrine and metabolic diseases;Lipid metabolism;Xenobiotics biodegradation and metabolism;Cancers;Lipid metabolism;Xenobiotics biodegradation and metabolism;Xenobiotics biodegradation and metabolism;Lipid metabolism	ko01100//Metabolic pathways;ko04932//Non-alcoholic fatty liver disease (NAFLD);ko00590//Arachidonic acid metabolism;ko00983//Drug metabolism - other enzymes;ko05204//Chemical carcinogenesis;ko00140//Steroid hormone biosynthesis;ko00980//Metabolism of xenobiotics by cytochrome P450;ko00982//Drug metabolism - cytochrome P450;ko00591//Linoleic acid metabolism	K07415;K07415;K07415;K07415;K07415;K07415;K07415;K07415;K07415	GO:0005737//cytoplasm;GO:0016020//membrane;GO:0016021//integral component of membrane;GO:0043231//intracellular membrane-bounded organelle	GO:0004497//monooxygenase activity;GO:0005506//iron ion binding;GO:0008392//arachidonic acid epoxygenase activity;GO:0008395//steroid hydroxylase activity;GO:0016491//oxidoreductase activity;GO:0016705//oxidoreductase activity, acting on paired donors, with incorporation or reduction of molecular oxygen;GO:0016712//oxidoreductase activity, acting on paired donors, with incorporation or reduction …	GO:0006082//organic acid metabolic process;GO:0006805//xenobiotic metabolic process;GO:0019373//epoxygenase P450 pathway;GO:0042738//exogenous drug catabolic process;GO:0055114//oxidation-reduction process
XR_002339245.1	NC_010457.5	2818753	2832967	+	MSTRG.20927	2833267	2935677	-	DOWNSTREAM	299	CTAGE4	cTAGE family member 9-like [Mustela erminea]	-	-	-	-	-	GO:0005102//receptor binding	GO:0002684//positive regulation of immune system process;GO:0002761//regulation of myeloid leukocyte differentiation;GO:0006355//regulation of transcription, DNA-templated;GO:0010604//positive regulation of macromolecule metabolic process;GO:0033209//tumor necrosis factor-mediated signaling pathway;GO:0043410//positive regulation of MAPK cascade;GO:0044093//positive regulation of molecular functi…
MSTRG.20963.1	NC_010457.5	15792879	15810420	-	ncbi_100524908	15810497	15885706	+	UPSTREAM	76	DARS	aspartyl-tRNA synthetase, transcript variant X1	Genetic Information Processing	Translation	ko00970//Aminoacyl-tRNA biosynthesis	K22503	GO:0005737//cytoplasm;GO:0005829//cytosol;GO:0017101//aminoacyl-tRNA synthetase multienzyme complex;GO:0045202//synapse	GO:0000166//nucleotide binding;GO:0003676//nucleic acid binding;GO:0004812//aminoacyl-tRNA ligase activity;GO:0004815//aspartate-tRNA ligase activity;GO:0005524//ATP binding	GO:0006418//tRNA aminoacylation for protein translation;GO:0006422//aspartyl-tRNA aminoacylation
MSTRG.21021.1	NC_010457.5	25471735	25485433	+	ncbi_106506196	25469048	25471636	-	UPSTREAM	98	TEX51	testis expressed 51	-	-	-	-	GO:0016020//membrane;GO:0016021//integral component of membrane	-	-
MSTRG.21071.2	NC_010457.5	32593020	32598410	+	ncbi_100523643	32600188	33267319	+	UPSTREAM	1777	DLGAP2	DLG associated protein 2	-	-	-	-	GO:0045202//synapse	-	GO:0007270//neuron-neuron synaptic transmission;GO:0023052//signaling
XR_002339466.1	NC_010457.5	37914300	37919520	-	ncbi_106506205	37902359	37907283	-	UPSTREAM	7016	LOC106506205	zinc finger protein 596-like	-	-	-	-	-	-	-
XR_001301397.2	NC_010457.5	47697978	47704915	+	ncbi_100737847	47626107	47697238	-	UPSTREAM	739	PLEKHA2	pleckstrin homology domain containing A2	-	-	-	-	GO:0005737//cytoplasm;GO:0016020//membrane	GO:0030165//PDZ domain binding	-
MSTRG.21186.1	NC_010457.5	49903390	49929218	-	MSTRG.21187	49929239	50117750	+	UPSTREAM	20	--	-	-	-	-	-	-	-	-
MSTRG.21186.2	NC_010457.5	49906084	49929218	-	MSTRG.21187	49929239	50117750	+	UPSTREAM	20	--	-	-	-	-	-	-	-	-
MSTRG.21191.12	NC_010457.5	54086544	54094570	-	ncbi_100621194	54095021	54133904	+	UPSTREAM	450	PURG	purine rich element binding protein G, transcript variant X2	-	-	-	-	GO:0005634//nucleus	GO:0000977//RNA polymerase II regulatory region sequence-specific DNA binding;GO:0001227//transcriptional repressor activity, RNA polymerase II transcription regulatory region sequence-specific binding;GO:0003690//double-stranded DNA binding;GO:0032422//purine-rich negative regulatory element binding;GO:0043565//sequence-specific DNA binding	GO:0000122//negative regulation of transcription from RNA polymerase II promoter
XR_002339413.1	NC_010457.5	59686285	59688846	+	ncbi_102162410	59692992	59702513	-	DOWNSTREAM	4145	GPR17	G protein-coupled receptor 17	-	-	-	-	GO:0005623//cell;GO:0005887//integral component of plasma membrane;GO:0016020//membrane;GO:0016021//integral component of membrane	GO:0004930//G-protein coupled receptor activity	GO:0002862//negative regulation of inflammatory response to antigenic stimulus;GO:0007165//signal transduction;GO:0007186//G-protein coupled receptor signaling pathway;GO:0035025//positive regulation of Rho protein signal transduction;GO:0051482//positive regulation of cytosolic calcium ion concentration involved in phospholipase C-activating G-protein coupled signaling pathway
XR_002339107.1	NC_010457.5	65823164	65859107	+	ncbi_100157537	65796462	65820450	+	DOWNSTREAM	2713	DAPL1	death associated protein like 1	-	-	-	-	-	GO:0070513//death domain binding	GO:0010507//negative regulation of autophagy;GO:0034198//cellular response to amino acid starvation;GO:0097190//apoptotic signaling pathway
MSTRG.21329.1	NC_010457.5	76825249	76877957	-	MSTRG.21330	76878033	76880340	+	UPSTREAM	75	--	-	-	-	-	-	-	-	-
MSTRG.21329.2	NC_010457.5	76843823	76877957	-	MSTRG.21330	76878033	76880340	+	UPSTREAM	75	--	-	-	-	-	-	-	-	-
MSTRG.21329.4	NC_010457.5	76844432	76877957	-	MSTRG.21330	76878033	76880340	+	UPSTREAM	75	--	-	-	-	-	-	-	-	-
XR_002339421.1	NC_010457.5	77699729	77722010	+	ncbi_100144591	77649124	77695141	+	DOWNSTREAM	4587	CYBRD1	cytochrome b reductase 1	Organismal Systems	Digestive system	ko04978//Mineral absorption	K08370	GO:0005765//lysosomal membrane;GO:0016020//membrane;GO:0016021//integral component of membrane;GO:0031526//brush border membrane	GO:0000293//ferric-chelate reductase activity;GO:0016491//oxidoreductase activity	GO:0010039//response to iron ion;GO:0055114//oxidation-reduction process
XR_002339227.1	NC_010457.5	87966309	87993761	+	ncbi_100152819	87619049	87965068	-	UPSTREAM	1240	PDE1A	phosphodiesterase 1A, transcript variant X1	Organismal Systems;Environmental Information Processing;Metabolism;Human Diseases;Organismal Systems;Organismal Systems	Sensory system;Signal transduction;Nucleotide metabolism;Substance dependence;Sensory system;Endocrine system	ko04740//Olfactory transduction;ko04020//Calcium signaling pathway;ko00230//Purine metabolism;ko05032//Morphine addiction;ko04742//Taste transduction;ko04924//Renin secretion	K13755;K13755;K13755;K13755;K13755;K13755	GO:0043025//neuronal cell body	GO:0004114//3',5'-cyclic-nucleotide phosphodiesterase activity;GO:0008081//phosphoric diester hydrolase activity;GO:0016787//hydrolase activity;GO:0046872//metal ion binding;GO:0048101//calcium- and calmodulin-regulated 3',5'-cyclic-GMP phosphodiesterase activity	GO:0007165//signal transduction
MSTRG.21502.3	NC_010457.5	104270125	104325236	-	ncbi_100623394	104329873	104393436	+	UPSTREAM	4636	AOX4	aldehyde oxidase 4	-	-	-	-	GO:0005829//cytosol	GO:0004854//xanthine dehydrogenase activity;GO:0005506//iron ion binding;GO:0009055//electron carrier activity;GO:0016491//oxidoreductase activity;GO:0046872//metal ion binding;GO:0050660//flavin adenine dinucleotide binding;GO:0051287//NAD binding;GO:0051536//iron-sulfur cluster binding;GO:0051537//2 iron, 2 sulfur cluster binding;GO:0071949//FAD binding	GO:0009115//xanthine catabolic process;GO:0055114//oxidation-reduction process
MSTRG.21502.4	NC_010457.5	104270608	104325236	-	ncbi_100623394	104329873	104393436	+	UPSTREAM	4636	AOX4	aldehyde oxidase 4	-	-	-	-	GO:0005829//cytosol	GO:0004854//xanthine dehydrogenase activity;GO:0005506//iron ion binding;GO:0009055//electron carrier activity;GO:0016491//oxidoreductase activity;GO:0046872//metal ion binding;GO:0050660//flavin adenine dinucleotide binding;GO:0051287//NAD binding;GO:0051536//iron-sulfur cluster binding;GO:0051537//2 iron, 2 sulfur cluster binding;GO:0071949//FAD binding	GO:0009115//xanthine catabolic process;GO:0055114//oxidation-reduction process
XR_002339325.1	NC_010457.5	104270608	104325236	-	ncbi_100623394	104329873	104393436	+	UPSTREAM	4636	AOX4	aldehyde oxidase 4	-	-	-	-	GO:0005829//cytosol	GO:0004854//xanthine dehydrogenase activity;GO:0005506//iron ion binding;GO:0009055//electron carrier activity;GO:0016491//oxidoreductase activity;GO:0046872//metal ion binding;GO:0050660//flavin adenine dinucleotide binding;GO:0051287//NAD binding;GO:0051536//iron-sulfur cluster binding;GO:0051537//2 iron, 2 sulfur cluster binding;GO:0071949//FAD binding	GO:0009115//xanthine catabolic process;GO:0055114//oxidation-reduction process
XR_308173.3	NC_010457.5	104275032	104325236	-	ncbi_100623394	104329873	104393436	+	UPSTREAM	4636	AOX4	aldehyde oxidase 4	-	-	-	-	GO:0005829//cytosol	GO:0004854//xanthine dehydrogenase activity;GO:0005506//iron ion binding;GO:0009055//electron carrier activity;GO:0016491//oxidoreductase activity;GO:0046872//metal ion binding;GO:0050660//flavin adenine dinucleotide binding;GO:0051287//NAD binding;GO:0051536//iron-sulfur cluster binding;GO:0051537//2 iron, 2 sulfur cluster binding;GO:0071949//FAD binding	GO:0009115//xanthine catabolic process;GO:0055114//oxidation-reduction process
MSTRG.21633.1	NC_010457.5	120952380	120980142	+	ncbi_100623529	120985069	120990864	+	UPSTREAM	4926	CDK5R2	cyclin dependent kinase 5 regulatory subunit 2	-	-	-	-	GO:0005737//cytoplasm;GO:0016533//cyclin-dependent protein kinase 5 holoenzyme complex	GO:0003779//actin binding;GO:0061575//cyclin-dependent protein serine/threonine kinase activator activity	GO:0001764//neuron migration;GO:0021549//cerebellum development;GO:0021722//superior olivary nucleus maturation;GO:0021766//hippocampus development;GO:0021819//layer formation in cerebral cortex;GO:0045737//positive regulation of cyclin-dependent protein serine/threonine kinase activity;GO:0045860//positive regulation of protein kinase activity;GO:0045956//positive regulation of calcium ion-depen…
XR_002339116.1	NC_010457.5	120952380	121003692	+	ncbi_100519572	121013611	121016869	-	DOWNSTREAM	9918	CRYBA2	crystallin beta A2	-	-	-	-	-	GO:0005212//structural constituent of eye lens;GO:0042802//identical protein binding	GO:0002088//lens development in camera-type eye;GO:0007601//visual perception
XR_001301660.2	NC_010457.5	132104104	132120786	-	ncbi_100737088	132127386	132131912	+	UPSTREAM	6599	B3GNT7	UDP-GlcNAc:betaGal beta-1,3-N-acetylglucosaminyltransferase 7	Metabolism	Glycan biosynthesis and metabolism	ko00533//Glycosaminoglycan biosynthesis - keratan sulfate	K09664	GO:0000139//Golgi membrane;GO:0005783//endoplasmic reticulum;GO:0005794//Golgi apparatus;GO:0016020//membrane;GO:0016021//integral component of membrane	GO:0008375//acetylglucosaminyltransferase activity;GO:0008376//acetylgalactosaminyltransferase activity;GO:0008378//galactosyltransferase activity;GO:0008532//N-acetyllactosaminide beta-1,3-N-acetylglucosaminyltransferase activity;GO:0016740//transferase activity;GO:0016757//transferase activity, transferring glycosyl groups;GO:0016758//transferase activity, transferring hexosyl groups	GO:0006486//protein glycosylation;GO:0006493//protein O-linked glycosylation;GO:0030311//poly-N-acetyllactosamine biosynthetic process
XR_001301660.2	NC_010457.5	132104104	132120786	-	ncbi_100519629	131928642	132101348	+	DOWNSTREAM	2755	ARMC9	armadillo repeat containing 9, transcript variant X1	-	-	-	-	GO:0005814//centriole;GO:0005929//cilium;GO:0036064//ciliary basal body;GO:0097542//ciliary tip	GO:0005515//protein binding	GO:0045880//positive regulation of smoothened signaling pathway;GO:0060271//cilium morphogenesis
XR_002339488.1	NC_010457.5	132427023	132451199	+	ncbi_100736954	132376117	132426678	-	UPSTREAM	344	PDE6D	phosphodiesterase 6D	Metabolism	Nucleotide metabolism	ko00230//Purine metabolism	K13758	GO:0005737//cytoplasm;GO:0005829//cytosol;GO:0005856//cytoskeleton;GO:0016020//membrane;GO:0030659//cytoplasmic vesicle membrane;GO:0031410//cytoplasmic vesicle	GO:0004114//3',5'-cyclic-nucleotide phosphodiesterase activity;GO:0005095//GTPase inhibitor activity;GO:0017137//Rab GTPase binding	GO:0007601//visual perception;GO:0034260//negative regulation of GTPase activity;GO:0050896//response to stimulus;GO:0050953//sensory perception of light stimulus
MSTRG.21768.1	NC_010457.5	134123334	134142426	+	ncbi_100154630	134106561	134123163	-	UPSTREAM	170	HJURP	Holliday junction recognition protein	-	-	-	-	GO:0000775//chromosome, centromeric region;GO:0000777//condensed chromosome kinetochore;GO:0005634//nucleus;GO:0005654//nucleoplasm;GO:0005730//nucleolus;GO:0005739//mitochondrion	GO:0042393//histone binding;GO:0042802//identical protein binding	GO:0007059//chromosome segregation;GO:0034080//CENP-A containing nucleosome assembly;GO:0043254//regulation of protein complex assembly;GO:0051101//regulation of DNA binding
XR_002339091.1	NC_010457.5	138219781	138228526	-	ncbi_100519927	138228640	138276341	+	UPSTREAM	113	TWIST2	twist family bHLH transcription factor 2	Human Diseases	Cancers	ko05205//Proteoglycans in cancer	K09069	-	-	-
XR_297806.3	NC_010457.5	139531952	139534113	+	ncbi_100526143	139485294	139531861	-	UPSTREAM	90	ANKMY1	ankyrin repeat and MYND domain containing 1	-	-	-	-	-	-	-
XR_297806.3	NC_010457.5	139531952	139534113	+	ncbi_100525790	139542193	139551257	+	UPSTREAM	8079	RNPEPL1	arginyl aminopeptidase like 1	-	-	-	-	-	GO:0008237//metallopeptidase activity;GO:0008270//zinc ion binding;GO:0070006//metalloaminopeptidase activity	GO:0006508//proteolysis
MSTRG.21822.1	NC_010457.5	139531952	139536821	+	ncbi_100526143	139485294	139531861	-	UPSTREAM	90	ANKMY1	ankyrin repeat and MYND domain containing 1	-	-	-	-	-	-	-
MSTRG.21822.1	NC_010457.5	139531952	139536821	+	ncbi_100525790	139542193	139551257	+	UPSTREAM	5371	RNPEPL1	arginyl aminopeptidase like 1	-	-	-	-	-	GO:0008237//metallopeptidase activity;GO:0008270//zinc ion binding;GO:0070006//metalloaminopeptidase activity	GO:0006508//proteolysis
MSTRG.21822.4	NC_010457.5	139532003	139534113	+	ncbi_100526143	139485294	139531861	-	UPSTREAM	141	ANKMY1	ankyrin repeat and MYND domain containing 1	-	-	-	-	-	-	-
MSTRG.21822.4	NC_010457.5	139532003	139534113	+	ncbi_100525790	139542193	139551257	+	UPSTREAM	8079	RNPEPL1	arginyl aminopeptidase like 1	-	-	-	-	-	GO:0008237//metallopeptidase activity;GO:0008270//zinc ion binding;GO:0070006//metalloaminopeptidase activity	GO:0006508//proteolysis
XR_001300876.2	NC_010458.4	322155	339504	+	ncbi_100523520	250212	322075	-	UPSTREAM	79	DAP	death associated protein	-	-	-	-	-	GO:0070513//death domain binding	GO:0010507//negative regulation of autophagy;GO:0034198//cellular response to amino acid starvation;GO:0097190//apoptotic signaling pathway
MSTRG.21906.1	NC_010458.4	20519452	20523522	-	ncbi_100513318	20495716	20512198	-	UPSTREAM	7253	RAD1	RAD1 checkpoint DNA exonuclease, transcript variant X2	Cellular Processes	Cell growth and death	ko04218//Cellular senescence	K02830	GO:0005634//nucleus;GO:0005654//nucleoplasm;GO:0005694//chromosome;GO:0030896//checkpoint clamp complex;GO:0043231//intracellular membrane-bounded organelle	GO:0008408//3'-5' exonuclease activity	GO:0000077//DNA damage checkpoint;GO:0006281//DNA repair;GO:0051598//meiotic recombination checkpoint;GO:0071479//cellular response to ionizing radiation;GO:0090305//nucleic acid phosphodiester bond hydrolysis
MSTRG.21906.1	NC_010458.4	20519452	20523522	-	ncbi_100513694	20523770	20552048	+	UPSTREAM	247	DNAJC21	DnaJ heat shock protein family (Hsp40) member C21	-	-	-	-	-	GO:0003676//nucleic acid binding;GO:0008270//zinc ion binding;GO:0046872//metal ion binding	-
MSTRG.21906.2	NC_010458.4	20519452	20523593	-	ncbi_100513318	20495716	20512198	-	UPSTREAM	7253	RAD1	RAD1 checkpoint DNA exonuclease, transcript variant X2	Cellular Processes	Cell growth and death	ko04218//Cellular senescence	K02830	GO:0005634//nucleus;GO:0005654//nucleoplasm;GO:0005694//chromosome;GO:0030896//checkpoint clamp complex;GO:0043231//intracellular membrane-bounded organelle	GO:0008408//3'-5' exonuclease activity	GO:0000077//DNA damage checkpoint;GO:0006281//DNA repair;GO:0051598//meiotic recombination checkpoint;GO:0071479//cellular response to ionizing radiation;GO:0090305//nucleic acid phosphodiester bond hydrolysis
MSTRG.21906.2	NC_010458.4	20519452	20523593	-	ncbi_100513694	20523770	20552048	+	UPSTREAM	176	DNAJC21	DnaJ heat shock protein family (Hsp40) member C21	-	-	-	-	-	GO:0003676//nucleic acid binding;GO:0008270//zinc ion binding;GO:0046872//metal ion binding	-
XR_001301840.2	NC_010458.4	39958613	40084728	+	ncbi_100738470	39770398	39950786	+	DOWNSTREAM	7826	NDUFAF2	NADH:ubiquinone oxidoreductase complex assembly factor 2	Organismal Systems	Environmental adaptation	ko04714//Thermogenesis	K18160	GO:0005739//mitochondrion;GO:0016020//membrane	GO:0008137//NADH dehydrogenase (ubiquinone) activity;GO:0009055//electron carrier activity	GO:0022904//respiratory electron transport chain;GO:0045333//cellular respiration;GO:0061179//negative regulation of insulin secretion involved in cellular response to glucose stimulus;GO:0072593//reactive oxygen species metabolic process
XR_308426.3	NC_010458.4	39958615	40022050	+	ncbi_100738470	39770398	39950786	+	DOWNSTREAM	7828	NDUFAF2	NADH:ubiquinone oxidoreductase complex assembly factor 2	Organismal Systems	Environmental adaptation	ko04714//Thermogenesis	K18160	GO:0005739//mitochondrion;GO:0016020//membrane	GO:0008137//NADH dehydrogenase (ubiquinone) activity;GO:0009055//electron carrier activity	GO:0022904//respiratory electron transport chain;GO:0045333//cellular respiration;GO:0061179//negative regulation of insulin secretion involved in cellular response to glucose stimulus;GO:0072593//reactive oxygen species metabolic process
XR_001301843.2	NC_010458.4	39958623	39986355	+	ncbi_100738470	39770398	39950786	+	DOWNSTREAM	7836	NDUFAF2	NADH:ubiquinone oxidoreductase complex assembly factor 2	Organismal Systems	Environmental adaptation	ko04714//Thermogenesis	K18160	GO:0005739//mitochondrion;GO:0016020//membrane	GO:0008137//NADH dehydrogenase (ubiquinone) activity;GO:0009055//electron carrier activity	GO:0022904//respiratory electron transport chain;GO:0045333//cellular respiration;GO:0061179//negative regulation of insulin secretion involved in cellular response to glucose stimulus;GO:0072593//reactive oxygen species metabolic process
XR_002339762.1	NC_010458.4	39958627	40014042	+	ncbi_100738470	39770398	39950786	+	DOWNSTREAM	7840	NDUFAF2	NADH:ubiquinone oxidoreductase complex assembly factor 2	Organismal Systems	Environmental adaptation	ko04714//Thermogenesis	K18160	GO:0005739//mitochondrion;GO:0016020//membrane	GO:0008137//NADH dehydrogenase (ubiquinone) activity;GO:0009055//electron carrier activity	GO:0022904//respiratory electron transport chain;GO:0045333//cellular respiration;GO:0061179//negative regulation of insulin secretion involved in cellular response to glucose stimulus;GO:0072593//reactive oxygen species metabolic process
MSTRG.22055.9	NC_010458.4	39958704	40060476	+	ncbi_100525133	39954352	39958642	-	UPSTREAM	61	SMIM15	small integral membrane protein 15, transcript variant X4	-	-	-	-	GO:0016020//membrane;GO:0016021//integral component of membrane	-	-
MSTRG.22055.9	NC_010458.4	39958704	40060476	+	ncbi_100738470	39770398	39950786	+	DOWNSTREAM	7917	NDUFAF2	NADH:ubiquinone oxidoreductase complex assembly factor 2	Organismal Systems	Environmental adaptation	ko04714//Thermogenesis	K18160	GO:0005739//mitochondrion;GO:0016020//membrane	GO:0008137//NADH dehydrogenase (ubiquinone) activity;GO:0009055//electron carrier activity	GO:0022904//respiratory electron transport chain;GO:0045333//cellular respiration;GO:0061179//negative regulation of insulin secretion involved in cellular response to glucose stimulus;GO:0072593//reactive oxygen species metabolic process
XR_002339638.1	NC_010458.4	50503639	50734470	-	ncbi_100521048	50734510	50743417	+	UPSTREAM	39	BOD1	biorientation of chromosomes in cell division 1, transcript variant X1	-	-	-	-	GO:0000922//spindle pole;GO:0000940//condensed chromosome outer kinetochore;GO:0005813//centrosome;GO:0005876//spindle microtubule	GO:0004864//protein phosphatase inhibitor activity;GO:0051721//protein phosphatase 2A binding	GO:0032515//negative regulation of phosphoprotein phosphatase activity
XR_002339633.1	NC_010458.4	50507426	50734429	-	ncbi_100521048	50734510	50743417	+	UPSTREAM	80	BOD1	biorientation of chromosomes in cell division 1, transcript variant X1	-	-	-	-	GO:0000922//spindle pole;GO:0000940//condensed chromosome outer kinetochore;GO:0005813//centrosome;GO:0005876//spindle microtubule	GO:0004864//protein phosphatase inhibitor activity;GO:0051721//protein phosphatase 2A binding	GO:0032515//negative regulation of phosphoprotein phosphatase activity
XR_001304776.2	NC_010458.4	51434620	51457882	-	ncbi_100522469	51457924	51461095	+	UPSTREAM	41	DUSP1	dual specificity phosphatase 1	Environmental Information Processing;Human Diseases;Organismal Systems	Signal transduction;Cardiovascular diseases;Nervous system	ko04010//MAPK signaling pathway;ko05418//Fluid shear stress and atherosclerosis;ko04726//Serotonergic synapse	K21278;K21278;K21278	GO:0005634//nucleus;GO:0005737//cytoplasm	GO:0004721//phosphoprotein phosphatase activity;GO:0004722//protein serine/threonine phosphatase activity;GO:0004725//protein tyrosine phosphatase activity;GO:0008138//protein tyrosine/serine/threonine phosphatase activity;GO:0016787//hydrolase activity;GO:0016791//phosphatase activity;GO:0017017//MAP kinase tyrosine/serine/threonine phosphatase activity;GO:0051019//mitogen-activated protein kina…	GO:0000188//inactivation of MAPK activity;GO:0001706//endoderm formation;GO:0006470//protein dephosphorylation;GO:0007162//negative regulation of cell adhesion;GO:0008285//negative regulation of cell proliferation;GO:0016311//dephosphorylation;GO:0035335//peptidyl-tyrosine dephosphorylation;GO:0035970//peptidyl-threonine dephosphorylation;GO:0042981//regulation of apoptotic process;GO:0043407//ne…
XR_299561.3	NC_010458.4	51434620	51457882	-	ncbi_100522469	51457924	51461095	+	UPSTREAM	41	DUSP1	dual specificity phosphatase 1	Environmental Information Processing;Human Diseases;Organismal Systems	Signal transduction;Cardiovascular diseases;Nervous system	ko04010//MAPK signaling pathway;ko05418//Fluid shear stress and atherosclerosis;ko04726//Serotonergic synapse	K21278;K21278;K21278	GO:0005634//nucleus;GO:0005737//cytoplasm	GO:0004721//phosphoprotein phosphatase activity;GO:0004722//protein serine/threonine phosphatase activity;GO:0004725//protein tyrosine phosphatase activity;GO:0008138//protein tyrosine/serine/threonine phosphatase activity;GO:0016787//hydrolase activity;GO:0016791//phosphatase activity;GO:0017017//MAP kinase tyrosine/serine/threonine phosphatase activity;GO:0051019//mitogen-activated protein kina…	GO:0000188//inactivation of MAPK activity;GO:0001706//endoderm formation;GO:0006470//protein dephosphorylation;GO:0007162//negative regulation of cell adhesion;GO:0008285//negative regulation of cell proliferation;GO:0016311//dephosphorylation;GO:0035335//peptidyl-tyrosine dephosphorylation;GO:0035970//peptidyl-threonine dephosphorylation;GO:0042981//regulation of apoptotic process;GO:0043407//ne…
XR_002339546.1	NC_010458.4	52826736	52836219	+	ncbi_100525967	52823839	52826717	-	UPSTREAM	18	TLX3	T-cell leukemia homeobox 3	Human Diseases	Cancers	ko05202//Transcriptional misregulation in cancers	K15607	GO:0005634//nucleus;GO:0005654//nucleoplasm	GO:0003677//DNA binding;GO:0003700//transcription factor activity, sequence-specific DNA binding;GO:0043565//sequence-specific DNA binding	GO:0001708//cell fate specification;GO:0001764//neuron migration;GO:0002087//regulation of respiratory gaseous exchange by neurological system process;GO:0006355//regulation of transcription, DNA-templated;GO:0007417//central nervous system development;GO:0007585//respiratory gaseous exchange;GO:0030182//neuron differentiation;GO:0045665//negative regulation of neuron differentiation;GO:0048665//…
XR_002339546.1	NC_010458.4	52826736	52836219	+	ncbi_100526145	52836291	53160156	-	DOWNSTREAM	71	RANBP17	RAN binding protein 17, transcript variant X1	-	-	-	-	GO:0005634//nucleus	GO:0008536//Ran GTPase binding	GO:0006886//intracellular protein transport
XR_002339697.1	NC_010458.4	65282898	65497469	-	ncbi_100522525	65497483	65555313	+	UPSTREAM	13	CLINT1	clathrin interactor 1, transcript variant X1	-	-	-	-	GO:0005654//nucleoplasm;GO:0005794//Golgi apparatus;GO:0016020//membrane;GO:0043231//intracellular membrane-bounded organelle	GO:0030276//clathrin binding	GO:0016192//vesicle-mediated transport
XR_002339801.1	NC_010458.4	71591700	71624854	+	ncbi_100514926	71540646	71589532	-	UPSTREAM	2167	SLC36A1	solute carrier family 36 member 1, transcript variant X1	-	-	-	-	GO:0005774//vacuolar membrane;GO:0005783//endoplasmic reticulum;GO:0016020//membrane;GO:0016021//integral component of membrane	GO:0005280//hydrogen:amino acid symporter activity;GO:0015078//hydrogen ion transmembrane transporter activity;GO:0015171//amino acid transmembrane transporter activity;GO:0015180//L-alanine transmembrane transporter activity;GO:0015187//glycine transmembrane transporter activity;GO:0015193//L-proline transmembrane transporter activity	GO:0003333//amino acid transmembrane transport;GO:0015808//L-alanine transport;GO:0015816//glycine transport;GO:0015824//proline transport;GO:0035524//proline transmembrane transport;GO:1902600//hydrogen ion transmembrane transport
XR_002339677.1	NC_010458.4	72791450	72796322	-	ncbi_100737194	72796453	73335974	+	UPSTREAM	130	SEMA5A	semaphorin 5A	Organismal Systems	Development	ko04360//Axon guidance	K06841	GO:0016020//membrane;GO:0016021//integral component of membrane	GO:0005515//protein binding;GO:0030215//semaphorin receptor binding	GO:0048675//axon extension;GO:0097485//neuron projection guidance
XR_308572.3	NC_010458.4	74283392	74287961	-	ncbi_100516406	74288038	74302052	+	UPSTREAM	76	C16H5orf49	chromosome 16 C5orf49 homolog	-	-	-	-	-	-	-
MSTRG.22297.1	NC_010458.4	74991383	74994923	+	MSTRG.22296	74988154	74990974	-	UPSTREAM	408	--	-	-	-	-	-	-	-	-
XR_002339945.1	NC_010459.5	8959710	8962363	-	ncbi_110257478	8947306	8951090	-	UPSTREAM	8619	LOC110257478	ankyrin repeat domain-containing protein 26-like	-	-	-	-	-	GO:0005515//protein binding	-
XR_002339945.1	NC_010459.5	8959710	8962363	-	ncbi_102162774	8963282	8989294	-	DOWNSTREAM	918	LOC102162774	putative ankyrin repeat domain-containing protein 19	-	-	-	-	-	-	-
MSTRG.22394.1	NC_010459.5	9169546	9176389	+	ncbi_100048948	9088864	9166263	-	UPSTREAM	3282	ADAM3A	ADAM metallopeptidase domain 3A (cyritestin 1)	-	-	-	-	GO:0016020//membrane;GO:0016021//integral component of membrane	GO:0004222//metalloendopeptidase activity;GO:0008237//metallopeptidase activity	GO:0006508//proteolysis
MSTRG.22394.1	NC_010459.5	9169546	9176389	+	ncbi_100519521	9178152	9233147	+	UPSTREAM	1762	LOC100519521	disintegrin and metalloproteinase domain-containing protein 18	-	-	-	-	GO:0016020//membrane;GO:0016021//integral component of membrane	GO:0004222//metalloendopeptidase activity;GO:0008237//metallopeptidase activity	GO:0006508//proteolysis
XR_308680.3	NC_010459.5	26804722	26807347	+	ncbi_100524115	26760048	26801091	+	DOWNSTREAM	3630	SEC23B	Sec23 homolog B, coat complex II component	Genetic Information Processing	Folding, sorting and degradation	ko04141//Protein processing in endoplasmic reticulum	K14006	GO:0000139//Golgi membrane;GO:0005737//cytoplasm;GO:0005783//endoplasmic reticulum;GO:0005789//endoplasmic reticulum membrane;GO:0005829//cytosol;GO:0012505//endomembrane system;GO:0012507//ER to Golgi transport vesicle membrane;GO:0016020//membrane;GO:0030127//COPII vesicle coat;GO:0031410//cytoplasmic vesicle;GO:0048471//perinuclear region of cytoplasm;GO:0070971//endoplasmic reticulum exit site	GO:0005096//GTPase activator activity;GO:0008270//zinc ion binding;GO:0046872//metal ion binding	GO:0006886//intracellular protein transport;GO:0006888//ER to Golgi vesicle-mediated transport;GO:0015031//protein transport;GO:0016192//vesicle-mediated transport;GO:0043547//positive regulation of GTPase activity;GO:0090110//cargo loading into COPII-coated vesicle;GO:0090114//COPII-coated vesicle budding
XR_308680.3	NC_010459.5	26804722	26807347	+	ncbi_100524407	26811139	26946651	+	UPSTREAM	3791	DTD1	D-tyrosyl-tRNA deacylase 1	-	-	-	-	GO:0005737//cytoplasm	GO:0000049//tRNA binding;GO:0002161//aminoacyl-tRNA editing activity;GO:0003723//RNA binding;GO:0016787//hydrolase activity;GO:0051499//D-aminoacyl-tRNA deacylase activity;GO:0051500//D-tyrosyl-tRNA(Tyr) deacylase activity	GO:0006399//tRNA metabolic process
MSTRG.22542.1	NC_010459.5	30348764	30351285	-	ncbi_100514928	30351433	30360245	+	UPSTREAM	147	GZF1	GDNF inducible zinc finger protein 1	-	-	-	-	-	-	-
XR_308705.3	NC_010459.5	32952102	32955060	-	ncbi_100523648	32874807	32944623	-	UPSTREAM	7478	EBF4	early B-cell factor 4, transcript variant X1	-	-	-	-	GO:0005634//nucleus	GO:0001228//transcriptional activator activity, RNA polymerase II transcription regulatory region sequence-specific binding;GO:0003677//DNA binding;GO:0003700//transcription factor activity, sequence-specific DNA binding;GO:0046872//metal ion binding;GO:0046983//protein dimerization activity	GO:0006355//regulation of transcription, DNA-templated;GO:0007275//multicellular organism development;GO:0045944//positive regulation of transcription from RNA polymerase II promoter
MSTRG.22690.1	NC_010459.5	37172260	37178570	+	ncbi_102164213	37166995	37170763	+	DOWNSTREAM	1496	ACTL10	actin like 10	-	-	-	-	-	-	-
MSTRG.22690.1	NC_010459.5	37172260	37178570	+	ncbi_100153846	37178587	37190118	-	DOWNSTREAM	16	E2F1	E2F transcription factor 1	Human Diseases;Human Diseases;Human Diseases;Human Diseases;Human Diseases;Human Diseases;Cellular Processes;Human Diseases;Human Diseases;Human Diseases;Human Diseases;Human Diseases;Cellular Processes;Human Diseases;Human Diseases;Human Diseases;Human Diseases;Human Diseases;Human Diseases;Human Diseases;Cellular Processes;Human Diseases;Human Diseases	Cancers;Infectious diseases;Infectious diseases;Infectious diseases;Infectious diseases;Cancers;Cell growth and death;Endocrine and metabolic diseases;Cancers;Cancers;Cancers;Infectious diseases;Cell growth and death;Cancers;Drug resistance;Cancers;Cancers;Cancers;Cancers;Cancers;Transport and catabolism;Cancers;Cancers	ko05200//Pathways in cancer;ko05165//Human papillomavirus infection;ko05166//HTLV-I infection;ko05163//Human cytomegalovirus infection;ko05167//Kaposi sarcoma-associated herpesvirus infection;ko05225//Hepatocellular carcinoma;ko04218//Cellular senescence;ko04934//Cushing syndrome;ko05226//Gastric cancer;ko05224//Breast cancer;ko05206//MicroRNAs in cancer;ko05161//Hepatitis B;ko04110//Cell cycle;k…	K17454;K17454;K17454;K17454;K17454;K17454;K17454;K17454;K17454;K17454;K17454;K17454;K17454;K17454;K17454;K17454;K17454;K17454;K17454;K17454;K17454;K17454;K17454	GO:0000790//nuclear chromatin;GO:0005634//nucleus;GO:0005654//nucleoplasm;GO:0005667//transcription factor complex;GO:0005737//cytoplasm;GO:0005813//centrosome;GO:0032991//macromolecular complex;GO:0035189//Rb-E2F complex	GO:0000981//RNA polymerase II transcription factor activity, sequence-specific DNA binding;GO:0000987//core promoter proximal region sequence-specific DNA binding;GO:0001216//bacterial-type RNA polymerase transcriptional activator activity, sequence-specific DNA binding;GO:0003677//DNA binding;GO:0003700//transcription factor activity, sequence-specific DNA binding;GO:0008134//transcription facto…	GO:0000077//DNA damage checkpoint;GO:0000122//negative regulation of transcription from RNA polymerase II promoter;GO:0006351//transcription, DNA-templated;GO:0006355//regulation of transcription, DNA-templated;GO:0008630//intrinsic apoptotic signaling pathway in response to DNA damage;GO:0010628//positive regulation of gene expression;GO:0030900//forebrain development;GO:0043065//positive regula…
XR_002340138.1	NC_010459.5	37810113	37918209	+	ncbi_100156707	37923451	37941851	+	UPSTREAM	5241	DYNLRB1	dynein light chain roadblock-type 1	-	-	-	-	GO:0005737//cytoplasm;GO:0005813//centrosome;GO:0005856//cytoskeleton;GO:0005868//cytoplasmic dynein complex;GO:0005874//microtubule;GO:0030286//dynein complex	GO:0003774//motor activity;GO:0045505//dynein intermediate chain binding	GO:0007018//microtubule-based movement
XR_002340135.1	NC_010459.5	37810113	37918963	+	ncbi_100156707	37923451	37941851	+	UPSTREAM	4487	DYNLRB1	dynein light chain roadblock-type 1	-	-	-	-	GO:0005737//cytoplasm;GO:0005813//centrosome;GO:0005856//cytoskeleton;GO:0005868//cytoplasmic dynein complex;GO:0005874//microtubule;GO:0030286//dynein complex	GO:0003774//motor activity;GO:0045505//dynein intermediate chain binding	GO:0007018//microtubule-based movement
XR_002339918.1	NC_010459.5	38342307	38346776	+	ncbi_100152660	38316199	38342253	-	UPSTREAM	53	GSS	glutathione synthetase	Metabolism;Metabolism;Metabolism;Cellular Processes	Global and overview maps;Metabolism of other amino acids;Amino acid metabolism;Cell growth and death	ko01100//Metabolic pathways;ko00480//Glutathione metabolism;ko00270//Cysteine and methionine metabolism;ko04216//Ferroptosis	K21456;K21456;K21456;K21456	GO:0005829//cytosol	GO:0000166//nucleotide binding;GO:0000287//magnesium ion binding;GO:0004363//glutathione synthase activity;GO:0005524//ATP binding;GO:0016874//ligase activity;GO:0042803//protein homodimerization activity;GO:0043295//glutathione binding;GO:0046872//metal ion binding	GO:0006750//glutathione biosynthetic process
MSTRG.22735.7	NC_010459.5	39236373	39242333	+	ncbi_102167523	39245375	39309444	+	UPSTREAM	3041	CNBD2	cyclic nucleotide binding domain containing 2, transcript variant X1	-	-	-	-	GO:0005829//cytosol	GO:0030552//cAMP binding	GO:0007283//spermatogenesis
XR_002340023.1	NC_010459.5	39771270	39840558	-	ncbi_110257437	39840649	39858162	+	UPSTREAM	90	TGIF2	TGFB induced factor homeobox 2, transcript variant X1	Environmental Information Processing	Signal transduction	ko04350//TGF-beta signaling pathway	K19553	GO:0005634//nucleus;GO:0005654//nucleoplasm;GO:0005813//centrosome	GO:0003677//DNA binding	GO:0000122//negative regulation of transcription from RNA polymerase II promoter;GO:0006355//regulation of transcription, DNA-templated;GO:0010470//regulation of gastrulation;GO:0038092//nodal signaling pathway;GO:0045666//positive regulation of neuron differentiation;GO:0060041//retina development in camera-type eye
XR_002340024.1	NC_010459.5	39846788	39868780	-	ncbi_100154129	39875625	39904838	-	DOWNSTREAM	6844	SLA2	Src like adaptor 2, transcript variant X1	-	-	-	-	-	-	-
XR_002340025.1	NC_010459.5	39846788	39868780	-	ncbi_100154129	39875625	39904838	-	DOWNSTREAM	6844	SLA2	Src like adaptor 2, transcript variant X1	-	-	-	-	-	-	-
XR_002339845.1	NC_010459.5	40280528	40283598	+	ncbi_100736939	40289934	40303899	-	DOWNSTREAM	6335	MROH8	maestro heat like repeat family member 8	-	-	-	-	-	-	-
XR_300503.3	NC_010459.5	50958841	50963160	+	ncbi_100624243	50925789	50958722	-	UPSTREAM	118	ZNFX1	zinc finger NFX1-type containing 1	-	-	-	-	GO:0000775//chromosome, centromeric region;GO:0005634//nucleus;GO:0031380//nuclear RNA-directed RNA polymerase complex	GO:0003700//transcription factor activity, sequence-specific DNA binding;GO:0003723//RNA binding;GO:0008270//zinc ion binding	GO:0006355//regulation of transcription, DNA-templated;GO:0030702//chromatin silencing at centromere;GO:0031048//chromatin silencing by small RNA
XR_002339979.1	NC_010459.5	59449217	59465876	+	ncbi_100049663	59418667	59448382	+	DOWNSTREAM	834	EDN3	endothelin 3	-	-	-	-	GO:0005576//extracellular region	-	GO:0019229//regulation of vasoconstriction;GO:0042310//vasoconstriction
XR_001302290.2	NC_010460.4	1969927	2162518	+	ncbi_100511726	1941176	1969852	-	UPSTREAM	74	RNF32	ring finger protein 32, transcript variant X1	-	-	-	-	GO:0005768//endosome;GO:0016235//aggresome	GO:0005515//protein binding	-
XR_002340275.1	NC_010460.4	1969927	2162518	+	ncbi_100511726	1941176	1969852	-	UPSTREAM	74	RNF32	ring finger protein 32, transcript variant X1	-	-	-	-	GO:0005768//endosome;GO:0016235//aggresome	GO:0005515//protein binding	-
MSTRG.23132.5	NC_010460.4	1970582	2087430	+	ncbi_100511726	1941176	1969852	-	UPSTREAM	729	RNF32	ring finger protein 32, transcript variant X1	-	-	-	-	GO:0005768//endosome;GO:0016235//aggresome	GO:0005515//protein binding	-
XR_002340378.1	NC_010460.4	2828720	2832604	+	ncbi_110257571	2812618	2820069	+	DOWNSTREAM	8650	LOC110257571	uncharacterized LOC110257571, transcript variant X1	-	-	-	-	-	-	-
MSTRG.23164.1	NC_010460.4	4598253	4601373	+	MSTRG.23165	4602663	4605711	+	UPSTREAM	1289	--	mCG147563 [Mus musculus]	-	-	-	-	-	-	-
XR_002340496.1	NC_010460.4	6363443	6371725	+	ncbi_110257620	6372854	6387059	-	DOWNSTREAM	1128	GIMAP1	GTPase, IMAP family member 1, transcript variant X1	-	-	-	-	GO:0005783//endoplasmic reticulum;GO:0016020//membrane;GO:0016021//integral component of membrane	GO:0005525//GTP binding	-
XR_002340487.1	NC_010460.4	6363673	6370486	+	ncbi_110257620	6372854	6387059	-	DOWNSTREAM	2367	GIMAP1	GTPase, IMAP family member 1, transcript variant X1	-	-	-	-	GO:0005783//endoplasmic reticulum;GO:0016020//membrane;GO:0016021//integral component of membrane	GO:0005525//GTP binding	-
XR_002340492.1	NC_010460.4	6364442	6370486	+	ncbi_110257620	6372854	6387059	-	DOWNSTREAM	2367	GIMAP1	GTPase, IMAP family member 1, transcript variant X1	-	-	-	-	GO:0005783//endoplasmic reticulum;GO:0016020//membrane;GO:0016021//integral component of membrane	GO:0005525//GTP binding	-
XR_002340502.1	NC_010460.4	6414332	6414767	-	ncbi_100518524	6414771	6420765	+	UPSTREAM	3	GIMAP6	GTPase, IMAP family member 6, transcript variant X1	-	-	-	-	GO:0016020//membrane;GO:0016021//integral component of membrane	GO:0005525//GTP binding	-
XR_002340461.1	NC_010460.4	7753412	7773017	+	ncbi_100511166	7742254	7751098	+	DOWNSTREAM	2313	LOC100511166	DBH-like monooxygenase protein 2	-	-	-	-	-	-	-
XR_002340237.1	NC_010460.4	8168029	8200215	+	ncbi_100512994	8151026	8167983	-	UPSTREAM	45	SSBP1	single stranded DNA binding protein 1, transcript variant X1	Genetic Information Processing;Genetic Information Processing;Genetic Information Processing	Replication and repair;Replication and repair;Replication and repair	ko03440//Homologous recombination;ko03030//DNA replication;ko03430//Mismatch repair	K03111;K03111;K03111	GO:0005739//mitochondrion;GO:0009295//nucleoid;GO:0042645//mitochondrial nucleoid	GO:0003677//DNA binding;GO:0003697//single-stranded DNA binding	GO:0006260//DNA replication;GO:0006264//mitochondrial DNA replication;GO:0051096//positive regulation of helicase activity
XR_002340237.1	NC_010460.4	8168029	8200215	+	ncbi_100513325	8205711	8261704	+	UPSTREAM	5495	KIAA1147	KIAA1147 ortholog, transcript variant X1	-	-	-	-	GO:0005575//cellular_component	GO:0003674//molecular_function	GO:0008150//biological_process
XR_297874.3	NC_010460.4	9175274	9187093	-	ncbi_100514083	9153832	9173009	-	UPSTREAM	2264	ADCK2	aarF domain containing kinase 2, transcript variant X1	-	-	-	-	GO:0016020//membrane;GO:0016021//integral component of membrane	GO:0016301//kinase activity	GO:0016310//phosphorylation
MSTRG.23325.1	NC_010460.4	14495151	14517961	-	ncbi_100524227	14267955	14486641	-	UPSTREAM	8509	CALD1	caldesmon 1, transcript variant X2	Organismal Systems	Circulatory system	ko04270//Vascular smooth muscle contraction	K12327	GO:0005886//plasma membrane;GO:0015629//actin cytoskeleton;GO:0016020//membrane;GO:0030478//actin cap	GO:0003779//actin binding;GO:0005516//calmodulin binding;GO:0017022//myosin binding	GO:0006936//muscle contraction
XR_002340307.1	NC_010460.4	18393953	18415959	-	ncbi_100513768	18416170	18462579	+	UPSTREAM	210	CEP41	centrosomal protein 41, transcript variant X1	-	-	-	-	GO:0005813//centrosome;GO:0005814//centriole;GO:0005929//cilium;GO:0036064//ciliary basal body	-	GO:0060271//cilium morphogenesis
XR_002340297.1	NC_010460.4	31891849	31959266	-	ncbi_100127352	31335102	31890523	-	UPSTREAM	1325	FOXP2	forkhead box P2	-	-	-	-	GO:0005634//nucleus	GO:0000978//RNA polymerase II core promoter proximal region sequence-specific DNA binding;GO:0001227//transcriptional repressor activity, RNA polymerase II transcription regulatory region sequence-specific binding;GO:0003677//DNA binding;GO:0003700//transcription factor activity, sequence-specific DNA binding;GO:0042802//identical protein binding;GO:0042803//protein homodimerization activity;GO:0…	GO:0000122//negative regulation of transcription from RNA polymerase II promoter;GO:0002053//positive regulation of mesenchymal cell proliferation;GO:0006355//regulation of transcription, DNA-templated;GO:0007519//skeletal muscle tissue development;GO:0009791//post-embryonic development;GO:0021549//cerebellum development;GO:0021757//caudate nucleus development;GO:0021758//putamen development;GO:0…
MSTRG.23531.1	NC_010460.4	42227327	42235409	+	ncbi_100512997	42213335	42218175	+	DOWNSTREAM	9151	INMT	indolethylamine N-methyltransferase	Metabolism;Metabolism	Amino acid metabolism;Metabolism of other amino acids	ko00380//Tryptophan metabolism;ko00450//Selenocompound metabolism	K00562;K00562	GO:0005737//cytoplasm;GO:0005829//cytosol	GO:0004790//thioether S-methyltransferase activity;GO:0008168//methyltransferase activity;GO:0008170//N-methyltransferase activity;GO:0016740//transferase activity;GO:0030748//amine N-methyltransferase activity	GO:0032259//methylation
XR_002340316.1	NC_010460.4	44269226	44322669	+	ncbi_100515635	43840553	44264514	-	UPSTREAM	4711	CREB5	cAMP responsive element binding protein 5, transcript variant X1	Environmental Information Processing;Human Diseases;Organismal Systems;Human Diseases;Environmental Information Processing;Human Diseases;Human Diseases;Environmental Information Processing;Human Diseases;Human Diseases;Organismal Systems;Human Diseases;Organismal Systems;Organismal Systems;Organismal Systems;Environmental Information Processing;Organismal Systems;Human Diseases;Organismal System…	Signal transduction;Infectious diseases;Environmental adaptation;Infectious diseases;Signal transduction;Neurodegenerative diseases;Cancers;Signal transduction;Endocrine and metabolic diseases;Substance dependence;Circulatory system;Infectious diseases;Endocrine system;Endocrine system;Nervous system;Signal transduction;Nervous system;Endocrine and metabolic diseases;Endocrine system;Signal trans…	ko04151//PI3K-Akt signaling pathway;ko05165//Human papillomavirus infection;ko04714//Thermogenesis;ko05163//Human cytomegalovirus infection;ko04024//cAMP signaling pathway;ko05016//Huntington disease;ko05203//Viral carcinogenesis;ko04022//cGMP - PKG signaling pathway;ko04934//Cushing syndrome;ko05034//Alcoholism;ko04261//Adrenergic signaling in cardiomyocytes;ko05161//Hepatitis B;ko04915//Estroge…	K09047;K09047;K09047;K09047;K09047;K09047;K09047;K09047;K09047;K09047;K09047;K09047;K09047;K09047;K09047;K09047;K09047;K09047;K09047;K09047;K09047;K09047;K09047;K09047;K09047;K09047;K09047;K09047;K09047;K09047	GO:0005634//nucleus	GO:0003676//nucleic acid binding;GO:0003677//DNA binding;GO:0003700//transcription factor activity, sequence-specific DNA binding	GO:0006355//regulation of transcription, DNA-templated;GO:0045893//positive regulation of transcription, DNA-templated
XR_002340376.1	NC_010460.4	52376363	52402950	-	ncbi_100516888	52403463	52697906	+	UPSTREAM	512	GLI3	GLI family zinc finger 3, transcript variant X1	Human Diseases;Environmental Information Processing;Human Diseases;Environmental Information Processing	Cancers;Signal transduction;Cancers;Signal transduction	ko05200//Pathways in cancer;ko04024//cAMP signaling pathway;ko05217//Basal cell carcinoma;ko04340//Hedgehog signaling pathway	K06230;K06230;K06230;K06230	GO:0005634//nucleus;GO:0005737//cytoplasm;GO:0005829//cytosol;GO:0005929//cilium;GO:0005930//axoneme;GO:0016607//nuclear speck;GO:0017053//transcriptional repressor complex	GO:0000977//RNA polymerase II regulatory region sequence-specific DNA binding;GO:0000978//RNA polymerase II core promoter proximal region sequence-specific DNA binding;GO:0003676//nucleic acid binding;GO:0003682//chromatin binding;GO:0003700//transcription factor activity, sequence-specific DNA binding;GO:0008013//beta-catenin binding;GO:0035035//histone acetyltransferase binding;GO:0036033//medi…	GO:0000122//negative regulation of transcription from RNA polymerase II promoter;GO:0001656//metanephros development;GO:0001658//branching involved in ureteric bud morphogenesis;GO:0001701//in utero embryonic development;GO:0001822//kidney development;GO:0002052//positive regulation of neuroblast proliferation;GO:0006355//regulation of transcription, DNA-templated;GO:0007224//smoothened signaling…
MSTRG.23657.1	NC_010460.4	52884673	52889596	+	MSTRG.23658	52889660	52905889	+	UPSTREAM	63	INHBA	inhibin beta A chain precursor [Sus scrofa]	Environmental Information Processing;Cellular Processes;Environmental Information Processing	Signaling molecules and interaction;Cellular community - eukaryotes;Signal transduction	ko04060//Cytokine-cytokine receptor interaction;ko04550//Signaling pathways regulating pluripotency of stem cells;ko04350//TGF-beta signaling pathway	K04667;K04667;K04667	-	-	-
XR_002340588.1	NC_010461.5	126212	131409	+	ncbi_100624032	107992	125985	-	UPSTREAM	226	LOC100624032	arylsulfatase D, transcript variant X1	-	-	-	-	GO:0016020//membrane;GO:0016021//integral component of membrane	GO:0003824//catalytic activity;GO:0004065//arylsulfatase activity;GO:0008484//sulfuric ester hydrolase activity	-
XR_002340588.1	NC_010461.5	126212	131409	+	ncbi_100627778	131769	156083	-	DOWNSTREAM	359	ARSE	arylsulfatase E (chondrodysplasia punctata 1)	-	-	-	-	GO:0016020//membrane;GO:0016021//integral component of membrane	GO:0003824//catalytic activity;GO:0004065//arylsulfatase activity;GO:0008484//sulfuric ester hydrolase activity	-
XR_002340717.1	NC_010461.5	6454319	6460306	+	ncbi_100522965	6296212	6450401	+	DOWNSTREAM	3917	SHROOM2	shroom family member 2, transcript variant X1	-	-	-	-	GO:0005623//cell;GO:0005912//adherens junction;GO:0016324//apical plasma membrane;GO:0030864//cortical actin cytoskeleton;GO:0043296//apical junction complex	GO:0003779//actin binding;GO:0005515//protein binding;GO:0051015//actin filament binding	GO:0007015//actin filament organization;GO:0030036//actin cytoskeleton organization;GO:0032401//establishment of melanosome localization;GO:0045176//apical protein localization
XR_002340660.1	NC_010461.5	11673926	11798844	-	ncbi_100158057	11800546	11828251	-	DOWNSTREAM	1701	ASB9	ankyrin repeat and SOCS box containing 9	-	-	-	-	-	GO:0005515//protein binding	GO:0016567//protein ubiquitination;GO:0035556//intracellular signal transduction;GO:0045732//positive regulation of protein catabolic process
XR_002340836.1	NC_010461.5	45837181	45845160	-	MSTRG.24006	45847419	45855024	-	DOWNSTREAM	2258	--	-	-	-	-	-	-	-	-
XR_001302653.2	NC_010461.5	59544249	59608630	-	ncbi_100154211	59613770	59615086	+	UPSTREAM	5139	ZCCHC13	zinc finger CCHC-type containing 13	-	-	-	-	GO:0005737//cytoplasm	GO:0003676//nucleic acid binding;GO:0003727//single-stranded RNA binding;GO:0003729//mRNA binding;GO:0008270//zinc ion binding;GO:0045182//translation regulator activity	GO:2000767//positive regulation of cytoplasmic translation
MSTRG.24113.3	NC_010461.5	59549933	59608541	-	ncbi_100154211	59613770	59615086	+	UPSTREAM	5228	ZCCHC13	zinc finger CCHC-type containing 13	-	-	-	-	GO:0005737//cytoplasm	GO:0003676//nucleic acid binding;GO:0003727//single-stranded RNA binding;GO:0003729//mRNA binding;GO:0008270//zinc ion binding;GO:0045182//translation regulator activity	GO:2000767//positive regulation of cytoplasmic translation
XR_002340622.1	NC_010461.5	97394476	97489052	+	ncbi_100517799	97494305	97547813	+	UPSTREAM	5252	LONRF3	LON peptidase N-terminal domain and ring finger 3, transcript variant X6	-	-	-	-	-	GO:0005515//protein binding	-
XR_002340592.1	NC_010461.5	98758563	98821344	+	ncbi_100511613	98752711	98758428	-	UPSTREAM	134	C1GALT1C1	C1GALT1 specific chaperone 1	Metabolism;Metabolism	Global and overview maps;Glycan biosynthesis and metabolism	ko01100//Metabolic pathways;ko00512//Mucin type O-glycan biosynthesis	K09653;K09653	GO:0016020//membrane;GO:0016021//integral component of membrane	GO:0016263//glycoprotein-N-acetylgalactosamine 3-beta-galactosyltransferase activity	GO:0016267//O-glycan processing, core 1
XR_002340828.1	NC_010461.5	106661017	106672297	+	ncbi_100524062	106676596	106708290	-	DOWNSTREAM	4298	AIFM1	apoptosis inducing factor mitochondria associated 1	Cellular Processes;Cellular Processes	Cell growth and death;Cell growth and death	ko04217//Necroptosis;ko04210//Apoptosis	K04727;K04727	GO:0005634//nucleus;GO:0005737//cytoplasm;GO:0005739//mitochondrion;GO:0005758//mitochondrial intermembrane space;GO:0005829//cytosol;GO:0016020//membrane;GO:0016021//integral component of membrane	GO:0003677//DNA binding;GO:0016174//NAD(P)H oxidase activity;GO:0016491//oxidoreductase activity;GO:0016651//oxidoreductase activity, acting on NAD(P)H;GO:0046983//protein dimerization activity;GO:0050660//flavin adenine dinucleotide binding;GO:0071949//FAD binding	GO:0006915//apoptotic process;GO:0006919//activation of cysteine-type endopeptidase activity involved in apoptotic process;GO:0010942//positive regulation of cell death;GO:0033108//mitochondrial respiratory chain complex assembly;GO:0045041//protein import into mitochondrial intermembrane space;GO:0051402//neuron apoptotic process;GO:0055114//oxidation-reduction process;GO:0070059//intrinsic apop…
MSTRG.24530.1	NC_010461.5	124949416	124952389	-	ncbi_102159115	124952532	124960344	+	UPSTREAM	142	ATP6AP1	ATPase H+ transporting accessory protein 1	Metabolism;Human Diseases;Human Diseases;Cellular Processes;Human Diseases;Metabolism;Cellular Processes;Human Diseases	Global and overview maps;Infectious diseases;Infectious diseases;Transport and catabolism;Infectious diseases;Energy metabolism;Transport and catabolism;Immune diseases	ko01100//Metabolic pathways;ko05165//Human papillomavirus infection;ko05152//Tuberculosis;ko04145//Phagosome;ko05161//Hepatitis B;ko00190//Oxidative phosphorylation;ko04142//Lysosome;ko05323//Rheumatoid arthritis	K03662;K03662;K03662;K03662;K03662;K03662;K03662;K03662	GO:0005623//cell;GO:0016020//membrane;GO:0016021//integral component of membrane;GO:0033180//proton-transporting V-type ATPase, V1 domain;GO:0033181//plasma membrane proton-transporting V-type ATPase complex	GO:0017137//Rab GTPase binding;GO:0046933//proton-transporting ATP synthase activity, rotational mechanism;GO:0046961//proton-transporting ATPase activity, rotational mechanism	GO:0006879//cellular iron ion homeostasis;GO:0030641//regulation of cellular pH;GO:0036295//cellular response to increased oxygen levels;GO:0045669//positive regulation of osteoblast differentiation;GO:0045780//positive regulation of bone resorption;GO:0045851//pH reduction;GO:0045921//positive regulation of exocytosis;GO:0051656//establishment of organelle localization;GO:0070374//positive regul…
MSTRG.24530.1	NC_010461.5	124949416	124952389	-	ncbi_100623607	124960835	124966833	+	UPSTREAM	8445	GDI1	GDP dissociation inhibitor 1, transcript variant X1	-	-	-	-	GO:0005737//cytoplasm	GO:0005092//GDP-dissociation inhibitor activity;GO:0005093//Rab GDP-dissociation inhibitor activity;GO:0005096//GTPase activator activity;GO:0017137//Rab GTPase binding	GO:0007264//small GTPase mediated signal transduction;GO:0015031//protein transport;GO:0016192//vesicle-mediated transport;GO:0043547//positive regulation of GTPase activity;GO:0050790//regulation of catalytic activity
MSTRG.24530.1	NC_010461.5	124949416	124952389	-	ncbi_110257854	124940036	124946275	+	DOWNSTREAM	3140	TAZ	tafazzin, transcript variant X1	Metabolism	Lipid metabolism	ko00564//Glycerophospholipid metabolism	K13511	GO:0016020//membrane;GO:0016021//integral component of membrane;GO:0031966//mitochondrial membrane	GO:0008374//O-acyltransferase activity;GO:0016746//transferase activity, transferring acyl groups	GO:0006644//phospholipid metabolic process;GO:0007007//inner mitochondrial membrane organization;GO:0007507//heart development;GO:0035965//cardiolipin acyl-chain remodeling
XR_002340900.1	NC_010462.3	2142388	2397361	-	MSTRG.24566	2398576	2609011	-	DOWNSTREAM	1214	--	-	-	-	-	-	-	-	-
MSTRG.24675.1	NC_010462.3	41596512	41633573	+	MSTRG.24674	41578733	41587512	-	UPSTREAM	8999	--	-	-	-	-	-	-	-	-
MSTRG.24692.1	NC_010462.3	42978059	42994037	-	MSTRG.24696	42994126	43018531	-	DOWNSTREAM	88	--	-	-	-	-	-	-	-	-
MSTRG.24711.1	NW_018084804.1	179419	232120	+	MSTRG.24711	237016	249500	+	UPSTREAM	4895	--	-	-	-	-	-	-	-	-
XR_002340975.1	NW_018084833.1	774476	778721	-	ncbi_110258087	760296	771216	+	DOWNSTREAM	3259	LOC110258087	endoplasmic reticulum mannosyl-oligosaccharide 1,2-alpha-mannosidase-like	-	-	-	-	-	-	-
XR_002340975.1	NW_018084833.1	774476	778721	-	ncbi_100627465	785370	795131	-	DOWNSTREAM	6648	MAN1B1	mannosidase alpha class 1B member 1	Metabolism;Genetic Information Processing;Metabolism	Global and overview maps;Folding, sorting and degradation;Glycan biosynthesis and metabolism	ko01100//Metabolic pathways;ko04141//Protein processing in endoplasmic reticulum;ko00510//N-Glycan biosynthesis	K01230;K01230;K01230	-	-	-
NR_045193.1	NW_018084833.1	1058409	1063957	+	ncbi_100303611	1043990	1048569	+	DOWNSTREAM	9839	LCN6	lipocalin 6	-	-	-	-	-	-	-
NR_045192.1	NW_018084833.1	1058413	1063957	+	ncbi_100303611	1043990	1048569	+	DOWNSTREAM	9843	LCN6	lipocalin 6	-	-	-	-	-	-	-
MSTRG.24790.1	NW_018084833.1	1259650	1263031	-	ncbi_110258061	1209291	1252848	+	DOWNSTREAM	6801	NOTCH1	notch 1	Human Diseases;Human Diseases;Human Diseases;Human Diseases;Organismal Systems;Human Diseases;Organismal Systems;Environmental Information Processing;Human Diseases	Cancers;Infectious diseases;Cancers;Cancers;Endocrine system;Drug resistance;Immune system;Signal transduction;Neurodegenerative diseases	ko05200//Pathways in cancer;ko05165//Human papillomavirus infection;ko05224//Breast cancer;ko05206//MicroRNAs in cancer;ko04919//Thyroid hormone signaling pathway;ko01522//Endocrine resistance;ko04658//Th1 and Th2 cell differentiation;ko04330//Notch signaling pathway;ko05020//Prion diseases	K02599;K02599;K02599;K02599;K02599;K02599;K02599;K02599;K02599	-	-	-
XR_002341030.1	NW_018084901.1	775386	791980	+	ncbi_403155	792985	795766	-	DOWNSTREAM	1004	SLC25A6	solute carrier family 25 member 6	Human Diseases;Human Diseases;Environmental Information Processing;Environmental Information Processing;Cellular Processes;Human Diseases;Cellular Processes;Human Diseases	Infectious diseases;Neurodegenerative diseases;Signal transduction;Signal transduction;Cell growth and death;Infectious diseases;Cell growth and death;Neurodegenerative diseases	ko05166//HTLV-I infection;ko05016//Huntington disease;ko04020//Calcium signaling pathway;ko04022//cGMP - PKG signaling pathway;ko04218//Cellular senescence;ko05164//Influenza A;ko04217//Necroptosis;ko05012//Parkinson disease	K05863;K05863;K05863;K05863;K05863;K05863;K05863;K05863	GO:0005743//mitochondrial inner membrane;GO:0016021//integral component of membrane	-	GO:0006915//apoptotic process;GO:0015866//ADP transport;GO:0015867//ATP transport;GO:0055085//transmembrane transport
XR_002341030.1	NW_018084901.1	775386	791980	+	ncbi_110258198	798964	820604	-	DOWNSTREAM	6983	ASMTL	acetylserotonin O-methyltransferase like, transcript variant X1	-	-	-	-	-	-	-
XR_002341033.1	NW_018084901.1	775698	791980	+	ncbi_403155	792985	795766	-	DOWNSTREAM	1004	SLC25A6	solute carrier family 25 member 6	Human Diseases;Human Diseases;Environmental Information Processing;Environmental Information Processing;Cellular Processes;Human Diseases;Cellular Processes;Human Diseases	Infectious diseases;Neurodegenerative diseases;Signal transduction;Signal transduction;Cell growth and death;Infectious diseases;Cell growth and death;Neurodegenerative diseases	ko05166//HTLV-I infection;ko05016//Huntington disease;ko04020//Calcium signaling pathway;ko04022//cGMP - PKG signaling pathway;ko04218//Cellular senescence;ko05164//Influenza A;ko04217//Necroptosis;ko05012//Parkinson disease	K05863;K05863;K05863;K05863;K05863;K05863;K05863;K05863	GO:0005743//mitochondrial inner membrane;GO:0016021//integral component of membrane	-	GO:0006915//apoptotic process;GO:0015866//ADP transport;GO:0015867//ATP transport;GO:0055085//transmembrane transport
XR_002341033.1	NW_018084901.1	775698	791980	+	ncbi_110258198	798964	820604	-	DOWNSTREAM	6983	ASMTL	acetylserotonin O-methyltransferase like, transcript variant X1	-	-	-	-	-	-	-
XR_002341041.1	NW_018084915.1	12955	43908	+	MSTRG.24899	1	8723	+	DOWNSTREAM	4231	--	hypothetical protein CB1_000875058 [Camelus ferus]	-	-	-	-	-	-	-
XR_002341041.1	NW_018084915.1	12955	43908	+	MSTRG.24898	1	9077	-	UPSTREAM	3877	MIA2	melanoma inhibitory activity protein 2-like [Phoca vitulina]	-	-	-	-	-	-	GO:0065007//biological regulation
MSTRG.24955.1	NW_018084979.1	1309697	1317896	+	MSTRG.24954	1296242	1302307	+	DOWNSTREAM	7389	--	-	-	-	-	-	-	-	-
XR_002341074.1	NW_018084979.1	3073213	3077246	-	ncbi_110258333	3066084	3070396	+	DOWNSTREAM	2816	ZBTB42	zinc finger and BTB domain containing 42, transcript variant X1	-	-	-	-	-	-	-
MSTRG.25110.1	NW_018085100.1	2071412	2093118	-	ncbi_100519680	2096377	2435863	-	DOWNSTREAM	3258	KCNT2	potassium sodium-activated channel subfamily T member 2, transcript variant X1	-	-	-	-	-	-	-
MSTRG.25172.1	NW_018085169.1	264777	285816	-	MSTRG.25170	263679	264220	+	DOWNSTREAM	556	IGKV1-39	immunoglobulin kappa variable region, partial [Sus scrofa]	-	-	-	-	GO:0016020//membrane;GO:0031988//membrane-bounded vesicle;GO:0044421//extracellular region part	GO:0005488//binding	GO:0002431//Fc receptor mediated stimulatory signaling pathway;GO:0006897//endocytosis;GO:0006952//defense response;GO:0006956//complement activation;GO:0038093//Fc receptor signaling pathway
MSTRG.25261.1	NW_018085246.1	93987	104532	-	ncbi_100626432	108400	158367	-	DOWNSTREAM	3867	SNRPN	small nuclear ribonucleoprotein polypeptide N	-	-	-	-	-	-	-
MSTRG.25310.1	NW_018085287.1	26729	43319	+	ncbi_110259044	51540	83158	+	UPSTREAM	8220	LOC110259044	USP6 N-terminal-like protein, transcript variant X1	-	-	-	-	-	-	-
[truncated: 6 more rows]
