# Supplementary material for: Identification and Characterization of lncRNA and mRNA in Testes of Landrace and Hezuo Boars
Source: Animals (Basel). 2021 Jul 30;11(8):2263. doi: 10.3390/ani11082263 (PMC8388364; doi:10.3390/ani11082263)
Supplement: Supplementary file 1 [file animals-11-02263-s001.zip › Table S7.xlsx]

## Sheet: Table S6
id	num	qvalue	per	ratio	class	ID	Descrption	Pvalue	Qvalue	Up	Down	fg_num	bg_num
GO:0060271 cilium morphogenesis	16	0.481587	4.255	0.076	Biological Process	GO:0060271	cilium morphogenesis	0.000217609	0.481587	0	0	16	211
GO:0071941 nitrogen cycle metabolic process	3	0.481587	0.798	0.5	Biological Process	GO:0071941	nitrogen cycle metabolic process	0.000376304	0.481587	0	0	3	6
GO:0005815 microtubule organizing center	28	0.269885	7.292	0.053	Cellular Component	GO:0005815	microtubule organizing center	0.000557613	0.269885	0	0	28	527
GO:0071466 cellular response to xenobiotic stimulus	6	0.481587	1.596	0.15	Biological Process	GO:0071466	cellular response to xenobiotic stimulus	0.000685079	0.481587	0	0	6	40
GO:0044548 S100 protein binding	3	0.206142	0.777	0.429	Molecular Function	GO:0044548	S100 protein binding	0.000703374	0.206142	0	0	3	7
GO:0035910 ascending aorta morphogenesis	2	0.481587	0.532	1	Biological Process	GO:0035910	ascending aorta morphogenesis	0.000738837	0.481587	0	0	2	2
GO:0060633 negative regulation of transcription initiation from RNA polymerase II promoter	2	0.481587	0.532	1	Biological Process	GO:0060633	negative regulation of transcription initiation from RNA polymerase II promoter	0.000738837	0.481587	0	0	2	2
GO:0004815 aspartate-tRNA ligase activity	2	0.206142	0.518	1	Molecular Function	GO:0004815	aspartate-tRNA ligase activity	0.000783812	0.206142	0	0	2	2
GO:0047288 monosialoganglioside sialyltransferase activity	2	0.206142	0.518	1	Molecular Function	GO:0047288	monosialoganglioside sialyltransferase activity	0.000783812	0.206142	0	0	2	2
GO:0070513 death domain binding	3	0.217378	0.777	0.375	Molecular Function	GO:0070513	death domain binding	0.00110205	0.217378	0	0	3	8
GO:0009410 response to xenobiotic stimulus	6	0.481587	1.596	0.136	Biological Process	GO:0009410	response to xenobiotic stimulus	0.00114989	0.481587	0	0	6	44
GO:0001765 membrane raft assembly	3	0.481587	0.798	0.333	Biological Process	GO:0001765	membrane raft assembly	0.00148686	0.481587	0	0	3	9
GO:0008537 proteasome activator complex	2	0.379404	0.521	0.667	Cellular Component	GO:0008537	proteasome activator complex	0.00216351	0.379404	0	0	2	3
GO:0035905 ascending aorta development	2	0.481587	0.532	0.667	Biological Process	GO:0035905	ascending aorta development	0.0021765	0.481587	0	0	2	3
GO:1990743 protein sialylation	2	0.481587	0.532	0.667	Biological Process	GO:1990743	protein sialylation	0.0021765	0.481587	0	0	2	3
GO:2000143 negative regulation of DNA-templated transcription, initiation	2	0.481587	0.532	0.667	Biological Process	GO:2000143	negative regulation of DNA-templated transcription, initiation	0.0021765	0.481587	0	0	2	3
GO:0030151 molybdenum ion binding	2	0.364157	0.518	0.667	Molecular Function	GO:0030151	molybdenum ion binding	0.00230771	0.364157	0	0	2	3
GO:0015630 microtubule cytoskeleton	36	0.379404	9.375	0.045	Cellular Component	GO:0015630	microtubule cytoskeleton	0.00235168	0.379404	0	0	36	808
GO:0010470 regulation of gastrulation	4	0.481587	1.064	0.182	Biological Process	GO:0010470	regulation of gastrulation	0.00267794	0.481587	0	0	4	22
GO:0006805 xenobiotic metabolic process	5	0.481587	1.33	0.139	Biological Process	GO:0006805	xenobiotic metabolic process	0.00273712	0.481587	0	0	5	36
GO:0010923 negative regulation of phosphatase activity	7	0.481587	1.862	0.097	Biological Process	GO:0010923	negative regulation of phosphatase activity	0.00337349	0.481587	0	0	7	72
GO:0005813 centrosome	23	0.420589	5.99	0.05	Cellular Component	GO:0005813	centrosome	0.00347594	0.420589	0	0	23	458
GO:0021819 layer formation in cerebral cortex	3	0.481587	0.798	0.25	Biological Process	GO:0021819	layer formation in cerebral cortex	0.00366444	0.481587	0	0	3	12
GO:0030205 dermatan sulfate metabolic process	2	0.481587	0.532	0.5	Biological Process	GO:0030205	dermatan sulfate metabolic process	0.00427461	0.481587	0	0	2	4
GO:0033689 negative regulation of osteoblast proliferation	2	0.481587	0.532	0.5	Biological Process	GO:0033689	negative regulation of osteoblast proliferation	0.00427461	0.481587	0	0	2	4
GO:0072141 renal interstitial fibroblast development	2	0.481587	0.532	0.5	Biological Process	GO:0072141	renal interstitial fibroblast development	0.00427461	0.481587	0	0	2	4
GO:0098703 calcium ion import across plasma membrane	2	0.481587	0.532	0.5	Biological Process	GO:0098703	calcium ion import across plasma membrane	0.00427461	0.481587	0	0	2	4
GO:0099574 regulation of protein catabolic process at synapse, modulating synaptic transmission	2	0.481587	0.532	0.5	Biological Process	GO:0099574	regulation of protein catabolic process at synapse, modulating synaptic transmission	0.00427461	0.481587	0	0	2	4
GO:1990035 calcium ion import into cell	2	0.481587	0.532	0.5	Biological Process	GO:1990035	calcium ion import into cell	0.00427461	0.481587	0	0	2	4
GO:2000543 positive regulation of gastrulation	2	0.481587	0.532	0.5	Biological Process	GO:2000543	positive regulation of gastrulation	0.00427461	0.481587	0	0	2	4
GO:0003836 beta-galactoside (CMP) alpha-2,3-sialyltransferase activity	2	0.39495	0.518	0.5	Molecular Function	GO:0003836	beta-galactoside (CMP) alpha-2,3-sialyltransferase activity	0.0045298	0.39495	0	0	2	4
GO:0032422 purine-rich negative regulatory element binding	2	0.39495	0.518	0.5	Molecular Function	GO:0032422	purine-rich negative regulatory element binding	0.0045298	0.39495	0	0	2	4
GO:0009312 oligosaccharide biosynthetic process	3	0.481587	0.798	0.231	Biological Process	GO:0009312	oligosaccharide biosynthetic process	0.00466846	0.481587	0	0	3	13
GO:0031579 membrane raft organization	3	0.481587	0.798	0.231	Biological Process	GO:0031579	membrane raft organization	0.00466846	0.481587	0	0	3	13
GO:0048857 neural nucleus development	3	0.481587	0.798	0.231	Biological Process	GO:0048857	neural nucleus development	0.00466846	0.481587	0	0	3	13
GO:0072234 metanephric nephron tubule development	3	0.481587	0.798	0.231	Biological Process	GO:0072234	metanephric nephron tubule development	0.00466846	0.481587	0	0	3	13
GO:0035308 negative regulation of protein dephosphorylation	7	0.481587	1.862	0.091	Biological Process	GO:0035308	negative regulation of protein dephosphorylation	0.00490749	0.481587	0	0	7	77
GO:0017017 MAP kinase tyrosine/serine/threonine phosphatase activity	3	0.39495	0.777	0.231	Molecular Function	GO:0017017	MAP kinase tyrosine/serine/threonine phosphatase activity	0.00507036	0.39495	0	0	3	13
GO:0031400 negative regulation of protein modification process	22	0.481587	5.851	0.049	Biological Process	GO:0031400	negative regulation of protein modification process	0.00522938	0.481587	0	0	22	445
GO:0035305 negative regulation of dephosphorylation	7	0.481587	1.862	0.089	Biological Process	GO:0035305	negative regulation of dephosphorylation	0.00564932	0.481587	0	0	7	79
GO:0045880 positive regulation of smoothened signaling pathway	4	0.481587	1.064	0.148	Biological Process	GO:0045880	positive regulation of smoothened signaling pathway	0.0057733	0.481587	0	0	4	27
GO:0030324 lung development	9	0.481587	2.394	0.074	Biological Process	GO:0030324	lung development	0.0057889	0.481587	0	0	9	121
GO:0072170 metanephric tubule development	3	0.481587	0.798	0.214	Biological Process	GO:0072170	metanephric tubule development	0.00582296	0.481587	0	0	3	14
GO:0048858 cell projection morphogenesis	28	0.481587	7.447	0.045	Biological Process	GO:0048858	cell projection morphogenesis	0.0063402	0.481587	0	0	28	622
GO:0000139 Golgi membrane	15	0.48091	3.906	0.056	Cellular Component	GO:0000139	Golgi membrane	0.0067891	0.48091	0	0	15	269
GO:0001931 uropod	2	0.48091	0.521	0.4	Cellular Component	GO:0001931	uropod	0.00695531	0.48091	0	0	2	5
GO:0031254 cell trailing edge	2	0.48091	0.521	0.4	Cellular Component	GO:0031254	cell trailing edge	0.00695531	0.48091	0	0	2	5
GO:0000050 urea cycle	2	0.481587	0.532	0.4	Biological Process	GO:0000050	urea cycle	0.00699632	0.481587	0	0	2	5
GO:0019627 urea metabolic process	2	0.481587	0.532	0.4	Biological Process	GO:0019627	urea metabolic process	0.00699632	0.481587	0	0	2	5
GO:0040009 regulation of growth rate	2	0.481587	0.532	0.4	Biological Process	GO:0040009	regulation of growth rate	0.00699632	0.481587	0	0	2	5
GO:0044854 plasma membrane raft assembly	2	0.481587	0.532	0.4	Biological Process	GO:0044854	plasma membrane raft assembly	0.00699632	0.481587	0	0	2	5
GO:0072071 kidney interstitial fibroblast differentiation	2	0.481587	0.532	0.4	Biological Process	GO:0072071	kidney interstitial fibroblast differentiation	0.00699632	0.481587	0	0	2	5
GO:2000794 regulation of epithelial cell proliferation involved in lung morphogenesis	2	0.481587	0.532	0.4	Biological Process	GO:2000794	regulation of epithelial cell proliferation involved in lung morphogenesis	0.00699632	0.481587	0	0	2	5
GO:0021987 cerebral cortex development	6	0.481587	1.596	0.095	Biological Process	GO:0021987	cerebral cortex development	0.00719047	0.481587	0	0	6	63
GO:0001130 bacterial-type RNA polymerase transcription factor activity, sequence-specific DNA binding	2	0.39495	0.518	0.4	Molecular Function	GO:0001130	bacterial-type RNA polymerase transcription factor activity, sequence-specific DNA binding	0.00740995	0.39495	0	0	2	5
GO:0008172 S-methyltransferase activity	2	0.39495	0.518	0.4	Molecular Function	GO:0008172	S-methyltransferase activity	0.00740995	0.39495	0	0	2	5
GO:0019828 aspartic-type endopeptidase inhibitor activity	2	0.39495	0.518	0.4	Molecular Function	GO:0019828	aspartic-type endopeptidase inhibitor activity	0.00740995	0.39495	0	0	2	5
GO:0000902 cell morphogenesis	39	0.481587	10.372	0.041	Biological Process	GO:0000902	cell morphogenesis	0.00754244	0.481587	0	0	39	958
GO:0033549 MAP kinase phosphatase activity	3	0.39495	0.777	0.2	Molecular Function	GO:0033549	MAP kinase phosphatase activity	0.00773821	0.39495	0	0	3	15
GO:0009056 catabolic process	58	0.481587	15.426	0.037	Biological Process	GO:0009056	catabolic process	0.00787834	0.481587	0	0	58	1556
GO:0032990 cell part morphogenesis	28	0.481587	7.447	0.044	Biological Process	GO:0032990	cell part morphogenesis	0.00829747	0.481587	0	0	28	635
GO:0021537 telencephalon development	10	0.481587	2.66	0.066	Biological Process	GO:0021537	telencephalon development	0.0083245	0.481587	0	0	10	151
GO:0072243 metanephric nephron epithelium development	3	0.481587	0.798	0.188	Biological Process	GO:0072243	metanephric nephron epithelium development	0.00860473	0.481587	0	0	3	16
GO:0000786 nucleosome	5	0.48525	1.302	0.106	Cellular Component	GO:0000786	nucleosome	0.00862828	0.48525	0	0	5	47
GO:0030323 respiratory tube development	9	0.481587	2.394	0.07	Biological Process	GO:0030323	respiratory tube development	0.00870049	0.481587	0	0	9	129
GO:0005929 cilium	19	0.48525	4.948	0.049	Cellular Component	GO:0005929	cilium	0.00902325	0.48525	0	0	19	385
GO:0031915 positive regulation of synaptic plasticity	2	0.481587	0.532	0.333	Biological Process	GO:0031915	positive regulation of synaptic plasticity	0.0103063	0.481587	0	0	2	6
GO:0033008 positive regulation of mast cell activation involved in immune response	2	0.481587	0.532	0.333	Biological Process	GO:0033008	positive regulation of mast cell activation involved in immune response	0.0103063	0.481587	0	0	2	6
GO:0043306 positive regulation of mast cell degranulation	2	0.481587	0.532	0.333	Biological Process	GO:0043306	positive regulation of mast cell degranulation	0.0103063	0.481587	0	0	2	6
GO:0045607 regulation of auditory receptor cell differentiation	2	0.481587	0.532	0.333	Biological Process	GO:0045607	regulation of auditory receptor cell differentiation	0.0103063	0.481587	0	0	2	6
GO:0045631 regulation of mechanoreceptor differentiation	2	0.481587	0.532	0.333	Biological Process	GO:0045631	regulation of mechanoreceptor differentiation	0.0103063	0.481587	0	0	2	6
GO:0050655 dermatan sulfate proteoglycan metabolic process	2	0.481587	0.532	0.333	Biological Process	GO:0050655	dermatan sulfate proteoglycan metabolic process	0.0103063	0.481587	0	0	2	6
GO:0051901 positive regulation of mitochondrial depolarization	2	0.481587	0.532	0.333	Biological Process	GO:0051901	positive regulation of mitochondrial depolarization	0.0103063	0.481587	0	0	2	6
GO:0060592 mammary gland formation	2	0.481587	0.532	0.333	Biological Process	GO:0060592	mammary gland formation	0.0103063	0.481587	0	0	2	6
GO:0071421 manganese ion transmembrane transport	2	0.481587	0.532	0.333	Biological Process	GO:0071421	manganese ion transmembrane transport	0.0103063	0.481587	0	0	2	6
GO:0097084 vascular smooth muscle cell development	2	0.481587	0.532	0.333	Biological Process	GO:0097084	vascular smooth muscle cell development	0.0103063	0.481587	0	0	2	6
GO:1903753 negative regulation of p38MAPK cascade	2	0.481587	0.532	0.333	Biological Process	GO:1903753	negative regulation of p38MAPK cascade	0.0103063	0.481587	0	0	2	6
GO:1904181 positive regulation of membrane depolarization	2	0.481587	0.532	0.333	Biological Process	GO:1904181	positive regulation of membrane depolarization	0.0103063	0.481587	0	0	2	6
GO:2000980 regulation of inner ear receptor cell differentiation	2	0.481587	0.532	0.333	Biological Process	GO:2000980	regulation of inner ear receptor cell differentiation	0.0103063	0.481587	0	0	2	6
GO:0005021 vascular endothelial growth factor-activated receptor activity	2	0.39495	0.518	0.333	Molecular Function	GO:0005021	vascular endothelial growth factor-activated receptor activity	0.0109097	0.39495	0	0	2	6
GO:0005384 manganese ion transmembrane transporter activity	2	0.39495	0.518	0.333	Molecular Function	GO:0005384	manganese ion transmembrane transporter activity	0.0109097	0.39495	0	0	2	6
GO:0016670 oxidoreductase activity, acting on a sulfur group of donors, oxygen as acceptor	2	0.39495	0.518	0.333	Molecular Function	GO:0016670	oxidoreductase activity, acting on a sulfur group of donors, oxygen as acceptor	0.0109097	0.39495	0	0	2	6
GO:0043295 glutathione binding	2	0.39495	0.518	0.333	Molecular Function	GO:0043295	glutathione binding	0.0109097	0.39495	0	0	2	6
GO:0021801 cerebral cortex radial glia guided migration	3	0.481587	0.798	0.167	Biological Process	GO:0021801	cerebral cortex radial glia guided migration	0.0120447	0.481587	0	0	3	18
GO:0022030 telencephalon glial cell migration	3	0.481587	0.798	0.167	Biological Process	GO:0022030	telencephalon glial cell migration	0.0120447	0.481587	0	0	3	18
GO:0072207 metanephric epithelium development	3	0.481587	0.798	0.167	Biological Process	GO:0072207	metanephric epithelium development	0.0120447	0.481587	0	0	3	18
GO:0009100 glycoprotein metabolic process	15	0.481587	3.989	0.052	Biological Process	GO:0009100	glycoprotein metabolic process	0.0121862	0.481587	0	0	15	287
GO:0060541 respiratory system development	9	0.481587	2.394	0.066	Biological Process	GO:0060541	respiratory system development	0.0126083	0.481587	0	0	9	137
GO:0061005 cell differentiation involved in kidney development	4	0.481587	1.064	0.118	Biological Process	GO:0061005	cell differentiation involved in kidney development	0.0131465	0.481587	0	0	4	34
GO:0045667 regulation of osteoblast differentiation	6	0.481587	1.596	0.083	Biological Process	GO:0045667	regulation of osteoblast differentiation	0.0135014	0.481587	0	0	6	72
GO:0035278 miRNA mediated inhibition of translation	2	0.481587	0.532	0.286	Biological Process	GO:0035278	miRNA mediated inhibition of translation	0.0141708	0.481587	0	0	2	7
GO:0040033 negative regulation of translation, ncRNA-mediated	2	0.481587	0.532	0.286	Biological Process	GO:0040033	negative regulation of translation, ncRNA-mediated	0.0141708	0.481587	0	0	2	7
GO:0042795 snRNA transcription from RNA polymerase II promoter	2	0.481587	0.532	0.286	Biological Process	GO:0042795	snRNA transcription from RNA polymerase II promoter	0.0141708	0.481587	0	0	2	7
GO:0044857 plasma membrane raft organization	2	0.481587	0.532	0.286	Biological Process	GO:0044857	plasma membrane raft organization	0.0141708	0.481587	0	0	2	7
GO:0045945 positive regulation of transcription from RNA polymerase III promoter	2	0.481587	0.532	0.286	Biological Process	GO:0045945	positive regulation of transcription from RNA polymerase III promoter	0.0141708	0.481587	0	0	2	7
GO:0045974 regulation of translation, ncRNA-mediated	2	0.481587	0.532	0.286	Biological Process	GO:0045974	regulation of translation, ncRNA-mediated	0.0141708	0.481587	0	0	2	7
GO:0048711 positive regulation of astrocyte differentiation	2	0.481587	0.532	0.286	Biological Process	GO:0048711	positive regulation of astrocyte differentiation	0.0141708	0.481587	0	0	2	7
GO:0051660 establishment of centrosome localization	2	0.481587	0.532	0.286	Biological Process	GO:0051660	establishment of centrosome localization	0.0141708	0.481587	0	0	2	7
GO:0072182 regulation of nephron tubule epithelial cell differentiation	2	0.481587	0.532	0.286	Biological Process	GO:0072182	regulation of nephron tubule epithelial cell differentiation	0.0141708	0.481587	0	0	2	7
GO:0031329 regulation of cellular catabolic process	19	0.481587	5.053	0.047	Biological Process	GO:0031329	regulation of cellular catabolic process	0.0141757	0.481587	0	0	19	402
GO:0022603 regulation of anatomical structure morphogenesis	29	0.481587	7.713	0.042	Biological Process	GO:0022603	regulation of anatomical structure morphogenesis	0.0142621	0.481587	0	0	29	693
GO:0044248 cellular catabolic process	48	0.481587	12.766	0.037	Biological Process	GO:0044248	cellular catabolic process	0.0142638	0.481587	0	0	48	1282
GO:0030900 forebrain development	13	0.481587	3.457	0.054	Biological Process	GO:0030900	forebrain development	0.0144345	0.481587	0	0	13	240
GO:0008347 glial cell migration	4	0.481587	1.064	0.114	Biological Process	GO:0008347	glial cell migration	0.0145319	0.481587	0	0	4	35
GO:0032196 transposition	4	0.481587	1.064	0.114	Biological Process	GO:0032196	transposition	0.0145319	0.481587	0	0	4	35
GO:0016174 NAD(P)H oxidase activity	2	0.39495	0.518	0.286	Molecular Function	GO:0016174	NAD(P)H oxidase activity	0.0149922	0.39495	0	0	2	7
GO:0042301 phosphate ion binding	2	0.39495	0.518	0.286	Molecular Function	GO:0042301	phosphate ion binding	0.0149922	0.39495	0	0	2	7
GO:0061133 endopeptidase activator activity	2	0.39495	0.518	0.286	Molecular Function	GO:0061133	endopeptidase activator activity	0.0149922	0.39495	0	0	2	7
GO:1900750 oligopeptide binding	2	0.39495	0.518	0.286	Molecular Function	GO:1900750	oligopeptide binding	0.0149922	0.39495	0	0	2	7
GO:0044815 DNA packaging complex	5	0.52878	1.302	0.093	Cellular Component	GO:0044815	DNA packaging complex	0.0152612	0.52878	0	0	5	54
GO:0000188 inactivation of MAPK activity	3	0.481587	0.798	0.15	Biological Process	GO:0000188	inactivation of MAPK activity	0.0161666	0.481587	0	0	3	20
GO:0001171 reverse transcription	3	0.481587	0.798	0.15	Biological Process	GO:0001171	reverse transcription	0.0161666	0.481587	0	0	3	20
GO:0002888 positive regulation of myeloid leukocyte mediated immunity	3	0.481587	0.798	0.15	Biological Process	GO:0002888	positive regulation of myeloid leukocyte mediated immunity	0.0161666	0.481587	0	0	3	20
GO:0021799 cerebral cortex radially oriented cell migration	3	0.481587	0.798	0.15	Biological Process	GO:0021799	cerebral cortex radially oriented cell migration	0.0161666	0.481587	0	0	3	20
GO:0051098 regulation of binding	12	0.481587	3.191	0.055	Biological Process	GO:0051098	regulation of binding	0.0163668	0.481587	0	0	12	218
GO:0031324 negative regulation of cellular metabolic process	64	0.481587	17.021	0.035	Biological Process	GO:0031324	negative regulation of cellular metabolic process	0.0166802	0.481587	0	0	64	1814
GO:0044441 ciliary part	13	0.52878	3.385	0.053	Cellular Component	GO:0044441	ciliary part	0.0170056	0.52878	0	0	13	246
GO:0006790 sulfur compound metabolic process	11	0.481587	2.926	0.057	Biological Process	GO:0006790	sulfur compound metabolic process	0.0172728	0.481587	0	0	11	194
GO:0003950 NAD+ ADP-ribosyltransferase activity	3	0.39495	0.777	0.15	Molecular Function	GO:0003950	NAD+ ADP-ribosyltransferase activity	0.0174848	0.39495	0	0	3	20
GO:0015666 restriction endodeoxyribonuclease activity	3	0.39495	0.777	0.15	Molecular Function	GO:0015666	restriction endodeoxyribonuclease activity	0.0174848	0.39495	0	0	3	20
GO:0070006 metalloaminopeptidase activity	3	0.39495	0.777	0.15	Molecular Function	GO:0070006	metalloaminopeptidase activity	0.0174848	0.39495	0	0	3	20
GO:0005975 carbohydrate metabolic process	24	0.481587	6.383	0.043	Biological Process	GO:0005975	carbohydrate metabolic process	0.0176446	0.481587	0	0	24	556
GO:0001889 liver development	5	0.481587	1.33	0.089	Biological Process	GO:0001889	liver development	0.0178509	0.481587	0	0	5	56
GO:0010563 negative regulation of phosphorus metabolic process	18	0.481587	4.787	0.047	Biological Process	GO:0010563	negative regulation of phosphorus metabolic process	0.0180016	0.481587	0	0	18	384
GO:0045936 negative regulation of phosphate metabolic process	18	0.481587	4.787	0.047	Biological Process	GO:0045936	negative regulation of phosphate metabolic process	0.0180016	0.481587	0	0	18	384
GO:0005622 intracellular	288	0.52878	75	0.029	Cellular Component	GO:0005622	intracellular	0.018368	0.52878	0	0	288	9923
GO:0070847 core mediator complex	2	0.52878	0.521	0.25	Cellular Component	GO:0070847	core mediator complex	0.0184513	0.52878	0	0	2	8
GO:0010737 protein kinase A signaling	3	0.481587	0.798	0.143	Biological Process	GO:0010737	protein kinase A signaling	0.0184879	0.481587	0	0	3	21
GO:0009301 snRNA transcription	2	0.481587	0.532	0.25	Biological Process	GO:0009301	snRNA transcription	0.0185572	0.481587	0	0	2	8
GO:0010664 negative regulation of striated muscle cell apoptotic process	2	0.481587	0.532	0.25	Biological Process	GO:0010664	negative regulation of striated muscle cell apoptotic process	0.0185572	0.481587	0	0	2	8
GO:0010667 negative regulation of cardiac muscle cell apoptotic process	2	0.481587	0.532	0.25	Biological Process	GO:0010667	negative regulation of cardiac muscle cell apoptotic process	0.0185572	0.481587	0	0	2	8
GO:0033005 positive regulation of mast cell activation	2	0.481587	0.532	0.25	Biological Process	GO:0033005	positive regulation of mast cell activation	0.0185572	0.481587	0	0	2	8
GO:0051852 disruption by host of symbiont cells	2	0.481587	0.532	0.25	Biological Process	GO:0051852	disruption by host of symbiont cells	0.0185572	0.481587	0	0	2	8
GO:0051873 killing by host of symbiont cells	2	0.481587	0.532	0.25	Biological Process	GO:0051873	killing by host of symbiont cells	0.0185572	0.481587	0	0	2	8
GO:0060502 epithelial cell proliferation involved in lung morphogenesis	2	0.481587	0.532	0.25	Biological Process	GO:0060502	epithelial cell proliferation involved in lung morphogenesis	0.0185572	0.481587	0	0	2	8
GO:0072160 nephron tubule epithelial cell differentiation	2	0.481587	0.532	0.25	Biological Process	GO:0072160	nephron tubule epithelial cell differentiation	0.0185572	0.481587	0	0	2	8
GO:1903362 regulation of cellular protein catabolic process	10	0.481587	2.66	0.058	Biological Process	GO:1903362	regulation of cellular protein catabolic process	0.0193656	0.481587	0	0	10	172
GO:0004065 arylsulfatase activity	2	0.39495	0.518	0.25	Molecular Function	GO:0004065	arylsulfatase activity	0.0196223	0.39495	0	0	2	8
GO:0016857 racemase and epimerase activity, acting on carbohydrates and derivatives	2	0.39495	0.518	0.25	Molecular Function	GO:0016857	racemase and epimerase activity, acting on carbohydrates and derivatives	0.0196223	0.39495	0	0	2	8
GO:0006486 protein glycosylation	11	0.481587	2.926	0.056	Biological Process	GO:0006486	protein glycosylation	0.0197815	0.481587	0	0	11	198
GO:0043413 macromolecule glycosylation	11	0.481587	2.926	0.056	Biological Process	GO:0043413	macromolecule glycosylation	0.0197815	0.481587	0	0	11	198
GO:0009311 oligosaccharide metabolic process	4	0.481587	1.064	0.103	Biological Process	GO:0009311	oligosaccharide metabolic process	0.0209788	0.481587	0	0	4	39
GO:0006334 nucleosome assembly	5	0.481587	1.33	0.085	Biological Process	GO:0006334	nucleosome assembly	0.0219126	0.481587	0	0	5	59
GO:0061008 hepaticobiliary system development	5	0.481587	1.33	0.085	Biological Process	GO:0061008	hepaticobiliary system development	0.0219126	0.481587	0	0	5	59
GO:0032989 cellular component morphogenesis	39	0.481587	10.372	0.038	Biological Process	GO:0032989	cellular component morphogenesis	0.0220157	0.481587	0	0	39	1029
GO:0005178 integrin binding	6	0.39495	1.554	0.077	Molecular Function	GO:0005178	integrin binding	0.0220689	0.39495	0	0	6	78
GO:0007420 brain development	18	0.481587	4.787	0.046	Biological Process	GO:0007420	brain development	0.0221409	0.481587	0	0	18	393
GO:0051248 negative regulation of protein metabolic process	32	0.481587	8.511	0.039	Biological Process	GO:0051248	negative regulation of protein metabolic process	0.0225681	0.481587	0	0	32	812
GO:0022029 telencephalon cell migration	4	0.481587	1.064	0.1	Biological Process	GO:0022029	telencephalon cell migration	0.022824	0.481587	0	0	4	40
GO:0006470 protein dephosphorylation	14	0.481587	3.723	0.049	Biological Process	GO:0006470	protein dephosphorylation	0.023142	0.481587	0	0	14	283
GO:0003376 sphingosine-1-phosphate signaling pathway	2	0.481587	0.532	0.222	Biological Process	GO:0003376	sphingosine-1-phosphate signaling pathway	0.0234344	0.481587	0	0	2	9
GO:0010561 negative regulation of glycoprotein biosynthetic process	2	0.481587	0.532	0.222	Biological Process	GO:0010561	negative regulation of glycoprotein biosynthetic process	0.0234344	0.481587	0	0	2	9
GO:0045835 negative regulation of meiotic nuclear division	2	0.481587	0.532	0.222	Biological Process	GO:0045835	negative regulation of meiotic nuclear division	0.0234344	0.481587	0	0	2	9
GO:0051818 disruption of cells of other organism involved in symbiotic interaction	2	0.481587	0.532	0.222	Biological Process	GO:0051818	disruption of cells of other organism involved in symbiotic interaction	0.0234344	0.481587	0	0	2	9
GO:0051883 killing of cells in other organism involved in symbiotic interaction	2	0.481587	0.532	0.222	Biological Process	GO:0051883	killing of cells in other organism involved in symbiotic interaction	0.0234344	0.481587	0	0	2	9
GO:1904862 inhibitory synapse assembly	2	0.481587	0.532	0.222	Biological Process	GO:1904862	inhibitory synapse assembly	0.0234344	0.481587	0	0	2	9
GO:2000615 regulation of histone H3-K9 acetylation	2	0.481587	0.532	0.222	Biological Process	GO:2000615	regulation of histone H3-K9 acetylation	0.0234344	0.481587	0	0	2	9
GO:2000696 regulation of epithelial cell differentiation involved in kidney development	2	0.481587	0.532	0.222	Biological Process	GO:2000696	regulation of epithelial cell differentiation involved in kidney development	0.0234344	0.481587	0	0	2	9
GO:0007160 cell-matrix adhesion	8	0.481587	2.128	0.062	Biological Process	GO:0007160	cell-matrix adhesion	0.0237096	0.481587	0	0	8	128
GO:0044424 intracellular part	287	0.52878	74.74	0.029	Cellular Component	GO:0044424	intracellular part	0.0239665	0.52878	0	0	287	9921
GO:0043966 histone H3 acetylation	4	0.481587	1.064	0.098	Biological Process	GO:0043966	histone H3 acetylation	0.0247649	0.481587	0	0	4	41
GO:0045669 positive regulation of osteoblast differentiation	4	0.481587	1.064	0.098	Biological Process	GO:0045669	positive regulation of osteoblast differentiation	0.0247649	0.481587	0	0	4	41
GO:0014066 regulation of phosphatidylinositol 3-kinase signaling	5	0.481587	1.33	0.082	Biological Process	GO:0014066	regulation of phosphatidylinositol 3-kinase signaling	0.0249287	0.481587	0	0	5	61
GO:0044724 single-organism carbohydrate catabolic process	6	0.481587	1.596	0.072	Biological Process	GO:0044724	single-organism carbohydrate catabolic process	0.0255009	0.481587	0	0	6	83
GO:0009892 negative regulation of metabolic process	67	0.481587	17.819	0.034	Biological Process	GO:0009892	negative regulation of metabolic process	0.0256374	0.481587	0	0	67	1955
GO:0032269 negative regulation of cellular protein metabolic process	30	0.481587	7.979	0.039	Biological Process	GO:0032269	negative regulation of cellular protein metabolic process	0.0262198	0.481587	0	0	30	760
GO:0008180 COP9 signalosome	3	0.52878	0.781	0.125	Cellular Component	GO:0008180	COP9 signalosome	0.0262981	0.52878	0	0	3	24
GO:0001539 cilium or flagellum-dependent cell motility	3	0.481587	0.798	0.125	Biological Process	GO:0001539	cilium or flagellum-dependent cell motility	0.026503	0.481587	0	0	3	24
GO:0001881 receptor recycling	3	0.481587	0.798	0.125	Biological Process	GO:0001881	receptor recycling	0.026503	0.481587	0	0	3	24
GO:0060285 cilium-dependent cell motility	3	0.481587	0.798	0.125	Biological Process	GO:0060285	cilium-dependent cell motility	0.026503	0.481587	0	0	3	24
GO:0071709 membrane assembly	3	0.481587	0.798	0.125	Biological Process	GO:0071709	membrane assembly	0.026503	0.481587	0	0	3	24
GO:0008589 regulation of smoothened signaling pathway	5	0.481587	1.33	0.081	Biological Process	GO:0008589	regulation of smoothened signaling pathway	0.0265317	0.481587	0	0	5	62
GO:0045778 positive regulation of ossification	5	0.481587	1.33	0.081	Biological Process	GO:0045778	positive regulation of ossification	0.0265317	0.481587	0	0	5	62
GO:0045995 regulation of embryonic development	6	0.481587	1.596	0.071	Biological Process	GO:0045995	regulation of embryonic development	0.0268571	0.481587	0	0	6	84
GO:0031380 nuclear RNA-directed RNA polymerase complex	1	0.52878	0.26	1	Cellular Component	GO:0031380	nuclear RNA-directed RNA polymerase complex	0.027134	0.52878	0	0	1	1
GO:0044220 host cell perinuclear region of cytoplasm	1	0.52878	0.26	1	Cellular Component	GO:0044220	host cell perinuclear region of cytoplasm	0.027134	0.52878	0	0	1	1
GO:0044225 apical pole of neuron	1	0.52878	0.26	1	Cellular Component	GO:0044225	apical pole of neuron	0.027134	0.52878	0	0	1	1
GO:0000390 spliceosomal complex disassembly	1	0.481587	0.266	1	Biological Process	GO:0000390	spliceosomal complex disassembly	0.0272168	0.481587	0	0	1	1
GO:0000448 cleavage in ITS2 between 5.8S rRNA and LSU-rRNA of tricistronic rRNA transcript (SSU-rRNA, 5.8S rRNA, LSU-rRNA)	1	0.481587	0.266	1	Biological Process	GO:0000448	cleavage in ITS2 between 5.8S rRNA and LSU-rRNA of tricistronic rRNA transcript (SSU-rRNA, 5.8S rRNA, LSU-rRNA)	0.0272168	0.481587	0	0	1	1
GO:0002270 plasmacytoid dendritic cell activation	1	0.481587	0.266	1	Biological Process	GO:0002270	plasmacytoid dendritic cell activation	0.0272168	0.481587	0	0	1	1
GO:0002545 chronic inflammatory response to non-antigenic stimulus	1	0.481587	0.266	1	Biological Process	GO:0002545	chronic inflammatory response to non-antigenic stimulus	0.0272168	0.481587	0	0	1	1
GO:0002880 regulation of chronic inflammatory response to non-antigenic stimulus	1	0.481587	0.266	1	Biological Process	GO:0002880	regulation of chronic inflammatory response to non-antigenic stimulus	0.0272168	0.481587	0	0	1	1
GO:0002882 positive regulation of chronic inflammatory response to non-antigenic stimulus	1	0.481587	0.266	1	Biological Process	GO:0002882	positive regulation of chronic inflammatory response to non-antigenic stimulus	0.0272168	0.481587	0	0	1	1
GO:0006422 aspartyl-tRNA aminoacylation	1	0.481587	0.266	1	Biological Process	GO:0006422	aspartyl-tRNA aminoacylation	0.0272168	0.481587	0	0	1	1
GO:0006669 sphinganine-1-phosphate biosynthetic process	1	0.481587	0.266	1	Biological Process	GO:0006669	sphinganine-1-phosphate biosynthetic process	0.0272168	0.481587	0	0	1	1
GO:0007112 male meiosis cytokinesis	1	0.481587	0.266	1	Biological Process	GO:0007112	male meiosis cytokinesis	0.0272168	0.481587	0	0	1	1
GO:0018011 N-terminal peptidyl-alanine methylation	1	0.481587	0.266	1	Biological Process	GO:0018011	N-terminal peptidyl-alanine methylation	0.0272168	0.481587	0	0	1	1
GO:0018194 peptidyl-alanine modification	1	0.481587	0.266	1	Biological Process	GO:0018194	peptidyl-alanine modification	0.0272168	0.481587	0	0	1	1
GO:0018916 nitrobenzene metabolic process	1	0.481587	0.266	1	Biological Process	GO:0018916	nitrobenzene metabolic process	0.0272168	0.481587	0	0	1	1
GO:0021757 caudate nucleus development	1	0.481587	0.266	1	Biological Process	GO:0021757	caudate nucleus development	0.0272168	0.481587	0	0	1	1
GO:0021758 putamen development	1	0.481587	0.266	1	Biological Process	GO:0021758	putamen development	0.0272168	0.481587	0	0	1	1
GO:0022012 subpallium cell proliferation in forebrain	1	0.481587	0.266	1	Biological Process	GO:0022012	subpallium cell proliferation in forebrain	0.0272168	0.481587	0	0	1	1
GO:0022018 lateral ganglionic eminence cell proliferation	1	0.481587	0.266	1	Biological Process	GO:0022018	lateral ganglionic eminence cell proliferation	0.0272168	0.481587	0	0	1	1
GO:0030209 dermatan sulfate catabolic process	1	0.481587	0.266	1	Biological Process	GO:0030209	dermatan sulfate catabolic process	0.0272168	0.481587	0	0	1	1
GO:0030211 heparin catabolic process	1	0.481587	0.266	1	Biological Process	GO:0030211	heparin catabolic process	0.0272168	0.481587	0	0	1	1
GO:0033301 cell cycle comprising mitosis without cytokinesis	1	0.481587	0.266	1	Biological Process	GO:0033301	cell cycle comprising mitosis without cytokinesis	0.0272168	0.481587	0	0	1	1
GO:0033490 cholesterol biosynthetic process via lathosterol	1	0.481587	0.266	1	Biological Process	GO:0033490	cholesterol biosynthetic process via lathosterol	0.0272168	0.481587	0	0	1	1
GO:0035568 N-terminal peptidyl-proline methylation	1	0.481587	0.266	1	Biological Process	GO:0035568	N-terminal peptidyl-proline methylation	0.0272168	0.481587	0	0	1	1
GO:0035570 N-terminal peptidyl-serine methylation	1	0.481587	0.266	1	Biological Process	GO:0035570	N-terminal peptidyl-serine methylation	0.0272168	0.481587	0	0	1	1
GO:0036112 medium-chain fatty-acyl-CoA metabolic process	1	0.481587	0.266	1	Biological Process	GO:0036112	medium-chain fatty-acyl-CoA metabolic process	0.0272168	0.481587	0	0	1	1
GO:0036304 umbilical cord morphogenesis	1	0.481587	0.266	1	Biological Process	GO:0036304	umbilical cord morphogenesis	0.0272168	0.481587	0	0	1	1
GO:0042126 nitrate metabolic process	1	0.481587	0.266	1	Biological Process	GO:0042126	nitrate metabolic process	0.0272168	0.481587	0	0	1	1
GO:0042128 nitrate assimilation	1	0.481587	0.266	1	Biological Process	GO:0042128	nitrate assimilation	0.0272168	0.481587	0	0	1	1
GO:0043977 histone H2A-K5 acetylation	1	0.481587	0.266	1	Biological Process	GO:0043977	histone H2A-K5 acetylation	0.0272168	0.481587	0	0	1	1
GO:0043980 histone H2B-K12 acetylation	1	0.481587	0.266	1	Biological Process	GO:0043980	histone H2B-K12 acetylation	0.0272168	0.481587	0	0	1	1
GO:0044035 multi-organism catabolic process	1	0.481587	0.266	1	Biological Process	GO:0044035	multi-organism catabolic process	0.0272168	0.481587	0	0	1	1
GO:0044115 development of symbiont involved in interaction with host	1	0.481587	0.266	1	Biological Process	GO:0044115	development of symbiont involved in interaction with host	0.0272168	0.481587	0	0	1	1
GO:0044145 modulation of development of symbiont involved in interaction with host	1	0.481587	0.266	1	Biological Process	GO:0044145	modulation of development of symbiont involved in interaction with host	0.0272168	0.481587	0	0	1	1
GO:0044147 negative regulation of development of symbiont involved in interaction with host	1	0.481587	0.266	1	Biological Process	GO:0044147	negative regulation of development of symbiont involved in interaction with host	0.0272168	0.481587	0	0	1	1
GO:0045085 negative regulation of interleukin-2 biosynthetic process	1	0.481587	0.266	1	Biological Process	GO:0045085	negative regulation of interleukin-2 biosynthetic process	0.0272168	0.481587	0	0	1	1
GO:0045977 positive regulation of mitotic cell cycle, embryonic	1	0.481587	0.266	1	Biological Process	GO:0045977	positive regulation of mitotic cell cycle, embryonic	0.0272168	0.481587	0	0	1	1
GO:0051343 positive regulation of cyclic-nucleotide phosphodiesterase activity	1	0.481587	0.266	1	Biological Process	GO:0051343	positive regulation of cyclic-nucleotide phosphodiesterase activity	0.0272168	0.481587	0	0	1	1
GO:0051410 detoxification of nitrogen compound	1	0.481587	0.266	1	Biological Process	GO:0051410	detoxification of nitrogen compound	0.0272168	0.481587	0	0	1	1
GO:0052214 metabolism of substance in other organism involved in symbiotic interaction	1	0.481587	0.266	1	Biological Process	GO:0052214	metabolism of substance in other organism involved in symbiotic interaction	0.0272168	0.481587	0	0	1	1
GO:0052227 catabolism of substance in other organism involved in symbiotic interaction	1	0.481587	0.266	1	Biological Process	GO:0052227	catabolism of substance in other organism involved in symbiotic interaction	0.0272168	0.481587	0	0	1	1
GO:0052229 metabolism of macromolecule in other organism involved in symbiotic interaction	1	0.481587	0.266	1	Biological Process	GO:0052229	metabolism of macromolecule in other organism involved in symbiotic interaction	0.0272168	0.481587	0	0	1	1
GO:0052360 catabolism by host of symbiont macromolecule	1	0.481587	0.266	1	Biological Process	GO:0052360	catabolism by host of symbiont macromolecule	0.0272168	0.481587	0	0	1	1
GO:0052361 catabolism by organism of macromolecule in other organism involved in symbiotic interaction	1	0.481587	0.266	1	Biological Process	GO:0052361	catabolism by organism of macromolecule in other organism involved in symbiotic interaction	0.0272168	0.481587	0	0	1	1
GO:0052362 catabolism by host of symbiont protein	1	0.481587	0.266	1	Biological Process	GO:0052362	catabolism by host of symbiont protein	0.0272168	0.481587	0	0	1	1
GO:0052363 catabolism by organism of protein in other organism involved in symbiotic interaction	1	0.481587	0.266	1	Biological Process	GO:0052363	catabolism by organism of protein in other organism involved in symbiotic interaction	0.0272168	0.481587	0	0	1	1
GO:0052364 catabolism by host of substance in symbiont	1	0.481587	0.266	1	Biological Process	GO:0052364	catabolism by host of substance in symbiont	0.0272168	0.481587	0	0	1	1
GO:0052416 metabolism by host of symbiont macromolecule	1	0.481587	0.266	1	Biological Process	GO:0052416	metabolism by host of symbiont macromolecule	0.0272168	0.481587	0	0	1	1
GO:0052417 metabolism by host of symbiont protein	1	0.481587	0.266	1	Biological Process	GO:0052417	metabolism by host of symbiont protein	0.0272168	0.481587	0	0	1	1
GO:0052418 metabolism by organism of protein in other organism involved in symbiotic interaction	1	0.481587	0.266	1	Biological Process	GO:0052418	metabolism by organism of protein in other organism involved in symbiotic interaction	0.0272168	0.481587	0	0	1	1
GO:0052419 metabolism by host of substance in symbiont	1	0.481587	0.266	1	Biological Process	GO:0052419	metabolism by host of substance in symbiont	0.0272168	0.481587	0	0	1	1
GO:0055111 ingression involved in gastrulation with mouth forming second	1	0.481587	0.266	1	Biological Process	GO:0055111	ingression involved in gastrulation with mouth forming second	0.0272168	0.481587	0	0	1	1
GO:0060366 lambdoid suture morphogenesis	1	0.481587	0.266	1	Biological Process	GO:0060366	lambdoid suture morphogenesis	0.0272168	0.481587	0	0	1	1
GO:0060367 sagittal suture morphogenesis	1	0.481587	0.266	1	Biological Process	GO:0060367	sagittal suture morphogenesis	0.0272168	0.481587	0	0	1	1
GO:0060689 cell differentiation involved in salivary gland development	1	0.481587	0.266	1	Biological Process	GO:0060689	cell differentiation involved in salivary gland development	0.0272168	0.481587	0	0	1	1
GO:0060873 anterior semicircular canal development	1	0.481587	0.266	1	Biological Process	GO:0060873	anterior semicircular canal development	0.0272168	0.481587	0	0	1	1
GO:0060875 lateral semicircular canal development	1	0.481587	0.266	1	Biological Process	GO:0060875	lateral semicircular canal development	0.0272168	0.481587	0	0	1	1
GO:0060948 cardiac vascular smooth muscle cell development	1	0.481587	0.266	1	Biological Process	GO:0060948	cardiac vascular smooth muscle cell development	0.0272168	0.481587	0	0	1	1
GO:0061027 umbilical cord development	1	0.481587	0.266	1	Biological Process	GO:0061027	umbilical cord development	0.0272168	0.481587	0	0	1	1
GO:0061102 stomach neuroendocrine cell differentiation	1	0.481587	0.266	1	Biological Process	GO:0061102	stomach neuroendocrine cell differentiation	0.0272168	0.481587	0	0	1	1
GO:0061105 regulation of stomach neuroendocrine cell differentiation	1	0.481587	0.266	1	Biological Process	GO:0061105	regulation of stomach neuroendocrine cell differentiation	0.0272168	0.481587	0	0	1	1
GO:0061106 negative regulation of stomach neuroendocrine cell differentiation	1	0.481587	0.266	1	Biological Process	GO:0061106	negative regulation of stomach neuroendocrine cell differentiation	0.0272168	0.481587	0	0	1	1
GO:0070145 mitochondrial asparaginyl-tRNA aminoacylation	1	0.481587	0.266	1	Biological Process	GO:0070145	mitochondrial asparaginyl-tRNA aminoacylation	0.0272168	0.481587	0	0	1	1
GO:0070458 cellular detoxification of nitrogen compound	1	0.481587	0.266	1	Biological Process	GO:0070458	cellular detoxification of nitrogen compound	0.0272168	0.481587	0	0	1	1
GO:0070953 regulation of neutrophil mediated killing of fungus	1	0.481587	0.266	1	Biological Process	GO:0070953	regulation of neutrophil mediated killing of fungus	0.0272168	0.481587	0	0	1	1
GO:0070965 positive regulation of neutrophil mediated killing of fungus	1	0.481587	0.266	1	Biological Process	GO:0070965	positive regulation of neutrophil mediated killing of fungus	0.0272168	0.481587	0	0	1	1
GO:0071642 positive regulation of macrophage inflammatory protein 1 alpha production	1	0.481587	0.266	1	Biological Process	GO:0071642	positive regulation of macrophage inflammatory protein 1 alpha production	0.0272168	0.481587	0	0	1	1
GO:0072165 anterior mesonephric tubule development	1	0.481587	0.266	1	Biological Process	GO:0072165	anterior mesonephric tubule development	0.0272168	0.481587	0	0	1	1
GO:0072166 posterior mesonephric tubule development	1	0.481587	0.266	1	Biological Process	GO:0072166	posterior mesonephric tubule development	0.0272168	0.481587	0	0	1	1
GO:0072167 specification of mesonephric tubule identity	1	0.481587	0.266	1	Biological Process	GO:0072167	specification of mesonephric tubule identity	0.0272168	0.481587	0	0	1	1
GO:0072168 specification of anterior mesonephric tubule identity	1	0.481587	0.266	1	Biological Process	GO:0072168	specification of anterior mesonephric tubule identity	0.0272168	0.481587	0	0	1	1
GO:0072169 specification of posterior mesonephric tubule identity	1	0.481587	0.266	1	Biological Process	GO:0072169	specification of posterior mesonephric tubule identity	0.0272168	0.481587	0	0	1	1
GO:0072183 negative regulation of nephron tubule epithelial cell differentiation	1	0.481587	0.266	1	Biological Process	GO:0072183	negative regulation of nephron tubule epithelial cell differentiation	0.0272168	0.481587	0	0	1	1
GO:0072184 renal vesicle progenitor cell differentiation	1	0.481587	0.266	1	Biological Process	GO:0072184	renal vesicle progenitor cell differentiation	0.0272168	0.481587	0	0	1	1
GO:0072185 metanephric cap development	1	0.481587	0.266	1	Biological Process	GO:0072185	metanephric cap development	0.0272168	0.481587	0	0	1	1
GO:0072186 metanephric cap morphogenesis	1	0.481587	0.266	1	Biological Process	GO:0072186	metanephric cap morphogenesis	0.0272168	0.481587	0	0	1	1
GO:0072258 metanephric interstitial fibroblast differentiation	1	0.481587	0.266	1	Biological Process	GO:0072258	metanephric interstitial fibroblast differentiation	0.0272168	0.481587	0	0	1	1
GO:0072259 metanephric interstitial fibroblast development	1	0.481587	0.266	1	Biological Process	GO:0072259	metanephric interstitial fibroblast development	0.0272168	0.481587	0	0	1	1
GO:0072750 cellular response to leptomycin B	1	0.481587	0.266	1	Biological Process	GO:0072750	cellular response to leptomycin B	0.0272168	0.481587	0	0	1	1
GO:0090094 metanephric cap mesenchymal cell proliferation involved in metanephros development	1	0.481587	0.266	1	Biological Process	GO:0090094	metanephric cap mesenchymal cell proliferation involved in metanephros development	0.0272168	0.481587	0	0	1	1
GO:0090285 negative regulation of protein glycosylation in Golgi	1	0.481587	0.266	1	Biological Process	GO:0090285	negative regulation of protein glycosylation in Golgi	0.0272168	0.481587	0	0	1	1
GO:0099575 regulation of protein catabolic process at presynapse, modulating synaptic transmission	1	0.481587	0.266	1	Biological Process	GO:0099575	regulation of protein catabolic process at presynapse, modulating synaptic transmission	0.0272168	0.481587	0	0	1	1
GO:0100024 regulation of carbohydrate metabolic process by transcription from RNA polymerase II promoter	1	0.481587	0.266	1	Biological Process	GO:0100024	regulation of carbohydrate metabolic process by transcription from RNA polymerase II promoter	0.0272168	0.481587	0	0	1	1
GO:1900150 regulation of defense response to fungus	1	0.481587	0.266	1	Biological Process	GO:1900150	regulation of defense response to fungus	0.0272168	0.481587	0	0	1	1
GO:1900220 semaphorin-plexin signaling pathway involved in bone trabecula morphogenesis	1	0.481587	0.266	1	Biological Process	GO:1900220	semaphorin-plexin signaling pathway involved in bone trabecula morphogenesis	0.0272168	0.481587	0	0	1	1
GO:1900402 regulation of carbohydrate metabolic process by regulation of transcription from RNA polymerase II promoter	1	0.481587	0.266	1	Biological Process	GO:1900402	regulation of carbohydrate metabolic process by regulation of transcription from RNA polymerase II promoter	0.0272168	0.481587	0	0	1	1
GO:1901344 response to leptomycin B	1	0.481587	0.266	1	Biological Process	GO:1901344	response to leptomycin B	0.0272168	0.481587	0	0	1	1
GO:1901676 positive regulation of histone H3-K27 acetylation	1	0.481587	0.266	1	Biological Process	GO:1901676	positive regulation of histone H3-K27 acetylation	0.0272168	0.481587	0	0	1	1
GO:1902359 Notch signaling pathway involved in somitogenesis	1	0.481587	0.266	1	Biological Process	GO:1902359	Notch signaling pathway involved in somitogenesis	0.0272168	0.481587	0	0	1	1
GO:1902366 regulation of Notch signaling pathway involved in somitogenesis	1	0.481587	0.266	1	Biological Process	GO:1902366	regulation of Notch signaling pathway involved in somitogenesis	0.0272168	0.481587	0	0	1	1
GO:1902367 negative regulation of Notch signaling pathway involved in somitogenesis	1	0.481587	0.266	1	Biological Process	GO:1902367	negative regulation of Notch signaling pathway involved in somitogenesis	0.0272168	0.481587	0	0	1	1
GO:1904425 negative regulation of GTP binding	1	0.481587	0.266	1	Biological Process	GO:1904425	negative regulation of GTP binding	0.0272168	0.481587	0	0	1	1
GO:1904530 negative regulation of actin filament binding	1	0.481587	0.266	1	Biological Process	GO:1904530	negative regulation of actin filament binding	0.0272168	0.481587	0	0	1	1
GO:1904617 negative regulation of actin binding	1	0.481587	0.266	1	Biological Process	GO:1904617	negative regulation of actin binding	0.0272168	0.481587	0	0	1	1
GO:1904880 response to hydrogen sulfide	1	0.481587	0.266	1	Biological Process	GO:1904880	response to hydrogen sulfide	0.0272168	0.481587	0	0	1	1
GO:1904881 cellular response to hydrogen sulfide	1	0.481587	0.266	1	Biological Process	GO:1904881	cellular response to hydrogen sulfide	0.0272168	0.481587	0	0	1	1
GO:2000226 regulation of pancreatic A cell differentiation	1	0.481587	0.266	1	Biological Process	GO:2000226	regulation of pancreatic A cell differentiation	0.0272168	0.481587	0	0	1	1
GO:2000227 negative regulation of pancreatic A cell differentiation	1	0.481587	0.266	1	Biological Process	GO:2000227	negative regulation of pancreatic A cell differentiation	0.0272168	0.481587	0	0	1	1
GO:2000616 negative regulation of histone H3-K9 acetylation	1	0.481587	0.266	1	Biological Process	GO:2000616	negative regulation of histone H3-K9 acetylation	0.0272168	0.481587	0	0	1	1
GO:2000795 negative regulation of epithelial cell proliferation involved in lung morphogenesis	1	0.481587	0.266	1	Biological Process	GO:2000795	negative regulation of epithelial cell proliferation involved in lung morphogenesis	0.0272168	0.481587	0	0	1	1
GO:2000974 negative regulation of pro-B cell differentiation	1	0.481587	0.266	1	Biological Process	GO:2000974	negative regulation of pro-B cell differentiation	0.0272168	0.481587	0	0	1	1
GO:0065009 regulation of molecular function	68	0.481587	18.085	0.034	Biological Process	GO:0065009	regulation of molecular function	0.027858	0.481587	0	0	68	1997
GO:0007224 smoothened signaling pathway	7	0.481587	1.862	0.065	Biological Process	GO:0007224	smoothened signaling pathway	0.0280184	0.481587	0	0	7	108
GO:0000248 C-5 sterol desaturase activity	1	0.39495	0.259	1	Molecular Function	GO:0000248	C-5 sterol desaturase activity	0.028032	0.39495	0	0	1	1
GO:0000996 core DNA-dependent RNA polymerase binding promoter specificity activity	1	0.39495	0.259	1	Molecular Function	GO:0000996	core DNA-dependent RNA polymerase binding promoter specificity activity	0.028032	0.39495	0	0	1	1
GO:0001217 bacterial-type RNA polymerase transcriptional repressor activity, sequence-specific DNA binding	1	0.39495	0.259	1	Molecular Function	GO:0001217	bacterial-type RNA polymerase transcriptional repressor activity, sequence-specific DNA binding	0.028032	0.39495	0	0	1	1
GO:0003908 methylated-DNA-[protein]-cysteine S-methyltransferase activity	1	0.39495	0.259	1	Molecular Function	GO:0003908	methylated-DNA-[protein]-cysteine S-methyltransferase activity	0.028032	0.39495	0	0	1	1
GO:0003940 L-iduronidase activity	1	0.39495	0.259	1	Molecular Function	GO:0003940	L-iduronidase activity	0.028032	0.39495	0	0	1	1
GO:0004155 6,7-dihydropteridine reductase activity	1	0.39495	0.259	1	Molecular Function	GO:0004155	6,7-dihydropteridine reductase activity	0.028032	0.39495	0	0	1	1
GO:0004333 fumarate hydratase activity	1	0.39495	0.259	1	Molecular Function	GO:0004333	fumarate hydratase activity	0.028032	0.39495	0	0	1	1
GO:0004363 glutathione synthase activity	1	0.39495	0.259	1	Molecular Function	GO:0004363	glutathione synthase activity	0.028032	0.39495	0	0	1	1
GO:0004365 glyceraldehyde-3-phosphate dehydrogenase (NAD+) (phosphorylating) activity	1	0.39495	0.259	1	Molecular Function	GO:0004365	glyceraldehyde-3-phosphate dehydrogenase (NAD+) (phosphorylating) activity	0.028032	0.39495	0	0	1	1
GO:0004502 kynurenine 3-monooxygenase activity	1	0.39495	0.259	1	Molecular Function	GO:0004502	kynurenine 3-monooxygenase activity	0.028032	0.39495	0	0	1	1
GO:0004655 porphobilinogen synthase activity	1	0.39495	0.259	1	Molecular Function	GO:0004655	porphobilinogen synthase activity	0.028032	0.39495	0	0	1	1
GO:0004790 thioether S-methyltransferase activity	1	0.39495	0.259	1	Molecular Function	GO:0004790	thioether S-methyltransferase activity	0.028032	0.39495	0	0	1	1
GO:0005252 open rectifier potassium channel activity	1	0.39495	0.259	1	Molecular Function	GO:0005252	open rectifier potassium channel activity	0.028032	0.39495	0	0	1	1
GO:0008294 calcium- and calmodulin-responsive adenylate cyclase activity	1	0.39495	0.259	1	Molecular Function	GO:0008294	calcium- and calmodulin-responsive adenylate cyclase activity	0.028032	0.39495	0	0	1	1
GO:0008470 isovaleryl-CoA dehydrogenase activity	1	0.39495	0.259	1	Molecular Function	GO:0008470	isovaleryl-CoA dehydrogenase activity	0.028032	0.39495	0	0	1	1
GO:0008482 sulfite oxidase activity	1	0.39495	0.259	1	Molecular Function	GO:0008482	sulfite oxidase activity	0.028032	0.39495	0	0	1	1
GO:0008761 UDP-N-acetylglucosamine 2-epimerase activity	1	0.39495	0.259	1	Molecular Function	GO:0008761	UDP-N-acetylglucosamine 2-epimerase activity	0.028032	0.39495	0	0	1	1
GO:0009384 N-acylmannosamine kinase activity	1	0.39495	0.259	1	Molecular Function	GO:0009384	N-acylmannosamine kinase activity	0.028032	0.39495	0	0	1	1
GO:0016508 long-chain-enoyl-CoA hydratase activity	1	0.39495	0.259	1	Molecular Function	GO:0016508	long-chain-enoyl-CoA hydratase activity	0.028032	0.39495	0	0	1	1
GO:0017018 myosin phosphatase activity	1	0.39495	0.259	1	Molecular Function	GO:0017018	myosin phosphatase activity	0.028032	0.39495	0	0	1	1
GO:0019002 GMP binding	1	0.39495	0.259	1	Molecular Function	GO:0019002	GMP binding	0.028032	0.39495	0	0	1	1
GO:0030748 amine N-methyltransferase activity	1	0.39495	0.259	1	Molecular Function	GO:0030748	amine N-methyltransferase activity	0.028032	0.39495	0	0	1	1
GO:0034246 mitochondrial RNA polymerase binding promoter specificity activity	1	0.39495	0.259	1	Molecular Function	GO:0034246	mitochondrial RNA polymerase binding promoter specificity activity	0.028032	0.39495	0	0	1	1
GO:0043891 glyceraldehyde-3-phosphate dehydrogenase (NAD(P)+) (phosphorylating) activity	1	0.39495	0.259	1	Molecular Function	GO:0043891	glyceraldehyde-3-phosphate dehydrogenase (NAD(P)+) (phosphorylating) activity	0.028032	0.39495	0	0	1	1
GO:0044594 17-beta-hydroxysteroid dehydrogenase (NAD+) activity	1	0.39495	0.259	1	Molecular Function	GO:0044594	17-beta-hydroxysteroid dehydrogenase (NAD+) activity	0.028032	0.39495	0	0	1	1
GO:0045130 keratan sulfotransferase activity	1	0.39495	0.259	1	Molecular Function	GO:0045130	keratan sulfotransferase activity	0.028032	0.39495	0	0	1	1
GO:0050115 myosin-light-chain-phosphatase activity	1	0.39495	0.259	1	Molecular Function	GO:0050115	myosin-light-chain-phosphatase activity	0.028032	0.39495	0	0	1	1
GO:0050560 aspartate-tRNA(Asn) ligase activity	1	0.39495	0.259	1	Molecular Function	GO:0050560	aspartate-tRNA(Asn) ligase activity	0.028032	0.39495	0	0	1	1
GO:1901707 leptomycin B binding	1	0.39495	0.259	1	Molecular Function	GO:1901707	leptomycin B binding	0.028032	0.39495	0	0	1	1
GO:1990147 talin binding	1	0.39495	0.259	1	Molecular Function	GO:1990147	talin binding	0.028032	0.39495	0	0	1	1
GO:0043226 organelle	255	0.52878	66.406	0.029	Cellular Component	GO:0043226	organelle	0.0281138	0.52878	0	0	255	8722
GO:0001892 embryonic placenta development	5	0.481587	1.33	0.079	Biological Process	GO:0001892	embryonic placenta development	0.0281991	0.481587	0	0	5	63
GO:0016504 peptidase activator activity	3	0.395834	0.777	0.125	Molecular Function	GO:0016504	peptidase activator activity	0.0285964	0.395834	0	0	3	24
GO:0045239 tricarboxylic acid cycle enzyme complex	2	0.52878	0.521	0.2	Cellular Component	GO:0045239	tricarboxylic acid cycle enzyme complex	0.0286115	0.52878	0	0	2	10
GO:0005876 spindle microtubule	4	0.52878	1.042	0.093	Cellular Component	GO:0005876	spindle microtubule	0.0286637	0.52878	0	0	4	43
GO:0034312 diol biosynthetic process	2	0.481587	0.532	0.2	Biological Process	GO:0034312	diol biosynthetic process	0.0287726	0.481587	0	0	2	10
GO:0046512 sphingosine biosynthetic process	2	0.481587	0.532	0.2	Biological Process	GO:0046512	sphingosine biosynthetic process	0.0287726	0.481587	0	0	2	10
GO:0051709 regulation of killing of cells of other organism	2	0.481587	0.532	0.2	Biological Process	GO:0051709	regulation of killing of cells of other organism	0.0287726	0.481587	0	0	2	10
GO:0051712 positive regulation of killing of cells of other organism	2	0.481587	0.532	0.2	Biological Process	GO:0051712	positive regulation of killing of cells of other organism	0.0287726	0.481587	0	0	2	10
GO:0060707 trophoblast giant cell differentiation	2	0.481587	0.532	0.2	Biological Process	GO:0060707	trophoblast giant cell differentiation	0.0287726	0.481587	0	0	2	10
GO:0060788 ectodermal placode formation	2	0.481587	0.532	0.2	Biological Process	GO:0060788	ectodermal placode formation	0.0287726	0.481587	0	0	2	10
GO:0071696 ectodermal placode development	2	0.481587	0.532	0.2	Biological Process	GO:0071696	ectodermal placode development	0.0287726	0.481587	0	0	2	10
GO:0071697 ectodermal placode morphogenesis	2	0.481587	0.532	0.2	Biological Process	GO:0071697	ectodermal placode morphogenesis	0.0287726	0.481587	0	0	2	10
GO:0090520 sphingolipid mediated signaling pathway	2	0.481587	0.532	0.2	Biological Process	GO:0090520	sphingolipid mediated signaling pathway	0.0287726	0.481587	0	0	2	10
GO:0070085 glycosylation	11	0.481587	2.926	0.052	Biological Process	GO:0070085	glycosylation	0.0289227	0.481587	0	0	11	210
GO:0006308 DNA catabolic process	4	0.481587	1.064	0.093	Biological Process	GO:0006308	DNA catabolic process	0.0289376	0.481587	0	0	4	43
GO:0021885 forebrain cell migration	4	0.481587	1.064	0.093	Biological Process	GO:0021885	forebrain cell migration	0.0289376	0.481587	0	0	4	43
GO:0009894 regulation of catabolic process	21	0.486721	5.585	0.043	Biological Process	GO:0009894	regulation of catabolic process	0.0293649	0.486721	0	0	21	494
GO:0016052 carbohydrate catabolic process	6	0.490475	1.596	0.07	Biological Process	GO:0016052	carbohydrate catabolic process	0.0297112	0.490475	0	0	6	86
GO:0016854 racemase and epimerase activity	2	0.399648	0.518	0.2	Molecular Function	GO:0016854	racemase and epimerase activity	0.0303915	0.399648	0	0	2	10
GO:0031420 alkali metal ion binding	2	0.399648	0.518	0.2	Molecular Function	GO:0031420	alkali metal ion binding	0.0303915	0.399648	0	0	2	10
GO:0048531 beta-1,3-galactosyltransferase activity	2	0.399648	0.518	0.2	Molecular Function	GO:0048531	beta-1,3-galactosyltransferase activity	0.0303915	0.399648	0	0	2	10
GO:0001656 metanephros development	5	0.511676	1.33	0.077	Biological Process	GO:0001656	metanephros development	0.0317294	0.511676	0	0	5	65
GO:0016763 transferase activity, transferring pentosyl groups	4	0.410966	1.036	0.093	Molecular Function	GO:0016763	transferase activity, transferring pentosyl groups	0.031773	0.410966	0	0	4	43
GO:0044092 negative regulation of molecular function	29	0.511676	7.713	0.039	Biological Process	GO:0044092	negative regulation of molecular function	0.0319402	0.511676	0	0	29	742
GO:0006471 protein ADP-ribosylation	3	0.511676	0.798	0.115	Biological Process	GO:0006471	protein ADP-ribosylation	0.0327205	0.511676	0	0	3	26
GO:0044091 membrane biogenesis	3	0.511676	0.798	0.115	Biological Process	GO:0044091	membrane biogenesis	0.0327205	0.511676	0	0	3	26
GO:0045746 negative regulation of Notch signaling pathway	3	0.511676	0.798	0.115	Biological Process	GO:0045746	negative regulation of Notch signaling pathway	0.0327205	0.511676	0	0	3	26
GO:1901575 organic substance catabolic process	48	0.511676	12.766	0.036	Biological Process	GO:1901575	organic substance catabolic process	0.0333234	0.511676	0	0	48	1352
GO:0044723 single-organism carbohydrate metabolic process	20	0.511676	5.319	0.042	Biological Process	GO:0044723	single-organism carbohydrate metabolic process	0.0339369	0.511676	0	0	20	472
GO:0031233 intrinsic component of external side of plasma membrane	2	0.52878	0.521	0.182	Cellular Component	GO:0031233	intrinsic component of external side of plasma membrane	0.0343517	0.52878	0	0	2	11
GO:0031362 anchored component of external side of plasma membrane	2	0.52878	0.521	0.182	Cellular Component	GO:0031362	anchored component of external side of plasma membrane	0.0343517	0.52878	0	0	2	11
GO:0000185 activation of MAPKKK activity	2	0.511676	0.532	0.182	Biological Process	GO:0000185	activation of MAPKKK activity	0.0345433	0.511676	0	0	2	11
GO:0006359 regulation of transcription from RNA polymerase III promoter	2	0.511676	0.532	0.182	Biological Process	GO:0006359	regulation of transcription from RNA polymerase III promoter	0.0345433	0.511676	0	0	2	11
GO:0010662 regulation of striated muscle cell apoptotic process	2	0.511676	0.532	0.182	Biological Process	GO:0010662	regulation of striated muscle cell apoptotic process	0.0345433	0.511676	0	0	2	11
GO:0010665 regulation of cardiac muscle cell apoptotic process	2	0.511676	0.532	0.182	Biological Process	GO:0010665	regulation of cardiac muscle cell apoptotic process	0.0345433	0.511676	0	0	2	11
GO:0030259 lipid glycosylation	2	0.511676	0.532	0.182	Biological Process	GO:0030259	lipid glycosylation	0.0345433	0.511676	0	0	2	11
GO:0032703 negative regulation of interleukin-2 production	2	0.511676	0.532	0.182	Biological Process	GO:0032703	negative regulation of interleukin-2 production	0.0345433	0.511676	0	0	2	11
GO:0035886 vascular smooth muscle cell differentiation	2	0.511676	0.532	0.182	Biological Process	GO:0035886	vascular smooth muscle cell differentiation	0.0345433	0.511676	0	0	2	11
GO:0043970 histone H3-K9 acetylation	2	0.511676	0.532	0.182	Biological Process	GO:0043970	histone H3-K9 acetylation	0.0345433	0.511676	0	0	2	11
GO:0046520 sphingoid biosynthetic process	2	0.511676	0.532	0.182	Biological Process	GO:0046520	sphingoid biosynthetic process	0.0345433	0.511676	0	0	2	11
GO:0050832 defense response to fungus	2	0.511676	0.532	0.182	Biological Process	GO:0050832	defense response to fungus	0.0345433	0.511676	0	0	2	11
GO:0072012 glomerulus vasculature development	2	0.511676	0.532	0.182	Biological Process	GO:0072012	glomerulus vasculature development	0.0345433	0.511676	0	0	2	11
GO:0072202 cell differentiation involved in metanephros development	2	0.511676	0.532	0.182	Biological Process	GO:0072202	cell differentiation involved in metanephros development	0.0345433	0.511676	0	0	2	11
GO:0003824 catalytic activity	154	0.423456	39.896	0.032	Molecular Function	GO:0003824	catalytic activity	0.0348181	0.423456	0	0	154	4873
GO:0061136 regulation of proteasomal protein catabolic process	8	0.511676	2.128	0.058	Biological Process	GO:0061136	regulation of proteasomal protein catabolic process	0.0349677	0.511676	0	0	8	138
GO:0004114 3',5'-cyclic-nucleotide phosphodiesterase activity	3	0.423456	0.777	0.115	Molecular Function	GO:0004114	3',5'-cyclic-nucleotide phosphodiesterase activity	0.0352639	0.423456	0	0	3	26
GO:0008270 zinc ion binding	25	0.423456	6.477	0.041	Molecular Function	GO:0008270	zinc ion binding	0.0359339	0.423456	0	0	25	608
GO:0032873 negative regulation of stress-activated MAPK cascade	3	0.511676	0.798	0.111	Biological Process	GO:0032873	negative regulation of stress-activated MAPK cascade	0.0360889	0.511676	0	0	3	27
GO:0040019 positive regulation of embryonic development	3	0.511676	0.798	0.111	Biological Process	GO:0040019	positive regulation of embryonic development	0.0360889	0.511676	0	0	3	27
GO:0040020 regulation of meiotic nuclear division	3	0.511676	0.798	0.111	Biological Process	GO:0040020	regulation of meiotic nuclear division	0.0360889	0.511676	0	0	3	27
GO:0070303 negative regulation of stress-activated protein kinase signaling cascade	3	0.511676	0.798	0.111	Biological Process	GO:0070303	negative regulation of stress-activated protein kinase signaling cascade	0.0360889	0.511676	0	0	3	27
GO:0072089 stem cell proliferation	7	0.511676	1.862	0.061	Biological Process	GO:0072089	stem cell proliferation	0.0360968	0.511676	0	0	7	114
GO:0004549 tRNA-specific ribonuclease activity	2	0.423456	0.518	0.182	Molecular Function	GO:0004549	tRNA-specific ribonuclease activity	0.0364674	0.423456	0	0	2	11
GO:0017154 semaphorin receptor activity	2	0.423456	0.518	0.182	Molecular Function	GO:0017154	semaphorin receptor activity	0.0364674	0.423456	0	0	2	11
GO:0030371 translation repressor activity	2	0.423456	0.518	0.182	Molecular Function	GO:0030371	translation repressor activity	0.0364674	0.423456	0	0	2	11
GO:0001227 transcriptional repressor activity, RNA polymerase II transcription regulatory region sequence-specific binding	10	0.423456	2.591	0.054	Molecular Function	GO:0001227	transcriptional repressor activity, RNA polymerase II transcription regulatory region sequence-specific binding	0.0369263	0.423456	0	0	10	186
GO:0006165 nucleoside diphosphate phosphorylation	5	0.511676	1.33	0.074	Biological Process	GO:0006165	nucleoside diphosphate phosphorylation	0.0375227	0.511676	0	0	5	68
GO:0010921 regulation of phosphatase activity	7	0.511676	1.862	0.061	Biological Process	GO:0010921	regulation of phosphatase activity	0.037578	0.511676	0	0	7	115
GO:0044430 cytoskeletal part	38	0.52878	9.896	0.036	Cellular Component	GO:0044430	cytoskeletal part	0.0379869	0.52878	0	0	38	1042
GO:0051445 regulation of meiotic cell cycle	4	0.511676	1.064	0.085	Biological Process	GO:0051445	regulation of meiotic cell cycle	0.0384639	0.511676	0	0	4	47
GO:0005856 cytoskeleton	47	0.52878	12.24	0.035	Cellular Component	GO:0005856	cytoskeleton	0.0384898	0.52878	0	0	47	1336
GO:0043086 negative regulation of catalytic activity	22	0.511676	5.851	0.041	Biological Process	GO:0043086	negative regulation of catalytic activity	0.0384905	0.511676	0	0	22	539
GO:0008152 metabolic process	255	0.511676	67.819	0.029	Biological Process	GO:0008152	metabolic process	0.0387958	0.511676	0	0	255	8757
GO:0004112 cyclic-nucleotide phosphodiesterase activity	3	0.423456	0.777	0.111	Molecular Function	GO:0004112	cyclic-nucleotide phosphodiesterase activity	0.0388715	0.423456	0	0	3	27
GO:0033500 carbohydrate homeostasis	8	0.511676	2.128	0.057	Biological Process	GO:0033500	carbohydrate homeostasis	0.0389489	0.511676	0	0	8	141
GO:0042593 glucose homeostasis	8	0.511676	2.128	0.057	Biological Process	GO:0042593	glucose homeostasis	0.0389489	0.511676	0	0	8	141
GO:0001678 cellular glucose homeostasis	5	0.511676	1.33	0.072	Biological Process	GO:0001678	cellular glucose homeostasis	0.0395884	0.511676	0	0	5	69
GO:0046939 nucleotide phosphorylation	5	0.511676	1.33	0.072	Biological Process	GO:0046939	nucleotide phosphorylation	0.0395884	0.511676	0	0	5	69
GO:0008219 cell death	40	0.511676	10.638	0.036	Biological Process	GO:0008219	cell death	0.0395985	0.511676	0	0	40	1107
GO:0016265 death	40	0.511676	10.638	0.036	Biological Process	GO:0016265	death	0.0395985	0.511676	0	0	40	1107
GO:0000940 condensed chromosome outer kinetochore	2	0.52878	0.521	0.167	Cellular Component	GO:0000940	condensed chromosome outer kinetochore	0.0404953	0.52878	0	0	2	12
GO:0044233 ER-mitochondrion membrane contact site	2	0.52878	0.521	0.167	Cellular Component	GO:0044233	ER-mitochondrion membrane contact site	0.0404953	0.52878	0	0	2	12
GO:0030173 integral component of Golgi membrane	4	0.52878	1.042	0.083	Cellular Component	GO:0030173	integral component of Golgi membrane	0.0407166	0.52878	0	0	4	48
GO:0010656 negative regulation of muscle cell apoptotic process	2	0.511676	0.532	0.167	Biological Process	GO:0010656	negative regulation of muscle cell apoptotic process	0.0407191	0.511676	0	0	2	12
GO:0010658 striated muscle cell apoptotic process	2	0.511676	0.532	0.167	Biological Process	GO:0010658	striated muscle cell apoptotic process	0.0407191	0.511676	0	0	2	12
GO:0010659 cardiac muscle cell apoptotic process	2	0.511676	0.532	0.167	Biological Process	GO:0010659	cardiac muscle cell apoptotic process	0.0407191	0.511676	0	0	2	12
GO:0010996 response to auditory stimulus	2	0.511676	0.532	0.167	Biological Process	GO:0010996	response to auditory stimulus	0.0407191	0.511676	0	0	2	12
GO:0035337 fatty-acyl-CoA metabolic process	2	0.511676	0.532	0.167	Biological Process	GO:0035337	fatty-acyl-CoA metabolic process	0.0407191	0.511676	0	0	2	12
GO:0036065 fucosylation	2	0.511676	0.532	0.167	Biological Process	GO:0036065	fucosylation	0.0407191	0.511676	0	0	2	12
GO:0043302 positive regulation of leukocyte degranulation	2	0.511676	0.532	0.167	Biological Process	GO:0043302	positive regulation of leukocyte degranulation	0.0407191	0.511676	0	0	2	12
GO:0051900 regulation of mitochondrial depolarization	2	0.511676	0.532	0.167	Biological Process	GO:0051900	regulation of mitochondrial depolarization	0.0407191	0.511676	0	0	2	12
GO:0061437 renal system vasculature development	2	0.511676	0.532	0.167	Biological Process	GO:0061437	renal system vasculature development	0.0407191	0.511676	0	0	2	12
GO:0061440 kidney vasculature development	2	0.511676	0.532	0.167	Biological Process	GO:0061440	kidney vasculature development	0.0407191	0.511676	0	0	2	12
GO:0072087 renal vesicle development	2	0.511676	0.532	0.167	Biological Process	GO:0072087	renal vesicle development	0.0407191	0.511676	0	0	2	12
GO:1903019 negative regulation of glycoprotein metabolic process	2	0.511676	0.532	0.167	Biological Process	GO:1903019	negative regulation of glycoprotein metabolic process	0.0407191	0.511676	0	0	2	12
GO:0006732 coenzyme metabolic process	11	0.511676	2.926	0.05	Biological Process	GO:0006732	coenzyme metabolic process	0.0407633	0.511676	0	0	11	222
GO:0031343 positive regulation of cell killing	4	0.511676	1.064	0.083	Biological Process	GO:0031343	positive regulation of cell killing	0.0410936	0.511676	0	0	4	48
GO:1901983 regulation of protein acetylation	4	0.511676	1.064	0.083	Biological Process	GO:1901983	regulation of protein acetylation	0.0410936	0.511676	0	0	4	48
GO:0009101 glycoprotein biosynthetic process	12	0.511676	3.191	0.048	Biological Process	GO:0009101	glycoprotein biosynthetic process	0.0411902	0.511676	0	0	12	250
GO:0046914 transition metal ion binding	32	0.423456	8.29	0.039	Molecular Function	GO:0046914	transition metal ion binding	0.0417519	0.423456	0	0	32	830
GO:0043228 non-membrane-bounded organelle	91	0.52878	23.698	0.032	Cellular Component	GO:0043228	non-membrane-bounded organelle	0.0419798	0.52878	0	0	91	2836
GO:0043232 intracellular non-membrane-bounded organelle	91	0.52878	23.698	0.032	Cellular Component	GO:0043232	intracellular non-membrane-bounded organelle	0.0419798	0.52878	0	0	91	2836
GO:0060322 head development	18	0.511676	4.787	0.042	Biological Process	GO:0060322	head development	0.0420865	0.511676	0	0	18	424
GO:0016620 oxidoreductase activity, acting on the aldehyde or oxo group of donors, NAD or NADP as acceptor	3	0.423456	0.777	0.107	Molecular Function	GO:0016620	oxidoreductase activity, acting on the aldehyde or oxo group of donors, NAD or NADP as acceptor	0.0426592	0.423456	0	0	3	28
GO:1990404 protein ADP-ribosylase activity	2	0.423456	0.518	0.167	Molecular Function	GO:1990404	protein ADP-ribosylase activity	0.0429645	0.423456	0	0	2	12
GO:0021543 pallium development	6	0.511676	1.596	0.064	Biological Process	GO:0021543	pallium development	0.0430848	0.511676	0	0	6	94
GO:0006749 glutathione metabolic process	3	0.511676	0.798	0.103	Biological Process	GO:0006749	glutathione metabolic process	0.043337	0.511676	0	0	3	29
GO:0048665 neuron fate specification	3	0.511676	0.798	0.103	Biological Process	GO:0048665	neuron fate specification	0.043337	0.511676	0	0	3	29
GO:0072210 metanephric nephron development	3	0.511676	0.798	0.103	Biological Process	GO:0072210	metanephric nephron development	0.043337	0.511676	0	0	3	29
GO:1900744 regulation of p38MAPK cascade	3	0.511676	0.798	0.103	Biological Process	GO:1900744	regulation of p38MAPK cascade	0.043337	0.511676	0	0	3	29
GO:1902893 regulation of pri-miRNA transcription from RNA polymerase II promoter	3	0.511676	0.798	0.103	Biological Process	GO:1902893	regulation of pri-miRNA transcription from RNA polymerase II promoter	0.043337	0.511676	0	0	3	29
GO:0031228 intrinsic component of Golgi membrane	4	0.52878	1.042	0.082	Cellular Component	GO:0031228	intrinsic component of Golgi membrane	0.0434233	0.52878	0	0	4	49
GO:0009059 macromolecule biosynthetic process	110	0.511676	29.255	0.031	Biological Process	GO:0009059	macromolecule biosynthetic process	0.043734	0.511676	0	0	110	3496
GO:0014068 positive regulation of phosphatidylinositol 3-kinase signaling	4	0.511676	1.064	0.082	Biological Process	GO:0014068	positive regulation of phosphatidylinositol 3-kinase signaling	0.0438229	0.511676	0	0	4	49
GO:0044271 cellular nitrogen compound biosynthetic process	104	0.511676	27.66	0.032	Biological Process	GO:0044271	cellular nitrogen compound biosynthetic process	0.0446819	0.511676	0	0	104	3289
GO:0031497 chromatin assembly	5	0.511676	1.33	0.069	Biological Process	GO:0031497	chromatin assembly	0.0461942	0.511676	0	0	5	72
GO:0000777 condensed chromosome kinetochore	3	0.52878	0.781	0.1	Cellular Component	GO:0000777	condensed chromosome kinetochore	0.0468633	0.52878	0	0	3	30
GO:0006383 transcription from RNA polymerase III promoter	3	0.511676	0.798	0.1	Biological Process	GO:0006383	transcription from RNA polymerase III promoter	0.0472125	0.511676	0	0	3	30
GO:0009954 proximal/distal pattern formation	3	0.511676	0.798	0.1	Biological Process	GO:0009954	proximal/distal pattern formation	0.0472125	0.511676	0	0	3	30
GO:0021795 cerebral cortex cell migration	3	0.511676	0.798	0.1	Biological Process	GO:0021795	cerebral cortex cell migration	0.0472125	0.511676	0	0	3	30
GO:0006670 sphingosine metabolic process	2	0.511676	0.532	0.154	Biological Process	GO:0006670	sphingosine metabolic process	0.0472738	0.511676	0	0	2	13
GO:0006828 manganese ion transport	2	0.511676	0.532	0.154	Biological Process	GO:0006828	manganese ion transport	0.0472738	0.511676	0	0	2	13
GO:0035584 calcium-mediated signaling using intracellular calcium source	2	0.511676	0.532	0.154	Biological Process	GO:0035584	calcium-mediated signaling using intracellular calcium source	0.0472738	0.511676	0	0	2	13
GO:0042738 exogenous drug catabolic process	2	0.511676	0.532	0.154	Biological Process	GO:0042738	exogenous drug catabolic process	0.0472738	0.511676	0	0	2	13
GO:0051882 mitochondrial depolarization	2	0.511676	0.532	0.154	Biological Process	GO:0051882	mitochondrial depolarization	0.0472738	0.511676	0	0	2	13
GO:0007369 gastrulation	7	0.511676	1.862	0.058	Biological Process	GO:0007369	gastrulation	0.0473039	0.511676	0	0	7	121
GO:0010605 negative regulation of macromolecule metabolic process	60	0.511676	15.957	0.034	Biological Process	GO:0010605	negative regulation of macromolecule metabolic process	0.0473393	0.511676	0	0	60	1785
GO:0051186 cofactor metabolic process	12	0.511676	3.191	0.047	Biological Process	GO:0051186	cofactor metabolic process	0.0478136	0.511676	0	0	12	256
GO:0097223 sperm part	7	0.52878	1.823	0.057	Cellular Component	GO:0097223	sperm part	0.0484315	0.52878	0	0	7	122
GO:0051101 regulation of DNA binding	5	0.511676	1.33	0.068	Biological Process	GO:0051101	regulation of DNA binding	0.0485332	0.511676	0	0	5	73
GO:0005874 microtubule	10	0.52878	2.604	0.05	Cellular Component	GO:0005874	microtubule	0.0490666	0.52878	0	0	10	202
GO:1990542 mitochondrial transmembrane transport	4	0.511676	1.064	0.078	Biological Process	GO:1990542	mitochondrial transmembrane transport	0.0495796	0.511676	0	0	4	51
GO:0003677 DNA binding	54	0.423456	13.99	0.035	Molecular Function	GO:0003677	DNA binding	0.050465	0.423456	0	0	54	1544
GO:0051246 regulation of protein metabolic process	65	0.511676	17.287	0.033	Biological Process	GO:0051246	regulation of protein metabolic process	0.0509091	0.511676	0	0	65	1962
GO:0002705 positive regulation of leukocyte mediated immunity	6	0.511676	1.596	0.061	Biological Process	GO:0002705	positive regulation of leukocyte mediated immunity	0.050988	0.511676	0	0	6	98
GO:0071526 semaphorin-plexin signaling pathway	3	0.511676	0.798	0.097	Biological Process	GO:0071526	semaphorin-plexin signaling pathway	0.0512525	0.511676	0	0	3	31
GO:0042393 histone binding	8	0.423456	2.073	0.055	Molecular Function	GO:0042393	histone binding	0.0515278	0.423456	0	0	8	145
GO:0070372 regulation of ERK1 and ERK2 cascade	9	0.511676	2.394	0.051	Biological Process	GO:0070372	regulation of ERK1 and ERK2 cascade	0.0515799	0.511676	0	0	9	176
GO:0051782 negative regulation of cell division	4	0.511676	1.064	0.077	Biological Process	GO:0051782	negative regulation of cell division	0.0526064	0.511676	0	0	4	52
GO:0072028 nephron morphogenesis	4	0.511676	1.064	0.077	Biological Process	GO:0072028	nephron morphogenesis	0.0526064	0.511676	0	0	4	52
GO:0072088 nephron epithelium morphogenesis	4	0.511676	1.064	0.077	Biological Process	GO:0072088	nephron epithelium morphogenesis	0.0526064	0.511676	0	0	4	52
GO:0051100 negative regulation of binding	6	0.511676	1.596	0.061	Biological Process	GO:0051100	negative regulation of binding	0.0530935	0.511676	0	0	6	99
GO:0009063 cellular amino acid catabolic process	5	0.511676	1.33	0.067	Biological Process	GO:0009063	cellular amino acid catabolic process	0.0534176	0.511676	0	0	5	75
GO:0016533 cyclin-dependent protein kinase 5 holoenzyme complex	1	0.52878	0.26	0.5	Cellular Component	GO:0016533	cyclin-dependent protein kinase 5 holoenzyme complex	0.0535336	0.52878	0	0	1	2
GO:0030478 actin cap	1	0.52878	0.26	0.5	Cellular Component	GO:0030478	actin cap	0.0535336	0.52878	0	0	1	2
GO:0031379 RNA-directed RNA polymerase complex	1	0.52878	0.26	0.5	Cellular Component	GO:0031379	RNA-directed RNA polymerase complex	0.0535336	0.52878	0	0	1	2
GO:0033186 CAF-1 complex	1	0.52878	0.26	0.5	Cellular Component	GO:0033186	CAF-1 complex	0.0535336	0.52878	0	0	1	2
GO:0034669 integrin alpha4-beta7 complex	1	0.52878	0.26	0.5	Cellular Component	GO:0034669	integrin alpha4-beta7 complex	0.0535336	0.52878	0	0	1	2
GO:0035189 Rb-E2F complex	1	0.52878	0.26	0.5	Cellular Component	GO:0035189	Rb-E2F complex	0.0535336	0.52878	0	0	1	2
GO:0035363 histone locus body	1	0.52878	0.26	0.5	Cellular Component	GO:0035363	histone locus body	0.0535336	0.52878	0	0	1	2
GO:0042709 succinate-CoA ligase complex	1	0.52878	0.26	0.5	Cellular Component	GO:0042709	succinate-CoA ligase complex	0.0535336	0.52878	0	0	1	2
GO:0042721 mitochondrial inner membrane protein insertion complex	1	0.52878	0.26	0.5	Cellular Component	GO:0042721	mitochondrial inner membrane protein insertion complex	0.0535336	0.52878	0	0	1	2
GO:0044609 DBIRD complex	1	0.52878	0.26	0.5	Cellular Component	GO:0044609	DBIRD complex	0.0535336	0.52878	0	0	1	2
GO:0052718 tRNA-specific adenosine-34 deaminase complex	1	0.52878	0.26	0.5	Cellular Component	GO:0052718	tRNA-specific adenosine-34 deaminase complex	0.0535336	0.52878	0	0	1	2
GO:1990026 hippocampal mossy fiber expansion	1	0.52878	0.26	0.5	Cellular Component	GO:1990026	hippocampal mossy fiber expansion	0.0535336	0.52878	0	0	1	2
GO:1990630 IRE1-RACK1-PP2A complex	1	0.52878	0.26	0.5	Cellular Component	GO:1990630	IRE1-RACK1-PP2A complex	0.0535336	0.52878	0	0	1	2
GO:1990665 AnxA2-p11 complex	1	0.52878	0.26	0.5	Cellular Component	GO:1990665	AnxA2-p11 complex	0.0535336	0.52878	0	0	1	2
GO:1990667 PCSK9-AnxA2 complex	1	0.52878	0.26	0.5	Cellular Component	GO:1990667	PCSK9-AnxA2 complex	0.0535336	0.52878	0	0	1	2
GO:0001544 initiation of primordial ovarian follicle growth	1	0.511676	0.266	0.5	Biological Process	GO:0001544	initiation of primordial ovarian follicle growth	0.0536947	0.511676	0	0	1	2
GO:0001743 optic placode formation	1	0.511676	0.266	0.5	Biological Process	GO:0001743	optic placode formation	0.0536947	0.511676	0	0	1	2
GO:0001907 killing by symbiont of host cells	1	0.511676	0.266	0.5	Biological Process	GO:0001907	killing by symbiont of host cells	0.0536947	0.511676	0	0	1	2
GO:0002100 tRNA wobble adenosine to inosine editing	1	0.511676	0.266	0.5	Biological Process	GO:0002100	tRNA wobble adenosine to inosine editing	0.0536947	0.511676	0	0	1	2
GO:0003195 tricuspid valve formation	1	0.511676	0.266	0.5	Biological Process	GO:0003195	tricuspid valve formation	0.0536947	0.511676	0	0	1	2
GO:0003199 endocardial cushion to mesenchymal transition involved in heart valve formation	1	0.511676	0.266	0.5	Biological Process	GO:0003199	endocardial cushion to mesenchymal transition involved in heart valve formation	0.0536947	0.511676	0	0	1	2
GO:0003366 cell-matrix adhesion involved in ameboidal cell migration	1	0.511676	0.266	0.5	Biological Process	GO:0003366	cell-matrix adhesion involved in ameboidal cell migration	0.0536947	0.511676	0	0	1	2
GO:0006106 fumarate metabolic process	1	0.511676	0.266	0.5	Biological Process	GO:0006106	fumarate metabolic process	0.0536947	0.511676	0	0	1	2
GO:0006480 N-terminal protein amino acid methylation	1	0.511676	0.266	0.5	Biological Process	GO:0006480	N-terminal protein amino acid methylation	0.0536947	0.511676	0	0	1	2
GO:0006668 sphinganine-1-phosphate metabolic process	1	0.511676	0.266	0.5	Biological Process	GO:0006668	sphinganine-1-phosphate metabolic process	0.0536947	0.511676	0	0	1	2
GO:0007386 compartment pattern specification	1	0.511676	0.266	0.5	Biological Process	GO:0007386	compartment pattern specification	0.0536947	0.511676	0	0	1	2
GO:0009750 response to fructose	1	0.511676	0.266	0.5	Biological Process	GO:0009750	response to fructose	0.0536947	0.511676	0	0	1	2
GO:0009756 carbohydrate mediated signaling	1	0.511676	0.266	0.5	Biological Process	GO:0009756	carbohydrate mediated signaling	0.0536947	0.511676	0	0	1	2
GO:0009757 hexose mediated signaling	1	0.511676	0.266	0.5	Biological Process	GO:0009757	hexose mediated signaling	0.0536947	0.511676	0	0	1	2
GO:0009794 regulation of mitotic cell cycle, embryonic	1	0.511676	0.266	0.5	Biological Process	GO:0009794	regulation of mitotic cell cycle, embryonic	0.0536947	0.511676	0	0	1	2
GO:0010182 sugar mediated signaling pathway	1	0.511676	0.266	0.5	Biological Process	GO:0010182	sugar mediated signaling pathway	0.0536947	0.511676	0	0	1	2
GO:0010255 glucose mediated signaling pathway	1	0.511676	0.266	0.5	Biological Process	GO:0010255	glucose mediated signaling pathway	0.0536947	0.511676	0	0	1	2
GO:0012502 induction of programmed cell death	1	0.511676	0.266	0.5	Biological Process	GO:0012502	induction of programmed cell death	0.0536947	0.511676	0	0	1	2
GO:0014735 regulation of muscle atrophy	1	0.511676	0.266	0.5	Biological Process	GO:0014735	regulation of muscle atrophy	0.0536947	0.511676	0	0	1	2
GO:0014737 positive regulation of muscle atrophy	1	0.511676	0.266	0.5	Biological Process	GO:0014737	positive regulation of muscle atrophy	0.0536947	0.511676	0	0	1	2
GO:0019264 glycine biosynthetic process from serine	1	0.511676	0.266	0.5	Biological Process	GO:0019264	glycine biosynthetic process from serine	0.0536947	0.511676	0	0	1	2
GO:0019389 glucuronoside metabolic process	1	0.511676	0.266	0.5	Biological Process	GO:0019389	glucuronoside metabolic process	0.0536947	0.511676	0	0	1	2
GO:0019391 glucuronoside catabolic process	1	0.511676	0.266	0.5	Biological Process	GO:0019391	glucuronoside catabolic process	0.0536947	0.511676	0	0	1	2
GO:0019547 arginine catabolic process to ornithine	1	0.511676	0.266	0.5	Biological Process	GO:0019547	arginine catabolic process to ornithine	0.0536947	0.511676	0	0	1	2
GO:0021586 pons maturation	1	0.511676	0.266	0.5	Biological Process	GO:0021586	pons maturation	0.0536947	0.511676	0	0	1	2
GO:0021718 superior olivary nucleus development	1	0.511676	0.266	0.5	Biological Process	GO:0021718	superior olivary nucleus development	0.0536947	0.511676	0	0	1	2
GO:0021722 superior olivary nucleus maturation	1	0.511676	0.266	0.5	Biological Process	GO:0021722	superior olivary nucleus maturation	0.0536947	0.511676	0	0	1	2
GO:0021730 trigeminal sensory nucleus development	1	0.511676	0.266	0.5	Biological Process	GO:0021730	trigeminal sensory nucleus development	0.0536947	0.511676	0	0	1	2
GO:0021740 principal sensory nucleus of trigeminal nerve development	1	0.511676	0.266	0.5	Biological Process	GO:0021740	principal sensory nucleus of trigeminal nerve development	0.0536947	0.511676	0	0	1	2
GO:0021840 directional guidance of interneurons involved in migration from the subpallium to the cortex	1	0.511676	0.266	0.5	Biological Process	GO:0021840	directional guidance of interneurons involved in migration from the subpallium to the cortex	0.0536947	0.511676	0	0	1	2
GO:0021842 chemorepulsion involved in interneuron migration from the subpallium to the cortex	1	0.511676	0.266	0.5	Biological Process	GO:0021842	chemorepulsion involved in interneuron migration from the subpallium to the cortex	0.0536947	0.511676	0	0	1	2
GO:0030091 protein repair	1	0.511676	0.266	0.5	Biological Process	GO:0030091	protein repair	0.0536947	0.511676	0	0	1	2
GO:0030328 prenylcysteine catabolic process	1	0.511676	0.266	0.5	Biological Process	GO:0030328	prenylcysteine catabolic process	0.0536947	0.511676	0	0	1	2
GO:0030329 prenylcysteine metabolic process	1	0.511676	0.266	0.5	Biological Process	GO:0030329	prenylcysteine metabolic process	0.0536947	0.511676	0	0	1	2
GO:0030702 chromatin silencing at centromere	1	0.511676	0.266	0.5	Biological Process	GO:0030702	chromatin silencing at centromere	0.0536947	0.511676	0	0	1	2
GO:0032226 positive regulation of synaptic transmission, dopaminergic	1	0.511676	0.266	0.5	Biological Process	GO:0032226	positive regulation of synaptic transmission, dopaminergic	0.0536947	0.511676	0	0	1	2
GO:0032804 negative regulation of low-density lipoprotein particle receptor catabolic process	1	0.511676	0.266	0.5	Biological Process	GO:0032804	negative regulation of low-density lipoprotein particle receptor catabolic process	0.0536947	0.511676	0	0	1	2
GO:0032877 positive regulation of DNA endoreduplication	1	0.511676	0.266	0.5	Biological Process	GO:0032877	positive regulation of DNA endoreduplication	0.0536947	0.511676	0	0	1	2
GO:0036023 embryonic skeletal limb joint morphogenesis	1	0.511676	0.266	0.5	Biological Process	GO:0036023	embryonic skeletal limb joint morphogenesis	0.0536947	0.511676	0	0	1	2
GO:0036111 very long-chain fatty-acyl-CoA metabolic process	1	0.511676	0.266	0.5	Biological Process	GO:0036111	very long-chain fatty-acyl-CoA metabolic process	0.0536947	0.511676	0	0	1	2
GO:0036324 vascular endothelial growth factor receptor-2 signaling pathway	1	0.511676	0.266	0.5	Biological Process	GO:0036324	vascular endothelial growth factor receptor-2 signaling pathway	0.0536947	0.511676	0	0	1	2
GO:0038033 positive regulation of endothelial cell chemotaxis by VEGF-activated vascular endothelial growth factor receptor signaling pathway	1	0.511676	0.266	0.5	Biological Process	GO:0038033	positive regulation of endothelial cell chemotaxis by VEGF-activated vascular endothelial growth factor receptor signaling pathway	0.0536947	0.511676	0	0	1	2
GO:0042271 susceptibility to natural killer cell mediated cytotoxicity	1	0.511676	0.266	0.5	Biological Process	GO:0042271	susceptibility to natural killer cell mediated cytotoxicity	0.0536947	0.511676	0	0	1	2
GO:0044004 disruption by symbiont of host cell	1	0.511676	0.266	0.5	Biological Process	GO:0044004	disruption by symbiont of host cell	0.0536947	0.511676	0	0	1	2
GO:0044111 development involved in symbiotic interaction	1	0.511676	0.266	0.5	Biological Process	GO:0044111	development involved in symbiotic interaction	0.0536947	0.511676	0	0	1	2
GO:0044533 positive regulation of apoptotic process in other organism	1	0.511676	0.266	0.5	Biological Process	GO:0044533	positive regulation of apoptotic process in other organism	0.0536947	0.511676	0	0	1	2
GO:0045041 protein import into mitochondrial intermembrane space	1	0.511676	0.266	0.5	Biological Process	GO:0045041	protein import into mitochondrial intermembrane space	0.0536947	0.511676	0	0	1	2
GO:0045448 mitotic cell cycle, embryonic	1	0.511676	0.266	0.5	Biological Process	GO:0045448	mitotic cell cycle, embryonic	0.0536947	0.511676	0	0	1	2
GO:0045967 negative regulation of growth rate	1	0.511676	0.266	0.5	Biological Process	GO:0045967	negative regulation of growth rate	0.0536947	0.511676	0	0	1	2
GO:0046331 lateral inhibition	1	0.511676	0.266	0.5	Biological Process	GO:0046331	lateral inhibition	0.0536947	0.511676	0	0	1	2
GO:0046619 optic placode formation involved in camera-type eye formation	1	0.511676	0.266	0.5	Biological Process	GO:0046619	optic placode formation involved in camera-type eye formation	0.0536947	0.511676	0	0	1	2
GO:0048389 intermediate mesoderm development	1	0.511676	0.266	0.5	Biological Process	GO:0048389	intermediate mesoderm development	0.0536947	0.511676	0	0	1	2
GO:0051342 regulation of cyclic-nucleotide phosphodiesterase activity	1	0.511676	0.266	0.5	Biological Process	GO:0051342	regulation of cyclic-nucleotide phosphodiesterase activity	0.0536947	0.511676	0	0	1	2
GO:0052042 positive regulation by symbiont of host programmed cell death	1	0.511676	0.266	0.5	Biological Process	GO:0052042	positive regulation by symbiont of host programmed cell death	0.0536947	0.511676	0	0	1	2
GO:0052330 positive regulation by organism of programmed cell death in other organism involved in symbiotic interaction	1	0.511676	0.266	0.5	Biological Process	GO:0052330	positive regulation by organism of programmed cell death in other organism involved in symbiotic interaction	0.0536947	0.511676	0	0	1	2
GO:0052501 positive regulation by organism of apoptotic process in other organism involved in symbiotic interaction	1	0.511676	0.266	0.5	Biological Process	GO:0052501	positive regulation by organism of apoptotic process in other organism involved in symbiotic interaction	0.0536947	0.511676	0	0	1	2
GO:0060364 frontal suture morphogenesis	1	0.511676	0.266	0.5	Biological Process	GO:0060364	frontal suture morphogenesis	0.0536947	0.511676	0	0	1	2
GO:0060378 regulation of brood size	1	0.511676	0.266	0.5	Biological Process	GO:0060378	regulation of brood size	0.0536947	0.511676	0	0	1	2
GO:0060594 mammary gland specification	1	0.511676	0.266	0.5	Biological Process	GO:0060594	mammary gland specification	0.0536947	0.511676	0	0	1	2
GO:0061141 lung ciliated cell differentiation	1	0.511676	0.266	0.5	Biological Process	GO:0061141	lung ciliated cell differentiation	0.0536947	0.511676	0	0	1	2
GO:0061227 pattern specification involved in mesonephros development	1	0.511676	0.266	0.5	Biological Process	GO:0061227	pattern specification involved in mesonephros development	0.0536947	0.511676	0	0	1	2
GO:0070947 neutrophil mediated killing of fungus	1	0.511676	0.266	0.5	Biological Process	GO:0070947	neutrophil mediated killing of fungus	0.0536947	0.511676	0	0	1	2
GO:0070949 regulation of neutrophil mediated killing of symbiont cell	1	0.511676	0.266	0.5	Biological Process	GO:0070949	regulation of neutrophil mediated killing of symbiont cell	0.0536947	0.511676	0	0	1	2
GO:0070960 positive regulation of neutrophil mediated cytotoxicity	1	0.511676	0.266	0.5	Biological Process	GO:0070960	positive regulation of neutrophil mediated cytotoxicity	0.0536947	0.511676	0	0	1	2
GO:0070961 positive regulation of neutrophil mediated killing of symbiont cell	1	0.511676	0.266	0.5	Biological Process	GO:0070961	positive regulation of neutrophil mediated killing of symbiont cell	0.0536947	0.511676	0	0	1	2
GO:0071502 cellular response to temperature stimulus	1	0.511676	0.266	0.5	Biological Process	GO:0071502	cellular response to temperature stimulus	0.0536947	0.511676	0	0	1	2
GO:0071608 macrophage inflammatory protein-1 alpha production	1	0.511676	0.266	0.5	Biological Process	GO:0071608	macrophage inflammatory protein-1 alpha production	0.0536947	0.511676	0	0	1	2
GO:0071640 regulation of macrophage inflammatory protein 1 alpha production	1	0.511676	0.266	0.5	Biological Process	GO:0071640	regulation of macrophage inflammatory protein 1 alpha production	0.0536947	0.511676	0	0	1	2
GO:0072098 anterior/posterior pattern specification involved in kidney development	1	0.511676	0.266	0.5	Biological Process	GO:0072098	anterior/posterior pattern specification involved in kidney development	0.0536947	0.511676	0	0	1	2
GO:0072108 positive regulation of mesenchymal to epithelial transition involved in metanephros morphogenesis	1	0.511676	0.266	0.5	Biological Process	GO:0072108	positive regulation of mesenchymal to epithelial transition involved in metanephros morphogenesis	0.0536947	0.511676	0	0	1	2
GO:0072131 kidney mesenchyme morphogenesis	1	0.511676	0.266	0.5	Biological Process	GO:0072131	kidney mesenchyme morphogenesis	0.0536947	0.511676	0	0	1	2
GO:0072133 metanephric mesenchyme morphogenesis	1	0.511676	0.266	0.5	Biological Process	GO:0072133	metanephric mesenchyme morphogenesis	0.0536947	0.511676	0	0	1	2
GO:0072162 metanephric mesenchymal cell differentiation	1	0.511676	0.266	0.5	Biological Process	GO:0072162	metanephric mesenchymal cell differentiation	0.0536947	0.511676	0	0	1	2
GO:0072208 metanephric smooth muscle tissue development	1	0.511676	0.266	0.5	Biological Process	GO:0072208	metanephric smooth muscle tissue development	0.0536947	0.511676	0	0	1	2
GO:0072737 response to diamide	1	0.511676	0.266	0.5	Biological Process	GO:0072737	response to diamide	0.0536947	0.511676	0	0	1	2
GO:0072738 cellular response to diamide	1	0.511676	0.266	0.5	Biological Process	GO:0072738	cellular response to diamide	0.0536947	0.511676	0	0	1	2
GO:0090027 negative regulation of monocyte chemotaxis	1	0.511676	0.266	0.5	Biological Process	GO:0090027	negative regulation of monocyte chemotaxis	0.0536947	0.511676	0	0	1	2
GO:0090283 regulation of protein glycosylation in Golgi	1	0.511676	0.266	0.5	Biological Process	GO:0090283	regulation of protein glycosylation in Golgi	0.0536947	0.511676	0	0	1	2
GO:1900041 negative regulation of interleukin-2 secretion	1	0.511676	0.266	0.5	Biological Process	GO:1900041	negative regulation of interleukin-2 secretion	0.0536947	0.511676	0	0	1	2
GO:1901475 pyruvate transmembrane transport	1	0.511676	0.266	0.5	Biological Process	GO:1901475	pyruvate transmembrane transport	0.0536947	0.511676	0	0	1	2
GO:1901726 negative regulation of histone deacetylase activity	1	0.511676	0.266	0.5	Biological Process	GO:1901726	negative regulation of histone deacetylase activity	0.0536947	0.511676	0	0	1	2
GO:1902083 negative regulation of peptidyl-cysteine S-nitrosylation	1	0.511676	0.266	0.5	Biological Process	GO:1902083	negative regulation of peptidyl-cysteine S-nitrosylation	0.0536947	0.511676	0	0	1	2
GO:1902498 regulation of protein autoubiquitination	1	0.511676	0.266	0.5	Biological Process	GO:1902498	regulation of protein autoubiquitination	0.0536947	0.511676	0	0	1	2
GO:1904424 regulation of GTP binding	1	0.511676	0.266	0.5	Biological Process	GO:1904424	regulation of GTP binding	0.0536947	0.511676	0	0	1	2
GO:1904481 response to tetrahydrofolate	1	0.511676	0.266	0.5	Biological Process	GO:1904481	response to tetrahydrofolate	0.0536947	0.511676	0	0	1	2
GO:1904482 cellular response to tetrahydrofolate	1	0.511676	0.266	0.5	Biological Process	GO:1904482	cellular response to tetrahydrofolate	0.0536947	0.511676	0	0	1	2
GO:1904529 regulation of actin filament binding	1	0.511676	0.266	0.5	Biological Process	GO:1904529	regulation of actin filament binding	0.0536947	0.511676	0	0	1	2
GO:1990456 mitochondrion-ER tethering	1	0.511676	0.266	0.5	Biological Process	GO:1990456	mitochondrion-ER tethering	0.0536947	0.511676	0	0	1	2
GO:2000645 negative regulation of receptor catabolic process	1	0.511676	0.266	0.5	Biological Process	GO:2000645	negative regulation of receptor catabolic process	0.0536947	0.511676	0	0	1	2
GO:2000697 negative regulation of epithelial cell differentiation involved in kidney development	1	0.511676	0.266	0.5	Biological Process	GO:2000697	negative regulation of epithelial cell differentiation involved in kidney development	0.0536947	0.511676	0	0	1	2
GO:2000790 regulation of mesenchymal cell proliferation involved in lung development	1	0.511676	0.266	0.5	Biological Process	GO:2000790	regulation of mesenchymal cell proliferation involved in lung development	0.0536947	0.511676	0	0	1	2
GO:2000791 negative regulation of mesenchymal cell proliferation involved in lung development	1	0.511676	0.266	0.5	Biological Process	GO:2000791	negative regulation of mesenchymal cell proliferation involved in lung development	0.0536947	0.511676	0	0	1	2
GO:2000820 negative regulation of transcription from RNA polymerase II promoter involved in smooth muscle cell differentiation	1	0.511676	0.266	0.5	Biological Process	GO:2000820	negative regulation of transcription from RNA polymerase II promoter involved in smooth muscle cell differentiation	0.0536947	0.511676	0	0	1	2
GO:0009074 aromatic amino acid family catabolic process	2	0.511676	0.532	0.143	Biological Process	GO:0009074	aromatic amino acid family catabolic process	0.0541822	0.511676	0	0	2	14
GO:0030903 notochord development	2	0.511676	0.532	0.143	Biological Process	GO:0030903	notochord development	0.0541822	0.511676	0	0	2	14
GO:0034311 diol metabolic process	2	0.511676	0.532	0.143	Biological Process	GO:0034311	diol metabolic process	0.0541822	0.511676	0	0	2	14
GO:0042737 drug catabolic process	2	0.511676	0.532	0.143	Biological Process	GO:0042737	drug catabolic process	0.0541822	0.511676	0	0	2	14
GO:0045780 positive regulation of bone resorption	2	0.511676	0.532	0.143	Biological Process	GO:0045780	positive regulation of bone resorption	0.0541822	0.511676	0	0	2	14
GO:0046852 positive regulation of bone remodeling	2	0.511676	0.532	0.143	Biological Process	GO:0046852	positive regulation of bone remodeling	0.0541822	0.511676	0	0	2	14
GO:1903204 negative regulation of oxidative stress-induced neuron death	2	0.511676	0.532	0.143	Biological Process	GO:1903204	negative regulation of oxidative stress-induced neuron death	0.0541822	0.511676	0	0	2	14
GO:0016054 organic acid catabolic process	8	0.511676	2.128	0.053	Biological Process	GO:0016054	organic acid catabolic process	0.0543671	0.511676	0	0	8	151
GO:0046395 carboxylic acid catabolic process	8	0.511676	2.128	0.053	Biological Process	GO:0046395	carboxylic acid catabolic process	0.0543671	0.511676	0	0	8	151
GO:0045182 translation regulator activity	3	0.423456	0.777	0.097	Molecular Function	GO:0045182	translation regulator activity	0.0550774	0.423456	0	0	3	31
GO:0030864 cortical actin cytoskeleton	4	0.534687	1.042	0.075	Cellular Component	GO:0030864	cortical actin cytoskeleton	0.0552363	0.534687	0	0	4	53
GO:0000010 trans-hexaprenyltranstransferase activity	1	0.423456	0.259	0.5	Molecular Function	GO:0000010	trans-hexaprenyltranstransferase activity	0.0552801	0.423456	0	0	1	2
GO:0000213 tRNA-intron endonuclease activity	1	0.423456	0.259	0.5	Molecular Function	GO:0000213	tRNA-intron endonuclease activity	0.0552801	0.423456	0	0	1	2
GO:0000293 ferric-chelate reductase activity	1	0.423456	0.259	0.5	Molecular Function	GO:0000293	ferric-chelate reductase activity	0.0552801	0.423456	0	0	1	2
GO:0001735 prenylcysteine oxidase activity	1	0.423456	0.259	0.5	Molecular Function	GO:0001735	prenylcysteine oxidase activity	0.0552801	0.423456	0	0	1	2
GO:0004053 arginase activity	1	0.423456	0.259	0.5	Molecular Function	GO:0004053	arginase activity	0.0552801	0.423456	0	0	1	2
GO:0004104 cholinesterase activity	1	0.423456	0.259	0.5	Molecular Function	GO:0004104	cholinesterase activity	0.0552801	0.423456	0	0	1	2
GO:0004372 glycine hydroxymethyltransferase activity	1	0.423456	0.259	0.5	Molecular Function	GO:0004372	glycine hydroxymethyltransferase activity	0.0552801	0.423456	0	0	1	2
GO:0004422 hypoxanthine phosphoribosyltransferase activity	1	0.423456	0.259	0.5	Molecular Function	GO:0004422	hypoxanthine phosphoribosyltransferase activity	0.0552801	0.423456	0	0	1	2
GO:0004743 pyruvate kinase activity	1	0.423456	0.259	0.5	Molecular Function	GO:0004743	pyruvate kinase activity	0.0552801	0.423456	0	0	1	2
GO:0004776 succinate-CoA ligase (GDP-forming) activity	1	0.423456	0.259	0.5	Molecular Function	GO:0004776	succinate-CoA ligase (GDP-forming) activity	0.0552801	0.423456	0	0	1	2
GO:0004998 transferrin receptor activity	1	0.423456	0.259	0.5	Molecular Function	GO:0004998	transferrin receptor activity	0.0552801	0.423456	0	0	1	2
GO:0005087 Ran guanyl-nucleotide exchange factor activity	1	0.423456	0.259	0.5	Molecular Function	GO:0005087	Ran guanyl-nucleotide exchange factor activity	0.0552801	0.423456	0	0	1	2
GO:0005093 Rab GDP-dissociation inhibitor activity	1	0.423456	0.259	0.5	Molecular Function	GO:0005093	Rab GDP-dissociation inhibitor activity	0.0552801	0.423456	0	0	1	2
GO:0005146 leukemia inhibitory factor receptor binding	1	0.423456	0.259	0.5	Molecular Function	GO:0005146	leukemia inhibitory factor receptor binding	0.0552801	0.423456	0	0	1	2
GO:0008481 sphinganine kinase activity	1	0.423456	0.259	0.5	Molecular Function	GO:0008481	sphinganine kinase activity	0.0552801	0.423456	0	0	1	2
GO:0015321 sodium-dependent phosphate transmembrane transporter activity	1	0.423456	0.259	0.5	Molecular Function	GO:0015321	sodium-dependent phosphate transmembrane transporter activity	0.0552801	0.423456	0	0	1	2
GO:0015410 manganese-transporting ATPase activity	1	0.423456	0.259	0.5	Molecular Function	GO:0015410	manganese-transporting ATPase activity	0.0552801	0.423456	0	0	1	2
GO:0017050 D-erythro-sphingosine kinase activity	1	0.423456	0.259	0.5	Molecular Function	GO:0017050	D-erythro-sphingosine kinase activity	0.0552801	0.423456	0	0	1	2
GO:0031493 nucleosomal histone binding	1	0.423456	0.259	0.5	Molecular Function	GO:0031493	nucleosomal histone binding	0.0552801	0.423456	0	0	1	2
GO:0033743 peptide-methionine (R)-S-oxide reductase activity	1	0.423456	0.259	0.5	Molecular Function	GO:0033743	peptide-methionine (R)-S-oxide reductase activity	0.0552801	0.423456	0	0	1	2
GO:0036313 phosphatidylinositol 3-kinase catalytic subunit binding	1	0.423456	0.259	0.5	Molecular Function	GO:0036313	phosphatidylinositol 3-kinase catalytic subunit binding	0.0552801	0.423456	0	0	1	2
GO:0047757 chondroitin-glucuronate 5-epimerase activity	1	0.423456	0.259	0.5	Molecular Function	GO:0047757	chondroitin-glucuronate 5-epimerase activity	0.0552801	0.423456	0	0	1	2
GO:0050347 trans-octaprenyltranstransferase activity	1	0.423456	0.259	0.5	Molecular Function	GO:0050347	trans-octaprenyltranstransferase activity	0.0552801	0.423456	0	0	1	2
GO:0051499 D-aminoacyl-tRNA deacylase activity	1	0.423456	0.259	0.5	Molecular Function	GO:0051499	D-aminoacyl-tRNA deacylase activity	0.0552801	0.423456	0	0	1	2
GO:0051500 D-tyrosyl-tRNA(Tyr) deacylase activity	1	0.423456	0.259	0.5	Molecular Function	GO:0051500	D-tyrosyl-tRNA(Tyr) deacylase activity	0.0552801	0.423456	0	0	1	2
GO:0052717 tRNA-specific adenosine-34 deaminase activity	1	0.423456	0.259	0.5	Molecular Function	GO:0052717	tRNA-specific adenosine-34 deaminase activity	0.0552801	0.423456	0	0	1	2
GO:0071820 N-box binding	1	0.423456	0.259	0.5	Molecular Function	GO:0071820	N-box binding	0.0552801	0.423456	0	0	1	2
GO:0071885 N-terminal protein N-methyltransferase activity	1	0.423456	0.259	0.5	Molecular Function	GO:0071885	N-terminal protein N-methyltransferase activity	0.0552801	0.423456	0	0	1	2
GO:0061614 pri-miRNA transcription from RNA polymerase II promoter	3	0.520711	0.798	0.094	Biological Process	GO:0061614	pri-miRNA transcription from RNA polymerase II promoter	0.0554543	0.520711	0	0	3	32
GO:0006096 glycolytic process	4	0.520927	1.064	0.075	Biological Process	GO:0006096	glycolytic process	0.0557318	0.520927	0	0	4	53
GO:0006757 ATP generation from ADP	4	0.520927	1.064	0.075	Biological Process	GO:0006757	ATP generation from ADP	0.0557318	0.520927	0	0	4	53
GO:0048523 negative regulation of cellular process	99	0.532474	26.33	0.031	Biological Process	GO:0048523	negative regulation of cellular process	0.0570973	0.532474	0	0	99	3149
GO:0009132 nucleoside diphosphate metabolic process	5	0.543916	1.33	0.065	Biological Process	GO:0009132	nucleoside diphosphate metabolic process	0.0585775	0.543916	0	0	5	77
GO:0048519 negative regulation of biological process	105	0.543916	27.926	0.031	Biological Process	GO:0048519	negative regulation of biological process	0.0585898	0.543916	0	0	105	3363
GO:0031399 regulation of protein modification process	45	0.545386	11.968	0.034	Biological Process	GO:0031399	regulation of protein modification process	0.0588814	0.545386	0	0	45	1307
GO:0008378 galactosyltransferase activity	3	0.447541	0.777	0.094	Molecular Function	GO:0008378	galactosyltransferase activity	0.0595587	0.447541	0	0	3	32
GO:0071949 FAD binding	3	0.447541	0.777	0.094	Molecular Function	GO:0071949	FAD binding	0.0595587	0.447541	0	0	3	32
GO:0010463 mesenchymal cell proliferation	3	0.546696	0.798	0.091	Biological Process	GO:0010463	mesenchymal cell proliferation	0.0598149	0.546696	0	0	3	33
GO:0038066 p38MAPK cascade	3	0.546696	0.798	0.091	Biological Process	GO:0038066	p38MAPK cascade	0.0598149	0.546696	0	0	3	33
GO:1901985 positive regulation of protein acetylation	3	0.546696	0.798	0.091	Biological Process	GO:1901985	positive regulation of protein acetylation	0.0598149	0.546696	0	0	3	33
GO:0005868 cytoplasmic dynein complex	2	0.568628	0.521	0.133	Cellular Component	GO:0005868	cytoplasmic dynein complex	0.0610923	0.568628	0	0	2	15
GO:0044232 organelle membrane contact site	2	0.568628	0.521	0.133	Cellular Component	GO:0044232	organelle membrane contact site	0.0610923	0.568628	0	0	2	15
GO:0044265 cellular macromolecule catabolic process	28	0.546696	7.447	0.037	Biological Process	GO:0044265	cellular macromolecule catabolic process	0.0613053	0.546696	0	0	28	757
GO:0010556 regulation of macromolecule biosynthetic process	87	0.546696	23.138	0.032	Biological Process	GO:0010556	regulation of macromolecule biosynthetic process	0.0613181	0.546696	0	0	87	2741
GO:0001919 regulation of receptor recycling	2	0.546696	0.532	0.133	Biological Process	GO:0001919	regulation of receptor recycling	0.0614205	0.546696	0	0	2	15
GO:0010738 regulation of protein kinase A signaling	2	0.546696	0.532	0.133	Biological Process	GO:0010738	regulation of protein kinase A signaling	0.0614205	0.546696	0	0	2	15
GO:0060716 labyrinthine layer blood vessel development	2	0.546696	0.532	0.133	Biological Process	GO:0060716	labyrinthine layer blood vessel development	0.0614205	0.546696	0	0	2	15
GO:0072273 metanephric nephron morphogenesis	2	0.546696	0.532	0.133	Biological Process	GO:0072273	metanephric nephron morphogenesis	0.0614205	0.546696	0	0	2	15
GO:1901890 positive regulation of cell junction assembly	2	0.546696	0.532	0.133	Biological Process	GO:1901890	positive regulation of cell junction assembly	0.0614205	0.546696	0	0	2	15
GO:1903010 regulation of bone development	2	0.546696	0.532	0.133	Biological Process	GO:1903010	regulation of bone development	0.0614205	0.546696	0	0	2	15
GO:0009653 anatomical structure morphogenesis	64	0.546696	17.021	0.033	Biological Process	GO:0009653	anatomical structure morphogenesis	0.0618245	0.546696	0	0	64	1951
GO:0001101 response to acid chemical	7	0.546696	1.862	0.054	Biological Process	GO:0001101	response to acid chemical	0.0625727	0.546696	0	0	7	129
GO:0001944 vasculature development	18	0.546696	4.787	0.04	Biological Process	GO:0001944	vasculature development	0.0636248	0.546696	0	0	18	447
GO:0035690 cellular response to drug	3	0.546696	0.798	0.088	Biological Process	GO:0035690	cellular response to drug	0.0643312	0.546696	0	0	3	34
GO:0008484 sulfuric ester hydrolase activity	2	0.46749	0.518	0.133	Molecular Function	GO:0008484	sulfuric ester hydrolase activity	0.0647056	0.46749	0	0	2	15
GO:0034237 protein kinase A regulatory subunit binding	2	0.46749	0.518	0.133	Molecular Function	GO:0034237	protein kinase A regulatory subunit binding	0.0647056	0.46749	0	0	2	15
GO:0050664 oxidoreductase activity, acting on NAD(P)H, oxygen as acceptor	2	0.46749	0.518	0.133	Molecular Function	GO:0050664	oxidoreductase activity, acting on NAD(P)H, oxygen as acceptor	0.0647056	0.46749	0	0	2	15
GO:0032268 regulation of cellular protein metabolic process	60	0.546696	15.957	0.033	Biological Process	GO:0032268	regulation of cellular protein metabolic process	0.0649667	0.546696	0	0	60	1821
GO:1903050 regulation of proteolysis involved in cellular protein catabolic process	8	0.546696	2.128	0.051	Biological Process	GO:1903050	regulation of proteolysis involved in cellular protein catabolic process	0.065262	0.546696	0	0	8	157
GO:0019222 regulation of metabolic process	147	0.546696	39.096	0.03	Biological Process	GO:0019222	regulation of metabolic process	0.0656474	0.546696	0	0	147	4874
GO:1901565 organonitrogen compound catabolic process	10	0.546696	2.66	0.047	Biological Process	GO:1901565	organonitrogen compound catabolic process	0.066419	0.546696	0	0	10	213
GO:0044257 cellular protein catabolic process	22	0.546696	5.851	0.038	Biological Process	GO:0044257	cellular protein catabolic process	0.0670882	0.546696	0	0	22	574
GO:0007417 central nervous system development	21	0.546696	5.585	0.039	Biological Process	GO:0007417	central nervous system development	0.0683159	0.546696	0	0	21	544
GO:0031323 regulation of cellular metabolic process	131	0.546696	34.84	0.03	Biological Process	GO:0031323	regulation of cellular metabolic process	0.0683807	0.546696	0	0	131	4308
GO:0030992 intraciliary transport particle B	2	0.608335	0.521	0.125	Cellular Component	GO:0030992	intraciliary transport particle B	0.0686006	0.608335	0	0	2	16
GO:0097431 mitotic spindle pole	2	0.608335	0.521	0.125	Cellular Component	GO:0097431	mitotic spindle pole	0.0686006	0.608335	0	0	2	16
GO:0042176 regulation of protein catabolic process	12	0.546696	3.191	0.044	Biological Process	GO:0042176	regulation of protein catabolic process	0.0689503	0.546696	0	0	12	272
GO:0002052 positive regulation of neuroblast proliferation	2	0.546696	0.532	0.125	Biological Process	GO:0002052	positive regulation of neuroblast proliferation	0.0689656	0.546696	0	0	2	16
GO:0006144 purine nucleobase metabolic process	2	0.546696	0.532	0.125	Biological Process	GO:0006144	purine nucleobase metabolic process	0.0689656	0.546696	0	0	2	16
GO:0034105 positive regulation of tissue remodeling	2	0.546696	0.532	0.125	Biological Process	GO:0034105	positive regulation of tissue remodeling	0.0689656	0.546696	0	0	2	16
GO:0036035 osteoclast development	2	0.546696	0.532	0.125	Biological Process	GO:0036035	osteoclast development	0.0689656	0.546696	0	0	2	16
GO:0042730 fibrinolysis	2	0.546696	0.532	0.125	Biological Process	GO:0042730	fibrinolysis	0.0689656	0.546696	0	0	2	16
GO:0043304 regulation of mast cell degranulation	2	0.546696	0.532	0.125	Biological Process	GO:0043304	regulation of mast cell degranulation	0.0689656	0.546696	0	0	2	16
GO:0046519 sphingoid metabolic process	2	0.546696	0.532	0.125	Biological Process	GO:0046519	sphingoid metabolic process	0.0689656	0.546696	0	0	2	16
GO:0035304 regulation of protein dephosphorylation	7	0.546696	1.862	0.053	Biological Process	GO:0035304	regulation of protein dephosphorylation	0.0689907	0.546696	0	0	7	132
GO:0001541 ovarian follicle development	3	0.546696	0.798	0.086	Biological Process	GO:0001541	ovarian follicle development	0.0689998	0.546696	0	0	3	35
GO:0032418 lysosome localization	3	0.546696	0.798	0.086	Biological Process	GO:0032418	lysosome localization	0.0689998	0.546696	0	0	3	35
GO:0016903 oxidoreductase activity, acting on the aldehyde or oxo group of donors	3	0.46749	0.777	0.088	Molecular Function	GO:0016903	oxidoreductase activity, acting on the aldehyde or oxo group of donors	0.0690143	0.46749	0	0	3	34
GO:0046983 protein dimerization activity	26	0.46749	6.736	0.038	Molecular Function	GO:0046983	protein dimerization activity	0.0691492	0.46749	0	0	26	682
GO:0070371 ERK1 and ERK2 cascade	9	0.546696	2.394	0.048	Biological Process	GO:0070371	ERK1 and ERK2 cascade	0.0699842	0.546696	0	0	9	187
GO:1902533 positive regulation of intracellular signal transduction	24	0.546696	6.383	0.037	Biological Process	GO:1902533	positive regulation of intracellular signal transduction	0.0700836	0.546696	0	0	24	640
GO:0016757 transferase activity, transferring glycosyl groups	11	0.46749	2.85	0.046	Molecular Function	GO:0016757	transferase activity, transferring glycosyl groups	0.0705619	0.46749	0	0	11	237
GO:0007051 spindle organization	7	0.546696	1.862	0.053	Biological Process	GO:0007051	spindle organization	0.0712145	0.546696	0	0	7	133
GO:0043409 negative regulation of MAPK cascade	6	0.546696	1.596	0.056	Biological Process	GO:0043409	negative regulation of MAPK cascade	0.071821	0.546696	0	0	6	107
GO:0016878 acid-thiol ligase activity	2	0.46749	0.518	0.125	Molecular Function	GO:0016878	acid-thiol ligase activity	0.0726166	0.46749	0	0	2	16
GO:0030552 cAMP binding	2	0.46749	0.518	0.125	Molecular Function	GO:0030552	cAMP binding	0.0726166	0.46749	0	0	2	16
GO:0045921 positive regulation of exocytosis	4	0.546696	1.064	0.069	Biological Process	GO:0045921	positive regulation of exocytosis	0.0728142	0.546696	0	0	4	58
GO:1901135 carbohydrate derivative metabolic process	28	0.546696	7.447	0.036	Biological Process	GO:1901135	carbohydrate derivative metabolic process	0.0732259	0.546696	0	0	28	771
GO:0001568 blood vessel development	17	0.546696	4.521	0.04	Biological Process	GO:0001568	blood vessel development	0.0734654	0.546696	0	0	17	425
GO:0002886 regulation of myeloid leukocyte mediated immunity	3	0.546696	0.798	0.083	Biological Process	GO:0002886	regulation of myeloid leukocyte mediated immunity	0.0738174	0.546696	0	0	3	36
GO:0048608 reproductive structure development	12	0.546696	3.191	0.043	Biological Process	GO:0048608	reproductive structure development	0.0750558	0.546696	0	0	12	276
GO:0034645 cellular macromolecule biosynthetic process	105	0.546696	27.926	0.031	Biological Process	GO:0034645	cellular macromolecule biosynthetic process	0.0750862	0.546696	0	0	105	3401
GO:0014065 phosphatidylinositol 3-kinase signaling	5	0.546696	1.33	0.06	Biological Process	GO:0014065	phosphatidylinositol 3-kinase signaling	0.075702	0.546696	0	0	5	83
GO:0043229 intracellular organelle	245	0.608335	63.802	0.029	Cellular Component	GO:0043229	intracellular organelle	0.0757445	0.608335	0	0	245	8512
GO:0030278 regulation of ossification	7	0.546696	1.862	0.052	Biological Process	GO:0030278	regulation of ossification	0.0757889	0.546696	0	0	7	135
GO:0080090 regulation of primary metabolic process	128	0.546696	34.043	0.03	Biological Process	GO:0080090	regulation of primary metabolic process	0.0761012	0.546696	0	0	128	4219
GO:0008593 regulation of Notch signaling pathway	4	0.546696	1.064	0.068	Biological Process	GO:0008593	regulation of Notch signaling pathway	0.0765162	0.546696	0	0	4	59
GO:0046031 ADP metabolic process	4	0.546696	1.064	0.068	Biological Process	GO:0046031	ADP metabolic process	0.0765162	0.546696	0	0	4	59
GO:0009648 photoperiodism	2	0.546696	0.532	0.118	Biological Process	GO:0009648	photoperiodism	0.0767956	0.546696	0	0	2	17
GO:0021544 subpallium development	2	0.546696	0.532	0.118	Biological Process	GO:0021544	subpallium development	0.0767956	0.546696	0	0	2	17
GO:0033006 regulation of mast cell activation involved in immune response	2	0.546696	0.532	0.118	Biological Process	GO:0033006	regulation of mast cell activation involved in immune response	0.0767956	0.546696	0	0	2	17
GO:0033688 regulation of osteoblast proliferation	2	0.546696	0.532	0.118	Biological Process	GO:0033688	regulation of osteoblast proliferation	0.0767956	0.546696	0	0	2	17
GO:0035767 endothelial cell chemotaxis	2	0.546696	0.532	0.118	Biological Process	GO:0035767	endothelial cell chemotaxis	0.0767956	0.546696	0	0	2	17
GO:0036475 neuron death in response to oxidative stress	2	0.546696	0.532	0.118	Biological Process	GO:0036475	neuron death in response to oxidative stress	0.0767956	0.546696	0	0	2	17
GO:0043153 entrainment of circadian clock by photoperiod	2	0.546696	0.532	0.118	Biological Process	GO:0043153	entrainment of circadian clock by photoperiod	0.0767956	0.546696	0	0	2	17
GO:0048710 regulation of astrocyte differentiation	2	0.546696	0.532	0.118	Biological Process	GO:0048710	regulation of astrocyte differentiation	0.0767956	0.546696	0	0	2	17
GO:0060292 long term synaptic depression	2	0.546696	0.532	0.118	Biological Process	GO:0060292	long term synaptic depression	0.0767956	0.546696	0	0	2	17
GO:0060706 cell differentiation involved in embryonic placenta development	2	0.546696	0.532	0.118	Biological Process	GO:0060706	cell differentiation involved in embryonic placenta development	0.0767956	0.546696	0	0	2	17
GO:0097150 neuronal stem cell population maintenance	2	0.546696	0.532	0.118	Biological Process	GO:0097150	neuronal stem cell population maintenance	0.0767956	0.546696	0	0	2	17
GO:1901673 regulation of mitotic spindle assembly	2	0.546696	0.532	0.118	Biological Process	GO:1901673	regulation of mitotic spindle assembly	0.0767956	0.546696	0	0	2	17
GO:1903203 regulation of oxidative stress-induced neuron death	2	0.546696	0.532	0.118	Biological Process	GO:1903203	regulation of oxidative stress-induced neuron death	0.0767956	0.546696	0	0	2	17
GO:0061458 reproductive system development	12	0.546696	3.191	0.043	Biological Process	GO:0061458	reproductive system development	0.0782346	0.546696	0	0	12	278
GO:0009889 regulation of biosynthetic process	90	0.546696	23.936	0.031	Biological Process	GO:0009889	regulation of biosynthetic process	0.0783987	0.546696	0	0	90	2881
GO:0035065 regulation of histone acetylation	3	0.546696	0.798	0.081	Biological Process	GO:0035065	regulation of histone acetylation	0.0787803	0.546696	0	0	3	37
GO:0070373 negative regulation of ERK1 and ERK2 cascade	3	0.546696	0.798	0.081	Biological Process	GO:0070373	negative regulation of ERK1 and ERK2 cascade	0.0787803	0.546696	0	0	3	37
GO:0004177 aminopeptidase activity	3	0.46749	0.777	0.083	Molecular Function	GO:0004177	aminopeptidase activity	0.0791021	0.46749	0	0	3	36
GO:0032783 ELL-EAF complex	1	0.608335	0.26	0.333	Cellular Component	GO:0032783	ELL-EAF complex	0.0792186	0.608335	0	0	1	3
GO:0035749 myelin sheath adaxonal region	1	0.608335	0.26	0.333	Cellular Component	GO:0035749	myelin sheath adaxonal region	0.0792186	0.608335	0	0	1	3
GO:0044300 cerebellar mossy fiber	1	0.608335	0.26	0.333	Cellular Component	GO:0044300	cerebellar mossy fiber	0.0792186	0.608335	0	0	1	3
GO:0060187 cell pole	1	0.608335	0.26	0.333	Cellular Component	GO:0060187	cell pole	0.0792186	0.608335	0	0	1	3
GO:0071008 U2-type post-mRNA release spliceosomal complex	1	0.608335	0.26	0.333	Cellular Component	GO:0071008	U2-type post-mRNA release spliceosomal complex	0.0792186	0.608335	0	0	1	3
GO:0097442 CA3 pyramidal cell dendrite	1	0.608335	0.26	0.333	Cellular Component	GO:0097442	CA3 pyramidal cell dendrite	0.0792186	0.608335	0	0	1	3
GO:0097452 GAIT complex	1	0.608335	0.26	0.333	Cellular Component	GO:0097452	GAIT complex	0.0792186	0.608335	0	0	1	3
GO:0098592 cytoplasmic side of apical plasma membrane	1	0.608335	0.26	0.333	Cellular Component	GO:0098592	cytoplasmic side of apical plasma membrane	0.0792186	0.608335	0	0	1	3
GO:0072341 modified amino acid binding	4	0.46749	1.036	0.069	Molecular Function	GO:0072341	modified amino acid binding	0.0792331	0.46749	0	0	4	58
GO:0031326 regulation of cellular biosynthetic process	89	0.546696	23.67	0.031	Biological Process	GO:0031326	regulation of cellular biosynthetic process	0.0794277	0.546696	0	0	89	2848
GO:0000066 mitochondrial ornithine transport	1	0.546696	0.266	0.333	Biological Process	GO:0000066	mitochondrial ornithine transport	0.0794539	0.546696	0	0	1	3
GO:0000379 tRNA-type intron splice site recognition and cleavage	1	0.546696	0.266	0.333	Biological Process	GO:0000379	tRNA-type intron splice site recognition and cleavage	0.0794539	0.546696	0	0	1	3
GO:0001951 intestinal D-glucose absorption	1	0.546696	0.266	0.333	Biological Process	GO:0001951	intestinal D-glucose absorption	0.0794539	0.546696	0	0	1	3
GO:0002051 osteoblast fate commitment	1	0.546696	0.266	0.333	Biological Process	GO:0002051	osteoblast fate commitment	0.0794539	0.546696	0	0	1	3
GO:0002678 positive regulation of chronic inflammatory response	1	0.546696	0.266	0.333	Biological Process	GO:0002678	positive regulation of chronic inflammatory response	0.0794539	0.546696	0	0	1	3
GO:0003339 regulation of mesenchymal to epithelial transition involved in metanephros morphogenesis	1	0.546696	0.266	0.333	Biological Process	GO:0003339	regulation of mesenchymal to epithelial transition involved in metanephros morphogenesis	0.0794539	0.546696	0	0	1	3
GO:0006313 transposition, DNA-mediated	1	0.546696	0.266	0.333	Biological Process	GO:0006313	transposition, DNA-mediated	0.0794539	0.546696	0	0	1	3
GO:0006421 asparaginyl-tRNA aminoacylation	1	0.546696	0.266	0.333	Biological Process	GO:0006421	asparaginyl-tRNA aminoacylation	0.0794539	0.546696	0	0	1	3
GO:0006797 polyphosphate metabolic process	1	0.546696	0.266	0.333	Biological Process	GO:0006797	polyphosphate metabolic process	0.0794539	0.546696	0	0	1	3
GO:0006798 polyphosphate catabolic process	1	0.546696	0.266	0.333	Biological Process	GO:0006798	polyphosphate catabolic process	0.0794539	0.546696	0	0	1	3
GO:0010753 positive regulation of cGMP-mediated signaling	1	0.546696	0.266	0.333	Biological Process	GO:0010753	positive regulation of cGMP-mediated signaling	0.0794539	0.546696	0	0	1	3
GO:0016267 O-glycan processing, core 1	1	0.546696	0.266	0.333	Biological Process	GO:0016267	O-glycan processing, core 1	0.0794539	0.546696	0	0	1	3
GO:0018312 peptidyl-serine ADP-ribosylation	1	0.546696	0.266	0.333	Biological Process	GO:0018312	peptidyl-serine ADP-ribosylation	0.0794539	0.546696	0	0	1	3
GO:0021557 oculomotor nerve development	1	0.546696	0.266	0.333	Biological Process	GO:0021557	oculomotor nerve development	0.0794539	0.546696	0	0	1	3
GO:0021558 trochlear nerve development	1	0.546696	0.266	0.333	Biological Process	GO:0021558	trochlear nerve development	0.0794539	0.546696	0	0	1	3
GO:0021775 smoothened signaling pathway involved in ventral spinal cord interneuron specification	1	0.546696	0.266	0.333	Biological Process	GO:0021775	smoothened signaling pathway involved in ventral spinal cord interneuron specification	0.0794539	0.546696	0	0	1	3
GO:0021776 smoothened signaling pathway involved in spinal cord motor neuron cell fate specification	1	0.546696	0.266	0.333	Biological Process	GO:0021776	smoothened signaling pathway involved in spinal cord motor neuron cell fate specification	0.0794539	0.546696	0	0	1	3
GO:0022614 membrane to membrane docking	1	0.546696	0.266	0.333	Biological Process	GO:0022614	membrane to membrane docking	0.0794539	0.546696	0	0	1	3
GO:0030327 prenylated protein catabolic process	1	0.546696	0.266	0.333	Biological Process	GO:0030327	prenylated protein catabolic process	0.0794539	0.546696	0	0	1	3
GO:0030592 DNA ADP-ribosylation	1	0.546696	0.266	0.333	Biological Process	GO:0030592	DNA ADP-ribosylation	0.0794539	0.546696	0	0	1	3
GO:0031048 chromatin silencing by small RNA	1	0.546696	0.266	0.333	Biological Process	GO:0031048	chromatin silencing by small RNA	0.0794539	0.546696	0	0	1	3
GO:0031064 negative regulation of histone deacetylation	1	0.546696	0.266	0.333	Biological Process	GO:0031064	negative regulation of histone deacetylation	0.0794539	0.546696	0	0	1	3
GO:0031291 Ran protein signal transduction	1	0.546696	0.266	0.333	Biological Process	GO:0031291	Ran protein signal transduction	0.0794539	0.546696	0	0	1	3
GO:0032484 Ral protein signal transduction	1	0.546696	0.266	0.333	Biological Process	GO:0032484	Ral protein signal transduction	0.0794539	0.546696	0	0	1	3
GO:0032485 regulation of Ral protein signal transduction	1	0.546696	0.266	0.333	Biological Process	GO:0032485	regulation of Ral protein signal transduction	0.0794539	0.546696	0	0	1	3
GO:0032875 regulation of DNA endoreduplication	1	0.546696	0.266	0.333	Biological Process	GO:0032875	regulation of DNA endoreduplication	0.0794539	0.546696	0	0	1	3
GO:0033132 negative regulation of glucokinase activity	1	0.546696	0.266	0.333	Biological Process	GO:0033132	negative regulation of glucokinase activity	0.0794539	0.546696	0	0	1	3
GO:0036022 limb joint morphogenesis	1	0.546696	0.266	0.333	Biological Process	GO:0036022	limb joint morphogenesis	0.0794539	0.546696	0	0	1	3
GO:0038089 positive regulation of cell migration by vascular endothelial growth factor signaling pathway	1	0.546696	0.266	0.333	Biological Process	GO:0038089	positive regulation of cell migration by vascular endothelial growth factor signaling pathway	0.0794539	0.546696	0	0	1	3
GO:0042312 regulation of vasodilation	1	0.546696	0.266	0.333	Biological Process	GO:0042312	regulation of vasodilation	0.0794539	0.546696	0	0	1	3
GO:0042339 keratan sulfate metabolic process	1	0.546696	0.266	0.333	Biological Process	GO:0042339	keratan sulfate metabolic process	0.0794539	0.546696	0	0	1	3
GO:0043383 negative T cell selection	1	0.546696	0.266	0.333	Biological Process	GO:0043383	negative T cell selection	0.0794539	0.546696	0	0	1	3
GO:0043420 anthranilate metabolic process	1	0.546696	0.266	0.333	Biological Process	GO:0043420	anthranilate metabolic process	0.0794539	0.546696	0	0	1	3
GO:0043622 cortical microtubule organization	1	0.546696	0.266	0.333	Biological Process	GO:0043622	cortical microtubule organization	0.0794539	0.546696	0	0	1	3
GO:0043969 histone H2B acetylation	1	0.546696	0.266	0.333	Biological Process	GO:0043969	histone H2B acetylation	0.0794539	0.546696	0	0	1	3
GO:0043974 histone H3-K27 acetylation	1	0.546696	0.266	0.333	Biological Process	GO:0043974	histone H3-K27 acetylation	0.0794539	0.546696	0	0	1	3
GO:0044531 modulation of programmed cell death in other organism	1	0.546696	0.266	0.333	Biological Process	GO:0044531	modulation of programmed cell death in other organism	0.0794539	0.546696	0	0	1	3
GO:0044532 modulation of apoptotic process in other organism	1	0.546696	0.266	0.333	Biological Process	GO:0044532	modulation of apoptotic process in other organism	0.0794539	0.546696	0	0	1	3
GO:0045053 protein retention in Golgi apparatus	1	0.546696	0.266	0.333	Biological Process	GO:0045053	protein retention in Golgi apparatus	0.0794539	0.546696	0	0	1	3
GO:0045060 negative thymic T cell selection	1	0.546696	0.266	0.333	Biological Process	GO:0045060	negative thymic T cell selection	0.0794539	0.546696	0	0	1	3
GO:0045176 apical protein localization	1	0.546696	0.266	0.333	Biological Process	GO:0045176	apical protein localization	0.0794539	0.546696	0	0	1	3
GO:0045590 negative regulation of regulatory T cell differentiation	1	0.546696	0.266	0.333	Biological Process	GO:0045590	negative regulation of regulatory T cell differentiation	0.0794539	0.546696	0	0	1	3
GO:0045608 negative regulation of auditory receptor cell differentiation	1	0.546696	0.266	0.333	Biological Process	GO:0045608	negative regulation of auditory receptor cell differentiation	0.0794539	0.546696	0	0	1	3
GO:0045632 negative regulation of mechanoreceptor differentiation	1	0.546696	0.266	0.333	Biological Process	GO:0045632	negative regulation of mechanoreceptor differentiation	0.0794539	0.546696	0	0	1	3
GO:0046655 folic acid metabolic process	1	0.546696	0.266	0.333	Biological Process	GO:0046655	folic acid metabolic process	0.0794539	0.546696	0	0	1	3
GO:0048861 leukemia inhibitory factor signaling pathway	1	0.546696	0.266	0.333	Biological Process	GO:0048861	leukemia inhibitory factor signaling pathway	0.0794539	0.546696	0	0	1	3
GO:0051598 meiotic recombination checkpoint	1	0.546696	0.266	0.333	Biological Process	GO:0051598	meiotic recombination checkpoint	0.0794539	0.546696	0	0	1	3
GO:0051659 maintenance of mitochondrion location	1	0.546696	0.266	0.333	Biological Process	GO:0051659	maintenance of mitochondrion location	0.0794539	0.546696	0	0	1	3
GO:0052040 modulation by symbiont of host programmed cell death	1	0.546696	0.266	0.333	Biological Process	GO:0052040	modulation by symbiont of host programmed cell death	0.0794539	0.546696	0	0	1	3
GO:0052248 modulation of programmed cell death in other organism involved in symbiotic interaction	1	0.546696	0.266	0.333	Biological Process	GO:0052248	modulation of programmed cell death in other organism involved in symbiotic interaction	0.0794539	0.546696	0	0	1	3
GO:0052433 modulation by organism of apoptotic process in other organism involved in symbiotic interaction	1	0.546696	0.266	0.333	Biological Process	GO:0052433	modulation by organism of apoptotic process in other organism involved in symbiotic interaction	0.0794539	0.546696	0	0	1	3
GO:0060164 regulation of timing of neuron differentiation	1	0.546696	0.266	0.333	Biological Process	GO:0060164	regulation of timing of neuron differentiation	0.0794539	0.546696	0	0	1	3
GO:0060253 negative regulation of glial cell proliferation	1	0.546696	0.266	0.333	Biological Process	GO:0060253	negative regulation of glial cell proliferation	0.0794539	0.546696	0	0	1	3
GO:0060355 positive regulation of cell adhesion molecule production	1	0.546696	0.266	0.333	Biological Process	GO:0060355	positive regulation of cell adhesion molecule production	0.0794539	0.546696	0	0	1	3
GO:0060501 positive regulation of epithelial cell proliferation involved in lung morphogenesis	1	0.546696	0.266	0.333	Biological Process	GO:0060501	positive regulation of epithelial cell proliferation involved in lung morphogenesis	0.0794539	0.546696	0	0	1	3
GO:0060596 mammary placode formation	1	0.546696	0.266	0.333	Biological Process	GO:0060596	mammary placode formation	0.0794539	0.546696	0	0	1	3
GO:0060916 mesenchymal cell proliferation involved in lung development	1	0.546696	0.266	0.333	Biological Process	GO:0060916	mesenchymal cell proliferation involved in lung development	0.0794539	0.546696	0	0	1	3
GO:0061101 neuroendocrine cell differentiation	1	0.546696	0.266	0.333	Biological Process	GO:0061101	neuroendocrine cell differentiation	0.0794539	0.546696	0	0	1	3
GO:0061309 cardiac neural crest cell development involved in outflow tract morphogenesis	1	0.546696	0.266	0.333	Biological Process	GO:0061309	cardiac neural crest cell development involved in outflow tract morphogenesis	0.0794539	0.546696	0	0	1	3
GO:0070345 negative regulation of fat cell proliferation	1	0.546696	0.266	0.333	Biological Process	GO:0070345	negative regulation of fat cell proliferation	0.0794539	0.546696	0	0	1	3
GO:0071315 cellular response to morphine	1	0.546696	0.266	0.333	Biological Process	GO:0071315	cellular response to morphine	0.0794539	0.546696	0	0	1	3
GO:0071317 cellular response to isoquinoline alkaloid	1	0.546696	0.266	0.333	Biological Process	GO:0071317	cellular response to isoquinoline alkaloid	0.0794539	0.546696	0	0	1	3
GO:0071930 negative regulation of transcription involved in G1/S transition of mitotic cell cycle	1	0.546696	0.266	0.333	Biological Process	GO:0071930	negative regulation of transcription involved in G1/S transition of mitotic cell cycle	0.0794539	0.546696	0	0	1	3
GO:0072143 mesangial cell development	1	0.546696	0.266	0.333	Biological Process	GO:0072143	mesangial cell development	0.0794539	0.546696	0	0	1	3
GO:0072180 mesonephric duct morphogenesis	1	0.546696	0.266	0.333	Biological Process	GO:0072180	mesonephric duct morphogenesis	0.0794539	0.546696	0	0	1	3
GO:0072190 ureter urothelium development	1	0.546696	0.266	0.333	Biological Process	GO:0072190	ureter urothelium development	0.0794539	0.546696	0	0	1	3
GO:0072194 kidney smooth muscle tissue development	1	0.546696	0.266	0.333	Biological Process	GO:0072194	kidney smooth muscle tissue development	0.0794539	0.546696	0	0	1	3
GO:0072257 metanephric nephron tubule epithelial cell differentiation	1	0.546696	0.266	0.333	Biological Process	GO:0072257	metanephric nephron tubule epithelial cell differentiation	0.0794539	0.546696	0	0	1	3
GO:0072307 regulation of metanephric nephron tubule epithelial cell differentiation	1	0.546696	0.266	0.333	Biological Process	GO:0072307	regulation of metanephric nephron tubule epithelial cell differentiation	0.0794539	0.546696	0	0	1	3
GO:0090154 positive regulation of sphingolipid biosynthetic process	1	0.546696	0.266	0.333	Biological Process	GO:0090154	positive regulation of sphingolipid biosynthetic process	0.0794539	0.546696	0	0	1	3
GO:0090500 endocardial cushion to mesenchymal transition	1	0.546696	0.266	0.333	Biological Process	GO:0090500	endocardial cushion to mesenchymal transition	0.0794539	0.546696	0	0	1	3
GO:0099576 regulation of protein catabolic process at postsynapse, modulating synaptic transmission	1	0.546696	0.266	0.333	Biological Process	GO:0099576	regulation of protein catabolic process at postsynapse, modulating synaptic transmission	0.0794539	0.546696	0	0	1	3
GO:1901674 regulation of histone H3-K27 acetylation	1	0.546696	0.266	0.333	Biological Process	GO:1901674	regulation of histone H3-K27 acetylation	0.0794539	0.546696	0	0	1	3
GO:1902510 regulation of apoptotic DNA fragmentation	1	0.546696	0.266	0.333	Biological Process	GO:1902510	regulation of apoptotic DNA fragmentation	0.0794539	0.546696	0	0	1	3
GO:1902896 terminal web assembly	1	0.546696	0.266	0.333	Biological Process	GO:1902896	terminal web assembly	0.0794539	0.546696	0	0	1	3
GO:1903300 negative regulation of hexokinase activity	1	0.546696	0.266	0.333	Biological Process	GO:1903300	negative regulation of hexokinase activity	0.0794539	0.546696	0	0	1	3
GO:1903624 regulation of DNA catabolic process	1	0.546696	0.266	0.333	Biological Process	GO:1903624	regulation of DNA catabolic process	0.0794539	0.546696	0	0	1	3
GO:1904616 regulation of actin binding	1	0.546696	0.266	0.333	Biological Process	GO:1904616	regulation of actin binding	0.0794539	0.546696	0	0	1	3
GO:1990575 mitochondrial L-ornithine transmembrane transport	1	0.546696	0.266	0.333	Biological Process	GO:1990575	mitochondrial L-ornithine transmembrane transport	0.0794539	0.546696	0	0	1	3
GO:2000169 regulation of peptidyl-cysteine S-nitrosylation	1	0.546696	0.266	0.333	Biological Process	GO:2000169	regulation of peptidyl-cysteine S-nitrosylation	0.0794539	0.546696	0	0	1	3
GO:2000288 positive regulation of myoblast proliferation	1	0.546696	0.266	0.333	Biological Process	GO:2000288	positive regulation of myoblast proliferation	0.0794539	0.546696	0	0	1	3
GO:2000304 positive regulation of ceramide biosynthetic process	1	0.546696	0.266	0.333	Biological Process	GO:2000304	positive regulation of ceramide biosynthetic process	0.0794539	0.546696	0	0	1	3
GO:2000312 regulation of kainate selective glutamate receptor activity	1	0.546696	0.266	0.333	Biological Process	GO:2000312	regulation of kainate selective glutamate receptor activity	0.0794539	0.546696	0	0	1	3
GO:2000343 positive regulation of chemokine (C-X-C motif) ligand 2 production	1	0.546696	0.266	0.333	Biological Process	GO:2000343	positive regulation of chemokine (C-X-C motif) ligand 2 production	0.0794539	0.546696	0	0	1	3
GO:2000552 negative regulation of T-helper 2 cell cytokine production	1	0.546696	0.266	0.333	Biological Process	GO:2000552	negative regulation of T-helper 2 cell cytokine production	0.0794539	0.546696	0	0	1	3
GO:2000973 regulation of pro-B cell differentiation	1	0.546696	0.266	0.333	Biological Process	GO:2000973	regulation of pro-B cell differentiation	0.0794539	0.546696	0	0	1	3
GO:2000981 negative regulation of inner ear receptor cell differentiation	1	0.546696	0.266	0.333	Biological Process	GO:2000981	negative regulation of inner ear receptor cell differentiation	0.0794539	0.546696	0	0	1	3
GO:0005739 mitochondrion	36	0.608335	9.375	0.035	Cellular Component	GO:0005739	mitochondrion	0.080441	0.608335	0	0	36	1043
GO:0003951 NAD+ kinase activity	2	0.46749	0.518	0.118	Molecular Function	GO:0003951	NAD+ kinase activity	0.0808194	0.46749	0	0	2	17
GO:0004309 exopolyphosphatase activity	1	0.46749	0.259	0.333	Molecular Function	GO:0004309	exopolyphosphatase activity	0.0817663	0.46749	0	0	1	3
GO:0004332 fructose-bisphosphate aldolase activity	1	0.46749	0.259	0.333	Molecular Function	GO:0004332	fructose-bisphosphate aldolase activity	0.0817663	0.46749	0	0	1	3
GO:0004774 succinate-CoA ligase activity	1	0.46749	0.259	0.333	Molecular Function	GO:0004774	succinate-CoA ligase activity	0.0817663	0.46749	0	0	1	3
GO:0004775 succinate-CoA ligase (ADP-forming) activity	1	0.46749	0.259	0.333	Molecular Function	GO:0004775	succinate-CoA ligase (ADP-forming) activity	0.0817663	0.46749	0	0	1	3
GO:0004803 transposase activity	1	0.46749	0.259	0.333	Molecular Function	GO:0004803	transposase activity	0.0817663	0.46749	0	0	1	3
GO:0008107 galactoside 2-alpha-L-fucosyltransferase activity	1	0.46749	0.259	0.333	Molecular Function	GO:0008107	galactoside 2-alpha-L-fucosyltransferase activity	0.0817663	0.46749	0	0	1	3
GO:0008142 oxysterol binding	1	0.46749	0.259	0.333	Molecular Function	GO:0008142	oxysterol binding	0.0817663	0.46749	0	0	1	3
GO:0016263 glycoprotein-N-acetylgalactosamine 3-beta-galactosyltransferase activity	1	0.46749	0.259	0.333	Molecular Function	GO:0016263	glycoprotein-N-acetylgalactosamine 3-beta-galactosyltransferase activity	0.0817663	0.46749	0	0	1	3
GO:0016892 endoribonuclease activity, producing 3'-phosphomonoesters	1	0.46749	0.259	0.333	Molecular Function	GO:0016892	endoribonuclease activity, producing 3'-phosphomonoesters	0.0817663	0.46749	0	0	1	3
GO:0019834 phospholipase A2 inhibitor activity	1	0.46749	0.259	0.333	Molecular Function	GO:0019834	phospholipase A2 inhibitor activity	0.0817663	0.46749	0	0	1	3
GO:0031127 alpha-(1,2)-fucosyltransferase activity	1	0.46749	0.259	0.333	Molecular Function	GO:0031127	alpha-(1,2)-fucosyltransferase activity	0.0817663	0.46749	0	0	1	3
GO:0033829 O-fucosylpeptide 3-beta-N-acetylglucosaminyltransferase activity	1	0.46749	0.259	0.333	Molecular Function	GO:0033829	O-fucosylpeptide 3-beta-N-acetylglucosaminyltransferase activity	0.0817663	0.46749	0	0	1	3
GO:0034235 GPI anchor binding	1	0.46749	0.259	0.333	Molecular Function	GO:0034235	GPI anchor binding	0.0817663	0.46749	0	0	1	3
GO:0043199 sulfate binding	1	0.46749	0.259	0.333	Molecular Function	GO:0043199	sulfate binding	0.0817663	0.46749	0	0	1	3
GO:0043398 HLH domain binding	1	0.46749	0.259	0.333	Molecular Function	GO:0043398	HLH domain binding	0.0817663	0.46749	0	0	1	3
GO:0048101 calcium- and calmodulin-regulated 3',5'-cyclic-GMP phosphodiesterase activity	1	0.46749	0.259	0.333	Molecular Function	GO:0048101	calcium- and calmodulin-regulated 3',5'-cyclic-GMP phosphodiesterase activity	0.0817663	0.46749	0	0	1	3
GO:0050218 propionate-CoA ligase activity	1	0.46749	0.259	0.333	Molecular Function	GO:0050218	propionate-CoA ligase activity	0.0817663	0.46749	0	0	1	3
GO:0050897 cobalt ion binding	1	0.46749	0.259	0.333	Molecular Function	GO:0050897	cobalt ion binding	0.0817663	0.46749	0	0	1	3
GO:0051400 BH domain binding	1	0.46749	0.259	0.333	Molecular Function	GO:0051400	BH domain binding	0.0817663	0.46749	0	0	1	3
GO:0051434 BH3 domain binding	1	0.46749	0.259	0.333	Molecular Function	GO:0051434	BH3 domain binding	0.0817663	0.46749	0	0	1	3
GO:0070404 NADH binding	1	0.46749	0.259	0.333	Molecular Function	GO:0070404	NADH binding	0.0817663	0.46749	0	0	1	3
GO:0071633 dihydroceramidase activity	1	0.46749	0.259	0.333	Molecular Function	GO:0071633	dihydroceramidase activity	0.0817663	0.46749	0	0	1	3
GO:0048015 phosphatidylinositol-mediated signaling	6	0.566289	1.596	0.054	Biological Process	GO:0048015	phosphatidylinositol-mediated signaling	0.0824397	0.566289	0	0	6	111
GO:0072522 purine-containing compound biosynthetic process	7	0.568955	1.862	0.051	Biological Process	GO:0072522	purine-containing compound biosynthetic process	0.0829667	0.568955	0	0	7	138
GO:0051726 regulation of cell cycle	25	0.569147	6.649	0.036	Biological Process	GO:0051726	regulation of cell cycle	0.083357	0.569147	0	0	25	685
GO:0004553 hydrolase activity, hydrolyzing O-glycosyl compounds	5	0.473639	1.295	0.06	Molecular Function	GO:0004553	hydrolase activity, hydrolyzing O-glycosyl compounds	0.0834421	0.473639	0	0	5	83
GO:0001669 acrosomal vesicle	4	0.61929	1.042	0.066	Cellular Component	GO:0001669	acrosomal vesicle	0.0834866	0.61929	0	0	4	61
GO:0035088 establishment or maintenance of apical/basal cell polarity	3	0.569147	0.798	0.079	Biological Process	GO:0035088	establishment or maintenance of apical/basal cell polarity	0.0838848	0.569147	0	0	3	38
GO:0061245 establishment or maintenance of bipolar cell polarity	3	0.569147	0.798	0.079	Biological Process	GO:0061245	establishment or maintenance of bipolar cell polarity	0.0838848	0.569147	0	0	3	38
GO:0031341 regulation of cell killing	4	0.569147	1.064	0.066	Biological Process	GO:0031341	regulation of cell killing	0.0841974	0.569147	0	0	4	61
GO:0097228 sperm principal piece	2	0.61929	0.521	0.111	Cellular Component	GO:0097228	sperm principal piece	0.0844487	0.61929	0	0	2	18
GO:0001702 gastrulation with mouth forming second	2	0.569147	0.532	0.111	Biological Process	GO:0001702	gastrulation with mouth forming second	0.0848894	0.569147	0	0	2	18
GO:0009620 response to fungus	2	0.569147	0.532	0.111	Biological Process	GO:0009620	response to fungus	0.0848894	0.569147	0	0	2	18
GO:0051443 positive regulation of ubiquitin-protein transferase activity	2	0.569147	0.532	0.111	Biological Process	GO:0051443	positive regulation of ubiquitin-protein transferase activity	0.0848894	0.569147	0	0	2	18
GO:0051497 negative regulation of stress fiber assembly	2	0.569147	0.532	0.111	Biological Process	GO:0051497	negative regulation of stress fiber assembly	0.0848894	0.569147	0	0	2	18
GO:0060294 cilium movement involved in cell motility	2	0.569147	0.532	0.111	Biological Process	GO:0060294	cilium movement involved in cell motility	0.0848894	0.569147	0	0	2	18
GO:0034728 nucleosome organization	5	0.569147	1.33	0.058	Biological Process	GO:0034728	nucleosome organization	0.0851765	0.569147	0	0	5	86
GO:0031330 negative regulation of cellular catabolic process	7	0.569147	1.862	0.05	Biological Process	GO:0031330	negative regulation of cellular catabolic process	0.0854435	0.569147	0	0	7	139
GO:0044431 Golgi apparatus part	16	0.621464	4.167	0.04	Cellular Component	GO:0044431	Golgi apparatus part	0.0860292	0.621464	0	0	16	405
GO:0006260 DNA replication	10	0.569147	2.66	0.045	Biological Process	GO:0006260	DNA replication	0.0861316	0.569147	0	0	10	224
GO:0033673 negative regulation of kinase activity	8	0.569147	2.128	0.048	Biological Process	GO:0033673	negative regulation of kinase activity	0.0862327	0.569147	0	0	8	167
GO:0023014 signal transduction by protein phosphorylation	20	0.569147	5.319	0.038	Biological Process	GO:0023014	signal transduction by protein phosphorylation	0.0867875	0.569147	0	0	20	529
GO:0034451 centriolar satellite	4	0.62233	1.042	0.065	Cellular Component	GO:0034451	centriolar satellite	0.0874348	0.62233	0	0	4	62
GO:0035303 regulation of dephosphorylation	7	0.569147	1.862	0.05	Biological Process	GO:0035303	regulation of dephosphorylation	0.0879621	0.569147	0	0	7	140
GO:0001649 osteoblast differentiation	6	0.569147	1.596	0.053	Biological Process	GO:0001649	osteoblast differentiation	0.0880597	0.569147	0	0	6	113
GO:0006493 protein O-linked glycosylation	4	0.569147	1.064	0.065	Biological Process	GO:0006493	protein O-linked glycosylation	0.0881744	0.569147	0	0	4	62
GO:0009135 purine nucleoside diphosphate metabolic process	4	0.569147	1.064	0.065	Biological Process	GO:0009135	purine nucleoside diphosphate metabolic process	0.0881744	0.569147	0	0	4	62
GO:0009179 purine ribonucleoside diphosphate metabolic process	4	0.569147	1.064	0.065	Biological Process	GO:0009179	purine ribonucleoside diphosphate metabolic process	0.0881744	0.569147	0	0	4	62
GO:0009185 ribonucleoside diphosphate metabolic process	4	0.569147	1.064	0.065	Biological Process	GO:0009185	ribonucleoside diphosphate metabolic process	0.0881744	0.569147	0	0	4	62
GO:0001912 positive regulation of leukocyte mediated cytotoxicity	3	0.569147	0.798	0.077	Biological Process	GO:0001912	positive regulation of leukocyte mediated cytotoxicity	0.089127	0.569147	0	0	3	39
GO:0060425 lung morphogenesis	3	0.569147	0.798	0.077	Biological Process	GO:0060425	lung morphogenesis	0.089127	0.569147	0	0	3	39
GO:0044183 protein binding involved in protein folding	2	0.476555	0.518	0.111	Molecular Function	GO:0044183	protein binding involved in protein folding	0.0892915	0.476555	0	0	2	18
GO:0018130 heterocycle biosynthetic process	87	0.569147	23.138	0.031	Biological Process	GO:0018130	heterocycle biosynthetic process	0.0894022	0.569147	0	0	87	2796
GO:0016874 ligase activity	7	0.476555	1.813	0.051	Molecular Function	GO:0016874	ligase activity	0.0907297	0.476555	0	0	7	137
GO:0006733 oxidoreduction coenzyme metabolic process	6	0.569147	1.596	0.053	Biological Process	GO:0006733	oxidoreduction coenzyme metabolic process	0.0909465	0.569147	0	0	6	114
GO:0000988 transcription factor activity, protein binding	15	0.476555	3.886	0.041	Molecular Function	GO:0000988	transcription factor activity, protein binding	0.0917439	0.476555	0	0	15	366
GO:0019438 aromatic compound biosynthetic process	87	0.569147	23.138	0.031	Biological Process	GO:0019438	aromatic compound biosynthetic process	0.0917548	0.569147	0	0	87	2800
GO:0002062 chondrocyte differentiation	5	0.569147	1.33	0.057	Biological Process	GO:0002062	chondrocyte differentiation	0.0918231	0.569147	0	0	5	88
GO:0060993 kidney morphogenesis	4	0.569147	1.064	0.063	Biological Process	GO:0060993	kidney morphogenesis	0.0922405	0.569147	0	0	4	63
GO:0009967 positive regulation of signal transduction	34	0.569147	9.043	0.034	Biological Process	GO:0009967	positive regulation of signal transduction	0.0929599	0.569147	0	0	34	988
GO:0006182 cGMP biosynthetic process	2	0.569147	0.532	0.105	Biological Process	GO:0006182	cGMP biosynthetic process	0.0932271	0.569147	0	0	2	19
GO:0009072 aromatic amino acid family metabolic process	2	0.569147	0.532	0.105	Biological Process	GO:0009072	aromatic amino acid family metabolic process	0.0932271	0.569147	0	0	2	19
GO:0010586 miRNA metabolic process	2	0.569147	0.532	0.105	Biological Process	GO:0010586	miRNA metabolic process	0.0932271	0.569147	0	0	2	19
GO:0032232 negative regulation of actin filament bundle assembly	2	0.569147	0.532	0.105	Biological Process	GO:0032232	negative regulation of actin filament bundle assembly	0.0932271	0.569147	0	0	2	19
GO:0042026 protein refolding	2	0.569147	0.532	0.105	Biological Process	GO:0042026	protein refolding	0.0932271	0.569147	0	0	2	19
GO:0044273 sulfur compound catabolic process	2	0.569147	0.532	0.105	Biological Process	GO:0044273	sulfur compound catabolic process	0.0932271	0.569147	0	0	2	19
GO:0045954 positive regulation of natural killer cell mediated cytotoxicity	2	0.569147	0.532	0.105	Biological Process	GO:0045954	positive regulation of natural killer cell mediated cytotoxicity	0.0932271	0.569147	0	0	2	19
GO:0051085 chaperone mediated protein folding requiring cofactor	2	0.569147	0.532	0.105	Biological Process	GO:0051085	chaperone mediated protein folding requiring cofactor	0.0932271	0.569147	0	0	2	19
GO:0051447 negative regulation of meiotic cell cycle	2	0.569147	0.532	0.105	Biological Process	GO:0051447	negative regulation of meiotic cell cycle	0.0932271	0.569147	0	0	2	19
GO:0090169 regulation of spindle assembly	2	0.569147	0.532	0.105	Biological Process	GO:0090169	regulation of spindle assembly	0.0932271	0.569147	0	0	2	19
GO:0000122 negative regulation of transcription from RNA polymerase II promoter	22	0.569147	5.851	0.037	Biological Process	GO:0000122	negative regulation of transcription from RNA polymerase II promoter	0.093652	0.569147	0	0	22	598
GO:0008023 transcription elongation factor complex	3	0.651682	0.781	0.075	Cellular Component	GO:0008023	transcription elongation factor complex	0.0938551	0.651682	0	0	3	40
GO:0048017 inositol lipid-mediated signaling	6	0.569147	1.596	0.052	Biological Process	GO:0048017	inositol lipid-mediated signaling	0.0938842	0.569147	0	0	6	115
GO:0014855 striated muscle cell proliferation	3	0.569147	0.798	0.075	Biological Process	GO:0014855	striated muscle cell proliferation	0.0945029	0.569147	0	0	3	40
GO:0019935 cyclic-nucleotide-mediated signaling	3	0.569147	0.798	0.075	Biological Process	GO:0019935	cyclic-nucleotide-mediated signaling	0.0945029	0.569147	0	0	3	40
GO:0060419 heart growth	3	0.569147	0.798	0.075	Biological Process	GO:0060419	heart growth	0.0945029	0.569147	0	0	3	40
GO:1903307 positive regulation of regulated secretory pathway	3	0.569147	0.798	0.075	Biological Process	GO:1903307	positive regulation of regulated secretory pathway	0.0945029	0.569147	0	0	3	40
GO:2000756 regulation of peptidyl-lysine acetylation	3	0.569147	0.798	0.075	Biological Process	GO:2000756	regulation of peptidyl-lysine acetylation	0.0945029	0.569147	0	0	3	40
GO:0005488 binding	305	0.476555	79.016	0.029	Molecular Function	GO:0005488	binding	0.095218	0.476555	0	0	305	10479
GO:0060255 regulation of macromolecule metabolic process	128	0.569147	34.043	0.03	Biological Process	GO:0060255	regulation of macromolecule metabolic process	0.095595	0.569147	0	0	128	4259
GO:0006278 RNA-dependent DNA replication	4	0.569147	1.064	0.062	Biological Process	GO:0006278	RNA-dependent DNA replication	0.0963944	0.569147	0	0	4	64
GO:0034620 cellular response to unfolded protein	4	0.569147	1.064	0.062	Biological Process	GO:0034620	cellular response to unfolded protein	0.0963944	0.569147	0	0	4	64
GO:0072080 nephron tubule development	4	0.569147	1.064	0.062	Biological Process	GO:0072080	nephron tubule development	0.0963944	0.569147	0	0	4	64
GO:2000177 regulation of neural precursor cell proliferation	4	0.569147	1.064	0.062	Biological Process	GO:2000177	regulation of neural precursor cell proliferation	0.0963944	0.569147	0	0	4	64
GO:0010770 positive regulation of cell morphogenesis involved in differentiation	6	0.569147	1.596	0.052	Biological Process	GO:0010770	positive regulation of cell morphogenesis involved in differentiation	0.0968725	0.569147	0	0	6	116
GO:0043112 receptor metabolic process	6	0.569147	1.596	0.052	Biological Process	GO:0043112	receptor metabolic process	0.0968725	0.569147	0	0	6	116
GO:2000027 regulation of organ morphogenesis	6	0.569147	1.596	0.052	Biological Process	GO:2000027	regulation of organ morphogenesis	0.0968725	0.569147	0	0	6	116
GO:0016712 oxidoreductase activity, acting on paired donors, with incorporation or reduction of molecular oxygen, reduced flavin or flavoprotein as one donor, and incorporation of one atom of oxygen	2	0.476555	0.518	0.105	Molecular Function	GO:0016712	oxidoreductase activity, acting on paired donors, with incorporation or reduction of molecular oxygen, reduced flavin or flavoprotein as one donor, and incorporation of one atom of oxygen	0.0980116	0.476555	0	0	2	19
GO:0043548 phosphatidylinositol 3-kinase binding	2	0.476555	0.518	0.105	Molecular Function	GO:0043548	phosphatidylinositol 3-kinase binding	0.0980116	0.476555	0	0	2	19
GO:0051787 misfolded protein binding	2	0.476555	0.518	0.105	Molecular Function	GO:0051787	misfolded protein binding	0.0980116	0.476555	0	0	2	19
GO:0099604 ligand-gated calcium channel activity	2	0.476555	0.518	0.105	Molecular Function	GO:0099604	ligand-gated calcium channel activity	0.0980116	0.476555	0	0	2	19
GO:0032270 positive regulation of cellular protein metabolic process	35	0.569147	9.309	0.034	Biological Process	GO:0032270	positive regulation of cellular protein metabolic process	0.0986271	0.569147	0	0	35	1027
GO:0035556 intracellular signal transduction	55	0.569147	14.628	0.032	Biological Process	GO:0035556	intracellular signal transduction	0.0986302	0.569147	0	0	55	1702
GO:0072358 cardiovascular system development	24	0.569147	6.383	0.036	Biological Process	GO:0072358	cardiovascular system development	0.099474	0.569147	0	0	24	667
GO:0072359 circulatory system development	24	0.569147	6.383	0.036	Biological Process	GO:0072359	circulatory system development	0.099474	0.569147	0	0	24	667
GO:0023056 positive regulation of signaling	37	0.569147	9.84	0.034	Biological Process	GO:0023056	positive regulation of signaling	0.0999964	0.569147	0	0	37	1095
GO:0009057 macromolecule catabolic process	31	0.569147	8.245	0.035	Biological Process	GO:0009057	macromolecule catabolic process	0.100008	0.569147	0	0	31	896
GO:0007045 cell-substrate adherens junction assembly	3	0.569147	0.798	0.073	Biological Process	GO:0007045	cell-substrate adherens junction assembly	0.100009	0.569147	0	0	3	41
GO:0010507 negative regulation of autophagy	3	0.569147	0.798	0.073	Biological Process	GO:0010507	negative regulation of autophagy	0.100009	0.569147	0	0	3	41
GO:0048041 focal adhesion assembly	3	0.569147	0.798	0.073	Biological Process	GO:0048041	focal adhesion assembly	0.100009	0.569147	0	0	3	41
GO:0008138 protein tyrosine/serine/threonine phosphatase activity	3	0.476555	0.777	0.075	Molecular Function	GO:0008138	protein tyrosine/serine/threonine phosphatase activity	0.101043	0.476555	0	0	3	40
GO:0002699 positive regulation of immune effector process	7	0.569147	1.862	0.048	Biological Process	GO:0002699	positive regulation of immune effector process	0.101179	0.569147	0	0	7	145
GO:0002717 positive regulation of natural killer cell mediated immunity	2	0.569147	0.532	0.1	Biological Process	GO:0002717	positive regulation of natural killer cell mediated immunity	0.101789	0.569147	0	0	2	20
GO:0003338 metanephros morphogenesis	2	0.569147	0.532	0.1	Biological Process	GO:0003338	metanephros morphogenesis	0.101789	0.569147	0	0	2	20
GO:0007007 inner mitochondrial membrane organization	2	0.569147	0.532	0.1	Biological Process	GO:0007007	inner mitochondrial membrane organization	0.101789	0.569147	0	0	2	20
GO:0033003 regulation of mast cell activation	2	0.569147	0.532	0.1	Biological Process	GO:0033003	regulation of mast cell activation	0.101789	0.569147	0	0	2	20
GO:0042311 vasodilation	2	0.569147	0.532	0.1	Biological Process	GO:0042311	vasodilation	0.101789	0.569147	0	0	2	20
GO:0051084 'de novo' posttranslational protein folding	2	0.569147	0.532	0.1	Biological Process	GO:0051084	'de novo' posttranslational protein folding	0.101789	0.569147	0	0	2	20
GO:0097503 sialylation	2	0.569147	0.532	0.1	Biological Process	GO:0097503	sialylation	0.101789	0.569147	0	0	2	20
GO:1903672 positive regulation of sprouting angiogenesis	2	0.569147	0.532	0.1	Biological Process	GO:1903672	positive regulation of sprouting angiogenesis	0.101789	0.569147	0	0	2	20
GO:0031514 motile cilium	6	0.651682	1.562	0.051	Cellular Component	GO:0031514	motile cilium	0.101912	0.651682	0	0	6	118
GO:0006333 chromatin assembly or disassembly	5	0.569147	1.33	0.055	Biological Process	GO:0006333	chromatin assembly or disassembly	0.102277	0.569147	0	0	5	91
GO:0071229 cellular response to acid chemical	5	0.569147	1.33	0.055	Biological Process	GO:0071229	cellular response to acid chemical	0.102277	0.569147	0	0	5	91
GO:1901137 carbohydrate derivative biosynthetic process	18	0.569147	4.787	0.038	Biological Process	GO:1901137	carbohydrate derivative biosynthetic process	0.103157	0.569147	0	0	18	478
GO:0007517 muscle organ development	9	0.569147	2.394	0.044	Biological Process	GO:0007517	muscle organ development	0.10326	0.569147	0	0	9	203
GO:0000214 tRNA-intron endonuclease complex	1	0.651682	0.26	0.25	Cellular Component	GO:0000214	tRNA-intron endonuclease complex	0.104208	0.651682	0	0	1	4
GO:0002079 inner acrosomal membrane	1	0.651682	0.26	0.25	Cellular Component	GO:0002079	inner acrosomal membrane	0.104208	0.651682	0	0	1	4
GO:0030289 protein phosphatase 4 complex	1	0.651682	0.26	0.25	Cellular Component	GO:0030289	protein phosphatase 4 complex	0.104208	0.651682	0	0	1	4
GO:0030896 checkpoint clamp complex	1	0.651682	0.26	0.25	Cellular Component	GO:0030896	checkpoint clamp complex	0.104208	0.651682	0	0	1	4
GO:0033181 plasma membrane proton-transporting V-type ATPase complex	1	0.651682	0.26	0.25	Cellular Component	GO:0033181	plasma membrane proton-transporting V-type ATPase complex	0.104208	0.651682	0	0	1	4
GO:0098837 postsynaptic recycling endosome	1	0.651682	0.26	0.25	Cellular Component	GO:0098837	postsynaptic recycling endosome	0.104208	0.651682	0	0	1	4
GO:0001977 renal system process involved in regulation of blood volume	1	0.569147	0.266	0.25	Biological Process	GO:0001977	renal system process involved in regulation of blood volume	0.104514	0.569147	0	0	1	4
GO:0002085 inhibition of neuroepithelial cell differentiation	1	0.569147	0.266	0.25	Biological Process	GO:0002085	inhibition of neuroepithelial cell differentiation	0.104514	0.569147	0	0	1	4
GO:0002862 negative regulation of inflammatory response to antigenic stimulus	1	0.569147	0.266	0.25	Biological Process	GO:0002862	negative regulation of inflammatory response to antigenic stimulus	0.104514	0.569147	0	0	1	4
GO:0003093 regulation of glomerular filtration	1	0.569147	0.266	0.25	Biological Process	GO:0003093	regulation of glomerular filtration	0.104514	0.569147	0	0	1	4
GO:0003150 muscular septum morphogenesis	1	0.569147	0.266	0.25	Biological Process	GO:0003150	muscular septum morphogenesis	0.104514	0.569147	0	0	1	4
GO:0003186 tricuspid valve morphogenesis	1	0.569147	0.266	0.25	Biological Process	GO:0003186	tricuspid valve morphogenesis	0.104514	0.569147	0	0	1	4
GO:0003190 atrioventricular valve formation	1	0.569147	0.266	0.25	Biological Process	GO:0003190	atrioventricular valve formation	0.104514	0.569147	0	0	1	4
GO:0003356 regulation of cilium beat frequency	1	0.569147	0.266	0.25	Biological Process	GO:0003356	regulation of cilium beat frequency	0.104514	0.569147	0	0	1	4
GO:0006104 succinyl-CoA metabolic process	1	0.569147	0.266	0.25	Biological Process	GO:0006104	succinyl-CoA metabolic process	0.104514	0.569147	0	0	1	4
GO:0006565 L-serine catabolic process	1	0.569147	0.266	0.25	Biological Process	GO:0006565	L-serine catabolic process	0.104514	0.569147	0	0	1	4
GO:0007442 hindgut morphogenesis	1	0.569147	0.266	0.25	Biological Process	GO:0007442	hindgut morphogenesis	0.104514	0.569147	0	0	1	4
GO:0009115 xanthine catabolic process	1	0.569147	0.266	0.25	Biological Process	GO:0009115	xanthine catabolic process	0.104514	0.569147	0	0	1	4
GO:0009249 protein lipoylation	1	0.569147	0.266	0.25	Biological Process	GO:0009249	protein lipoylation	0.104514	0.569147	0	0	1	4
GO:0014028 notochord formation	1	0.569147	0.266	0.25	Biological Process	GO:0014028	notochord formation	0.104514	0.569147	0	0	1	4
GO:0014889 muscle atrophy	1	0.569147	0.266	0.25	Biological Process	GO:0014889	muscle atrophy	0.104514	0.569147	0	0	1	4
GO:0019805 quinolinate biosynthetic process	1	0.569147	0.266	0.25	Biological Process	GO:0019805	quinolinate biosynthetic process	0.104514	0.569147	0	0	1	4
GO:0021555 midbrain-hindbrain boundary morphogenesis	1	0.569147	0.266	0.25	Biological Process	GO:0021555	midbrain-hindbrain boundary morphogenesis	0.104514	0.569147	0	0	1	4
GO:0021578 hindbrain maturation	1	0.569147	0.266	0.25	Biological Process	GO:0021578	hindbrain maturation	0.104514	0.569147	0	0	1	4
GO:0021631 optic nerve morphogenesis	1	0.569147	0.266	0.25	Biological Process	GO:0021631	optic nerve morphogenesis	0.104514	0.569147	0	0	1	4
GO:0021861 forebrain radial glial cell differentiation	1	0.569147	0.266	0.25	Biological Process	GO:0021861	forebrain radial glial cell differentiation	0.104514	0.569147	0	0	1	4
GO:0021960 anterior commissure morphogenesis	1	0.569147	0.266	0.25	Biological Process	GO:0021960	anterior commissure morphogenesis	0.104514	0.569147	0	0	1	4
GO:0033133 positive regulation of glucokinase activity	1	0.569147	0.266	0.25	Biological Process	GO:0033133	positive regulation of glucokinase activity	0.104514	0.569147	0	0	1	4
GO:0033578 protein glycosylation in Golgi	1	0.569147	0.266	0.25	Biological Process	GO:0033578	protein glycosylation in Golgi	0.104514	0.569147	0	0	1	4
GO:0035280 miRNA loading onto RISC involved in gene silencing by miRNA	1	0.569147	0.266	0.25	Biological Process	GO:0035280	miRNA loading onto RISC involved in gene silencing by miRNA	0.104514	0.569147	0	0	1	4
GO:0035469 determination of pancreatic left/right asymmetry	1	0.569147	0.266	0.25	Biological Process	GO:0035469	determination of pancreatic left/right asymmetry	0.104514	0.569147	0	0	1	4
GO:0035926 chemokine (C-C motif) ligand 2 secretion	1	0.569147	0.266	0.25	Biological Process	GO:0035926	chemokine (C-C motif) ligand 2 secretion	0.104514	0.569147	0	0	1	4
GO:0035965 cardiolipin acyl-chain remodeling	1	0.569147	0.266	0.25	Biological Process	GO:0035965	cardiolipin acyl-chain remodeling	0.104514	0.569147	0	0	1	4
GO:0042023 DNA endoreduplication	1	0.569147	0.266	0.25	Biological Process	GO:0042023	DNA endoreduplication	0.104514	0.569147	0	0	1	4
GO:0042178 xenobiotic catabolic process	1	0.569147	0.266	0.25	Biological Process	GO:0042178	xenobiotic catabolic process	0.104514	0.569147	0	0	1	4
GO:0042297 vocal learning	1	0.569147	0.266	0.25	Biological Process	GO:0042297	vocal learning	0.104514	0.569147	0	0	1	4
GO:0042796 snRNA transcription from RNA polymerase III promoter	1	0.569147	0.266	0.25	Biological Process	GO:0042796	snRNA transcription from RNA polymerase III promoter	0.104514	0.569147	0	0	1	4
GO:0042985 negative regulation of amyloid precursor protein biosynthetic process	1	0.569147	0.266	0.25	Biological Process	GO:0042985	negative regulation of amyloid precursor protein biosynthetic process	0.104514	0.569147	0	0	1	4
GO:0042998 positive regulation of Golgi to plasma membrane protein transport	1	0.569147	0.266	0.25	Biological Process	GO:0042998	positive regulation of Golgi to plasma membrane protein transport	0.104514	0.569147	0	0	1	4
GO:0043553 negative regulation of phosphatidylinositol 3-kinase activity	1	0.569147	0.266	0.25	Biological Process	GO:0043553	negative regulation of phosphatidylinositol 3-kinase activity	0.104514	0.569147	0	0	1	4
GO:0043983 histone H4-K12 acetylation	1	0.569147	0.266	0.25	Biological Process	GO:0043983	histone H4-K12 acetylation	0.104514	0.569147	0	0	1	4
GO:0045039 protein import into mitochondrial inner membrane	1	0.569147	0.266	0.25	Biological Process	GO:0045039	protein import into mitochondrial inner membrane	0.104514	0.569147	0	0	1	4
GO:0045168 cell-cell signaling involved in cell fate commitment	1	0.569147	0.266	0.25	Biological Process	GO:0045168	cell-cell signaling involved in cell fate commitment	0.104514	0.569147	0	0	1	4
GO:0046110 xanthine metabolic process	1	0.569147	0.266	0.25	Biological Process	GO:0046110	xanthine metabolic process	0.104514	0.569147	0	0	1	4
GO:0051754 meiotic sister chromatid cohesion, centromeric	1	0.569147	0.266	0.25	Biological Process	GO:0051754	meiotic sister chromatid cohesion, centromeric	0.104514	0.569147	0	0	1	4
GO:0051770 positive regulation of nitric-oxide synthase biosynthetic process	1	0.569147	0.266	0.25	Biological Process	GO:0051770	positive regulation of nitric-oxide synthase biosynthetic process	0.104514	0.569147	0	0	1	4
GO:0060051 negative regulation of protein glycosylation	1	0.569147	0.266	0.25	Biological Process	GO:0060051	negative regulation of protein glycosylation	0.104514	0.569147	0	0	1	4
GO:0060287 epithelial cilium movement involved in determination of left/right asymmetry	1	0.569147	0.266	0.25	Biological Process	GO:0060287	epithelial cilium movement involved in determination of left/right asymmetry	0.104514	0.569147	0	0	1	4
GO:0060353 regulation of cell adhesion molecule production	1	0.569147	0.266	0.25	Biological Process	GO:0060353	regulation of cell adhesion molecule production	0.104514	0.569147	0	0	1	4
GO:0060486 Clara cell differentiation	1	0.569147	0.266	0.25	Biological Process	GO:0060486	Clara cell differentiation	0.104514	0.569147	0	0	1	4
GO:0060605 tube lumen cavitation	1	0.569147	0.266	0.25	Biological Process	GO:0060605	tube lumen cavitation	0.104514	0.569147	0	0	1	4
GO:0060662 salivary gland cavitation	1	0.569147	0.266	0.25	Biological Process	GO:0060662	salivary gland cavitation	0.104514	0.569147	0	0	1	4
GO:0060708 spongiotrophoblast differentiation	1	0.569147	0.266	0.25	Biological Process	GO:0060708	spongiotrophoblast differentiation	0.104514	0.569147	0	0	1	4
GO:0060837 blood vessel endothelial cell differentiation	1	0.569147	0.266	0.25	Biological Process	GO:0060837	blood vessel endothelial cell differentiation	0.104514	0.569147	0	0	1	4
GO:0060842 arterial endothelial cell differentiation	1	0.569147	0.266	0.25	Biological Process	GO:0060842	arterial endothelial cell differentiation	0.104514	0.569147	0	0	1	4
GO:0060907 positive regulation of macrophage cytokine production	1	0.569147	0.266	0.25	Biological Process	GO:0060907	positive regulation of macrophage cytokine production	0.104514	0.569147	0	0	1	4
GO:0061179 negative regulation of insulin secretion involved in cellular response to glucose stimulus	1	0.569147	0.266	0.25	Biological Process	GO:0061179	negative regulation of insulin secretion involved in cellular response to glucose stimulus	0.104514	0.569147	0	0	1	4
GO:0070836 caveola assembly	1	0.569147	0.266	0.25	Biological Process	GO:0070836	caveola assembly	0.104514	0.569147	0	0	1	4
GO:0070948 regulation of neutrophil mediated cytotoxicity	1	0.569147	0.266	0.25	Biological Process	GO:0070948	regulation of neutrophil mediated cytotoxicity	0.104514	0.569147	0	0	1	4
GO:0071639 positive regulation of monocyte chemotactic protein-1 production	1	0.569147	0.266	0.25	Biological Process	GO:0071639	positive regulation of monocyte chemotactic protein-1 production	0.104514	0.569147	0	0	1	4
GO:0071651 positive regulation of chemokine (C-C motif) ligand 5 production	1	0.569147	0.266	0.25	Biological Process	GO:0071651	positive regulation of chemokine (C-C motif) ligand 5 production	0.104514	0.569147	0	0	1	4
GO:0072007 mesangial cell differentiation	1	0.569147	0.266	0.25	Biological Process	GO:0072007	mesangial cell differentiation	0.104514	0.569147	0	0	1	4
GO:0072049 comma-shaped body morphogenesis	1	0.569147	0.266	0.25	Biological Process	GO:0072049	comma-shaped body morphogenesis	0.104514	0.569147	0	0	1	4
GO:0072268 pattern specification involved in metanephros development	1	0.569147	0.266	0.25	Biological Process	GO:0072268	pattern specification involved in metanephros development	0.104514	0.569147	0	0	1	4
GO:0072344 rescue of stalled ribosome	1	0.569147	0.266	0.25	Biological Process	GO:0072344	rescue of stalled ribosome	0.104514	0.569147	0	0	1	4
GO:0090004 positive regulation of establishment of protein localization to plasma membrane	1	0.569147	0.266	0.25	Biological Process	GO:0090004	positive regulation of establishment of protein localization to plasma membrane	0.104514	0.569147	0	0	1	4
GO:0090660 cerebrospinal fluid circulation	1	0.569147	0.266	0.25	Biological Process	GO:0090660	cerebrospinal fluid circulation	0.104514	0.569147	0	0	1	4
GO:0098596 imitative learning	1	0.569147	0.266	0.25	Biological Process	GO:0098596	imitative learning	0.104514	0.569147	0	0	1	4
GO:1900040 regulation of interleukin-2 secretion	1	0.569147	0.266	0.25	Biological Process	GO:1900040	regulation of interleukin-2 secretion	0.104514	0.569147	0	0	1	4
GO:1900454 positive regulation of long term synaptic depression	1	0.569147	0.266	0.25	Biological Process	GO:1900454	positive regulation of long term synaptic depression	0.104514	0.569147	0	0	1	4
GO:1902074 response to salt	1	0.569147	0.266	0.25	Biological Process	GO:1902074	response to salt	0.104514	0.569147	0	0	1	4
GO:1902075 cellular response to salt	1	0.569147	0.266	0.25	Biological Process	GO:1902075	cellular response to salt	0.104514	0.569147	0	0	1	4
GO:1902946 protein localization to early endosome	1	0.569147	0.266	0.25	Biological Process	GO:1902946	protein localization to early endosome	0.104514	0.569147	0	0	1	4
GO:1902965 regulation of protein localization to early endosome	1	0.569147	0.266	0.25	Biological Process	GO:1902965	regulation of protein localization to early endosome	0.104514	0.569147	0	0	1	4
GO:1902966 positive regulation of protein localization to early endosome	1	0.569147	0.266	0.25	Biological Process	GO:1902966	positive regulation of protein localization to early endosome	0.104514	0.569147	0	0	1	4
GO:1903044 protein localization to membrane raft	1	0.569147	0.266	0.25	Biological Process	GO:1903044	protein localization to membrane raft	0.104514	0.569147	0	0	1	4
GO:1903935 response to sodium arsenite	1	0.569147	0.266	0.25	Biological Process	GO:1903935	response to sodium arsenite	0.104514	0.569147	0	0	1	4
GO:1903936 cellular response to sodium arsenite	1	0.569147	0.266	0.25	Biological Process	GO:1903936	cellular response to sodium arsenite	0.104514	0.569147	0	0	1	4
GO:1904627 response to phorbol 13-acetate 12-myristate	1	0.569147	0.266	0.25	Biological Process	GO:1904627	response to phorbol 13-acetate 12-myristate	0.104514	0.569147	0	0	1	4
GO:1904628 cellular response to phorbol 13-acetate 12-myristate	1	0.569147	0.266	0.25	Biological Process	GO:1904628	cellular response to phorbol 13-acetate 12-myristate	0.104514	0.569147	0	0	1	4
GO:1904732 regulation of electron carrier activity	1	0.569147	0.266	0.25	Biological Process	GO:1904732	regulation of electron carrier activity	0.104514	0.569147	0	0	1	4
GO:1904959 regulation of cytochrome-c oxidase activity	1	0.569147	0.266	0.25	Biological Process	GO:1904959	regulation of cytochrome-c oxidase activity	0.104514	0.569147	0	0	1	4
GO:1990086 lens fiber cell apoptotic process	1	0.569147	0.266	0.25	Biological Process	GO:1990086	lens fiber cell apoptotic process	0.104514	0.569147	0	0	1	4
GO:2000643 positive regulation of early endosome to late endosome transport	1	0.569147	0.266	0.25	Biological Process	GO:2000643	positive regulation of early endosome to late endosome transport	0.104514	0.569147	0	0	1	4
GO:0043408 regulation of MAPK cascade	18	0.569147	4.787	0.038	Biological Process	GO:0043408	regulation of MAPK cascade	0.104643	0.569147	0	0	18	479
GO:0031902 late endosome membrane	3	0.651682	0.781	0.071	Cellular Component	GO:0031902	late endosome membrane	0.104927	0.651682	0	0	3	42
GO:0001657 ureteric bud development	4	0.569147	1.064	0.061	Biological Process	GO:0001657	ureteric bud development	0.10496	0.569147	0	0	4	66
GO:0061326 renal tubule development	4	0.569147	1.064	0.061	Biological Process	GO:0061326	renal tubule development	0.10496	0.569147	0	0	4	66
GO:0072163 mesonephric epithelium development	4	0.569147	1.064	0.061	Biological Process	GO:0072163	mesonephric epithelium development	0.10496	0.569147	0	0	4	66
GO:0072164 mesonephric tubule development	4	0.569147	1.064	0.061	Biological Process	GO:0072164	mesonephric tubule development	0.10496	0.569147	0	0	4	66
GO:0090575 RNA polymerase II transcription factor complex	6	0.651682	1.562	0.05	Cellular Component	GO:0090575	RNA polymerase II transcription factor complex	0.105023	0.651682	0	0	6	119
GO:0051348 negative regulation of transferase activity	9	0.569814	2.394	0.044	Biological Process	GO:0051348	negative regulation of transferase activity	0.105596	0.569814	0	0	9	204
GO:0012501 programmed cell death	35	0.569814	9.309	0.034	Biological Process	GO:0012501	programmed cell death	0.105634	0.569814	0	0	35	1034
GO:0051784 negative regulation of nuclear division	3	0.569814	0.798	0.071	Biological Process	GO:0051784	negative regulation of nuclear division	0.10564	0.569814	0	0	3	42
GO:0061045 negative regulation of wound healing	3	0.569814	0.798	0.071	Biological Process	GO:0061045	negative regulation of wound healing	0.10564	0.569814	0	0	3	42
GO:0004364 glutathione transferase activity	2	0.476555	0.518	0.1	Molecular Function	GO:0004364	glutathione transferase activity	0.106959	0.476555	0	0	2	20
GO:0019200 carbohydrate kinase activity	2	0.476555	0.518	0.1	Molecular Function	GO:0019200	carbohydrate kinase activity	0.106959	0.476555	0	0	2	20
GO:0000990 transcription factor activity, core RNA polymerase binding	1	0.476555	0.259	0.25	Molecular Function	GO:0000990	transcription factor activity, core RNA polymerase binding	0.107512	0.476555	0	0	1	4
GO:0001216 bacterial-type RNA polymerase transcriptional activator activity, sequence-specific DNA binding	1	0.476555	0.259	0.25	Molecular Function	GO:0001216	bacterial-type RNA polymerase transcriptional activator activity, sequence-specific DNA binding	0.107512	0.476555	0	0	1	4
GO:0001727 lipid kinase activity	1	0.476555	0.259	0.25	Molecular Function	GO:0001727	lipid kinase activity	0.107512	0.476555	0	0	1	4
GO:0002046 opsin binding	1	0.476555	0.259	0.25	Molecular Function	GO:0002046	opsin binding	0.107512	0.476555	0	0	1	4
GO:0004028 3-chloroallyl aldehyde dehydrogenase activity	1	0.476555	0.259	0.25	Molecular Function	GO:0004028	3-chloroallyl aldehyde dehydrogenase activity	0.107512	0.476555	0	0	1	4
GO:0004771 sterol esterase activity	1	0.476555	0.259	0.25	Molecular Function	GO:0004771	sterol esterase activity	0.107512	0.476555	0	0	1	4
GO:0004854 xanthine dehydrogenase activity	1	0.476555	0.259	0.25	Molecular Function	GO:0004854	xanthine dehydrogenase activity	0.107512	0.476555	0	0	1	4
GO:0004859 phospholipase inhibitor activity	1	0.476555	0.259	0.25	Molecular Function	GO:0004859	phospholipase inhibitor activity	0.107512	0.476555	0	0	1	4
GO:0005095 GTPase inhibitor activity	1	0.476555	0.259	0.25	Molecular Function	GO:0005095	GTPase inhibitor activity	0.107512	0.476555	0	0	1	4
GO:0005168 neurotrophin TRKA receptor binding	1	0.476555	0.259	0.25	Molecular Function	GO:0005168	neurotrophin TRKA receptor binding	0.107512	0.476555	0	0	1	4
GO:0005250 A-type (transient outward) potassium channel activity	1	0.476555	0.259	0.25	Molecular Function	GO:0005250	A-type (transient outward) potassium channel activity	0.107512	0.476555	0	0	1	4
GO:0005280 hydrogen:amino acid symporter activity	1	0.476555	0.259	0.25	Molecular Function	GO:0005280	hydrogen:amino acid symporter activity	0.107512	0.476555	0	0	1	4
GO:0005436 sodium:phosphate symporter activity	1	0.476555	0.259	0.25	Molecular Function	GO:0005436	sodium:phosphate symporter activity	0.107512	0.476555	0	0	1	4
GO:0008349 MAP kinase kinase kinase kinase activity	1	0.476555	0.259	0.25	Molecular Function	GO:0008349	MAP kinase kinase kinase kinase activity	0.107512	0.476555	0	0	1	4
GO:0008865 fructokinase activity	1	0.476555	0.259	0.25	Molecular Function	GO:0008865	fructokinase activity	0.107512	0.476555	0	0	1	4
GO:0015349 thyroid hormone transmembrane transporter activity	1	0.476555	0.259	0.25	Molecular Function	GO:0015349	thyroid hormone transmembrane transporter activity	0.107512	0.476555	0	0	1	4
GO:0016726 oxidoreductase activity, acting on CH or CH2 groups, NAD or NADP as acceptor	1	0.476555	0.259	0.25	Molecular Function	GO:0016726	oxidoreductase activity, acting on CH or CH2 groups, NAD or NADP as acceptor	0.107512	0.476555	0	0	1	4
GO:0019158 mannokinase activity	1	0.476555	0.259	0.25	Molecular Function	GO:0019158	mannokinase activity	0.107512	0.476555	0	0	1	4
GO:0030229 very-low-density lipoprotein particle receptor activity	1	0.476555	0.259	0.25	Molecular Function	GO:0030229	very-low-density lipoprotein particle receptor activity	0.107512	0.476555	0	0	1	4
GO:0030292 protein tyrosine kinase inhibitor activity	1	0.476555	0.259	0.25	Molecular Function	GO:0030292	protein tyrosine kinase inhibitor activity	0.107512	0.476555	0	0	1	4
GO:0031402 sodium ion binding	1	0.476555	0.259	0.25	Molecular Function	GO:0031402	sodium ion binding	0.107512	0.476555	0	0	1	4
GO:0042289 MHC class II protein binding	1	0.476555	0.259	0.25	Molecular Function	GO:0042289	MHC class II protein binding	0.107512	0.476555	0	0	1	4
GO:0043546 molybdopterin cofactor binding	1	0.476555	0.259	0.25	Molecular Function	GO:0043546	molybdopterin cofactor binding	0.107512	0.476555	0	0	1	4
GO:0047631 ADP-ribose diphosphatase activity	1	0.476555	0.259	0.25	Molecular Function	GO:0047631	ADP-ribose diphosphatase activity	0.107512	0.476555	0	0	1	4
GO:0051731 polynucleotide 5'-hydroxyl-kinase activity	1	0.476555	0.259	0.25	Molecular Function	GO:0051731	polynucleotide 5'-hydroxyl-kinase activity	0.107512	0.476555	0	0	1	4
GO:0070095 fructose-6-phosphate binding	1	0.476555	0.259	0.25	Molecular Function	GO:0070095	fructose-6-phosphate binding	0.107512	0.476555	0	0	1	4
GO:0070704 sterol desaturase activity	1	0.476555	0.259	0.25	Molecular Function	GO:0070704	sterol desaturase activity	0.107512	0.476555	0	0	1	4
GO:0070905 serine binding	1	0.476555	0.259	0.25	Molecular Function	GO:0070905	serine binding	0.107512	0.476555	0	0	1	4
GO:0000165 MAPK cascade	19	0.577431	5.053	0.037	Biological Process	GO:0000165	MAPK cascade	0.108023	0.577431	0	0	19	513
GO:0036064 ciliary basal body	5	0.664974	1.302	0.054	Cellular Component	GO:0036064	ciliary basal body	0.108539	0.664974	0	0	5	93
GO:0043603 cellular amide metabolic process	25	0.577431	6.649	0.035	Biological Process	GO:0043603	cellular amide metabolic process	0.108837	0.577431	0	0	25	707
GO:1901606 alpha-amino acid catabolic process	4	0.577431	1.064	0.06	Biological Process	GO:1901606	alpha-amino acid catabolic process	0.109369	0.577431	0	0	4	67
GO:0045766 positive regulation of angiogenesis	5	0.577431	1.33	0.054	Biological Process	GO:0045766	positive regulation of angiogenesis	0.109562	0.577431	0	0	5	93
GO:0032388 positive regulation of intracellular transport	7	0.577431	1.862	0.047	Biological Process	GO:0032388	positive regulation of intracellular transport	0.109601	0.577431	0	0	7	148
GO:2000112 regulation of cellular macromolecule biosynthetic process	82	0.577431	21.809	0.031	Biological Process	GO:2000112	regulation of cellular macromolecule biosynthetic process	0.10979	0.577431	0	0	82	2653
GO:0006458 'de novo' protein folding	2	0.577431	0.532	0.095	Biological Process	GO:0006458	'de novo' protein folding	0.110558	0.577431	0	0	2	21
GO:0010660 regulation of muscle cell apoptotic process	2	0.577431	0.532	0.095	Biological Process	GO:0010660	regulation of muscle cell apoptotic process	0.110558	0.577431	0	0	2	21
GO:0017144 drug metabolic process	2	0.577431	0.532	0.095	Biological Process	GO:0017144	drug metabolic process	0.110558	0.577431	0	0	2	21
GO:0033687 osteoblast proliferation	2	0.577431	0.532	0.095	Biological Process	GO:0033687	osteoblast proliferation	0.110558	0.577431	0	0	2	21
GO:0042269 regulation of natural killer cell mediated cytotoxicity	2	0.577431	0.532	0.095	Biological Process	GO:0042269	regulation of natural killer cell mediated cytotoxicity	0.110558	0.577431	0	0	2	21
GO:0042558 pteridine-containing compound metabolic process	2	0.577431	0.532	0.095	Biological Process	GO:0042558	pteridine-containing compound metabolic process	0.110558	0.577431	0	0	2	21
GO:0043171 peptide catabolic process	2	0.577431	0.532	0.095	Biological Process	GO:0043171	peptide catabolic process	0.110558	0.577431	0	0	2	21
GO:0043303 mast cell degranulation	2	0.577431	0.532	0.095	Biological Process	GO:0043303	mast cell degranulation	0.110558	0.577431	0	0	2	21
GO:0070528 protein kinase C signaling	2	0.577431	0.532	0.095	Biological Process	GO:0070528	protein kinase C signaling	0.110558	0.577431	0	0	2	21
GO:0098659 inorganic cation import into cell	2	0.577431	0.532	0.095	Biological Process	GO:0098659	inorganic cation import into cell	0.110558	0.577431	0	0	2	21
GO:0099587 inorganic ion import into cell	2	0.577431	0.532	0.095	Biological Process	GO:0099587	inorganic ion import into cell	0.110558	0.577431	0	0	2	21
GO:0090307 mitotic spindle assembly	3	0.577431	0.798	0.07	Biological Process	GO:0090307	mitotic spindle assembly	0.111392	0.577431	0	0	3	43
GO:1903510 mucopolysaccharide metabolic process	3	0.577431	0.798	0.07	Biological Process	GO:1903510	mucopolysaccharide metabolic process	0.111392	0.577431	0	0	3	43
GO:2000648 positive regulation of stem cell proliferation	3	0.577431	0.798	0.07	Biological Process	GO:2000648	positive regulation of stem cell proliferation	0.111392	0.577431	0	0	3	43
GO:0006915 apoptotic process	34	0.577431	9.043	0.034	Biological Process	GO:0006915	apoptotic process	0.112315	0.577431	0	0	34	1007
GO:0044093 positive regulation of molecular function	38	0.577431	10.106	0.033	Biological Process	GO:0044093	positive regulation of molecular function	0.112375	0.577431	0	0	38	1141
GO:0006575 cellular modified amino acid metabolic process	7	0.577431	1.862	0.047	Biological Process	GO:0006575	cellular modified amino acid metabolic process	0.112489	0.577431	0	0	7	149
GO:0065004 protein-DNA complex assembly	6	0.577431	1.596	0.05	Biological Process	GO:0065004	protein-DNA complex assembly	0.112561	0.577431	0	0	6	121
GO:1901576 organic substance biosynthetic process	124	0.577431	32.979	0.03	Biological Process	GO:1901576	organic substance biosynthetic process	0.112577	0.577431	0	0	124	4146
GO:0051346 negative regulation of hydrolase activity	12	0.577431	3.191	0.04	Biological Process	GO:0051346	negative regulation of hydrolase activity	0.112664	0.577431	0	0	12	297
GO:0004812 aminoacyl-tRNA ligase activity	3	0.484731	0.777	0.071	Molecular Function	GO:0004812	aminoacyl-tRNA ligase activity	0.112827	0.484731	0	0	3	42
GO:0016667 oxidoreductase activity, acting on a sulfur group of donors	3	0.484731	0.777	0.071	Molecular Function	GO:0016667	oxidoreductase activity, acting on a sulfur group of donors	0.112827	0.484731	0	0	3	42
GO:0016875 ligase activity, forming carbon-oxygen bonds	3	0.484731	0.777	0.071	Molecular Function	GO:0016875	ligase activity, forming carbon-oxygen bonds	0.112827	0.484731	0	0	3	42
GO:0016876 ligase activity, forming aminoacyl-tRNA and related compounds	3	0.484731	0.777	0.071	Molecular Function	GO:0016876	ligase activity, forming aminoacyl-tRNA and related compounds	0.112827	0.484731	0	0	3	42
GO:0030863 cortical cytoskeleton	4	0.681977	1.042	0.059	Cellular Component	GO:0030863	cortical cytoskeleton	0.112942	0.681977	0	0	4	68
GO:0030902 hindbrain development	5	0.577431	1.33	0.053	Biological Process	GO:0030902	hindbrain development	0.113297	0.577431	0	0	5	94
GO:0010720 positive regulation of cell development	14	0.577431	3.723	0.039	Biological Process	GO:0010720	positive regulation of cell development	0.113483	0.577431	0	0	14	359
GO:0051603 proteolysis involved in cellular protein catabolic process	20	0.577431	5.319	0.036	Biological Process	GO:0051603	proteolysis involved in cellular protein catabolic process	0.113971	0.577431	0	0	20	549
GO:0044249 cellular biosynthetic process	122	0.577431	32.447	0.03	Biological Process	GO:0044249	cellular biosynthetic process	0.114124	0.577431	0	0	122	4077
GO:0003700 transcription factor activity, sequence-specific DNA binding	32	0.484731	8.29	0.035	Molecular Function	GO:0003700	transcription factor activity, sequence-specific DNA binding	0.114685	0.484731	0	0	32	915
GO:0004298 threonine-type endopeptidase activity	2	0.484731	0.518	0.095	Molecular Function	GO:0004298	threonine-type endopeptidase activity	0.116114	0.484731	0	0	2	21
GO:0008373 sialyltransferase activity	2	0.484731	0.518	0.095	Molecular Function	GO:0008373	sialyltransferase activity	0.116114	0.484731	0	0	2	21
GO:0009975 cyclase activity	2	0.484731	0.518	0.095	Molecular Function	GO:0009975	cyclase activity	0.116114	0.484731	0	0	2	21
GO:0016849 phosphorus-oxygen lyase activity	2	0.484731	0.518	0.095	Molecular Function	GO:0016849	phosphorus-oxygen lyase activity	0.116114	0.484731	0	0	2	21
GO:0030215 semaphorin receptor binding	2	0.484731	0.518	0.095	Molecular Function	GO:0030215	semaphorin receptor binding	0.116114	0.484731	0	0	2	21
GO:0070003 threonine-type peptidase activity	2	0.484731	0.518	0.095	Molecular Function	GO:0070003	threonine-type peptidase activity	0.116114	0.484731	0	0	2	21
GO:0098687 chromosomal region	9	0.681977	2.344	0.043	Cellular Component	GO:0098687	chromosomal region	0.116181	0.681977	0	0	9	209
GO:0006919 activation of cysteine-type endopeptidase activity involved in apoptotic process	3	0.577431	0.798	0.068	Biological Process	GO:0006919	activation of cysteine-type endopeptidase activity involved in apoptotic process	0.117262	0.577431	0	0	3	44
GO:0007405 neuroblast proliferation	3	0.577431	0.798	0.068	Biological Process	GO:0007405	neuroblast proliferation	0.117262	0.577431	0	0	3	44
GO:0035914 skeletal muscle cell differentiation	3	0.577431	0.798	0.068	Biological Process	GO:0035914	skeletal muscle cell differentiation	0.117262	0.577431	0	0	3	44
GO:0072171 mesonephric tubule morphogenesis	3	0.577431	0.798	0.068	Biological Process	GO:0072171	mesonephric tubule morphogenesis	0.117262	0.577431	0	0	3	44
GO:0051240 positive regulation of multicellular organismal process	35	0.577431	9.309	0.033	Biological Process	GO:0051240	positive regulation of multicellular organismal process	0.118393	0.577431	0	0	35	1046
GO:0022624 proteasome accessory complex	2	0.681977	0.521	0.091	Cellular Component	GO:0022624	proteasome accessory complex	0.118918	0.681977	0	0	2	22
GO:1902555 endoribonuclease complex	2	0.681977	0.521	0.091	Cellular Component	GO:1902555	endoribonuclease complex	0.118918	0.681977	0	0	2	22
GO:0002279 mast cell activation involved in immune response	2	0.577431	0.532	0.091	Biological Process	GO:0002279	mast cell activation involved in immune response	0.119515	0.577431	0	0	2	22
GO:0002448 mast cell mediated immunity	2	0.577431	0.532	0.091	Biological Process	GO:0002448	mast cell mediated immunity	0.119515	0.577431	0	0	2	22
GO:0019369 arachidonic acid metabolic process	2	0.577431	0.532	0.091	Biological Process	GO:0019369	arachidonic acid metabolic process	0.119515	0.577431	0	0	2	22
GO:0019934 cGMP-mediated signaling	2	0.577431	0.532	0.091	Biological Process	GO:0019934	cGMP-mediated signaling	0.119515	0.577431	0	0	2	22
GO:0035909 aorta morphogenesis	2	0.577431	0.532	0.091	Biological Process	GO:0035909	aorta morphogenesis	0.119515	0.577431	0	0	2	22
GO:0042537 benzene-containing compound metabolic process	2	0.577431	0.532	0.091	Biological Process	GO:0042537	benzene-containing compound metabolic process	0.119515	0.577431	0	0	2	22
GO:0045687 positive regulation of glial cell differentiation	2	0.577431	0.532	0.091	Biological Process	GO:0045687	positive regulation of glial cell differentiation	0.119515	0.577431	0	0	2	22
GO:0048745 smooth muscle tissue development	2	0.577431	0.532	0.091	Biological Process	GO:0048745	smooth muscle tissue development	0.119515	0.577431	0	0	2	22
GO:0060260 regulation of transcription initiation from RNA polymerase II promoter	2	0.577431	0.532	0.091	Biological Process	GO:0060260	regulation of transcription initiation from RNA polymerase II promoter	0.119515	0.577431	0	0	2	22
GO:0001071 nucleic acid binding transcription factor activity	32	0.486381	8.29	0.035	Molecular Function	GO:0001071	nucleic acid binding transcription factor activity	0.12062	0.486381	0	0	32	920
GO:0019362 pyridine nucleotide metabolic process	5	0.577431	1.33	0.052	Biological Process	GO:0019362	pyridine nucleotide metabolic process	0.120947	0.577431	0	0	5	96
GO:0046496 nicotinamide nucleotide metabolic process	5	0.577431	1.33	0.052	Biological Process	GO:0046496	nicotinamide nucleotide metabolic process	0.120947	0.577431	0	0	5	96
GO:0030155 regulation of cell adhesion	16	0.577431	4.255	0.038	Biological Process	GO:0030155	regulation of cell adhesion	0.121206	0.577431	0	0	16	426
GO:0005515 protein binding	192	0.486381	49.741	0.03	Molecular Function	GO:0005515	protein binding	0.122144	0.486381	0	0	192	6430
GO:0000779 condensed chromosome, centromeric region	3	0.681977	0.781	0.067	Cellular Component	GO:0000779	condensed chromosome, centromeric region	0.122433	0.681977	0	0	3	45
GO:0016829 lyase activity	7	0.486381	1.813	0.047	Molecular Function	GO:0016829	lyase activity	0.122647	0.486381	0	0	7	148
GO:0044422 organelle part	163	0.681977	42.448	0.029	Cellular Component	GO:0044422	organelle part	0.122702	0.681977	0	0	163	5584
GO:0001823 mesonephros development	4	0.577431	1.064	0.057	Biological Process	GO:0001823	mesonephros development	0.123078	0.577431	0	0	4	70
GO:0006986 response to unfolded protein	4	0.577431	1.064	0.057	Biological Process	GO:0006986	response to unfolded protein	0.123078	0.577431	0	0	4	70
GO:0030512 negative regulation of transforming growth factor beta receptor signaling pathway	3	0.577431	0.798	0.067	Biological Process	GO:0030512	negative regulation of transforming growth factor beta receptor signaling pathway	0.123245	0.577431	0	0	3	45
GO:0045740 positive regulation of DNA replication	3	0.577431	0.798	0.067	Biological Process	GO:0045740	positive regulation of DNA replication	0.123245	0.577431	0	0	3	45
GO:0048511 rhythmic process	8	0.577431	2.128	0.044	Biological Process	GO:0048511	rhythmic process	0.12424	0.577431	0	0	8	182
GO:0010950 positive regulation of endopeptidase activity	5	0.577431	1.33	0.052	Biological Process	GO:0010950	positive regulation of endopeptidase activity	0.12486	0.577431	0	0	5	97
GO:0019220 regulation of phosphate metabolic process	40	0.577431	10.638	0.033	Biological Process	GO:0019220	regulation of phosphate metabolic process	0.125434	0.577431	0	0	40	1221
GO:0031210 phosphatidylcholine binding	2	0.486381	0.518	0.091	Molecular Function	GO:0031210	phosphatidylcholine binding	0.125459	0.486381	0	0	2	22
GO:0031624 ubiquitin conjugating enzyme binding	2	0.486381	0.518	0.091	Molecular Function	GO:0031624	ubiquitin conjugating enzyme binding	0.125459	0.486381	0	0	2	22
GO:0045499 chemorepellent activity	2	0.486381	0.518	0.091	Molecular Function	GO:0045499	chemorepellent activity	0.125459	0.486381	0	0	2	22
GO:0044710 single-organism metabolic process	109	0.577431	28.989	0.03	Biological Process	GO:0044710	single-organism metabolic process	0.12573	0.577431	0	0	109	3631
GO:0007219 Notch signaling pathway	6	0.577431	1.596	0.048	Biological Process	GO:0007219	Notch signaling pathway	0.125982	0.577431	0	0	6	125
GO:0042802 identical protein binding	37	0.486381	9.585	0.034	Molecular Function	GO:0042802	identical protein binding	0.1267	0.486381	0	0	37	1088
GO:0036126 sperm flagellum	4	0.681977	1.042	0.056	Cellular Component	GO:0036126	sperm flagellum	0.126795	0.681977	0	0	4	71
GO:0034654 nucleobase-containing compound biosynthetic process	84	0.577431	22.34	0.031	Biological Process	GO:0034654	nucleobase-containing compound biosynthetic process	0.126935	0.577431	0	0	84	2747
GO:0043565 sequence-specific DNA binding	33	0.486381	8.549	0.034	Molecular Function	GO:0043565	sequence-specific DNA binding	0.127371	0.486381	0	0	33	958
GO:0072091 regulation of stem cell proliferation	4	0.577431	1.064	0.056	Biological Process	GO:0072091	regulation of stem cell proliferation	0.127804	0.577431	0	0	4	71
GO:0030030 cell projection organization	32	0.577431	8.511	0.034	Biological Process	GO:0030030	cell projection organization	0.128194	0.577431	0	0	32	954
GO:0045171 intercellular bridge	3	0.681977	0.781	0.065	Cellular Component	GO:0045171	intercellular bridge	0.128491	0.681977	0	0	3	46
GO:0031313 extrinsic component of endosome membrane	1	0.681977	0.26	0.2	Cellular Component	GO:0031313	extrinsic component of endosome membrane	0.128522	0.681977	0	0	1	5
GO:1990712 HFE-transferrin receptor complex	1	0.681977	0.26	0.2	Cellular Component	GO:1990712	HFE-transferrin receptor complex	0.128522	0.681977	0	0	1	5
GO:0030163 protein catabolic process	24	0.577431	6.383	0.035	Biological Process	GO:0030163	protein catabolic process	0.128611	0.577431	0	0	24	689
GO:0002715 regulation of natural killer cell mediated immunity	2	0.577431	0.532	0.087	Biological Process	GO:0002715	regulation of natural killer cell mediated immunity	0.128645	0.577431	0	0	2	23
GO:0009649 entrainment of circadian clock	2	0.577431	0.532	0.087	Biological Process	GO:0009649	entrainment of circadian clock	0.128645	0.577431	0	0	2	23
GO:0010657 muscle cell apoptotic process	2	0.577431	0.532	0.087	Biological Process	GO:0010657	muscle cell apoptotic process	0.128645	0.577431	0	0	2	23
GO:0021871 forebrain regionalization	2	0.577431	0.532	0.087	Biological Process	GO:0021871	forebrain regionalization	0.128645	0.577431	0	0	2	23
GO:0035066 positive regulation of histone acetylation	2	0.577431	0.532	0.087	Biological Process	GO:0035066	positive regulation of histone acetylation	0.128645	0.577431	0	0	2	23
GO:0043001 Golgi to plasma membrane protein transport	2	0.577431	0.532	0.087	Biological Process	GO:0043001	Golgi to plasma membrane protein transport	0.128645	0.577431	0	0	2	23
GO:0045124 regulation of bone resorption	2	0.577431	0.532	0.087	Biological Process	GO:0045124	regulation of bone resorption	0.128645	0.577431	0	0	2	23
GO:0046068 cGMP metabolic process	2	0.577431	0.532	0.087	Biological Process	GO:0046068	cGMP metabolic process	0.128645	0.577431	0	0	2	23
GO:0051351 positive regulation of ligase activity	2	0.577431	0.532	0.087	Biological Process	GO:0051351	positive regulation of ligase activity	0.128645	0.577431	0	0	2	23
GO:0051446 positive regulation of meiotic cell cycle	2	0.577431	0.532	0.087	Biological Process	GO:0051446	positive regulation of meiotic cell cycle	0.128645	0.577431	0	0	2	23
GO:0060674 placenta blood vessel development	2	0.577431	0.532	0.087	Biological Process	GO:0060674	placenta blood vessel development	0.128645	0.577431	0	0	2	23
GO:0016311 dephosphorylation	14	0.577431	3.723	0.038	Biological Process	GO:0016311	dephosphorylation	0.128704	0.577431	0	0	14	367
GO:1903651 positive regulation of cytoplasmic transport	5	0.577431	1.33	0.051	Biological Process	GO:1903651	positive regulation of cytoplasmic transport	0.128832	0.577431	0	0	5	98
GO:0002328 pro-B cell differentiation	1	0.577431	0.266	0.2	Biological Process	GO:0002328	pro-B cell differentiation	0.128893	0.577431	0	0	1	5
GO:0003175 tricuspid valve development	1	0.577431	0.266	0.2	Biological Process	GO:0003175	tricuspid valve development	0.128893	0.577431	0	0	1	5
GO:0006166 purine ribonucleoside salvage	1	0.577431	0.266	0.2	Biological Process	GO:0006166	purine ribonucleoside salvage	0.128893	0.577431	0	0	1	5
GO:0006369 termination of RNA polymerase II transcription	1	0.577431	0.266	0.2	Biological Process	GO:0006369	termination of RNA polymerase II transcription	0.128893	0.577431	0	0	1	5
GO:0006545 glycine biosynthetic process	1	0.577431	0.266	0.2	Biological Process	GO:0006545	glycine biosynthetic process	0.128893	0.577431	0	0	1	5
GO:0006750 glutathione biosynthetic process	1	0.577431	0.266	0.2	Biological Process	GO:0006750	glutathione biosynthetic process	0.128893	0.577431	0	0	1	5
GO:0006848 pyruvate transport	1	0.577431	0.266	0.2	Biological Process	GO:0006848	pyruvate transport	0.128893	0.577431	0	0	1	5
GO:0008105 asymmetric protein localization	1	0.577431	0.266	0.2	Biological Process	GO:0008105	asymmetric protein localization	0.128893	0.577431	0	0	1	5
GO:0014744 positive regulation of muscle adaptation	1	0.577431	0.266	0.2	Biological Process	GO:0014744	positive regulation of muscle adaptation	0.128893	0.577431	0	0	1	5
GO:0014807 regulation of somitogenesis	1	0.577431	0.266	0.2	Biological Process	GO:0014807	regulation of somitogenesis	0.128893	0.577431	0	0	1	5
GO:0015682 ferric iron transport	1	0.577431	0.266	0.2	Biological Process	GO:0015682	ferric iron transport	0.128893	0.577431	0	0	1	5
GO:0015866 ADP transport	1	0.577431	0.266	0.2	Biological Process	GO:0015866	ADP transport	0.128893	0.577431	0	0	1	5
GO:0021626 central nervous system maturation	1	0.577431	0.266	0.2	Biological Process	GO:0021626	central nervous system maturation	0.128893	0.577431	0	0	1	5
GO:0030202 heparin metabolic process	1	0.577431	0.266	0.2	Biological Process	GO:0030202	heparin metabolic process	0.128893	0.577431	0	0	1	5
GO:0032466 negative regulation of cytokinesis	1	0.577431	0.266	0.2	Biological Process	GO:0032466	negative regulation of cytokinesis	0.128893	0.577431	0	0	1	5
GO:0032532 regulation of microvillus length	1	0.577431	0.266	0.2	Biological Process	GO:0032532	regulation of microvillus length	0.128893	0.577431	0	0	1	5
GO:0032802 low-density lipoprotein particle receptor catabolic process	1	0.577431	0.266	0.2	Biological Process	GO:0032802	low-density lipoprotein particle receptor catabolic process	0.128893	0.577431	0	0	1	5
GO:0032803 regulation of low-density lipoprotein particle receptor catabolic process	1	0.577431	0.266	0.2	Biological Process	GO:0032803	regulation of low-density lipoprotein particle receptor catabolic process	0.128893	0.577431	0	0	1	5
GO:0033227 dsRNA transport	1	0.577431	0.266	0.2	Biological Process	GO:0033227	dsRNA transport	0.128893	0.577431	0	0	1	5
GO:0033313 meiotic cell cycle checkpoint	1	0.577431	0.266	0.2	Biological Process	GO:0033313	meiotic cell cycle checkpoint	0.128893	0.577431	0	0	1	5
GO:0033572 transferrin transport	1	0.577431	0.266	0.2	Biological Process	GO:0033572	transferrin transport	0.128893	0.577431	0	0	1	5
GO:0034058 endosomal vesicle fusion	1	0.577431	0.266	0.2	Biological Process	GO:0034058	endosomal vesicle fusion	0.128893	0.577431	0	0	1	5
GO:0034080 CENP-A containing nucleosome assembly	1	0.577431	0.266	0.2	Biological Process	GO:0034080	CENP-A containing nucleosome assembly	0.128893	0.577431	0	0	1	5
GO:0035973 aggrephagy	1	0.577431	0.266	0.2	Biological Process	GO:0035973	aggrephagy	0.128893	0.577431	0	0	1	5
GO:0036476 neuron death in response to hydrogen peroxide	1	0.577431	0.266	0.2	Biological Process	GO:0036476	neuron death in response to hydrogen peroxide	0.128893	0.577431	0	0	1	5
GO:0044341 sodium-dependent phosphate transport	1	0.577431	0.266	0.2	Biological Process	GO:0044341	sodium-dependent phosphate transport	0.128893	0.577431	0	0	1	5
GO:0046874 quinolinate metabolic process	1	0.577431	0.266	0.2	Biological Process	GO:0046874	quinolinate metabolic process	0.128893	0.577431	0	0	1	5
GO:0048200 Golgi transport vesicle coating	1	0.577431	0.266	0.2	Biological Process	GO:0048200	Golgi transport vesicle coating	0.128893	0.577431	0	0	1	5
GO:0048205 COPI coating of Golgi vesicle	1	0.577431	0.266	0.2	Biological Process	GO:0048205	COPI coating of Golgi vesicle	0.128893	0.577431	0	0	1	5
GO:0048280 vesicle fusion with Golgi apparatus	1	0.577431	0.266	0.2	Biological Process	GO:0048280	vesicle fusion with Golgi apparatus	0.128893	0.577431	0	0	1	5
GO:0048702 embryonic neurocranium morphogenesis	1	0.577431	0.266	0.2	Biological Process	GO:0048702	embryonic neurocranium morphogenesis	0.128893	0.577431	0	0	1	5
GO:0048793 pronephros development	1	0.577431	0.266	0.2	Biological Process	GO:0048793	pronephros development	0.128893	0.577431	0	0	1	5
GO:0051409 response to nitrosative stress	1	0.577431	0.266	0.2	Biological Process	GO:0051409	response to nitrosative stress	0.128893	0.577431	0	0	1	5
GO:0051767 nitric-oxide synthase biosynthetic process	1	0.577431	0.266	0.2	Biological Process	GO:0051767	nitric-oxide synthase biosynthetic process	0.128893	0.577431	0	0	1	5
GO:0051769 regulation of nitric-oxide synthase biosynthetic process	1	0.577431	0.266	0.2	Biological Process	GO:0051769	regulation of nitric-oxide synthase biosynthetic process	0.128893	0.577431	0	0	1	5
GO:0060013 righting reflex	1	0.577431	0.266	0.2	Biological Process	GO:0060013	righting reflex	0.128893	0.577431	0	0	1	5
GO:0060213 positive regulation of nuclear-transcribed mRNA poly(A) tail shortening	1	0.577431	0.266	0.2	Biological Process	GO:0060213	positive regulation of nuclear-transcribed mRNA poly(A) tail shortening	0.128893	0.577431	0	0	1	5
GO:0060331 negative regulation of response to interferon-gamma	1	0.577431	0.266	0.2	Biological Process	GO:0060331	negative regulation of response to interferon-gamma	0.128893	0.577431	0	0	1	5
GO:0060336 negative regulation of interferon-gamma-mediated signaling pathway	1	0.577431	0.266	0.2	Biological Process	GO:0060336	negative regulation of interferon-gamma-mediated signaling pathway	0.128893	0.577431	0	0	1	5
GO:0060352 cell adhesion molecule production	1	0.577431	0.266	0.2	Biological Process	GO:0060352	cell adhesion molecule production	0.128893	0.577431	0	0	1	5
GO:0060462 lung lobe development	1	0.577431	0.266	0.2	Biological Process	GO:0060462	lung lobe development	0.128893	0.577431	0	0	1	5
GO:0060463 lung lobe morphogenesis	1	0.577431	0.266	0.2	Biological Process	GO:0060463	lung lobe morphogenesis	0.128893	0.577431	0	0	1	5
GO:0060509 Type I pneumocyte differentiation	1	0.577431	0.266	0.2	Biological Process	GO:0060509	Type I pneumocyte differentiation	0.128893	0.577431	0	0	1	5
GO:0060510 Type II pneumocyte differentiation	1	0.577431	0.266	0.2	Biological Process	GO:0060510	Type II pneumocyte differentiation	0.128893	0.577431	0	0	1	5
GO:0060526 prostate glandular acinus morphogenesis	1	0.577431	0.266	0.2	Biological Process	GO:0060526	prostate glandular acinus morphogenesis	0.128893	0.577431	0	0	1	5
GO:0060527 prostate epithelial cord arborization involved in prostate glandular acinus morphogenesis	1	0.577431	0.266	0.2	Biological Process	GO:0060527	prostate epithelial cord arborization involved in prostate glandular acinus morphogenesis	0.128893	0.577431	0	0	1	5
GO:0060718 chorionic trophoblast cell differentiation	1	0.577431	0.266	0.2	Biological Process	GO:0060718	chorionic trophoblast cell differentiation	0.128893	0.577431	0	0	1	5
GO:0060947 cardiac vascular smooth muscle cell differentiation	1	0.577431	0.266	0.2	Biological Process	GO:0060947	cardiac vascular smooth muscle cell differentiation	0.128893	0.577431	0	0	1	5
GO:0061009 common bile duct development	1	0.577431	0.266	0.2	Biological Process	GO:0061009	common bile duct development	0.128893	0.577431	0	0	1	5
GO:0061307 cardiac neural crest cell differentiation involved in heart development	1	0.577431	0.266	0.2	Biological Process	GO:0061307	cardiac neural crest cell differentiation involved in heart development	0.128893	0.577431	0	0	1	5
GO:0061308 cardiac neural crest cell development involved in heart development	1	0.577431	0.266	0.2	Biological Process	GO:0061308	cardiac neural crest cell development involved in heart development	0.128893	0.577431	0	0	1	5
GO:0061525 hindgut development	1	0.577431	0.266	0.2	Biological Process	GO:0061525	hindgut development	0.128893	0.577431	0	0	1	5
GO:0061626 pharyngeal arch artery morphogenesis	1	0.577431	0.266	0.2	Biological Process	GO:0061626	pharyngeal arch artery morphogenesis	0.128893	0.577431	0	0	1	5
GO:0061641 CENP-A containing chromatin organization	1	0.577431	0.266	0.2	Biological Process	GO:0061641	CENP-A containing chromatin organization	0.128893	0.577431	0	0	1	5
GO:0070086 ubiquitin-dependent endocytosis	1	0.577431	0.266	0.2	Biological Process	GO:0070086	ubiquitin-dependent endocytosis	0.128893	0.577431	0	0	1	5
GO:0070212 protein poly-ADP-ribosylation	1	0.577431	0.266	0.2	Biological Process	GO:0070212	protein poly-ADP-ribosylation	0.128893	0.577431	0	0	1	5
GO:0070943 neutrophil mediated killing of symbiont cell	1	0.577431	0.266	0.2	Biological Process	GO:0070943	neutrophil mediated killing of symbiont cell	0.128893	0.577431	0	0	1	5
GO:0071415 cellular response to purine-containing compound	1	0.577431	0.266	0.2	Biological Process	GO:0071415	cellular response to purine-containing compound	0.128893	0.577431	0	0	1	5
GO:0071907 determination of digestive tract left/right asymmetry	1	0.577431	0.266	0.2	Biological Process	GO:0071907	determination of digestive tract left/right asymmetry	0.128893	0.577431	0	0	1	5
GO:0071910 determination of liver left/right asymmetry	1	0.577431	0.266	0.2	Biological Process	GO:0071910	determination of liver left/right asymmetry	0.128893	0.577431	0	0	1	5
GO:0072047 proximal/distal pattern formation involved in nephron development	1	0.577431	0.266	0.2	Biological Process	GO:0072047	proximal/distal pattern formation involved in nephron development	0.128893	0.577431	0	0	1	5
GO:0072050 S-shaped body morphogenesis	1	0.577431	0.266	0.2	Biological Process	GO:0072050	S-shaped body morphogenesis	0.128893	0.577431	0	0	1	5
GO:0072081 specification of nephron tubule identity	1	0.577431	0.266	0.2	Biological Process	GO:0072081	specification of nephron tubule identity	0.128893	0.577431	0	0	1	5
GO:0072161 mesenchymal cell differentiation involved in kidney development	1	0.577431	0.266	0.2	Biological Process	GO:0072161	mesenchymal cell differentiation involved in kidney development	0.128893	0.577431	0	0	1	5
GO:0072203 cell proliferation involved in metanephros development	1	0.577431	0.266	0.2	Biological Process	GO:0072203	cell proliferation involved in metanephros development	0.128893	0.577431	0	0	1	5
GO:0072239 metanephric glomerulus vasculature development	1	0.577431	0.266	0.2	Biological Process	GO:0072239	metanephric glomerulus vasculature development	0.128893	0.577431	0	0	1	5
GO:0072282 metanephric nephron tubule morphogenesis	1	0.577431	0.266	0.2	Biological Process	GO:0072282	metanephric nephron tubule morphogenesis	0.128893	0.577431	0	0	1	5
GO:0090219 negative regulation of lipid kinase activity	1	0.577431	0.266	0.2	Biological Process	GO:0090219	negative regulation of lipid kinase activity	0.128893	0.577431	0	0	1	5
GO:0090286 cytoskeletal anchoring at nuclear membrane	1	0.577431	0.266	0.2	Biological Process	GO:0090286	cytoskeletal anchoring at nuclear membrane	0.128893	0.577431	0	0	1	5
GO:0098597 observational learning	1	0.577431	0.266	0.2	Biological Process	GO:0098597	observational learning	0.128893	0.577431	0	0	1	5
GO:1901533 negative regulation of hematopoietic progenitor cell differentiation	1	0.577431	0.266	0.2	Biological Process	GO:1901533	negative regulation of hematopoietic progenitor cell differentiation	0.128893	0.577431	0	0	1	5
GO:1903012 positive regulation of bone development	1	0.577431	0.266	0.2	Biological Process	GO:1903012	positive regulation of bone development	0.128893	0.577431	0	0	1	5
GO:1903207 regulation of hydrogen peroxide-induced neuron death	1	0.577431	0.266	0.2	Biological Process	GO:1903207	regulation of hydrogen peroxide-induced neuron death	0.128893	0.577431	0	0	1	5
GO:1903208 negative regulation of hydrogen peroxide-induced neuron death	1	0.577431	0.266	0.2	Biological Process	GO:1903208	negative regulation of hydrogen peroxide-induced neuron death	0.128893	0.577431	0	0	1	5
GO:1903301 positive regulation of hexokinase activity	1	0.577431	0.266	0.2	Biological Process	GO:1903301	positive regulation of hexokinase activity	0.128893	0.577431	0	0	1	5
GO:1903955 positive regulation of protein targeting to mitochondrion	1	0.577431	0.266	0.2	Biological Process	GO:1903955	positive regulation of protein targeting to mitochondrion	0.128893	0.577431	0	0	1	5
GO:1904238 pericyte cell differentiation	1	0.577431	0.266	0.2	Biological Process	GO:1904238	pericyte cell differentiation	0.128893	0.577431	0	0	1	5
GO:1904668 positive regulation of ubiquitin protein ligase activity	1	0.577431	0.266	0.2	Biological Process	GO:1904668	positive regulation of ubiquitin protein ligase activity	0.128893	0.577431	0	0	1	5
GO:2000341 regulation of chemokine (C-X-C motif) ligand 2 production	1	0.577431	0.266	0.2	Biological Process	GO:2000341	regulation of chemokine (C-X-C motif) ligand 2 production	0.128893	0.577431	0	0	1	5
GO:2001012 mesenchymal cell differentiation involved in renal system development	1	0.577431	0.266	0.2	Biological Process	GO:2001012	mesenchymal cell differentiation involved in renal system development	0.128893	0.577431	0	0	1	5
GO:2001206 positive regulation of osteoclast development	1	0.577431	0.266	0.2	Biological Process	GO:2001206	positive regulation of osteoclast development	0.128893	0.577431	0	0	1	5
GO:0051094 positive regulation of developmental process	30	0.577431	7.979	0.034	Biological Process	GO:0051094	positive regulation of developmental process	0.129186	0.577431	0	0	30	888
GO:0001910 regulation of leukocyte mediated cytotoxicity	3	0.577431	0.798	0.065	Biological Process	GO:0001910	regulation of leukocyte mediated cytotoxicity	0.129337	0.577431	0	0	3	46
GO:0006626 protein targeting to mitochondrion	3	0.577431	0.798	0.065	Biological Process	GO:0006626	protein targeting to mitochondrion	0.129337	0.577431	0	0	3	46
GO:1903845 negative regulation of cellular response to transforming growth factor beta stimulus	3	0.577431	0.798	0.065	Biological Process	GO:1903845	negative regulation of cellular response to transforming growth factor beta stimulus	0.129337	0.577431	0	0	3	46
GO:1901362 organic cyclic compound biosynthetic process	88	0.579432	23.404	0.03	Biological Process	GO:1901362	organic cyclic compound biosynthetic process	0.129926	0.579432	0	0	88	2892
GO:0003676 nucleic acid binding	86	0.486381	22.28	0.031	Molecular Function	GO:0003676	nucleic acid binding	0.130307	0.486381	0	0	86	2739
GO:0051174 regulation of phosphorus metabolic process	40	0.582852	10.638	0.033	Biological Process	GO:0051174	regulation of phosphorus metabolic process	0.130836	0.582852	0	0	40	1226
GO:0005544 calcium-dependent phospholipid binding	3	0.486381	0.777	0.067	Molecular Function	GO:0005544	calcium-dependent phospholipid binding	0.131415	0.486381	0	0	3	45
GO:0051287 NAD binding	3	0.486381	0.777	0.067	Molecular Function	GO:0051287	NAD binding	0.131415	0.486381	0	0	3	45
GO:0005930 axoneme	4	0.681977	1.042	0.056	Cellular Component	GO:0005930	axoneme	0.131565	0.681977	0	0	4	72
GO:0048646 anatomical structure formation involved in morphogenesis	28	0.58945	7.447	0.034	Biological Process	GO:0048646	anatomical structure formation involved in morphogenesis	0.132537	0.58945	0	0	28	824
GO:0004022 alcohol dehydrogenase (NAD) activity	1	0.486381	0.259	0.2	Molecular Function	GO:0004022	alcohol dehydrogenase (NAD) activity	0.132537	0.486381	0	0	1	5
GO:0004340 glucokinase activity	1	0.486381	0.259	0.2	Molecular Function	GO:0004340	glucokinase activity	0.132537	0.486381	0	0	1	5
GO:0004396 hexokinase activity	1	0.486381	0.259	0.2	Molecular Function	GO:0004396	hexokinase activity	0.132537	0.486381	0	0	1	5
GO:0004826 phenylalanine-tRNA ligase activity	1	0.486381	0.259	0.2	Molecular Function	GO:0004826	phenylalanine-tRNA ligase activity	0.132537	0.486381	0	0	1	5
GO:0005138 interleukin-6 receptor binding	1	0.486381	0.259	0.2	Molecular Function	GO:0005138	interleukin-6 receptor binding	0.132537	0.486381	0	0	1	5
GO:0005167 neurotrophin TRK receptor binding	1	0.486381	0.259	0.2	Molecular Function	GO:0005167	neurotrophin TRK receptor binding	0.132537	0.486381	0	0	1	5
GO:0008273 calcium, potassium:sodium antiporter activity	1	0.486381	0.259	0.2	Molecular Function	GO:0008273	calcium, potassium:sodium antiporter activity	0.132537	0.486381	0	0	1	5
GO:0017040 ceramidase activity	1	0.486381	0.259	0.2	Molecular Function	GO:0017040	ceramidase activity	0.132537	0.486381	0	0	1	5
GO:0017166 vinculin binding	1	0.486381	0.259	0.2	Molecular Function	GO:0017166	vinculin binding	0.132537	0.486381	0	0	1	5
GO:0036033 mediator complex binding	1	0.486381	0.259	0.2	Molecular Function	GO:0036033	mediator complex binding	0.132537	0.486381	0	0	1	5
GO:0038085 vascular endothelial growth factor binding	1	0.486381	0.259	0.2	Molecular Function	GO:0038085	vascular endothelial growth factor binding	0.132537	0.486381	0	0	1	5
GO:0046790 virion binding	1	0.486381	0.259	0.2	Molecular Function	GO:0046790	virion binding	0.132537	0.486381	0	0	1	5
GO:0050833 pyruvate transmembrane transporter activity	1	0.486381	0.259	0.2	Molecular Function	GO:0050833	pyruvate transmembrane transporter activity	0.132537	0.486381	0	0	1	5
GO:0070087 chromo shadow domain binding	1	0.486381	0.259	0.2	Molecular Function	GO:0070087	chromo shadow domain binding	0.132537	0.486381	0	0	1	5
GO:0072345 NAADP-sensitive calcium-release channel activity	1	0.486381	0.259	0.2	Molecular Function	GO:0072345	NAADP-sensitive calcium-release channel activity	0.132537	0.486381	0	0	1	5
GO:1903363 negative regulation of cellular protein catabolic process	4	0.58945	1.064	0.056	Biological Process	GO:1903363	negative regulation of cellular protein catabolic process	0.132605	0.58945	0	0	4	72
GO:0072073 kidney epithelium development	5	0.589805	1.33	0.051	Biological Process	GO:0072073	kidney epithelium development	0.132861	0.589805	0	0	5	99
GO:0051783 regulation of nuclear division	6	0.589805	1.596	0.047	Biological Process	GO:0051783	regulation of nuclear division	0.132973	0.589805	0	0	6	127
GO:0030134 ER to Golgi transport vesicle	3	0.681977	0.781	0.064	Cellular Component	GO:0030134	ER to Golgi transport vesicle	0.134653	0.681977	0	0	3	47
GO:0008395 steroid hydroxylase activity	2	0.488511	0.518	0.087	Molecular Function	GO:0008395	steroid hydroxylase activity	0.134975	0.488511	0	0	2	23
GO:0031369 translation initiation factor binding	2	0.488511	0.518	0.087	Molecular Function	GO:0031369	translation initiation factor binding	0.134975	0.488511	0	0	2	23
GO:0035198 miRNA binding	2	0.488511	0.518	0.087	Molecular Function	GO:0035198	miRNA binding	0.134975	0.488511	0	0	2	23
GO:0030330 DNA damage response, signal transduction by p53 class mediator	3	0.599212	0.798	0.064	Biological Process	GO:0030330	DNA damage response, signal transduction by p53 class mediator	0.135532	0.599212	0	0	3	47
GO:0032526 response to retinoic acid	3	0.599212	0.798	0.064	Biological Process	GO:0032526	response to retinoic acid	0.135532	0.599212	0	0	3	47
GO:0034333 adherens junction assembly	3	0.599212	0.798	0.064	Biological Process	GO:0034333	adherens junction assembly	0.135532	0.599212	0	0	3	47
GO:0097659 nucleic acid-templated transcription	76	0.599713	20.213	0.031	Biological Process	GO:0097659	nucleic acid-templated transcription	0.135792	0.599713	0	0	76	2477
GO:0003712 transcription cofactor activity	14	0.490956	3.627	0.039	Molecular Function	GO:0003712	transcription cofactor activity	0.136273	0.490956	0	0	14	360
GO:0097014 ciliary plasm	4	0.681977	1.042	0.055	Cellular Component	GO:0097014	ciliary plasm	0.136408	0.681977	0	0	4	73
GO:1904018 positive regulation of vasculature development	5	0.600615	1.33	0.05	Biological Process	GO:1904018	positive regulation of vasculature development	0.136945	0.600615	0	0	5	100
GO:0030990 intraciliary transport particle	2	0.681977	0.521	0.083	Cellular Component	GO:0030990	intraciliary transport particle	0.137255	0.681977	0	0	2	24
GO:0032391 photoreceptor connecting cilium	2	0.681977	0.521	0.083	Cellular Component	GO:0032391	photoreceptor connecting cilium	0.137255	0.681977	0	0	2	24
GO:0006090 pyruvate metabolic process	4	0.600615	1.064	0.055	Biological Process	GO:0006090	pyruvate metabolic process	0.137478	0.600615	0	0	4	73
GO:0016765 transferase activity, transferring alkyl or aryl (other than methyl) groups	3	0.492093	0.777	0.065	Molecular Function	GO:0016765	transferase activity, transferring alkyl or aryl (other than methyl) groups	0.137836	0.492093	0	0	3	46
GO:0035064 methylated histone binding	3	0.492093	0.777	0.065	Molecular Function	GO:0035064	methylated histone binding	0.137836	0.492093	0	0	3	46
GO:0003254 regulation of membrane depolarization	2	0.600615	0.532	0.083	Biological Process	GO:0003254	regulation of membrane depolarization	0.13793	0.600615	0	0	2	24
GO:0010464 regulation of mesenchymal cell proliferation	2	0.600615	0.532	0.083	Biological Process	GO:0010464	regulation of mesenchymal cell proliferation	0.13793	0.600615	0	0	2	24
GO:0031640 killing of cells of other organism	2	0.600615	0.532	0.083	Biological Process	GO:0031640	killing of cells of other organism	0.13793	0.600615	0	0	2	24
GO:0035850 epithelial cell differentiation involved in kidney development	2	0.600615	0.532	0.083	Biological Process	GO:0035850	epithelial cell differentiation involved in kidney development	0.13793	0.600615	0	0	2	24
GO:0044364 disruption of cells of other organism	2	0.600615	0.532	0.083	Biological Process	GO:0044364	disruption of cells of other organism	0.13793	0.600615	0	0	2	24
GO:0046835 carbohydrate phosphorylation	2	0.600615	0.532	0.083	Biological Process	GO:0046835	carbohydrate phosphorylation	0.13793	0.600615	0	0	2	24
GO:0061036 positive regulation of cartilage development	2	0.600615	0.532	0.083	Biological Process	GO:0061036	positive regulation of cartilage development	0.13793	0.600615	0	0	2	24
GO:1902895 positive regulation of pri-miRNA transcription from RNA polymerase II promoter	2	0.600615	0.532	0.083	Biological Process	GO:1902895	positive regulation of pri-miRNA transcription from RNA polymerase II promoter	0.13793	0.600615	0	0	2	24
GO:0000775 chromosome, centromeric region	6	0.681977	1.562	0.047	Cellular Component	GO:0000775	chromosome, centromeric region	0.138751	0.681977	0	0	6	129
GO:0000922 spindle pole	5	0.681977	1.302	0.05	Cellular Component	GO:0000922	spindle pole	0.13983	0.681977	0	0	5	101
GO:0008406 gonad development	6	0.600615	1.596	0.047	Biological Process	GO:0008406	gonad development	0.140144	0.600615	0	0	6	129
GO:0000989 transcription factor activity, transcription factor binding	14	0.497047	3.627	0.039	Molecular Function	GO:0000989	transcription factor activity, transcription factor binding	0.140506	0.497047	0	0	14	362
GO:0072524 pyridine-containing compound metabolic process	5	0.600615	1.33	0.05	Biological Process	GO:0072524	pyridine-containing compound metabolic process	0.141085	0.600615	0	0	5	101
GO:0032922 circadian regulation of gene expression	3	0.600615	0.798	0.062	Biological Process	GO:0032922	circadian regulation of gene expression	0.141828	0.600615	0	0	3	48
GO:0061035 regulation of cartilage development	3	0.600615	0.798	0.062	Biological Process	GO:0061035	regulation of cartilage development	0.141828	0.600615	0	0	3	48
GO:0007389 pattern specification process	13	0.600615	3.457	0.038	Biological Process	GO:0007389	pattern specification process	0.142062	0.600615	0	0	13	342
GO:0050790 regulation of catalytic activity	50	0.600615	13.298	0.032	Biological Process	GO:0050790	regulation of catalytic activity	0.142292	0.600615	0	0	50	1579
GO:0050660 flavin adenine dinucleotide binding	4	0.497047	1.036	0.056	Molecular Function	GO:0050660	flavin adenine dinucleotide binding	0.143139	0.497047	0	0	4	72
GO:0030332 cyclin binding	2	0.497047	0.518	0.083	Molecular Function	GO:0030332	cyclin binding	0.144646	0.497047	0	0	2	24
GO:0044237 cellular metabolic process	221	0.600615	58.777	0.029	Biological Process	GO:0044237	cellular metabolic process	0.145258	0.600615	0	0	221	7733
GO:0001890 placenta development	5	0.600615	1.33	0.049	Biological Process	GO:0001890	placenta development	0.145279	0.600615	0	0	5	102
GO:0007519 skeletal muscle tissue development	5	0.600615	1.33	0.049	Biological Process	GO:0007519	skeletal muscle tissue development	0.145279	0.600615	0	0	5	102
GO:0046467 membrane lipid biosynthetic process	5	0.600615	1.33	0.049	Biological Process	GO:0046467	membrane lipid biosynthetic process	0.145279	0.600615	0	0	5	102
GO:0050839 cell adhesion molecule binding	7	0.497047	1.813	0.045	Molecular Function	GO:0050839	cell adhesion molecule binding	0.145582	0.497047	0	0	7	155
GO:0051247 positive regulation of protein metabolic process	36	0.600615	9.574	0.033	Biological Process	GO:0051247	positive regulation of protein metabolic process	0.145634	0.600615	0	0	36	1103
GO:0000977 RNA polymerase II regulatory region sequence-specific DNA binding	22	0.497047	5.699	0.036	Molecular Function	GO:0000977	RNA polymerase II regulatory region sequence-specific DNA binding	0.145684	0.497047	0	0	22	616
GO:0000038 very long-chain fatty acid metabolic process	2	0.600615	0.532	0.08	Biological Process	GO:0000038	very long-chain fatty acid metabolic process	0.147357	0.600615	0	0	2	25
GO:0006099 tricarboxylic acid cycle	2	0.600615	0.532	0.08	Biological Process	GO:0006099	tricarboxylic acid cycle	0.147357	0.600615	0	0	2	25
GO:0045747 positive regulation of Notch signaling pathway	2	0.600615	0.532	0.08	Biological Process	GO:0045747	positive regulation of Notch signaling pathway	0.147357	0.600615	0	0	2	25
GO:0051642 centrosome localization	2	0.600615	0.532	0.08	Biological Process	GO:0051642	centrosome localization	0.147357	0.600615	0	0	2	25
GO:1900408 negative regulation of cellular response to oxidative stress	2	0.600615	0.532	0.08	Biological Process	GO:1900408	negative regulation of cellular response to oxidative stress	0.147357	0.600615	0	0	2	25
GO:1902692 regulation of neuroblast proliferation	2	0.600615	0.532	0.08	Biological Process	GO:1902692	regulation of neuroblast proliferation	0.147357	0.600615	0	0	2	25
GO:1903202 negative regulation of oxidative stress-induced cell death	2	0.600615	0.532	0.08	Biological Process	GO:1903202	negative regulation of oxidative stress-induced cell death	0.147357	0.600615	0	0	2	25
GO:2000649 regulation of sodium ion transmembrane transporter activity	2	0.600615	0.532	0.08	Biological Process	GO:2000649	regulation of sodium ion transmembrane transporter activity	0.147357	0.600615	0	0	2	25
GO:2000758 positive regulation of peptidyl-lysine acetylation	2	0.600615	0.532	0.08	Biological Process	GO:2000758	positive regulation of peptidyl-lysine acetylation	0.147357	0.600615	0	0	2	25
GO:0003281 ventricular septum development	3	0.600615	0.798	0.061	Biological Process	GO:0003281	ventricular septum development	0.14822	0.600615	0	0	3	49
GO:0015085 calcium ion transmembrane transporter activity	5	0.497047	1.295	0.05	Molecular Function	GO:0015085	calcium ion transmembrane transporter activity	0.149444	0.497047	0	0	5	100
GO:0051338 regulation of transferase activity	23	0.600615	6.117	0.034	Biological Process	GO:0051338	regulation of transferase activity	0.149772	0.600615	0	0	23	670
GO:0007167 enzyme linked receptor protein signaling pathway	22	0.600615	5.851	0.035	Biological Process	GO:0007167	enzyme linked receptor protein signaling pathway	0.149801	0.600615	0	0	22	637
GO:0006643 membrane lipid metabolic process	7	0.600615	1.862	0.043	Biological Process	GO:0006643	membrane lipid metabolic process	0.150169	0.600615	0	0	7	161
GO:0007162 negative regulation of cell adhesion	7	0.600615	1.862	0.043	Biological Process	GO:0007162	negative regulation of cell adhesion	0.150169	0.600615	0	0	7	161
GO:0032774 RNA biosynthetic process	76	0.600615	20.213	0.03	Biological Process	GO:0032774	RNA biosynthetic process	0.15024	0.600615	0	0	76	2494
GO:0042326 negative regulation of phosphorylation	11	0.600615	2.926	0.039	Biological Process	GO:0042326	negative regulation of phosphorylation	0.150582	0.600615	0	0	11	283
GO:0008235 metalloexopeptidase activity	3	0.497047	0.777	0.062	Molecular Function	GO:0008235	metalloexopeptidase activity	0.150987	0.497047	0	0	3	48
GO:0016836 hydro-lyase activity	3	0.497047	0.777	0.062	Molecular Function	GO:0016836	hydro-lyase activity	0.150987	0.497047	0	0	3	48
GO:0030971 receptor tyrosine kinase binding	3	0.497047	0.777	0.062	Molecular Function	GO:0030971	receptor tyrosine kinase binding	0.150987	0.497047	0	0	3	48
GO:0034061 DNA polymerase activity	3	0.497047	0.777	0.062	Molecular Function	GO:0034061	DNA polymerase activity	0.150987	0.497047	0	0	3	48
GO:0007126 meiotic nuclear division	6	0.600615	1.596	0.045	Biological Process	GO:0007126	meiotic nuclear division	0.151229	0.600615	0	0	6	132
GO:0045137 development of primary sexual characteristics	6	0.600615	1.596	0.045	Biological Process	GO:0045137	development of primary sexual characteristics	0.151229	0.600615	0	0	6	132
GO:0045665 negative regulation of neuron differentiation	6	0.600615	1.596	0.045	Biological Process	GO:0045665	negative regulation of neuron differentiation	0.151229	0.600615	0	0	6	132
GO:0000235 astral microtubule	1	0.681977	0.26	0.167	Cellular Component	GO:0000235	astral microtubule	0.152177	0.681977	0	0	1	6
GO:0005818 aster	1	0.681977	0.26	0.167	Cellular Component	GO:0005818	aster	0.152177	0.681977	0	0	1	6
GO:0033263 CORVET complex	1	0.681977	0.26	0.167	Cellular Component	GO:0033263	CORVET complex	0.152177	0.681977	0	0	1	6
GO:0042622 photoreceptor outer segment membrane	1	0.681977	0.26	0.167	Cellular Component	GO:0042622	photoreceptor outer segment membrane	0.152177	0.681977	0	0	1	6
GO:0043218 compact myelin	1	0.681977	0.26	0.167	Cellular Component	GO:0043218	compact myelin	0.152177	0.681977	0	0	1	6
GO:0043220 Schmidt-Lanterman incisure	1	0.681977	0.26	0.167	Cellular Component	GO:0043220	Schmidt-Lanterman incisure	0.152177	0.681977	0	0	1	6
GO:0044224 juxtaparanode region of axon	1	0.681977	0.26	0.167	Cellular Component	GO:0044224	juxtaparanode region of axon	0.152177	0.681977	0	0	1	6
GO:0060091 kinocilium	1	0.681977	0.26	0.167	Cellular Component	GO:0060091	kinocilium	0.152177	0.681977	0	0	1	6
GO:0070578 RISC-loading complex	1	0.681977	0.26	0.167	Cellular Component	GO:0070578	RISC-loading complex	0.152177	0.681977	0	0	1	6
GO:0071986 Ragulator complex	1	0.681977	0.26	0.167	Cellular Component	GO:0071986	Ragulator complex	0.152177	0.681977	0	0	1	6
GO:0072357 PTW/PP1 phosphatase complex	1	0.681977	0.26	0.167	Cellular Component	GO:0072357	PTW/PP1 phosphatase complex	0.152177	0.681977	0	0	1	6
GO:0097542 ciliary tip	1	0.681977	0.26	0.167	Cellular Component	GO:0097542	ciliary tip	0.152177	0.681977	0	0	1	6
GO:0000098 sulfur amino acid catabolic process	1	0.600615	0.266	0.167	Biological Process	GO:0000098	sulfur amino acid catabolic process	0.15261	0.600615	0	0	1	6
GO:0002676 regulation of chronic inflammatory response	1	0.600615	0.266	0.167	Biological Process	GO:0002676	regulation of chronic inflammatory response	0.15261	0.600615	0	0	1	6
GO:0002725 negative regulation of T cell cytokine production	1	0.600615	0.266	0.167	Biological Process	GO:0002725	negative regulation of T cell cytokine production	0.15261	0.600615	0	0	1	6
GO:0006145 purine nucleobase catabolic process	1	0.600615	0.266	0.167	Biological Process	GO:0006145	purine nucleobase catabolic process	0.15261	0.600615	0	0	1	6
GO:0006307 DNA dealkylation involved in DNA repair	1	0.600615	0.266	0.167	Biological Process	GO:0006307	DNA dealkylation involved in DNA repair	0.15261	0.600615	0	0	1	6
GO:0006335 DNA replication-dependent nucleosome assembly	1	0.600615	0.266	0.167	Biological Process	GO:0006335	DNA replication-dependent nucleosome assembly	0.15261	0.600615	0	0	1	6
GO:0006558 L-phenylalanine metabolic process	1	0.600615	0.266	0.167	Biological Process	GO:0006558	L-phenylalanine metabolic process	0.15261	0.600615	0	0	1	6
GO:0006559 L-phenylalanine catabolic process	1	0.600615	0.266	0.167	Biological Process	GO:0006559	L-phenylalanine catabolic process	0.15261	0.600615	0	0	1	6
GO:0009313 oligosaccharide catabolic process	1	0.600615	0.266	0.167	Biological Process	GO:0009313	oligosaccharide catabolic process	0.15261	0.600615	0	0	1	6
GO:0010501 RNA secondary structure unwinding	1	0.600615	0.266	0.167	Biological Process	GO:0010501	RNA secondary structure unwinding	0.15261	0.600615	0	0	1	6
GO:0014067 negative regulation of phosphatidylinositol 3-kinase signaling	1	0.600615	0.266	0.167	Biological Process	GO:0014067	negative regulation of phosphatidylinositol 3-kinase signaling	0.15261	0.600615	0	0	1	6
GO:0015074 DNA integration	1	0.600615	0.266	0.167	Biological Process	GO:0015074	DNA integration	0.15261	0.600615	0	0	1	6
GO:0015727 lactate transport	1	0.600615	0.266	0.167	Biological Process	GO:0015727	lactate transport	0.15261	0.600615	0	0	1	6
GO:0016139 glycoside catabolic process	1	0.600615	0.266	0.167	Biological Process	GO:0016139	glycoside catabolic process	0.15261	0.600615	0	0	1	6
GO:0021548 pons development	1	0.600615	0.266	0.167	Biological Process	GO:0021548	pons development	0.15261	0.600615	0	0	1	6
GO:0021798 forebrain dorsal/ventral pattern formation	1	0.600615	0.266	0.167	Biological Process	GO:0021798	forebrain dorsal/ventral pattern formation	0.15261	0.600615	0	0	1	6
GO:0021826 substrate-independent telencephalic tangential migration	1	0.600615	0.266	0.167	Biological Process	GO:0021826	substrate-independent telencephalic tangential migration	0.15261	0.600615	0	0	1	6
GO:0021830 interneuron migration from the subpallium to the cortex	1	0.600615	0.266	0.167	Biological Process	GO:0021830	interneuron migration from the subpallium to the cortex	0.15261	0.600615	0	0	1	6
GO:0021843 substrate-independent telencephalic tangential interneuron migration	1	0.600615	0.266	0.167	Biological Process	GO:0021843	substrate-independent telencephalic tangential interneuron migration	0.15261	0.600615	0	0	1	6
GO:0030643 cellular phosphate ion homeostasis	1	0.600615	0.266	0.167	Biological Process	GO:0030643	cellular phosphate ion homeostasis	0.15261	0.600615	0	0	1	6
GO:0032225 regulation of synaptic transmission, dopaminergic	1	0.600615	0.266	0.167	Biological Process	GO:0032225	regulation of synaptic transmission, dopaminergic	0.15261	0.600615	0	0	1	6
GO:0033131 regulation of glucokinase activity	1	0.600615	0.266	0.167	Biological Process	GO:0033131	regulation of glucokinase activity	0.15261	0.600615	0	0	1	6
GO:0034141 positive regulation of toll-like receptor 3 signaling pathway	1	0.600615	0.266	0.167	Biological Process	GO:0034141	positive regulation of toll-like receptor 3 signaling pathway	0.15261	0.600615	0	0	1	6
GO:0034354 'de novo' NAD biosynthetic process from tryptophan	1	0.600615	0.266	0.167	Biological Process	GO:0034354	'de novo' NAD biosynthetic process from tryptophan	0.15261	0.600615	0	0	1	6
GO:0034627 'de novo' NAD biosynthetic process	1	0.600615	0.266	0.167	Biological Process	GO:0034627	'de novo' NAD biosynthetic process	0.15261	0.600615	0	0	1	6
GO:0034723 DNA replication-dependent nucleosome organization	1	0.600615	0.266	0.167	Biological Process	GO:0034723	DNA replication-dependent nucleosome organization	0.15261	0.600615	0	0	1	6
GO:0035338 long-chain fatty-acyl-CoA biosynthetic process	1	0.600615	0.266	0.167	Biological Process	GO:0035338	long-chain fatty-acyl-CoA biosynthetic process	0.15261	0.600615	0	0	1	6
GO:0035873 lactate transmembrane transport	1	0.600615	0.266	0.167	Biological Process	GO:0035873	lactate transmembrane transport	0.15261	0.600615	0	0	1	6
GO:0035964 COPI-coated vesicle budding	1	0.600615	0.266	0.167	Biological Process	GO:0035964	COPI-coated vesicle budding	0.15261	0.600615	0	0	1	6
GO:0036066 protein O-linked fucosylation	1	0.600615	0.266	0.167	Biological Process	GO:0036066	protein O-linked fucosylation	0.15261	0.600615	0	0	1	6
GO:0042670 retinal cone cell differentiation	1	0.600615	0.266	0.167	Biological Process	GO:0042670	retinal cone cell differentiation	0.15261	0.600615	0	0	1	6
GO:0043615 astrocyte cell migration	1	0.600615	0.266	0.167	Biological Process	GO:0043615	astrocyte cell migration	0.15261	0.600615	0	0	1	6
GO:0044359 modulation of molecular function in other organism	1	0.600615	0.266	0.167	Biological Process	GO:0044359	modulation of molecular function in other organism	0.15261	0.600615	0	0	1	6
GO:0044362 negative regulation of molecular function in other organism	1	0.600615	0.266	0.167	Biological Process	GO:0044362	negative regulation of molecular function in other organism	0.15261	0.600615	0	0	1	6
GO:0045144 meiotic sister chromatid segregation	1	0.600615	0.266	0.167	Biological Process	GO:0045144	meiotic sister chromatid segregation	0.15261	0.600615	0	0	1	6
GO:0046549 retinal cone cell development	1	0.600615	0.266	0.167	Biological Process	GO:0046549	retinal cone cell development	0.15261	0.600615	0	0	1	6
GO:0046949 fatty-acyl-CoA biosynthetic process	1	0.600615	0.266	0.167	Biological Process	GO:0046949	fatty-acyl-CoA biosynthetic process	0.15261	0.600615	0	0	1	6
GO:0051096 positive regulation of helicase activity	1	0.600615	0.266	0.167	Biological Process	GO:0051096	positive regulation of helicase activity	0.15261	0.600615	0	0	1	6
GO:0051177 meiotic sister chromatid cohesion	1	0.600615	0.266	0.167	Biological Process	GO:0051177	meiotic sister chromatid cohesion	0.15261	0.600615	0	0	1	6
GO:0052204 negative regulation of molecular function in other organism involved in symbiotic interaction	1	0.600615	0.266	0.167	Biological Process	GO:0052204	negative regulation of molecular function in other organism involved in symbiotic interaction	0.15261	0.600615	0	0	1	6
GO:0052205 modulation of molecular function in other organism involved in symbiotic interaction	1	0.600615	0.266	0.167	Biological Process	GO:0052205	modulation of molecular function in other organism involved in symbiotic interaction	0.15261	0.600615	0	0	1	6
GO:0052405 negative regulation by host of symbiont molecular function	1	0.600615	0.266	0.167	Biological Process	GO:0052405	negative regulation by host of symbiont molecular function	0.15261	0.600615	0	0	1	6
GO:0052428 modification by host of symbiont molecular function	1	0.600615	0.266	0.167	Biological Process	GO:0052428	modification by host of symbiont molecular function	0.15261	0.600615	0	0	1	6
GO:0060087 relaxation of vascular smooth muscle	1	0.600615	0.266	0.167	Biological Process	GO:0060087	relaxation of vascular smooth muscle	0.15261	0.600615	0	0	1	6
GO:0060211 regulation of nuclear-transcribed mRNA poly(A) tail shortening	1	0.600615	0.266	0.167	Biological Process	GO:0060211	regulation of nuclear-transcribed mRNA poly(A) tail shortening	0.15261	0.600615	0	0	1	6
GO:0060363 cranial suture morphogenesis	1	0.600615	0.266	0.167	Biological Process	GO:0060363	cranial suture morphogenesis	0.15261	0.600615	0	0	1	6
GO:0060426 lung vasculature development	1	0.600615	0.266	0.167	Biological Process	GO:0060426	lung vasculature development	0.15261	0.600615	0	0	1	6
GO:0060717 chorion development	1	0.600615	0.266	0.167	Biological Process	GO:0060717	chorion development	0.15261	0.600615	0	0	1	6
GO:0060872 semicircular canal development	1	0.600615	0.266	0.167	Biological Process	GO:0060872	semicircular canal development	0.15261	0.600615	0	0	1	6
GO:0060900 embryonic camera-type eye formation	1	0.600615	0.266	0.167	Biological Process	GO:0060900	embryonic camera-type eye formation	0.15261	0.600615	0	0	1	6
GO:0070269 pyroptosis	1	0.600615	0.266	0.167	Biological Process	GO:0070269	pyroptosis	0.15261	0.600615	0	0	1	6
GO:0070327 thyroid hormone transport	1	0.600615	0.266	0.167	Biological Process	GO:0070327	thyroid hormone transport	0.15261	0.600615	0	0	1	6
GO:0070922 small RNA loading onto RISC	1	0.600615	0.266	0.167	Biological Process	GO:0070922	small RNA loading onto RISC	0.15261	0.600615	0	0	1	6
GO:0071609 chemokine (C-C motif) ligand 5 production	1	0.600615	0.266	0.167	Biological Process	GO:0071609	chemokine (C-C motif) ligand 5 production	0.15261	0.600615	0	0	1	6
GO:0071649 regulation of chemokine (C-C motif) ligand 5 production	1	0.600615	0.266	0.167	Biological Process	GO:0071649	regulation of chemokine (C-C motif) ligand 5 production	0.15261	0.600615	0	0	1	6
GO:0072173 metanephric tubule morphogenesis	1	0.600615	0.266	0.167	Biological Process	GO:0072173	metanephric tubule morphogenesis	0.15261	0.600615	0	0	1	6
GO:0072177 mesonephric duct development	1	0.600615	0.266	0.167	Biological Process	GO:0072177	mesonephric duct development	0.15261	0.600615	0	0	1	6
GO:0072201 negative regulation of mesenchymal cell proliferation	1	0.600615	0.266	0.167	Biological Process	GO:0072201	negative regulation of mesenchymal cell proliferation	0.15261	0.600615	0	0	1	6
GO:0072502 cellular trivalent inorganic anion homeostasis	1	0.600615	0.266	0.167	Biological Process	GO:0072502	cellular trivalent inorganic anion homeostasis	0.15261	0.600615	0	0	1	6
GO:0072512 trivalent inorganic cation transport	1	0.600615	0.266	0.167	Biological Process	GO:0072512	trivalent inorganic cation transport	0.15261	0.600615	0	0	1	6
GO:0072611 interleukin-13 secretion	1	0.600615	0.266	0.167	Biological Process	GO:0072611	interleukin-13 secretion	0.15261	0.600615	0	0	1	6
GO:0090037 positive regulation of protein kinase C signaling	1	0.600615	0.266	0.167	Biological Process	GO:0090037	positive regulation of protein kinase C signaling	0.15261	0.600615	0	0	1	6
GO:0090129 positive regulation of synapse maturation	1	0.600615	0.266	0.167	Biological Process	GO:0090129	positive regulation of synapse maturation	0.15261	0.600615	0	0	1	6
GO:0098598 learned vocalization behavior or vocal learning	1	0.600615	0.266	0.167	Biological Process	GO:0098598	learned vocalization behavior or vocal learning	0.15261	0.600615	0	0	1	6
GO:1901725 regulation of histone deacetylase activity	1	0.600615	0.266	0.167	Biological Process	GO:1901725	regulation of histone deacetylase activity	0.15261	0.600615	0	0	1	6
GO:1902221 erythrose 4-phosphate/phosphoenolpyruvate family amino acid metabolic process	1	0.600615	0.266	0.167	Biological Process	GO:1902221	erythrose 4-phosphate/phosphoenolpyruvate family amino acid metabolic process	0.15261	0.600615	0	0	1	6
GO:1902222 erythrose 4-phosphate/phosphoenolpyruvate family amino acid catabolic process	1	0.600615	0.266	0.167	Biological Process	GO:1902222	erythrose 4-phosphate/phosphoenolpyruvate family amino acid catabolic process	0.15261	0.600615	0	0	1	6
GO:1903867 extraembryonic membrane development	1	0.600615	0.266	0.167	Biological Process	GO:1903867	extraembryonic membrane development	0.15261	0.600615	0	0	1	6
GO:2000049 positive regulation of cell-cell adhesion mediated by cadherin	1	0.600615	0.266	0.167	Biological Process	GO:2000049	positive regulation of cell-cell adhesion mediated by cadherin	0.15261	0.600615	0	0	1	6
GO:2000617 positive regulation of histone H3-K9 acetylation	1	0.600615	0.266	0.167	Biological Process	GO:2000617	positive regulation of histone H3-K9 acetylation	0.15261	0.600615	0	0	1	6
GO:2000650 negative regulation of sodium ion transmembrane transporter activity	1	0.600615	0.266	0.167	Biological Process	GO:2000650	negative regulation of sodium ion transmembrane transporter activity	0.15261	0.600615	0	0	1	6
GO:2000767 positive regulation of cytoplasmic translation	1	0.600615	0.266	0.167	Biological Process	GO:2000767	positive regulation of cytoplasmic translation	0.15261	0.600615	0	0	1	6
GO:2001169 regulation of ATP biosynthetic process	1	0.600615	0.266	0.167	Biological Process	GO:2001169	regulation of ATP biosynthetic process	0.15261	0.600615	0	0	1	6
GO:0010498 proteasomal protein catabolic process	13	0.600615	3.457	0.037	Biological Process	GO:0010498	proteasomal protein catabolic process	0.153202	0.600615	0	0	13	347
GO:0060348 bone development	7	0.600615	1.862	0.043	Biological Process	GO:0060348	bone development	0.15355	0.600615	0	0	7	162
GO:0022604 regulation of cell morphogenesis	14	0.600615	3.723	0.037	Biological Process	GO:0022604	regulation of cell morphogenesis	0.153601	0.600615	0	0	14	379
GO:0000082 G1/S transition of mitotic cell cycle	5	0.600615	1.33	0.048	Biological Process	GO:0000082	G1/S transition of mitotic cell cycle	0.153825	0.600615	0	0	5	104
GO:0006323 DNA packaging	5	0.600615	1.33	0.048	Biological Process	GO:0006323	DNA packaging	0.153825	0.600615	0	0	5	104
GO:0010952 positive regulation of peptidase activity	5	0.600615	1.33	0.048	Biological Process	GO:0010952	positive regulation of peptidase activity	0.153825	0.600615	0	0	5	104
GO:0046943 carboxylic acid transmembrane transporter activity	6	0.497047	1.554	0.047	Molecular Function	GO:0046943	carboxylic acid transmembrane transporter activity	0.154434	0.497047	0	0	6	129
GO:0036442 hydrogen-exporting ATPase activity	2	0.497047	0.518	0.08	Molecular Function	GO:0036442	hydrogen-exporting ATPase activity	0.154455	0.497047	0	0	2	25
GO:0007044 cell-substrate junction assembly	3	0.600615	0.798	0.06	Biological Process	GO:0007044	cell-substrate junction assembly	0.154703	0.600615	0	0	3	50
GO:0022602 ovulation cycle process	3	0.600615	0.798	0.06	Biological Process	GO:0022602	ovulation cycle process	0.154703	0.600615	0	0	3	50
GO:0046427 positive regulation of JAK-STAT cascade	3	0.600615	0.798	0.06	Biological Process	GO:0046427	positive regulation of JAK-STAT cascade	0.154703	0.600615	0	0	3	50
GO:0048645 organ formation	3	0.600615	0.798	0.06	Biological Process	GO:0048645	organ formation	0.154703	0.600615	0	0	3	50
GO:0051851 modification by host of symbiont morphology or physiology	3	0.600615	0.798	0.06	Biological Process	GO:0051851	modification by host of symbiont morphology or physiology	0.154703	0.600615	0	0	3	50
GO:0072078 nephron tubule morphogenesis	3	0.600615	0.798	0.06	Biological Process	GO:0072078	nephron tubule morphogenesis	0.154703	0.600615	0	0	3	50
GO:0043410 positive regulation of MAPK cascade	13	0.600615	3.457	0.037	Biological Process	GO:0043410	positive regulation of MAPK cascade	0.155484	0.600615	0	0	13	348
GO:0003713 transcription coactivator activity	8	0.497047	2.073	0.043	Molecular Function	GO:0003713	transcription coactivator activity	0.155563	0.497047	0	0	8	187
GO:0001012 RNA polymerase II regulatory region DNA binding	22	0.497047	5.699	0.035	Molecular Function	GO:0001012	RNA polymerase II regulatory region DNA binding	0.155889	0.497047	0	0	22	622
GO:0000900 translation repressor activity, nucleic acid binding	1	0.497047	0.259	0.167	Molecular Function	GO:0000900	translation repressor activity, nucleic acid binding	0.156863	0.497047	0	0	1	6
GO:0001517 N-acetylglucosamine 6-O-sulfotransferase activity	1	0.497047	0.259	0.167	Molecular Function	GO:0001517	N-acetylglucosamine 6-O-sulfotransferase activity	0.156863	0.497047	0	0	1	6
GO:0001609 G-protein coupled adenosine receptor activity	1	0.497047	0.259	0.167	Molecular Function	GO:0001609	G-protein coupled adenosine receptor activity	0.156863	0.497047	0	0	1	6
GO:0003691 double-stranded telomeric DNA binding	1	0.497047	0.259	0.167	Molecular Function	GO:0003691	double-stranded telomeric DNA binding	0.156863	0.497047	0	0	1	6
GO:0004862 cAMP-dependent protein kinase inhibitor activity	1	0.497047	0.259	0.167	Molecular Function	GO:0004862	cAMP-dependent protein kinase inhibitor activity	0.156863	0.497047	0	0	1	6
GO:0005536 glucose binding	1	0.497047	0.259	0.167	Molecular Function	GO:0005536	glucose binding	0.156863	0.497047	0	0	1	6
GO:0008429 phosphatidylethanolamine binding	1	0.497047	0.259	0.167	Molecular Function	GO:0008429	phosphatidylethanolamine binding	0.156863	0.497047	0	0	1	6
GO:0015129 lactate transmembrane transporter activity	1	0.497047	0.259	0.167	Molecular Function	GO:0015129	lactate transmembrane transporter activity	0.156863	0.497047	0	0	1	6
GO:0016671 oxidoreductase activity, acting on a sulfur group of donors, disulfide as acceptor	1	0.497047	0.259	0.167	Molecular Function	GO:0016671	oxidoreductase activity, acting on a sulfur group of donors, disulfide as acceptor	0.156863	0.497047	0	0	1	6
GO:0016717 oxidoreductase activity, acting on paired donors, with oxidation of a pair of donors resulting in the reduction of molecular oxygen to two molecules of water	1	0.497047	0.259	0.167	Molecular Function	GO:0016717	oxidoreductase activity, acting on paired donors, with oxidation of a pair of donors resulting in the reduction of molecular oxygen to two molecules of water	0.156863	0.497047	0	0	1	6
GO:0016742 hydroxymethyl-, formyl- and related transferase activity	1	0.497047	0.259	0.167	Molecular Function	GO:0016742	hydroxymethyl-, formyl- and related transferase activity	0.156863	0.497047	0	0	1	6
GO:0017151 DEAD/H-box RNA helicase binding	1	0.497047	0.259	0.167	Molecular Function	GO:0017151	DEAD/H-box RNA helicase binding	0.156863	0.497047	0	0	1	6
GO:0051861 glycolipid binding	1	0.497047	0.259	0.167	Molecular Function	GO:0051861	glycolipid binding	0.156863	0.497047	0	0	1	6
GO:0070878 primary miRNA binding	1	0.497047	0.259	0.167	Molecular Function	GO:0070878	primary miRNA binding	0.156863	0.497047	0	0	1	6
GO:0006101 citrate metabolic process	2	0.600615	0.532	0.077	Biological Process	GO:0006101	citrate metabolic process	0.15691	0.600615	0	0	2	26
GO:0009112 nucleobase metabolic process	2	0.600615	0.532	0.077	Biological Process	GO:0009112	nucleobase metabolic process	0.15691	0.600615	0	0	2	26
GO:0010559 regulation of glycoprotein biosynthetic process	2	0.600615	0.532	0.077	Biological Process	GO:0010559	regulation of glycoprotein biosynthetic process	0.15691	0.600615	0	0	2	26
GO:0030857 negative regulation of epithelial cell differentiation	2	0.600615	0.532	0.077	Biological Process	GO:0030857	negative regulation of epithelial cell differentiation	0.15691	0.600615	0	0	2	26
GO:0031057 negative regulation of histone modification	2	0.600615	0.532	0.077	Biological Process	GO:0031057	negative regulation of histone modification	0.15691	0.600615	0	0	2	26
GO:0035019 somatic stem cell population maintenance	2	0.600615	0.532	0.077	Biological Process	GO:0035019	somatic stem cell population maintenance	0.15691	0.600615	0	0	2	26
GO:0043300 regulation of leukocyte degranulation	2	0.600615	0.532	0.077	Biological Process	GO:0043300	regulation of leukocyte degranulation	0.15691	0.600615	0	0	2	26
GO:0045576 mast cell activation	2	0.600615	0.532	0.077	Biological Process	GO:0045576	mast cell activation	0.15691	0.600615	0	0	2	26
GO:0045668 negative regulation of osteoblast differentiation	2	0.600615	0.532	0.077	Biological Process	GO:0045668	negative regulation of osteoblast differentiation	0.15691	0.600615	0	0	2	26
GO:0051972 regulation of telomerase activity	2	0.600615	0.532	0.077	Biological Process	GO:0051972	regulation of telomerase activity	0.15691	0.600615	0	0	2	26
GO:0060236 regulation of mitotic spindle organization	2	0.600615	0.532	0.077	Biological Process	GO:0060236	regulation of mitotic spindle organization	0.15691	0.600615	0	0	2	26
GO:1902883 negative regulation of response to oxidative stress	2	0.600615	0.532	0.077	Biological Process	GO:1902883	negative regulation of response to oxidative stress	0.15691	0.600615	0	0	2	26
GO:0072009 nephron epithelium development	4	0.600615	1.064	0.052	Biological Process	GO:0072009	nephron epithelium development	0.157667	0.600615	0	0	4	77
GO:0060538 skeletal muscle organ development	5	0.600615	1.33	0.048	Biological Process	GO:0060538	skeletal muscle organ development	0.158175	0.600615	0	0	5	105
GO:0061351 neural precursor cell proliferation	5	0.600615	1.33	0.048	Biological Process	GO:0061351	neural precursor cell proliferation	0.158175	0.600615	0	0	5	105
GO:0048762 mesenchymal cell differentiation	6	0.600615	1.596	0.045	Biological Process	GO:0048762	mesenchymal cell differentiation	0.158831	0.600615	0	0	6	134
GO:0071407 cellular response to organic cyclic compound	12	0.600615	3.191	0.038	Biological Process	GO:0071407	cellular response to organic cyclic compound	0.159477	0.600615	0	0	12	318
GO:0072521 purine-containing compound metabolic process	12	0.600615	3.191	0.038	Biological Process	GO:0072521	purine-containing compound metabolic process	0.159477	0.600615	0	0	12	318
GO:1902531 regulation of intracellular signal transduction	35	0.600615	9.309	0.032	Biological Process	GO:1902531	regulation of intracellular signal transduction	0.159685	0.600615	0	0	35	1080
GO:0000932 cytoplasmic mRNA processing body	3	0.69868	0.781	0.059	Cellular Component	GO:0000932	cytoplasmic mRNA processing body	0.160261	0.69868	0	0	3	51
GO:0000976 transcription regulatory region sequence-specific DNA binding	23	0.506835	5.959	0.035	Molecular Function	GO:0000976	transcription regulatory region sequence-specific DNA binding	0.160762	0.506835	0	0	23	657
GO:0002444 myeloid leukocyte mediated immunity	3	0.600615	0.798	0.059	Biological Process	GO:0002444	myeloid leukocyte mediated immunity	0.161273	0.600615	0	0	3	51
GO:0006367 transcription initiation from RNA polymerase II promoter	3	0.600615	0.798	0.059	Biological Process	GO:0006367	transcription initiation from RNA polymerase II promoter	0.161273	0.600615	0	0	3	51
GO:0051438 regulation of ubiquitin-protein transferase activity	3	0.600615	0.798	0.059	Biological Process	GO:0051438	regulation of ubiquitin-protein transferase activity	0.161273	0.600615	0	0	3	51
GO:1902850 microtubule cytoskeleton organization involved in mitosis	3	0.600615	0.798	0.059	Biological Process	GO:1902850	microtubule cytoskeleton organization involved in mitosis	0.161273	0.600615	0	0	3	51
GO:0006351 transcription, DNA-templated	74	0.600615	19.681	0.03	Biological Process	GO:0006351	transcription, DNA-templated	0.161466	0.600615	0	0	74	2436
GO:0023051 regulation of signaling	65	0.600615	17.287	0.031	Biological Process	GO:0023051	regulation of signaling	0.161744	0.600615	0	0	65	2120
GO:0010647 positive regulation of cell communication	36	0.600615	9.574	0.032	Biological Process	GO:0010647	positive regulation of cell communication	0.162238	0.600615	0	0	36	1116
GO:0051188 cofactor biosynthetic process	5	0.600615	1.33	0.047	Biological Process	GO:0051188	cofactor biosynthetic process	0.162575	0.600615	0	0	5	106
GO:0016798 hydrolase activity, acting on glycosyl bonds	5	0.506835	1.295	0.049	Molecular Function	GO:0016798	hydrolase activity, acting on glycosyl bonds	0.162892	0.506835	0	0	5	103
GO:0031098 stress-activated protein kinase signaling cascade	8	0.600615	2.128	0.041	Biological Process	GO:0031098	stress-activated protein kinase signaling cascade	0.163194	0.600615	0	0	8	195
GO:0010506 regulation of autophagy	7	0.600615	1.862	0.042	Biological Process	GO:0010506	regulation of autophagy	0.163902	0.600615	0	0	7	165
GO:0004864 protein phosphatase inhibitor activity	2	0.506835	0.518	0.077	Molecular Function	GO:0004864	protein phosphatase inhibitor activity	0.164388	0.506835	0	0	2	26
GO:0044390 ubiquitin-like protein conjugating enzyme binding	2	0.506835	0.518	0.077	Molecular Function	GO:0044390	ubiquitin-like protein conjugating enzyme binding	0.164388	0.506835	0	0	2	26
GO:0009058 biosynthetic process	124	0.600615	32.979	0.029	Biological Process	GO:0009058	biosynthetic process	0.164661	0.600615	0	0	124	4222
GO:0008285 negative regulation of cell proliferation	14	0.600615	3.723	0.036	Biological Process	GO:0008285	negative regulation of cell proliferation	0.164684	0.600615	0	0	14	384
GO:0000981 RNA polymerase II transcription factor activity, sequence-specific DNA binding	22	0.506835	5.699	0.035	Molecular Function	GO:0000981	RNA polymerase II transcription factor activity, sequence-specific DNA binding	0.164693	0.506835	0	0	22	627
GO:0004857 enzyme inhibitor activity	10	0.506835	2.591	0.04	Molecular Function	GO:0004857	enzyme inhibitor activity	0.165525	0.506835	0	0	10	250
GO:0006040 amino sugar metabolic process	2	0.600615	0.532	0.074	Biological Process	GO:0006040	amino sugar metabolic process	0.166576	0.600615	0	0	2	27
GO:0045022 early endosome to late endosome transport	2	0.600615	0.532	0.074	Biological Process	GO:0045022	early endosome to late endosome transport	0.166576	0.600615	0	0	2	27
GO:0045026 plasma membrane fusion	2	0.600615	0.532	0.074	Biological Process	GO:0045026	plasma membrane fusion	0.166576	0.600615	0	0	2	27
GO:0090002 establishment of protein localization to plasma membrane	2	0.600615	0.532	0.074	Biological Process	GO:0090002	establishment of protein localization to plasma membrane	0.166576	0.600615	0	0	2	27
GO:2000142 regulation of DNA-templated transcription, initiation	2	0.600615	0.532	0.074	Biological Process	GO:2000142	regulation of DNA-templated transcription, initiation	0.166576	0.600615	0	0	2	27
GO:0050662 coenzyme binding	7	0.506835	1.813	0.043	Molecular Function	GO:0050662	coenzyme binding	0.166741	0.506835	0	0	7	161
GO:0005903 brush border	3	0.69868	0.781	0.058	Cellular Component	GO:0005903	brush border	0.166881	0.69868	0	0	3	52
GO:0017053 transcriptional repressor complex	3	0.69868	0.781	0.058	Cellular Component	GO:0017053	transcriptional repressor complex	0.166881	0.69868	0	0	3	52
GO:0010941 regulation of cell death	30	0.600615	7.979	0.033	Biological Process	GO:0010941	regulation of cell death	0.167647	0.600615	0	0	30	916
GO:0051702 interaction with symbiont	3	0.600615	0.798	0.058	Biological Process	GO:0051702	interaction with symbiont	0.167926	0.600615	0	0	3	52
GO:0051865 protein autoubiquitination	3	0.600615	0.798	0.058	Biological Process	GO:0051865	protein autoubiquitination	0.167926	0.600615	0	0	3	52
GO:0061333 renal tubule morphogenesis	3	0.600615	0.798	0.058	Biological Process	GO:0061333	renal tubule morphogenesis	0.167926	0.600615	0	0	3	52
GO:0097202 activation of cysteine-type endopeptidase activity	3	0.600615	0.798	0.058	Biological Process	GO:0097202	activation of cysteine-type endopeptidase activity	0.167926	0.600615	0	0	3	52
GO:1904894 positive regulation of STAT cascade	3	0.600615	0.798	0.058	Biological Process	GO:1904894	positive regulation of STAT cascade	0.167926	0.600615	0	0	3	52
GO:0006022 aminoglycan metabolic process	4	0.600615	1.064	0.051	Biological Process	GO:0006022	aminoglycan metabolic process	0.168151	0.600615	0	0	4	79
GO:0007052 mitotic spindle organization	4	0.600615	1.064	0.051	Biological Process	GO:0007052	mitotic spindle organization	0.168151	0.600615	0	0	4	79
GO:0009746 response to hexose	4	0.600615	1.064	0.051	Biological Process	GO:0009746	response to hexose	0.168151	0.600615	0	0	4	79
GO:0034284 response to monosaccharide	4	0.600615	1.064	0.051	Biological Process	GO:0034284	response to monosaccharide	0.168151	0.600615	0	0	4	79
GO:0035282 segmentation	4	0.600615	1.064	0.051	Biological Process	GO:0035282	segmentation	0.168151	0.600615	0	0	4	79
GO:0031331 positive regulation of cellular catabolic process	8	0.600615	2.128	0.041	Biological Process	GO:0031331	positive regulation of cellular catabolic process	0.169644	0.600615	0	0	8	197
GO:0005249 voltage-gated potassium channel activity	4	0.506835	1.036	0.052	Molecular Function	GO:0005249	voltage-gated potassium channel activity	0.16972	0.506835	0	0	4	77
GO:0043436 oxoacid metabolic process	23	0.600615	6.117	0.034	Biological Process	GO:0043436	oxoacid metabolic process	0.169733	0.600615	0	0	23	682
GO:0005342 organic acid transmembrane transporter activity	6	0.506835	1.554	0.045	Molecular Function	GO:0005342	organic acid transmembrane transporter activity	0.170418	0.506835	0	0	6	133
GO:0071704 organic substance metabolic process	231	0.600615	61.436	0.028	Biological Process	GO:0071704	organic substance metabolic process	0.17068	0.600615	0	0	231	8140
GO:0045177 apical part of cell	8	0.69868	2.083	0.04	Cellular Component	GO:0045177	apical part of cell	0.170978	0.69868	0	0	8	198
GO:0019538 protein metabolic process	125	0.600615	33.245	0.029	Biological Process	GO:0019538	protein metabolic process	0.172479	0.600615	0	0	125	4268
GO:0044450 microtubule organizing center part	7	0.69868	1.823	0.042	Cellular Component	GO:0044450	microtubule organizing center part	0.172754	0.69868	0	0	7	168
GO:0035967 cellular response to topologically incorrect protein	4	0.600615	1.064	0.05	Biological Process	GO:0035967	cellular response to topologically incorrect protein	0.173484	0.600615	0	0	4	80
GO:0008536 Ran GTPase binding	2	0.506835	0.518	0.074	Molecular Function	GO:0008536	Ran GTPase binding	0.174429	0.506835	0	0	2	27
GO:0030551 cyclic nucleotide binding	2	0.506835	0.518	0.074	Molecular Function	GO:0030551	cyclic nucleotide binding	0.174429	0.506835	0	0	2	27
GO:0046915 transition metal ion transmembrane transporter activity	2	0.506835	0.518	0.074	Molecular Function	GO:0046915	transition metal ion transmembrane transporter activity	0.174429	0.506835	0	0	2	27
GO:0031016 pancreas development	3	0.600615	0.798	0.057	Biological Process	GO:0031016	pancreas development	0.174658	0.600615	0	0	3	53
GO:0033627 cell adhesion mediated by integrin	3	0.600615	0.798	0.057	Biological Process	GO:0033627	cell adhesion mediated by integrin	0.174658	0.600615	0	0	3	53
GO:0050772 positive regulation of axonogenesis	3	0.600615	0.798	0.057	Biological Process	GO:0050772	positive regulation of axonogenesis	0.174658	0.600615	0	0	3	53
GO:0090502 RNA phosphodiester bond hydrolysis, endonucleolytic	3	0.600615	0.798	0.057	Biological Process	GO:0090502	RNA phosphodiester bond hydrolysis, endonucleolytic	0.174658	0.600615	0	0	3	53
GO:0000138 Golgi trans cisterna	1	0.69868	0.26	0.143	Cellular Component	GO:0000138	Golgi trans cisterna	0.175191	0.69868	0	0	1	7
GO:0002199 zona pellucida receptor complex	1	0.69868	0.26	0.143	Cellular Component	GO:0002199	zona pellucida receptor complex	0.175191	0.69868	0	0	1	7
GO:0016600 flotillin complex	1	0.69868	0.26	0.143	Cellular Component	GO:0016600	flotillin complex	0.175191	0.69868	0	0	1	7
GO:0030430 host cell cytoplasm	1	0.69868	0.26	0.143	Cellular Component	GO:0030430	host cell cytoplasm	0.175191	0.69868	0	0	1	7
GO:0033655 host cell cytoplasm part	1	0.69868	0.26	0.143	Cellular Component	GO:0033655	host cell cytoplasm part	0.175191	0.69868	0	0	1	7
GO:0035686 sperm fibrous sheath	1	0.69868	0.26	0.143	Cellular Component	GO:0035686	sperm fibrous sheath	0.175191	0.69868	0	0	1	7
GO:0098845 postsynaptic endosome	1	0.69868	0.26	0.143	Cellular Component	GO:0098845	postsynaptic endosome	0.175191	0.69868	0	0	1	7
GO:1990907 beta-catenin-TCF complex	1	0.69868	0.26	0.143	Cellular Component	GO:1990907	beta-catenin-TCF complex	0.175191	0.69868	0	0	1	7
GO:0000083 regulation of transcription involved in G1/S transition of mitotic cell cycle	1	0.600615	0.266	0.143	Biological Process	GO:0000083	regulation of transcription involved in G1/S transition of mitotic cell cycle	0.175684	0.600615	0	0	1	7
GO:0001542 ovulation from ovarian follicle	1	0.600615	0.266	0.143	Biological Process	GO:0001542	ovulation from ovarian follicle	0.175684	0.600615	0	0	1	7
GO:0002087 regulation of respiratory gaseous exchange by neurological system process	1	0.600615	0.266	0.143	Biological Process	GO:0002087	regulation of respiratory gaseous exchange by neurological system process	0.175684	0.600615	0	0	1	7
GO:0003263 cardioblast proliferation	1	0.600615	0.266	0.143	Biological Process	GO:0003263	cardioblast proliferation	0.175684	0.600615	0	0	1	7
GO:0003264 regulation of cardioblast proliferation	1	0.600615	0.266	0.143	Biological Process	GO:0003264	regulation of cardioblast proliferation	0.175684	0.600615	0	0	1	7
GO:0003266 regulation of secondary heart field cardioblast proliferation	1	0.600615	0.266	0.143	Biological Process	GO:0003266	regulation of secondary heart field cardioblast proliferation	0.175684	0.600615	0	0	1	7
GO:0003310 pancreatic A cell differentiation	1	0.600615	0.266	0.143	Biological Process	GO:0003310	pancreatic A cell differentiation	0.175684	0.600615	0	0	1	7
GO:0003337 mesenchymal to epithelial transition involved in metanephros morphogenesis	1	0.600615	0.266	0.143	Biological Process	GO:0003337	mesenchymal to epithelial transition involved in metanephros morphogenesis	0.175684	0.600615	0	0	1	7
GO:0006012 galactose metabolic process	1	0.600615	0.266	0.143	Biological Process	GO:0006012	galactose metabolic process	0.175684	0.600615	0	0	1	7
GO:0006108 malate metabolic process	1	0.600615	0.266	0.143	Biological Process	GO:0006108	malate metabolic process	0.175684	0.600615	0	0	1	7
GO:0006568 tryptophan metabolic process	1	0.600615	0.266	0.143	Biological Process	GO:0006568	tryptophan metabolic process	0.175684	0.600615	0	0	1	7
GO:0006569 tryptophan catabolic process	1	0.600615	0.266	0.143	Biological Process	GO:0006569	tryptophan catabolic process	0.175684	0.600615	0	0	1	7
GO:0006586 indolalkylamine metabolic process	1	0.600615	0.266	0.143	Biological Process	GO:0006586	indolalkylamine metabolic process	0.175684	0.600615	0	0	1	7
GO:0006729 tetrahydrobiopterin biosynthetic process	1	0.600615	0.266	0.143	Biological Process	GO:0006729	tetrahydrobiopterin biosynthetic process	0.175684	0.600615	0	0	1	7
GO:0009113 purine nucleobase biosynthetic process	1	0.600615	0.266	0.143	Biological Process	GO:0009113	purine nucleobase biosynthetic process	0.175684	0.600615	0	0	1	7
GO:0017014 protein nitrosylation	1	0.600615	0.266	0.143	Biological Process	GO:0017014	protein nitrosylation	0.175684	0.600615	0	0	1	7
GO:0018065 protein-cofactor linkage	1	0.600615	0.266	0.143	Biological Process	GO:0018065	protein-cofactor linkage	0.175684	0.600615	0	0	1	7
GO:0018119 peptidyl-cysteine S-nitrosylation	1	0.600615	0.266	0.143	Biological Process	GO:0018119	peptidyl-cysteine S-nitrosylation	0.175684	0.600615	0	0	1	7
GO:0019184 nonribosomal peptide biosynthetic process	1	0.600615	0.266	0.143	Biological Process	GO:0019184	nonribosomal peptide biosynthetic process	0.175684	0.600615	0	0	1	7
GO:0019367 fatty acid elongation, saturated fatty acid	1	0.600615	0.266	0.143	Biological Process	GO:0019367	fatty acid elongation, saturated fatty acid	0.175684	0.600615	0	0	1	7
GO:0019368 fatty acid elongation, unsaturated fatty acid	1	0.600615	0.266	0.143	Biological Process	GO:0019368	fatty acid elongation, unsaturated fatty acid	0.175684	0.600615	0	0	1	7
GO:0019885 antigen processing and presentation of endogenous peptide antigen via MHC class I	1	0.600615	0.266	0.143	Biological Process	GO:0019885	antigen processing and presentation of endogenous peptide antigen via MHC class I	0.175684	0.600615	0	0	1	7
GO:0021796 cerebral cortex regionalization	1	0.600615	0.266	0.143	Biological Process	GO:0021796	cerebral cortex regionalization	0.175684	0.600615	0	0	1	7
GO:0030825 positive regulation of cGMP metabolic process	1	0.600615	0.266	0.143	Biological Process	GO:0030825	positive regulation of cGMP metabolic process	0.175684	0.600615	0	0	1	7
GO:0030828 positive regulation of cGMP biosynthetic process	1	0.600615	0.266	0.143	Biological Process	GO:0030828	positive regulation of cGMP biosynthetic process	0.175684	0.600615	0	0	1	7
GO:0030917 midbrain-hindbrain boundary development	1	0.600615	0.266	0.143	Biological Process	GO:0030917	midbrain-hindbrain boundary development	0.175684	0.600615	0	0	1	7
GO:0030953 astral microtubule organization	1	0.600615	0.266	0.143	Biological Process	GO:0030953	astral microtubule organization	0.175684	0.600615	0	0	1	7
GO:0031284 positive regulation of guanylate cyclase activity	1	0.600615	0.266	0.143	Biological Process	GO:0031284	positive regulation of guanylate cyclase activity	0.175684	0.600615	0	0	1	7
GO:0033629 negative regulation of cell adhesion mediated by integrin	1	0.600615	0.266	0.143	Biological Process	GO:0033629	negative regulation of cell adhesion mediated by integrin	0.175684	0.600615	0	0	1	7
GO:0034625 fatty acid elongation, monounsaturated fatty acid	1	0.600615	0.266	0.143	Biological Process	GO:0034625	fatty acid elongation, monounsaturated fatty acid	0.175684	0.600615	0	0	1	7
GO:0034626 fatty acid elongation, polyunsaturated fatty acid	1	0.600615	0.266	0.143	Biological Process	GO:0034626	fatty acid elongation, polyunsaturated fatty acid	0.175684	0.600615	0	0	1	7
GO:0035524 proline transmembrane transport	1	0.600615	0.266	0.143	Biological Process	GO:0035524	proline transmembrane transport	0.175684	0.600615	0	0	1	7
GO:0035912 dorsal aorta morphogenesis	1	0.600615	0.266	0.143	Biological Process	GO:0035912	dorsal aorta morphogenesis	0.175684	0.600615	0	0	1	7
GO:0035999 tetrahydrofolate interconversion	1	0.600615	0.266	0.143	Biological Process	GO:0035999	tetrahydrofolate interconversion	0.175684	0.600615	0	0	1	7
GO:0036315 cellular response to sterol	1	0.600615	0.266	0.143	Biological Process	GO:0036315	cellular response to sterol	0.175684	0.600615	0	0	1	7
GO:0038092 nodal signaling pathway	1	0.600615	0.266	0.143	Biological Process	GO:0038092	nodal signaling pathway	0.175684	0.600615	0	0	1	7
GO:0042436 indole-containing compound catabolic process	1	0.600615	0.266	0.143	Biological Process	GO:0042436	indole-containing compound catabolic process	0.175684	0.600615	0	0	1	7
GO:0042996 regulation of Golgi to plasma membrane protein transport	1	0.600615	0.266	0.143	Biological Process	GO:0042996	regulation of Golgi to plasma membrane protein transport	0.175684	0.600615	0	0	1	7
GO:0044557 relaxation of smooth muscle	1	0.600615	0.266	0.143	Biological Process	GO:0044557	relaxation of smooth muscle	0.175684	0.600615	0	0	1	7
GO:0045605 negative regulation of epidermal cell differentiation	1	0.600615	0.266	0.143	Biological Process	GO:0045605	negative regulation of epidermal cell differentiation	0.175684	0.600615	0	0	1	7
GO:0046007 negative regulation of activated T cell proliferation	1	0.600615	0.266	0.143	Biological Process	GO:0046007	negative regulation of activated T cell proliferation	0.175684	0.600615	0	0	1	7
GO:0046146 tetrahydrobiopterin metabolic process	1	0.600615	0.266	0.143	Biological Process	GO:0046146	tetrahydrobiopterin metabolic process	0.175684	0.600615	0	0	1	7
GO:0046218 indolalkylamine catabolic process	1	0.600615	0.266	0.143	Biological Process	GO:0046218	indolalkylamine catabolic process	0.175684	0.600615	0	0	1	7
GO:0050765 negative regulation of phagocytosis	1	0.600615	0.266	0.143	Biological Process	GO:0050765	negative regulation of phagocytosis	0.175684	0.600615	0	0	1	7
GO:0051095 regulation of helicase activity	1	0.600615	0.266	0.143	Biological Process	GO:0051095	regulation of helicase activity	0.175684	0.600615	0	0	1	7
GO:0060272 embryonic skeletal joint morphogenesis	1	0.600615	0.266	0.143	Biological Process	GO:0060272	embryonic skeletal joint morphogenesis	0.175684	0.600615	0	0	1	7
GO:0060977 coronary vasculature morphogenesis	1	0.600615	0.266	0.143	Biological Process	GO:0060977	coronary vasculature morphogenesis	0.175684	0.600615	0	0	1	7
GO:0061004 pattern specification involved in kidney development	1	0.600615	0.266	0.143	Biological Process	GO:0061004	pattern specification involved in kidney development	0.175684	0.600615	0	0	1	7
GO:0061156 pulmonary artery morphogenesis	1	0.600615	0.266	0.143	Biological Process	GO:0061156	pulmonary artery morphogenesis	0.175684	0.600615	0	0	1	7
GO:0070341 fat cell proliferation	1	0.600615	0.266	0.143	Biological Process	GO:0070341	fat cell proliferation	0.175684	0.600615	0	0	1	7
GO:0070344 regulation of fat cell proliferation	1	0.600615	0.266	0.143	Biological Process	GO:0070344	regulation of fat cell proliferation	0.175684	0.600615	0	0	1	7
GO:0070601 centromeric sister chromatid cohesion	1	0.600615	0.266	0.143	Biological Process	GO:0070601	centromeric sister chromatid cohesion	0.175684	0.600615	0	0	1	7
GO:0070942 neutrophil mediated cytotoxicity	1	0.600615	0.266	0.143	Biological Process	GO:0070942	neutrophil mediated cytotoxicity	0.175684	0.600615	0	0	1	7
GO:0070970 interleukin-2 secretion	1	0.600615	0.266	0.143	Biological Process	GO:0070970	interleukin-2 secretion	0.175684	0.600615	0	0	1	7
GO:0071605 monocyte chemotactic protein-1 production	1	0.600615	0.266	0.143	Biological Process	GO:0071605	monocyte chemotactic protein-1 production	0.175684	0.600615	0	0	1	7
GO:0071637 regulation of monocyte chemotactic protein-1 production	1	0.600615	0.266	0.143	Biological Process	GO:0071637	regulation of monocyte chemotactic protein-1 production	0.175684	0.600615	0	0	1	7
GO:0071679 commissural neuron axon guidance	1	0.600615	0.266	0.143	Biological Process	GO:0071679	commissural neuron axon guidance	0.175684	0.600615	0	0	1	7
GO:0072048 renal system pattern specification	1	0.600615	0.266	0.143	Biological Process	GO:0072048	renal system pattern specification	0.175684	0.600615	0	0	1	7
GO:0072075 metanephric mesenchyme development	1	0.600615	0.266	0.143	Biological Process	GO:0072075	metanephric mesenchyme development	0.175684	0.600615	0	0	1	7
GO:0072216 positive regulation of metanephros development	1	0.600615	0.266	0.143	Biological Process	GO:0072216	positive regulation of metanephros development	0.175684	0.600615	0	0	1	7
GO:0072501 cellular divalent inorganic anion homeostasis	1	0.600615	0.266	0.143	Biological Process	GO:0072501	cellular divalent inorganic anion homeostasis	0.175684	0.600615	0	0	1	7
GO:0072567 chemokine (C-X-C motif) ligand 2 production	1	0.600615	0.266	0.143	Biological Process	GO:0072567	chemokine (C-X-C motif) ligand 2 production	0.175684	0.600615	0	0	1	7
GO:0086100 endothelin receptor signaling pathway	1	0.600615	0.266	0.143	Biological Process	GO:0086100	endothelin receptor signaling pathway	0.175684	0.600615	0	0	1	7
GO:0090003 regulation of establishment of protein localization to plasma membrane	1	0.600615	0.266	0.143	Biological Process	GO:0090003	regulation of establishment of protein localization to plasma membrane	0.175684	0.600615	0	0	1	7
GO:0090185 negative regulation of kidney development	1	0.600615	0.266	0.143	Biological Process	GO:0090185	negative regulation of kidney development	0.175684	0.600615	0	0	1	7
GO:0098915 membrane repolarization during ventricular cardiac muscle cell action potential	1	0.600615	0.266	0.143	Biological Process	GO:0098915	membrane repolarization during ventricular cardiac muscle cell action potential	0.175684	0.600615	0	0	1	7
GO:1902018 negative regulation of cilium assembly	1	0.600615	0.266	0.143	Biological Process	GO:1902018	negative regulation of cilium assembly	0.175684	0.600615	0	0	1	7
GO:1902306 negative regulation of sodium ion transmembrane transport	1	0.600615	0.266	0.143	Biological Process	GO:1902306	negative regulation of sodium ion transmembrane transport	0.175684	0.600615	0	0	1	7
GO:1903025 regulation of RNA polymerase II regulatory region sequence-specific DNA binding	1	0.600615	0.266	0.143	Biological Process	GO:1903025	regulation of RNA polymerase II regulatory region sequence-specific DNA binding	0.175684	0.600615	0	0	1	7
GO:1903299 regulation of hexokinase activity	1	0.600615	0.266	0.143	Biological Process	GO:1903299	regulation of hexokinase activity	0.175684	0.600615	0	0	1	7
GO:1903726 negative regulation of phospholipid metabolic process	1	0.600615	0.266	0.143	Biological Process	GO:1903726	negative regulation of phospholipid metabolic process	0.175684	0.600615	0	0	1	7
GO:1903749 positive regulation of establishment of protein localization to mitochondrion	1	0.600615	0.266	0.143	Biological Process	GO:1903749	positive regulation of establishment of protein localization to mitochondrion	0.175684	0.600615	0	0	1	7
GO:2000291 regulation of myoblast proliferation	1	0.600615	0.266	0.143	Biological Process	GO:2000291	regulation of myoblast proliferation	0.175684	0.600615	0	0	1	7
GO:2000480 negative regulation of cAMP-dependent protein kinase activity	1	0.600615	0.266	0.143	Biological Process	GO:2000480	negative regulation of cAMP-dependent protein kinase activity	0.175684	0.600615	0	0	1	7
GO:2000551 regulation of T-helper 2 cell cytokine production	1	0.600615	0.266	0.143	Biological Process	GO:2000551	regulation of T-helper 2 cell cytokine production	0.175684	0.600615	0	0	1	7
GO:2000644 regulation of receptor catabolic process	1	0.600615	0.266	0.143	Biological Process	GO:2000644	regulation of receptor catabolic process	0.175684	0.600615	0	0	1	7
GO:2000726 negative regulation of cardiac muscle cell differentiation	1	0.600615	0.266	0.143	Biological Process	GO:2000726	negative regulation of cardiac muscle cell differentiation	0.175684	0.600615	0	0	1	7
GO:0016573 histone acetylation	5	0.600615	1.33	0.046	Biological Process	GO:0016573	histone acetylation	0.176063	0.600615	0	0	5	109
GO:0014070 response to organic cyclic compound	16	0.600615	4.255	0.035	Biological Process	GO:0014070	response to organic cyclic compound	0.176087	0.600615	0	0	16	454
GO:0003156 regulation of organ formation	2	0.600615	0.532	0.071	Biological Process	GO:0003156	regulation of organ formation	0.176341	0.600615	0	0	2	28
GO:0010092 specification of organ identity	2	0.600615	0.532	0.071	Biological Process	GO:0010092	specification of organ identity	0.176341	0.600615	0	0	2	28
GO:0010718 positive regulation of epithelial to mesenchymal transition	2	0.600615	0.532	0.071	Biological Process	GO:0010718	positive regulation of epithelial to mesenchymal transition	0.176341	0.600615	0	0	2	28
GO:0035036 sperm-egg recognition	2	0.600615	0.532	0.071	Biological Process	GO:0035036	sperm-egg recognition	0.176341	0.600615	0	0	2	28
GO:0035272 exocrine system development	2	0.600615	0.532	0.071	Biological Process	GO:0035272	exocrine system development	0.176341	0.600615	0	0	2	28
GO:0038084 vascular endothelial growth factor signaling pathway	2	0.600615	0.532	0.071	Biological Process	GO:0038084	vascular endothelial growth factor signaling pathway	0.176341	0.600615	0	0	2	28
GO:0042267 natural killer cell mediated cytotoxicity	2	0.600615	0.532	0.071	Biological Process	GO:0042267	natural killer cell mediated cytotoxicity	0.176341	0.600615	0	0	2	28
GO:0042491 auditory receptor cell differentiation	2	0.600615	0.532	0.071	Biological Process	GO:0042491	auditory receptor cell differentiation	0.176341	0.600615	0	0	2	28
GO:0046850 regulation of bone remodeling	2	0.600615	0.532	0.071	Biological Process	GO:0046850	regulation of bone remodeling	0.176341	0.600615	0	0	2	28
GO:0048010 vascular endothelial growth factor receptor signaling pathway	2	0.600615	0.532	0.071	Biological Process	GO:0048010	vascular endothelial growth factor receptor signaling pathway	0.176341	0.600615	0	0	2	28
GO:0072350 tricarboxylic acid metabolic process	2	0.600615	0.532	0.071	Biological Process	GO:0072350	tricarboxylic acid metabolic process	0.176341	0.600615	0	0	2	28
GO:0090224 regulation of spindle organization	2	0.600615	0.532	0.071	Biological Process	GO:0090224	regulation of spindle organization	0.176341	0.600615	0	0	2	28
GO:0090280 positive regulation of calcium ion import	2	0.600615	0.532	0.071	Biological Process	GO:0090280	positive regulation of calcium ion import	0.176341	0.600615	0	0	2	28
GO:1902305 regulation of sodium ion transmembrane transport	2	0.600615	0.532	0.071	Biological Process	GO:1902305	regulation of sodium ion transmembrane transport	0.176341	0.600615	0	0	2	28
GO:1901566 organonitrogen compound biosynthetic process	30	0.601175	7.979	0.033	Biological Process	GO:1901566	organonitrogen compound biosynthetic process	0.176652	0.601175	0	0	30	922
GO:0051301 cell division	12	0.601392	3.191	0.037	Biological Process	GO:0051301	cell division	0.17701	0.601392	0	0	12	325
GO:0051962 positive regulation of nervous system development	12	0.601392	3.191	0.037	Biological Process	GO:0051962	positive regulation of nervous system development	0.17701	0.601392	0	0	12	325
GO:0022626 cytosolic ribosome	4	0.69868	1.042	0.049	Cellular Component	GO:0022626	cytosolic ribosome	0.177557	0.69868	0	0	4	81
GO:0098862 cluster of actin-based cell projections	4	0.69868	1.042	0.049	Cellular Component	GO:0098862	cluster of actin-based cell projections	0.177557	0.69868	0	0	4	81
GO:0051336 regulation of hydrolase activity	27	0.602809	7.181	0.033	Biological Process	GO:0051336	regulation of hydrolase activity	0.177574	0.602809	0	0	27	821
GO:0032844 regulation of homeostatic process	10	0.60497	2.66	0.038	Biological Process	GO:0032844	regulation of homeostatic process	0.178358	0.60497	0	0	10	262
GO:0003727 single-stranded RNA binding	3	0.506835	0.777	0.058	Molecular Function	GO:0003727	single-stranded RNA binding	0.178392	0.506835	0	0	3	52
GO:0002703 regulation of leukocyte mediated immunity	6	0.605075	1.596	0.043	Biological Process	GO:0002703	regulation of leukocyte mediated immunity	0.178537	0.605075	0	0	6	139
GO:0010558 negative regulation of macromolecule biosynthetic process	35	0.605215	9.309	0.032	Biological Process	GO:0010558	negative regulation of macromolecule biosynthetic process	0.178861	0.605215	0	0	35	1094
GO:0042476 odontogenesis	4	0.605215	1.064	0.049	Biological Process	GO:0042476	odontogenesis	0.178874	0.605215	0	0	4	81
GO:0003857 3-hydroxyacyl-CoA dehydrogenase activity	1	0.506835	0.259	0.143	Molecular Function	GO:0003857	3-hydroxyacyl-CoA dehydrogenase activity	0.180508	0.506835	0	0	1	7
GO:0005068 transmembrane receptor protein tyrosine kinase adaptor activity	1	0.506835	0.259	0.143	Molecular Function	GO:0005068	transmembrane receptor protein tyrosine kinase adaptor activity	0.180508	0.506835	0	0	1	7
GO:0005165 neurotrophin receptor binding	1	0.506835	0.259	0.143	Molecular Function	GO:0005165	neurotrophin receptor binding	0.180508	0.506835	0	0	1	7
GO:0008251 tRNA-specific adenosine deaminase activity	1	0.506835	0.259	0.143	Molecular Function	GO:0008251	tRNA-specific adenosine deaminase activity	0.180508	0.506835	0	0	1	7
GO:0008499 UDP-galactose:beta-N-acetylglucosamine beta-1,3-galactosyltransferase activity	1	0.506835	0.259	0.143	Molecular Function	GO:0008499	UDP-galactose:beta-N-acetylglucosamine beta-1,3-galactosyltransferase activity	0.180508	0.506835	0	0	1	7
GO:0008568 microtubule-severing ATPase activity	1	0.506835	0.259	0.143	Molecular Function	GO:0008568	microtubule-severing ATPase activity	0.180508	0.506835	0	0	1	7
GO:0009922 fatty acid elongase activity	1	0.506835	0.259	0.143	Molecular Function	GO:0009922	fatty acid elongase activity	0.180508	0.506835	0	0	1	7
GO:0010997 anaphase-promoting complex binding	1	0.506835	0.259	0.143	Molecular Function	GO:0010997	anaphase-promoting complex binding	0.180508	0.506835	0	0	1	7
GO:0015180 L-alanine transmembrane transporter activity	1	0.506835	0.259	0.143	Molecular Function	GO:0015180	L-alanine transmembrane transporter activity	0.180508	0.506835	0	0	1	7
GO:0015271 outward rectifier potassium channel activity	1	0.506835	0.259	0.143	Molecular Function	GO:0015271	outward rectifier potassium channel activity	0.180508	0.506835	0	0	1	7
GO:0016723 oxidoreductase activity, oxidizing metal ions, NAD or NADP as acceptor	1	0.506835	0.259	0.143	Molecular Function	GO:0016723	oxidoreductase activity, oxidizing metal ions, NAD or NADP as acceptor	0.180508	0.506835	0	0	1	7
GO:0030955 potassium ion binding	1	0.506835	0.259	0.143	Molecular Function	GO:0030955	potassium ion binding	0.180508	0.506835	0	0	1	7
GO:0034236 protein kinase A catalytic subunit binding	1	0.506835	0.259	0.143	Molecular Function	GO:0034236	protein kinase A catalytic subunit binding	0.180508	0.506835	0	0	1	7
GO:0036312 phosphatidylinositol 3-kinase regulatory subunit binding	1	0.506835	0.259	0.143	Molecular Function	GO:0036312	phosphatidylinositol 3-kinase regulatory subunit binding	0.180508	0.506835	0	0	1	7
GO:0038036 sphingosine-1-phosphate receptor activity	1	0.506835	0.259	0.143	Molecular Function	GO:0038036	sphingosine-1-phosphate receptor activity	0.180508	0.506835	0	0	1	7
GO:0055102 lipase inhibitor activity	1	0.506835	0.259	0.143	Molecular Function	GO:0055102	lipase inhibitor activity	0.180508	0.506835	0	0	1	7
GO:0070410 co-SMAD binding	1	0.506835	0.259	0.143	Molecular Function	GO:0070410	co-SMAD binding	0.180508	0.506835	0	0	1	7
GO:0097027 ubiquitin-protein transferase activator activity	1	0.506835	0.259	0.143	Molecular Function	GO:0097027	ubiquitin-protein transferase activator activity	0.180508	0.506835	0	0	1	7
GO:1902282 voltage-gated potassium channel activity involved in ventricular cardiac muscle cell action potential repolarization	1	0.506835	0.259	0.143	Molecular Function	GO:1902282	voltage-gated potassium channel activity involved in ventricular cardiac muscle cell action potential repolarization	0.180508	0.506835	0	0	1	7
GO:0003341 cilium movement	3	0.611956	0.798	0.056	Biological Process	GO:0003341	cilium movement	0.181464	0.611956	0	0	3	54
GO:0019882 antigen processing and presentation	3	0.611956	0.798	0.056	Biological Process	GO:0019882	antigen processing and presentation	0.181464	0.611956	0	0	3	54
GO:0043407 negative regulation of MAP kinase activity	3	0.611956	0.798	0.056	Biological Process	GO:0043407	negative regulation of MAP kinase activity	0.181464	0.611956	0	0	3	54
GO:0043648 dicarboxylic acid metabolic process	3	0.611956	0.798	0.056	Biological Process	GO:0043648	dicarboxylic acid metabolic process	0.181464	0.611956	0	0	3	54
GO:0050768 negative regulation of neurogenesis	7	0.612662	1.862	0.041	Biological Process	GO:0050768	negative regulation of neurogenesis	0.181823	0.612662	0	0	7	170
GO:0044238 primary metabolic process	222	0.615104	59.043	0.028	Biological Process	GO:0044238	primary metabolic process	0.182698	0.615104	0	0	222	7823
GO:0019941 modification-dependent protein catabolic process	17	0.615423	4.521	0.035	Biological Process	GO:0019941	modification-dependent protein catabolic process	0.182943	0.615423	0	0	17	490
GO:0031491 nucleosome binding	2	0.514565	0.518	0.071	Molecular Function	GO:0031491	nucleosome binding	0.184565	0.514565	0	0	2	28
GO:0043539 protein serine/threonine kinase activator activity	2	0.514565	0.518	0.071	Molecular Function	GO:0043539	protein serine/threonine kinase activator activity	0.184565	0.514565	0	0	2	28
GO:0018393 internal peptidyl-lysine acetylation	5	0.616371	1.33	0.045	Biological Process	GO:0018393	internal peptidyl-lysine acetylation	0.185284	0.616371	0	0	5	111
GO:0044843 cell cycle G1/S phase transition	5	0.616371	1.33	0.045	Biological Process	GO:0044843	cell cycle G1/S phase transition	0.185284	0.616371	0	0	5	111
GO:0048584 positive regulation of response to stimulus	44	0.616371	11.702	0.031	Biological Process	GO:0048584	positive regulation of response to stimulus	0.185408	0.616371	0	0	44	1409
GO:0038024 cargo receptor activity	3	0.515199	0.777	0.057	Molecular Function	GO:0038024	cargo receptor activity	0.185446	0.515199	0	0	3	53
GO:0021522 spinal cord motor neuron differentiation	2	0.616371	0.532	0.069	Biological Process	GO:0021522	spinal cord motor neuron differentiation	0.186193	0.616371	0	0	2	29
GO:0030225 macrophage differentiation	2	0.616371	0.532	0.069	Biological Process	GO:0030225	macrophage differentiation	0.186193	0.616371	0	0	2	29
GO:0030513 positive regulation of BMP signaling pathway	2	0.616371	0.532	0.069	Biological Process	GO:0030513	positive regulation of BMP signaling pathway	0.186193	0.616371	0	0	2	29
GO:0045581 negative regulation of T cell differentiation	2	0.616371	0.532	0.069	Biological Process	GO:0045581	negative regulation of T cell differentiation	0.186193	0.616371	0	0	2	29
GO:0060976 coronary vasculature development	2	0.616371	0.532	0.069	Biological Process	GO:0060976	coronary vasculature development	0.186193	0.616371	0	0	2	29
GO:1903018 regulation of glycoprotein metabolic process	2	0.616371	0.532	0.069	Biological Process	GO:1903018	regulation of glycoprotein metabolic process	0.186193	0.616371	0	0	2	29
GO:0031325 positive regulation of cellular metabolic process	71	0.616371	18.883	0.03	Biological Process	GO:0031325	positive regulation of cellular metabolic process	0.187813	0.616371	0	0	71	2357
GO:0006508 proteolysis	41	0.616371	10.904	0.031	Biological Process	GO:0006508	proteolysis	0.187836	0.616371	0	0	41	1307
GO:0006637 acyl-CoA metabolic process	3	0.616371	0.798	0.055	Biological Process	GO:0006637	acyl-CoA metabolic process	0.18834	0.616371	0	0	3	55
GO:0035383 thioester metabolic process	3	0.616371	0.798	0.055	Biological Process	GO:0035383	thioester metabolic process	0.18834	0.616371	0	0	3	55
GO:0051340 regulation of ligase activity	3	0.616371	0.798	0.055	Biological Process	GO:0051340	regulation of ligase activity	0.18834	0.616371	0	0	3	55
GO:0071359 cellular response to dsRNA	3	0.616371	0.798	0.055	Biological Process	GO:0071359	cellular response to dsRNA	0.18834	0.616371	0	0	3	55
GO:1901799 negative regulation of proteasomal protein catabolic process	3	0.616371	0.798	0.055	Biological Process	GO:1901799	negative regulation of proteasomal protein catabolic process	0.18834	0.616371	0	0	3	55
GO:0001503 ossification	9	0.616371	2.394	0.038	Biological Process	GO:0001503	ossification	0.188816	0.616371	0	0	9	234
GO:0017171 serine hydrolase activity	7	0.516686	1.813	0.042	Molecular Function	GO:0017171	serine hydrolase activity	0.189173	0.516686	0	0	7	167
GO:0009952 anterior/posterior pattern specification	7	0.616371	1.862	0.041	Biological Process	GO:0009952	anterior/posterior pattern specification	0.189214	0.616371	0	0	7	172
GO:0051321 meiotic cell cycle	7	0.616371	1.862	0.041	Biological Process	GO:0051321	meiotic cell cycle	0.189214	0.616371	0	0	7	172
GO:1903506 regulation of nucleic acid-templated transcription	72	0.616371	19.149	0.03	Biological Process	GO:1903506	regulation of nucleic acid-templated transcription	0.189514	0.616371	0	0	72	2394
GO:0006475 internal protein amino acid acetylation	5	0.616371	1.33	0.045	Biological Process	GO:0006475	internal protein amino acid acetylation	0.18996	0.616371	0	0	5	112
GO:0001525 angiogenesis	11	0.616371	2.926	0.037	Biological Process	GO:0001525	angiogenesis	0.190414	0.616371	0	0	11	298
GO:0007155 cell adhesion	29	0.616371	7.713	0.032	Biological Process	GO:0007155	cell adhesion	0.190776	0.616371	0	0	29	897
GO:0002573 myeloid leukocyte differentiation	6	0.616371	1.596	0.042	Biological Process	GO:0002573	myeloid leukocyte differentiation	0.190812	0.616371	0	0	6	142
GO:0006473 protein acetylation	6	0.616371	1.596	0.042	Biological Process	GO:0006473	protein acetylation	0.190812	0.616371	0	0	6	142
GO:0016491 oxidoreductase activity	21	0.516686	5.44	0.034	Molecular Function	GO:0016491	oxidoreductase activity	0.191816	0.516686	0	0	21	609
GO:0004714 transmembrane receptor protein tyrosine kinase activity	3	0.516686	0.777	0.056	Molecular Function	GO:0004714	transmembrane receptor protein tyrosine kinase activity	0.192572	0.516686	0	0	3	54
GO:0042063 gliogenesis	7	0.616371	1.862	0.04	Biological Process	GO:0042063	gliogenesis	0.192955	0.616371	0	0	7	173
GO:2001141 regulation of RNA biosynthetic process	72	0.616371	19.149	0.03	Biological Process	GO:2001141	regulation of RNA biosynthetic process	0.193673	0.616371	0	0	72	2398
GO:0015935 small ribosomal subunit	3	0.705651	0.781	0.054	Cellular Component	GO:0015935	small ribosomal subunit	0.194106	0.705651	0	0	3	56
GO:0032434 regulation of proteasomal ubiquitin-dependent protein catabolic process	5	0.616371	1.33	0.044	Biological Process	GO:0032434	regulation of proteasomal ubiquitin-dependent protein catabolic process	0.194678	0.616371	0	0	5	113
GO:0019212 phosphatase inhibitor activity	2	0.516686	0.518	0.069	Molecular Function	GO:0019212	phosphatase inhibitor activity	0.194783	0.516686	0	0	2	29
GO:0051216 cartilage development	6	0.616371	1.596	0.042	Biological Process	GO:0051216	cartilage development	0.194975	0.616371	0	0	6	143
GO:0015030 Cajal body	2	0.705651	0.521	0.067	Cellular Component	GO:0015030	Cajal body	0.195216	0.705651	0	0	2	30
GO:0042470 melanosome	2	0.705651	0.521	0.067	Cellular Component	GO:0042470	melanosome	0.195216	0.705651	0	0	2	30
GO:0046658 anchored component of plasma membrane	2	0.705651	0.521	0.067	Cellular Component	GO:0046658	anchored component of plasma membrane	0.195216	0.705651	0	0	2	30
GO:0048770 pigment granule	2	0.705651	0.521	0.067	Cellular Component	GO:0048770	pigment granule	0.195216	0.705651	0	0	2	30
GO:0014074 response to purine-containing compound	3	0.616371	0.798	0.054	Biological Process	GO:0014074	response to purine-containing compound	0.195283	0.616371	0	0	3	56
GO:0051492 regulation of stress fiber assembly	3	0.616371	0.798	0.054	Biological Process	GO:0051492	regulation of stress fiber assembly	0.195283	0.616371	0	0	3	56
GO:0071333 cellular response to glucose stimulus	3	0.616371	0.798	0.054	Biological Process	GO:0071333	cellular response to glucose stimulus	0.195283	0.616371	0	0	3	56
GO:0072655 establishment of protein localization to mitochondrion	3	0.616371	0.798	0.054	Biological Process	GO:0072655	establishment of protein localization to mitochondrion	0.195283	0.616371	0	0	3	56
GO:0009743 response to carbohydrate	4	0.616371	1.064	0.048	Biological Process	GO:0009743	response to carbohydrate	0.195371	0.616371	0	0	4	84
GO:0022612 gland morphogenesis	4	0.616371	1.064	0.048	Biological Process	GO:0022612	gland morphogenesis	0.195371	0.616371	0	0	4	84
GO:0000460 maturation of 5.8S rRNA	2	0.616371	0.532	0.067	Biological Process	GO:0000460	maturation of 5.8S rRNA	0.19612	0.616371	0	0	2	30
GO:0002228 natural killer cell mediated immunity	2	0.616371	0.532	0.067	Biological Process	GO:0002228	natural killer cell mediated immunity	0.19612	0.616371	0	0	2	30
GO:0043392 negative regulation of DNA binding	2	0.616371	0.532	0.067	Biological Process	GO:0043392	negative regulation of DNA binding	0.19612	0.616371	0	0	2	30
GO:0051668 localization within membrane	2	0.616371	0.532	0.067	Biological Process	GO:0051668	localization within membrane	0.19612	0.616371	0	0	2	30
GO:0060038 cardiac muscle cell proliferation	2	0.616371	0.532	0.067	Biological Process	GO:0060038	cardiac muscle cell proliferation	0.19612	0.616371	0	0	2	30
GO:0070741 response to interleukin-6	2	0.616371	0.532	0.067	Biological Process	GO:0070741	response to interleukin-6	0.19612	0.616371	0	0	2	30
GO:0098751 bone cell development	2	0.616371	0.532	0.067	Biological Process	GO:0098751	bone cell development	0.19612	0.616371	0	0	2	30
GO:1902591 single-organism membrane budding	2	0.616371	0.532	0.067	Biological Process	GO:1902591	single-organism membrane budding	0.19612	0.616371	0	0	2	30
GO:0009895 negative regulation of catabolic process	7	0.616371	1.862	0.04	Biological Process	GO:0009895	negative regulation of catabolic process	0.196725	0.616371	0	0	7	174
GO:0048514 blood vessel morphogenesis	13	0.616371	3.457	0.036	Biological Process	GO:0048514	blood vessel morphogenesis	0.196907	0.616371	0	0	13	365
GO:0045121 membrane raft	6	0.705651	1.562	0.042	Cellular Component	GO:0045121	membrane raft	0.197355	0.705651	0	0	6	144
GO:0098857 membrane microdomain	6	0.705651	1.562	0.042	Cellular Component	GO:0098857	membrane microdomain	0.197355	0.705651	0	0	6	144
GO:0002116 semaphorin receptor complex	1	0.705651	0.26	0.125	Cellular Component	GO:0002116	semaphorin receptor complex	0.197583	0.705651	0	0	1	8
GO:0019773 proteasome core complex, alpha-subunit complex	1	0.705651	0.26	0.125	Cellular Component	GO:0019773	proteasome core complex, alpha-subunit complex	0.197583	0.705651	0	0	1	8
GO:0048037 cofactor binding	9	0.516686	2.332	0.039	Molecular Function	GO:0048037	cofactor binding	0.198018	0.516686	0	0	9	230
GO:0000244 spliceosomal tri-snRNP complex assembly	1	0.616371	0.266	0.125	Biological Process	GO:0000244	spliceosomal tri-snRNP complex assembly	0.19813	0.616371	0	0	1	8
GO:0001682 tRNA 5'-leader removal	1	0.616371	0.266	0.125	Biological Process	GO:0001682	tRNA 5'-leader removal	0.19813	0.616371	0	0	1	8
GO:0001921 positive regulation of receptor recycling	1	0.616371	0.266	0.125	Biological Process	GO:0001921	positive regulation of receptor recycling	0.19813	0.616371	0	0	1	8
GO:0002315 marginal zone B cell differentiation	1	0.616371	0.266	0.125	Biological Process	GO:0002315	marginal zone B cell differentiation	0.19813	0.616371	0	0	1	8
GO:0002544 chronic inflammatory response	1	0.616371	0.266	0.125	Biological Process	GO:0002544	chronic inflammatory response	0.19813	0.616371	0	0	1	8
GO:0003188 heart valve formation	1	0.616371	0.266	0.125	Biological Process	GO:0003188	heart valve formation	0.19813	0.616371	0	0	1	8
GO:0006013 mannose metabolic process	1	0.616371	0.266	0.125	Biological Process	GO:0006013	mannose metabolic process	0.19813	0.616371	0	0	1	8
GO:0006384 transcription initiation from RNA polymerase III promoter	1	0.616371	0.266	0.125	Biological Process	GO:0006384	transcription initiation from RNA polymerase III promoter	0.19813	0.616371	0	0	1	8
GO:0006563 L-serine metabolic process	1	0.616371	0.266	0.125	Biological Process	GO:0006563	L-serine metabolic process	0.19813	0.616371	0	0	1	8
GO:0007135 meiosis II	1	0.616371	0.266	0.125	Biological Process	GO:0007135	meiosis II	0.19813	0.616371	0	0	1	8
GO:0007183 SMAD protein complex assembly	1	0.616371	0.266	0.125	Biological Process	GO:0007183	SMAD protein complex assembly	0.19813	0.616371	0	0	1	8
GO:0007342 fusion of sperm to egg plasma membrane	1	0.616371	0.266	0.125	Biological Process	GO:0007342	fusion of sperm to egg plasma membrane	0.19813	0.616371	0	0	1	8
GO:0010935 regulation of macrophage cytokine production	1	0.616371	0.266	0.125	Biological Process	GO:0010935	regulation of macrophage cytokine production	0.19813	0.616371	0	0	1	8
GO:0015808 L-alanine transport	1	0.616371	0.266	0.125	Biological Process	GO:0015808	L-alanine transport	0.19813	0.616371	0	0	1	8
GO:0016137 glycoside metabolic process	1	0.616371	0.266	0.125	Biological Process	GO:0016137	glycoside metabolic process	0.19813	0.616371	0	0	1	8
GO:0018026 peptidyl-lysine monomethylation	1	0.616371	0.266	0.125	Biological Process	GO:0018026	peptidyl-lysine monomethylation	0.19813	0.616371	0	0	1	8
GO:0019373 epoxygenase P450 pathway	1	0.616371	0.266	0.125	Biological Process	GO:0019373	epoxygenase P450 pathway	0.19813	0.616371	0	0	1	8
GO:0021910 smoothened signaling pathway involved in ventral spinal cord patterning	1	0.616371	0.266	0.125	Biological Process	GO:0021910	smoothened signaling pathway involved in ventral spinal cord patterning	0.19813	0.616371	0	0	1	8
GO:0030002 cellular anion homeostasis	1	0.616371	0.266	0.125	Biological Process	GO:0030002	cellular anion homeostasis	0.19813	0.616371	0	0	1	8
GO:0030320 cellular monovalent inorganic anion homeostasis	1	0.616371	0.266	0.125	Biological Process	GO:0030320	cellular monovalent inorganic anion homeostasis	0.19813	0.616371	0	0	1	8
GO:0031055 chromatin remodeling at centromere	1	0.616371	0.266	0.125	Biological Process	GO:0031055	chromatin remodeling at centromere	0.19813	0.616371	0	0	1	8
GO:0031223 auditory behavior	1	0.616371	0.266	0.125	Biological Process	GO:0031223	auditory behavior	0.19813	0.616371	0	0	1	8
GO:0031340 positive regulation of vesicle fusion	1	0.616371	0.266	0.125	Biological Process	GO:0031340	positive regulation of vesicle fusion	0.19813	0.616371	0	0	1	8
GO:0031666 positive regulation of lipopolysaccharide-mediated signaling pathway	1	0.616371	0.266	0.125	Biological Process	GO:0031666	positive regulation of lipopolysaccharide-mediated signaling pathway	0.19813	0.616371	0	0	1	8
GO:0033206 meiotic cytokinesis	1	0.616371	0.266	0.125	Biological Process	GO:0033206	meiotic cytokinesis	0.19813	0.616371	0	0	1	8
GO:0034116 positive regulation of heterotypic cell-cell adhesion	1	0.616371	0.266	0.125	Biological Process	GO:0034116	positive regulation of heterotypic cell-cell adhesion	0.19813	0.616371	0	0	1	8
GO:0034139 regulation of toll-like receptor 3 signaling pathway	1	0.616371	0.266	0.125	Biological Process	GO:0034139	regulation of toll-like receptor 3 signaling pathway	0.19813	0.616371	0	0	1	8
GO:0034154 toll-like receptor 7 signaling pathway	1	0.616371	0.266	0.125	Biological Process	GO:0034154	toll-like receptor 7 signaling pathway	0.19813	0.616371	0	0	1	8
GO:0035067 negative regulation of histone acetylation	1	0.616371	0.266	0.125	Biological Process	GO:0035067	negative regulation of histone acetylation	0.19813	0.616371	0	0	1	8
GO:0036010 protein localization to endosome	1	0.616371	0.266	0.125	Biological Process	GO:0036010	protein localization to endosome	0.19813	0.616371	0	0	1	8
GO:0043031 negative regulation of macrophage activation	1	0.616371	0.266	0.125	Biological Process	GO:0043031	negative regulation of macrophage activation	0.19813	0.616371	0	0	1	8
GO:0043101 purine-containing compound salvage	1	0.616371	0.266	0.125	Biological Process	GO:0043101	purine-containing compound salvage	0.19813	0.616371	0	0	1	8
GO:0045076 regulation of interleukin-2 biosynthetic process	1	0.616371	0.266	0.125	Biological Process	GO:0045076	regulation of interleukin-2 biosynthetic process	0.19813	0.616371	0	0	1	8
GO:0045475 locomotor rhythm	1	0.616371	0.266	0.125	Biological Process	GO:0045475	locomotor rhythm	0.19813	0.616371	0	0	1	8
GO:0046113 nucleobase catabolic process	1	0.616371	0.266	0.125	Biological Process	GO:0046113	nucleobase catabolic process	0.19813	0.616371	0	0	1	8
GO:0048194 Golgi vesicle budding	1	0.616371	0.266	0.125	Biological Process	GO:0048194	Golgi vesicle budding	0.19813	0.616371	0	0	1	8
GO:0051988 regulation of attachment of spindle microtubules to kinetochore	1	0.616371	0.266	0.125	Biological Process	GO:0051988	regulation of attachment of spindle microtubules to kinetochore	0.19813	0.616371	0	0	1	8
GO:0055015 ventricular cardiac muscle cell development	1	0.616371	0.266	0.125	Biological Process	GO:0055015	ventricular cardiac muscle cell development	0.19813	0.616371	0	0	1	8
GO:0060009 Sertoli cell development	1	0.616371	0.266	0.125	Biological Process	GO:0060009	Sertoli cell development	0.19813	0.616371	0	0	1	8
GO:0060251 regulation of glial cell proliferation	1	0.616371	0.266	0.125	Biological Process	GO:0060251	regulation of glial cell proliferation	0.19813	0.616371	0	0	1	8
GO:0060525 prostate glandular acinus development	1	0.616371	0.266	0.125	Biological Process	GO:0060525	prostate glandular acinus development	0.19813	0.616371	0	0	1	8
GO:0061140 lung secretory cell differentiation	1	0.616371	0.266	0.125	Biological Process	GO:0061140	lung secretory cell differentiation	0.19813	0.616371	0	0	1	8
GO:0070127 tRNA aminoacylation for mitochondrial protein translation	1	0.616371	0.266	0.125	Biological Process	GO:0070127	tRNA aminoacylation for mitochondrial protein translation	0.19813	0.616371	0	0	1	8
GO:0071280 cellular response to copper ion	1	0.616371	0.266	0.125	Biological Process	GO:0071280	cellular response to copper ion	0.19813	0.616371	0	0	1	8
GO:0072172 mesonephric tubule formation	1	0.616371	0.266	0.125	Biological Process	GO:0072172	mesonephric tubule formation	0.19813	0.616371	0	0	1	8
GO:0090151 establishment of protein localization to mitochondrial membrane	1	0.616371	0.266	0.125	Biological Process	GO:0090151	establishment of protein localization to mitochondrial membrane	0.19813	0.616371	0	0	1	8
GO:0090153 regulation of sphingolipid biosynthetic process	1	0.616371	0.266	0.125	Biological Process	GO:0090153	regulation of sphingolipid biosynthetic process	0.19813	0.616371	0	0	1	8
GO:1900153 positive regulation of nuclear-transcribed mRNA catabolic process, deadenylation-dependent decay	1	0.616371	0.266	0.125	Biological Process	GO:1900153	positive regulation of nuclear-transcribed mRNA catabolic process, deadenylation-dependent decay	0.19813	0.616371	0	0	1	8
GO:1900452 regulation of long term synaptic depression	1	0.616371	0.266	0.125	Biological Process	GO:1900452	regulation of long term synaptic depression	0.19813	0.616371	0	0	1	8
GO:1902187 negative regulation of viral release from host cell	1	0.616371	0.266	0.125	Biological Process	GO:1902187	negative regulation of viral release from host cell	0.19813	0.616371	0	0	1	8
GO:1902894 negative regulation of pri-miRNA transcription from RNA polymerase II promoter	1	0.616371	0.266	0.125	Biological Process	GO:1902894	negative regulation of pri-miRNA transcription from RNA polymerase II promoter	0.19813	0.616371	0	0	1	8
GO:1904146 positive regulation of meiotic cell cycle process involved in oocyte maturation	1	0.616371	0.266	0.125	Biological Process	GO:1904146	positive regulation of meiotic cell cycle process involved in oocyte maturation	0.19813	0.616371	0	0	1	8
GO:2000303 regulation of ceramide biosynthetic process	1	0.616371	0.266	0.125	Biological Process	GO:2000303	regulation of ceramide biosynthetic process	0.19813	0.616371	0	0	1	8
GO:2001223 negative regulation of neuron migration	1	0.616371	0.266	0.125	Biological Process	GO:2001223	negative regulation of neuron migration	0.19813	0.616371	0	0	1	8
GO:0006082 organic acid metabolic process	23	0.616964	6.117	0.033	Biological Process	GO:0006082	organic acid metabolic process	0.198471	0.616964	0	0	23	698
GO:0032846 positive regulation of homeostatic process	5	0.619493	1.33	0.044	Biological Process	GO:0032846	positive regulation of homeostatic process	0.199436	0.619493	0	0	5	114
GO:0005765 lysosomal membrane	4	0.705651	1.042	0.047	Cellular Component	GO:0005765	lysosomal membrane	0.199534	0.705651	0	0	4	85
GO:0098852 lytic vacuole membrane	4	0.705651	1.042	0.047	Cellular Component	GO:0098852	lytic vacuole membrane	0.199534	0.705651	0	0	4	85
GO:0008375 acetylglucosaminyltransferase activity	3	0.516686	0.777	0.055	Molecular Function	GO:0008375	acetylglucosaminyltransferase activity	0.199765	0.516686	0	0	3	55
GO:0043632 modification-dependent macromolecule catabolic process	17	0.62021	4.521	0.034	Biological Process	GO:0043632	modification-dependent macromolecule catabolic process	0.200339	0.62021	0	0	17	498
GO:1903364 positive regulation of cellular protein catabolic process	4	0.62021	1.064	0.047	Biological Process	GO:1903364	positive regulation of cellular protein catabolic process	0.200972	0.62021	0	0	4	85
GO:0022610 biological adhesion	29	0.62021	7.713	0.032	Biological Process	GO:0022610	biological adhesion	0.202265	0.62021	0	0	29	904
GO:0042698 ovulation cycle	3	0.62021	0.798	0.053	Biological Process	GO:0042698	ovulation cycle	0.202287	0.62021	0	0	3	57
GO:0071326 cellular response to monosaccharide stimulus	3	0.62021	0.798	0.053	Biological Process	GO:0071326	cellular response to monosaccharide stimulus	0.202287	0.62021	0	0	3	57
GO:0071331 cellular response to hexose stimulus	3	0.62021	0.798	0.053	Biological Process	GO:0071331	cellular response to hexose stimulus	0.202287	0.62021	0	0	3	57
GO:1900182 positive regulation of protein localization to nucleus	3	0.62021	0.798	0.053	Biological Process	GO:1900182	positive regulation of protein localization to nucleus	0.202287	0.62021	0	0	3	57
GO:0000064 L-ornithine transmembrane transporter activity	1	0.516686	0.259	0.125	Molecular Function	GO:0000064	L-ornithine transmembrane transporter activity	0.203491	0.516686	0	0	1	8
GO:0004300 enoyl-CoA hydratase activity	1	0.516686	0.259	0.125	Molecular Function	GO:0004300	enoyl-CoA hydratase activity	0.203491	0.516686	0	0	1	8
GO:0004383 guanylate cyclase activity	1	0.516686	0.259	0.125	Molecular Function	GO:0004383	guanylate cyclase activity	0.203491	0.516686	0	0	1	8
GO:0008392 arachidonic acid epoxygenase activity	1	0.516686	0.259	0.125	Molecular Function	GO:0008392	arachidonic acid epoxygenase activity	0.203491	0.516686	0	0	1	8
GO:0008417 fucosyltransferase activity	1	0.516686	0.259	0.125	Molecular Function	GO:0008417	fucosyltransferase activity	0.203491	0.516686	0	0	1	8
GO:0008526 phosphatidylinositol transporter activity	1	0.516686	0.259	0.125	Molecular Function	GO:0008526	phosphatidylinositol transporter activity	0.203491	0.516686	0	0	1	8
GO:0008532 N-acetyllactosaminide beta-1,3-N-acetylglucosaminyltransferase activity	1	0.516686	0.259	0.125	Molecular Function	GO:0008532	N-acetyllactosaminide beta-1,3-N-acetylglucosaminyltransferase activity	0.203491	0.516686	0	0	1	8
GO:0008656 cysteine-type endopeptidase activator activity involved in apoptotic process	1	0.516686	0.259	0.125	Molecular Function	GO:0008656	cysteine-type endopeptidase activator activity involved in apoptotic process	0.203491	0.516686	0	0	1	8
GO:0015114 phosphate ion transmembrane transporter activity	1	0.516686	0.259	0.125	Molecular Function	GO:0015114	phosphate ion transmembrane transporter activity	0.203491	0.516686	0	0	1	8
GO:0015187 glycine transmembrane transporter activity	1	0.516686	0.259	0.125	Molecular Function	GO:0015187	glycine transmembrane transporter activity	0.203491	0.516686	0	0	1	8
GO:0015193 L-proline transmembrane transporter activity	1	0.516686	0.259	0.125	Molecular Function	GO:0015193	L-proline transmembrane transporter activity	0.203491	0.516686	0	0	1	8
GO:0016812 hydrolase activity, acting on carbon-nitrogen (but not peptide) bonds, in cyclic amides	1	0.516686	0.259	0.125	Molecular Function	GO:0016812	hydrolase activity, acting on carbon-nitrogen (but not peptide) bonds, in cyclic amides	0.203491	0.516686	0	0	1	8
GO:0022858 alanine transmembrane transporter activity	1	0.516686	0.259	0.125	Molecular Function	GO:0022858	alanine transmembrane transporter activity	0.203491	0.516686	0	0	1	8
GO:0031492 nucleosomal DNA binding	1	0.516686	0.259	0.125	Molecular Function	GO:0031492	nucleosomal DNA binding	0.203491	0.516686	0	0	1	8
GO:0031996 thioesterase binding	1	0.516686	0.259	0.125	Molecular Function	GO:0031996	thioesterase binding	0.203491	0.516686	0	0	1	8
GO:0032794 GTPase activating protein binding	1	0.516686	0.259	0.125	Molecular Function	GO:0032794	GTPase activating protein binding	0.203491	0.516686	0	0	1	8
GO:0061575 cyclin-dependent protein serine/threonine kinase activator activity	1	0.516686	0.259	0.125	Molecular Function	GO:0061575	cyclin-dependent protein serine/threonine kinase activator activity	0.203491	0.516686	0	0	1	8
GO:0061665 SUMO ligase activity	1	0.516686	0.259	0.125	Molecular Function	GO:0061665	SUMO ligase activity	0.203491	0.516686	0	0	1	8
GO:0070402 NADPH binding	1	0.516686	0.259	0.125	Molecular Function	GO:0070402	NADPH binding	0.203491	0.516686	0	0	1	8
GO:0070411 I-SMAD binding	1	0.516686	0.259	0.125	Molecular Function	GO:0070411	I-SMAD binding	0.203491	0.516686	0	0	1	8
GO:0036459 thiol-dependent ubiquitinyl hydrolase activity	4	0.516686	1.036	0.048	Molecular Function	GO:0036459	thiol-dependent ubiquitinyl hydrolase activity	0.203662	0.516686	0	0	4	83
GO:1902115 regulation of organelle assembly	5	0.62021	1.33	0.043	Biological Process	GO:1902115	regulation of organelle assembly	0.204234	0.62021	0	0	5	115
GO:0031401 positive regulation of protein modification process	26	0.62021	6.915	0.032	Biological Process	GO:0031401	positive regulation of protein modification process	0.204535	0.62021	0	0	26	803
GO:0003690 double-stranded DNA binding	25	0.519111	6.477	0.033	Molecular Function	GO:0003690	double-stranded DNA binding	0.205276	0.519111	0	0	25	747
GO:0007157 heterophilic cell-cell adhesion via plasma membrane cell adhesion molecules	2	0.62021	0.532	0.065	Biological Process	GO:0007157	heterophilic cell-cell adhesion via plasma membrane cell adhesion molecules	0.206111	0.62021	0	0	2	31
GO:0034198 cellular response to amino acid starvation	2	0.62021	0.532	0.065	Biological Process	GO:0034198	cellular response to amino acid starvation	0.206111	0.62021	0	0	2	31
GO:0046888 negative regulation of hormone secretion	2	0.62021	0.532	0.065	Biological Process	GO:0046888	negative regulation of hormone secretion	0.206111	0.62021	0	0	2	31
GO:0060420 regulation of heart growth	2	0.62021	0.532	0.065	Biological Process	GO:0060420	regulation of heart growth	0.206111	0.62021	0	0	2	31
GO:0060428 lung epithelium development	2	0.62021	0.532	0.065	Biological Process	GO:0060428	lung epithelium development	0.206111	0.62021	0	0	2	31
GO:0090183 regulation of kidney development	2	0.62021	0.532	0.065	Biological Process	GO:0090183	regulation of kidney development	0.206111	0.62021	0	0	2	31
GO:0098781 ncRNA transcription	2	0.62021	0.532	0.065	Biological Process	GO:0098781	ncRNA transcription	0.206111	0.62021	0	0	2	31
GO:0044446 intracellular organelle part	155	0.705651	40.365	0.029	Cellular Component	GO:0044446	intracellular organelle part	0.206476	0.705651	0	0	155	5411
GO:0006352 DNA-templated transcription, initiation	4	0.62021	1.064	0.047	Biological Process	GO:0006352	DNA-templated transcription, initiation	0.20662	0.62021	0	0	4	86
GO:0048593 camera-type eye morphogenesis	4	0.62021	1.064	0.047	Biological Process	GO:0048593	camera-type eye morphogenesis	0.20662	0.62021	0	0	4	86
GO:0097553 calcium ion transmembrane import into cytosol	4	0.62021	1.064	0.047	Biological Process	GO:0097553	calcium ion transmembrane import into cytosol	0.20662	0.62021	0	0	4	86
GO:1902656 calcium ion import into cytosol	4	0.62021	1.064	0.047	Biological Process	GO:1902656	calcium ion import into cytosol	0.20662	0.62021	0	0	4	86
GO:0009893 positive regulation of metabolic process	82	0.62021	21.809	0.03	Biological Process	GO:0009893	positive regulation of metabolic process	0.207034	0.62021	0	0	82	2766
GO:0000793 condensed chromosome	5	0.705651	1.302	0.043	Cellular Component	GO:0000793	condensed chromosome	0.207379	0.705651	0	0	5	116
GO:0042327 positive regulation of phosphorylation	23	0.62021	6.117	0.033	Biological Process	GO:0042327	positive regulation of phosphorylation	0.207927	0.62021	0	0	23	703
GO:0008076 voltage-gated potassium channel complex	3	0.705651	0.781	0.052	Cellular Component	GO:0008076	voltage-gated potassium channel complex	0.208109	0.705651	0	0	3	58
GO:0018394 peptidyl-lysine acetylation	5	0.62021	1.33	0.043	Biological Process	GO:0018394	peptidyl-lysine acetylation	0.20907	0.62021	0	0	5	116
GO:0032436 positive regulation of proteasomal ubiquitin-dependent protein catabolic process	3	0.62021	0.798	0.052	Biological Process	GO:0032436	positive regulation of proteasomal ubiquitin-dependent protein catabolic process	0.209349	0.62021	0	0	3	58
GO:0051817 modification of morphology or physiology of other organism involved in symbiotic interaction	3	0.62021	0.798	0.052	Biological Process	GO:0051817	modification of morphology or physiology of other organism involved in symbiotic interaction	0.209349	0.62021	0	0	3	58
GO:0052652 cyclic purine nucleotide metabolic process	3	0.62021	0.798	0.052	Biological Process	GO:0052652	cyclic purine nucleotide metabolic process	0.209349	0.62021	0	0	3	58
GO:0031589 cell-substrate adhesion	8	0.62021	2.128	0.038	Biological Process	GO:0031589	cell-substrate adhesion	0.210635	0.62021	0	0	8	209
GO:0051302 regulation of cell division	8	0.62021	2.128	0.038	Biological Process	GO:0051302	regulation of cell division	0.210635	0.62021	0	0	8	209
GO:0050769 positive regulation of neurogenesis	10	0.62021	2.66	0.037	Biological Process	GO:0050769	positive regulation of neurogenesis	0.211375	0.62021	0	0	10	273
GO:0042981 regulation of apoptotic process	27	0.62021	7.181	0.032	Biological Process	GO:0042981	regulation of apoptotic process	0.21145	0.62021	0	0	27	841
GO:0005261 cation channel activity	9	0.53319	2.332	0.038	Molecular Function	GO:0005261	cation channel activity	0.211519	0.53319	0	0	9	234
GO:0043604 amide biosynthetic process	19	0.62021	5.053	0.033	Biological Process	GO:0043604	amide biosynthetic process	0.211746	0.62021	0	0	19	570
GO:0006399 tRNA metabolic process	6	0.62021	1.596	0.041	Biological Process	GO:0006399	tRNA metabolic process	0.211958	0.62021	0	0	6	147
GO:0071824 protein-DNA complex subunit organization	6	0.62021	1.596	0.041	Biological Process	GO:0071824	protein-DNA complex subunit organization	0.211958	0.62021	0	0	6	147
GO:0032993 protein-DNA complex	5	0.705651	1.302	0.043	Cellular Component	GO:0032993	protein-DNA complex	0.212224	0.705651	0	0	5	117
GO:0035966 response to topologically incorrect protein	4	0.62021	1.064	0.046	Biological Process	GO:0035966	response to topologically incorrect protein	0.212315	0.62021	0	0	4	87
GO:0072331 signal transduction by p53 class mediator	4	0.62021	1.064	0.046	Biological Process	GO:0072331	signal transduction by p53 class mediator	0.212315	0.62021	0	0	4	87
GO:0007409 axonogenesis	11	0.62021	2.926	0.036	Biological Process	GO:0007409	axonogenesis	0.213441	0.62021	0	0	11	306
GO:2000021 regulation of ion homeostasis	5	0.62021	1.33	0.043	Biological Process	GO:2000021	regulation of ion homeostasis	0.213943	0.62021	0	0	5	117
GO:0030295 protein kinase activator activity	3	0.533478	0.777	0.053	Molecular Function	GO:0030295	protein kinase activator activity	0.214336	0.533478	0	0	3	57
GO:0003002 regionalization	10	0.62021	2.66	0.036	Biological Process	GO:0003002	regionalization	0.214496	0.62021	0	0	10	274
GO:0005262 calcium channel activity	4	0.533478	1.036	0.047	Molecular Function	GO:0005262	calcium channel activity	0.215396	0.533478	0	0	4	85
GO:0101005 ubiquitinyl hydrolase activity	4	0.533478	1.036	0.047	Molecular Function	GO:0101005	ubiquitinyl hydrolase activity	0.215396	0.533478	0	0	4	85
GO:0007140 male meiosis	2	0.62021	0.532	0.062	Biological Process	GO:0007140	male meiosis	0.216155	0.62021	0	0	2	32
GO:0032663 regulation of interleukin-2 production	2	0.62021	0.532	0.062	Biological Process	GO:0032663	regulation of interleukin-2 production	0.216155	0.62021	0	0	2	32
GO:0043030 regulation of macrophage activation	2	0.62021	0.532	0.062	Biological Process	GO:0043030	regulation of macrophage activation	0.216155	0.62021	0	0	2	32
GO:0045604 regulation of epidermal cell differentiation	2	0.62021	0.532	0.062	Biological Process	GO:0045604	regulation of epidermal cell differentiation	0.216155	0.62021	0	0	2	32
GO:0060412 ventricular septum morphogenesis	2	0.62021	0.532	0.062	Biological Process	GO:0060412	ventricular septum morphogenesis	0.216155	0.62021	0	0	2	32
GO:1904666 regulation of ubiquitin protein ligase activity	2	0.62021	0.532	0.062	Biological Process	GO:1904666	regulation of ubiquitin protein ligase activity	0.216155	0.62021	0	0	2	32
GO:0009190 cyclic nucleotide biosynthetic process	3	0.62021	0.798	0.051	Biological Process	GO:0009190	cyclic nucleotide biosynthetic process	0.216465	0.62021	0	0	3	59
GO:0009408 response to heat	3	0.62021	0.798	0.051	Biological Process	GO:0009408	response to heat	0.216465	0.62021	0	0	3	59
GO:0032482 Rab protein signal transduction	3	0.62021	0.798	0.051	Biological Process	GO:0032482	Rab protein signal transduction	0.216465	0.62021	0	0	3	59
GO:0043473 pigmentation	3	0.62021	0.798	0.051	Biological Process	GO:0043473	pigmentation	0.216465	0.62021	0	0	3	59
GO:0048663 neuron fate commitment	3	0.62021	0.798	0.051	Biological Process	GO:0048663	neuron fate commitment	0.216465	0.62021	0	0	3	59
GO:0070585 protein localization to mitochondrion	3	0.62021	0.798	0.051	Biological Process	GO:0070585	protein localization to mitochondrion	0.216465	0.62021	0	0	3	59
GO:0031513 nonmotile primary cilium	4	0.705651	1.042	0.045	Cellular Component	GO:0031513	nonmotile primary cilium	0.216526	0.705651	0	0	4	88
GO:0030880 RNA polymerase complex	5	0.705651	1.302	0.042	Cellular Component	GO:0030880	RNA polymerase complex	0.217105	0.705651	0	0	5	118
GO:0006355 regulation of transcription, DNA-templated	70	0.62021	18.617	0.03	Biological Process	GO:0006355	regulation of transcription, DNA-templated	0.217466	0.62021	0	0	70	2349
GO:0007338 single fertilization	4	0.62021	1.064	0.045	Biological Process	GO:0007338	single fertilization	0.218052	0.62021	0	0	4	88
GO:0009108 coenzyme biosynthetic process	4	0.62021	1.064	0.045	Biological Process	GO:0009108	coenzyme biosynthetic process	0.218052	0.62021	0	0	4	88
GO:0035335 peptidyl-tyrosine dephosphorylation	4	0.62021	1.064	0.045	Biological Process	GO:0035335	peptidyl-tyrosine dephosphorylation	0.218052	0.62021	0	0	4	88
GO:0051092 positive regulation of NF-kappaB transcription factor activity	4	0.62021	1.064	0.045	Biological Process	GO:0051092	positive regulation of NF-kappaB transcription factor activity	0.218052	0.62021	0	0	4	88
GO:0042623 ATPase activity, coupled	8	0.533478	2.073	0.039	Molecular Function	GO:0042623	ATPase activity, coupled	0.218288	0.533478	0	0	8	205
GO:0009152 purine ribonucleotide biosynthetic process	5	0.62021	1.33	0.042	Biological Process	GO:0009152	purine ribonucleotide biosynthetic process	0.218852	0.62021	0	0	5	118
GO:0017101 aminoacyl-tRNA synthetase multienzyme complex	1	0.705651	0.26	0.111	Cellular Component	GO:0017101	aminoacyl-tRNA synthetase multienzyme complex	0.219368	0.705651	0	0	1	9
GO:0033180 proton-transporting V-type ATPase, V1 domain	1	0.705651	0.26	0.111	Cellular Component	GO:0033180	proton-transporting V-type ATPase, V1 domain	0.219368	0.705651	0	0	1	9
GO:0034992 microtubule organizing center attachment site	1	0.705651	0.26	0.111	Cellular Component	GO:0034992	microtubule organizing center attachment site	0.219368	0.705651	0	0	1	9
GO:0034993 LINC complex	1	0.705651	0.26	0.111	Cellular Component	GO:0034993	LINC complex	0.219368	0.705651	0	0	1	9
GO:0036128 CatSper complex	1	0.705651	0.26	0.111	Cellular Component	GO:0036128	CatSper complex	0.219368	0.705651	0	0	1	9
GO:0042613 MHC class II protein complex	1	0.705651	0.26	0.111	Cellular Component	GO:0042613	MHC class II protein complex	0.219368	0.705651	0	0	1	9
GO:0071437 invadopodium	1	0.705651	0.26	0.111	Cellular Component	GO:0071437	invadopodium	0.219368	0.705651	0	0	1	9
GO:0072687 meiotic spindle	1	0.705651	0.26	0.111	Cellular Component	GO:0072687	meiotic spindle	0.219368	0.705651	0	0	1	9
GO:0001547 antral ovarian follicle growth	1	0.62021	0.266	0.111	Biological Process	GO:0001547	antral ovarian follicle growth	0.219967	0.62021	0	0	1	9
GO:0001973 adenosine receptor signaling pathway	1	0.62021	0.266	0.111	Biological Process	GO:0001973	adenosine receptor signaling pathway	0.219967	0.62021	0	0	1	9
GO:0002710 negative regulation of T cell mediated immunity	1	0.62021	0.266	0.111	Biological Process	GO:0002710	negative regulation of T cell mediated immunity	0.219967	0.62021	0	0	1	9
GO:0002861 regulation of inflammatory response to antigenic stimulus	1	0.62021	0.266	0.111	Biological Process	GO:0002861	regulation of inflammatory response to antigenic stimulus	0.219967	0.62021	0	0	1	9
GO:0006047 UDP-N-acetylglucosamine metabolic process	1	0.62021	0.266	0.111	Biological Process	GO:0006047	UDP-N-acetylglucosamine metabolic process	0.219967	0.62021	0	0	1	9
GO:0006228 UTP biosynthetic process	1	0.62021	0.266	0.111	Biological Process	GO:0006228	UTP biosynthetic process	0.219967	0.62021	0	0	1	9
GO:0006309 apoptotic DNA fragmentation	1	0.62021	0.266	0.111	Biological Process	GO:0006309	apoptotic DNA fragmentation	0.219967	0.62021	0	0	1	9
GO:0006388 tRNA splicing, via endonucleolytic cleavage and ligation	1	0.62021	0.266	0.111	Biological Process	GO:0006388	tRNA splicing, via endonucleolytic cleavage and ligation	0.219967	0.62021	0	0	1	9
GO:0006527 arginine catabolic process	1	0.62021	0.266	0.111	Biological Process	GO:0006527	arginine catabolic process	0.219967	0.62021	0	0	1	9
GO:0006591 ornithine metabolic process	1	0.62021	0.266	0.111	Biological Process	GO:0006591	ornithine metabolic process	0.219967	0.62021	0	0	1	9
GO:0006978 DNA damage response, signal transduction by p53 class mediator resulting in transcription of p21 class mediator	1	0.62021	0.266	0.111	Biological Process	GO:0006978	DNA damage response, signal transduction by p53 class mediator resulting in transcription of p21 class mediator	0.219967	0.62021	0	0	1	9
GO:0007351 tripartite regional subdivision	1	0.62021	0.266	0.111	Biological Process	GO:0007351	tripartite regional subdivision	0.219967	0.62021	0	0	1	9
GO:0008595 anterior/posterior axis specification, embryo	1	0.62021	0.266	0.111	Biological Process	GO:0008595	anterior/posterior axis specification, embryo	0.219967	0.62021	0	0	1	9
GO:0010226 response to lithium ion	1	0.62021	0.266	0.111	Biological Process	GO:0010226	response to lithium ion	0.219967	0.62021	0	0	1	9
GO:0010752 regulation of cGMP-mediated signaling	1	0.62021	0.266	0.111	Biological Process	GO:0010752	regulation of cGMP-mediated signaling	0.219967	0.62021	0	0	1	9
GO:0014072 response to isoquinoline alkaloid	1	0.62021	0.266	0.111	Biological Process	GO:0014072	response to isoquinoline alkaloid	0.219967	0.62021	0	0	1	9
GO:0014841 skeletal muscle satellite cell proliferation	1	0.62021	0.266	0.111	Biological Process	GO:0014841	skeletal muscle satellite cell proliferation	0.219967	0.62021	0	0	1	9
GO:0014842 regulation of skeletal muscle satellite cell proliferation	1	0.62021	0.266	0.111	Biological Process	GO:0014842	regulation of skeletal muscle satellite cell proliferation	0.219967	0.62021	0	0	1	9
GO:0015822 ornithine transport	1	0.62021	0.266	0.111	Biological Process	GO:0015822	ornithine transport	0.219967	0.62021	0	0	1	9
GO:0015824 proline transport	1	0.62021	0.266	0.111	Biological Process	GO:0015824	proline transport	0.219967	0.62021	0	0	1	9
GO:0016266 O-glycan processing	1	0.62021	0.266	0.111	Biological Process	GO:0016266	O-glycan processing	0.219967	0.62021	0	0	1	9
GO:0021521 ventral spinal cord interneuron specification	1	0.62021	0.266	0.111	Biological Process	GO:0021521	ventral spinal cord interneuron specification	0.219967	0.62021	0	0	1	9
GO:0021554 optic nerve development	1	0.62021	0.266	0.111	Biological Process	GO:0021554	optic nerve development	0.219967	0.62021	0	0	1	9
GO:0021984 adenohypophysis development	1	0.62021	0.266	0.111	Biological Process	GO:0021984	adenohypophysis development	0.219967	0.62021	0	0	1	9
GO:0030309 poly-N-acetyllactosamine metabolic process	1	0.62021	0.266	0.111	Biological Process	GO:0030309	poly-N-acetyllactosamine metabolic process	0.219967	0.62021	0	0	1	9
GO:0030311 poly-N-acetyllactosamine biosynthetic process	1	0.62021	0.266	0.111	Biological Process	GO:0030311	poly-N-acetyllactosamine biosynthetic process	0.219967	0.62021	0	0	1	9
GO:0030823 regulation of cGMP metabolic process	1	0.62021	0.266	0.111	Biological Process	GO:0030823	regulation of cGMP metabolic process	0.219967	0.62021	0	0	1	9
GO:0030826 regulation of cGMP biosynthetic process	1	0.62021	0.266	0.111	Biological Process	GO:0030826	regulation of cGMP biosynthetic process	0.219967	0.62021	0	0	1	9
GO:0031282 regulation of guanylate cyclase activity	1	0.62021	0.266	0.111	Biological Process	GO:0031282	regulation of guanylate cyclase activity	0.219967	0.62021	0	0	1	9
GO:0032400 melanosome localization	1	0.62021	0.266	0.111	Biological Process	GO:0032400	melanosome localization	0.219967	0.62021	0	0	1	9
GO:0032401 establishment of melanosome localization	1	0.62021	0.266	0.111	Biological Process	GO:0032401	establishment of melanosome localization	0.219967	0.62021	0	0	1	9
GO:0032799 low-density lipoprotein receptor particle metabolic process	1	0.62021	0.266	0.111	Biological Process	GO:0032799	low-density lipoprotein receptor particle metabolic process	0.219967	0.62021	0	0	1	9
GO:0033194 response to hydroperoxide	1	0.62021	0.266	0.111	Biological Process	GO:0033194	response to hydroperoxide	0.219967	0.62021	0	0	1	9
GO:0035090 maintenance of apical/basal cell polarity	1	0.62021	0.266	0.111	Biological Process	GO:0035090	maintenance of apical/basal cell polarity	0.219967	0.62021	0	0	1	9
GO:0035336 long-chain fatty-acyl-CoA metabolic process	1	0.62021	0.266	0.111	Biological Process	GO:0035336	long-chain fatty-acyl-CoA metabolic process	0.219967	0.62021	0	0	1	9
GO:0035721 intraciliary retrograde transport	1	0.62021	0.266	0.111	Biological Process	GO:0035721	intraciliary retrograde transport	0.219967	0.62021	0	0	1	9
GO:0035907 dorsal aorta development	1	0.62021	0.266	0.111	Biological Process	GO:0035907	dorsal aorta development	0.219967	0.62021	0	0	1	9
GO:0036295 cellular response to increased oxygen levels	1	0.62021	0.266	0.111	Biological Process	GO:0036295	cellular response to increased oxygen levels	0.219967	0.62021	0	0	1	9
GO:0036296 response to increased oxygen levels	1	0.62021	0.266	0.111	Biological Process	GO:0036296	response to increased oxygen levels	0.219967	0.62021	0	0	1	9
GO:0042983 amyloid precursor protein biosynthetic process	1	0.62021	0.266	0.111	Biological Process	GO:0042983	amyloid precursor protein biosynthetic process	0.219967	0.62021	0	0	1	9
GO:0042984 regulation of amyloid precursor protein biosynthetic process	1	0.62021	0.266	0.111	Biological Process	GO:0042984	regulation of amyloid precursor protein biosynthetic process	0.219967	0.62021	0	0	1	9
GO:0043252 sodium-independent organic anion transport	1	0.62021	0.266	0.111	Biological Process	GO:0043252	sodium-independent organic anion transport	0.219967	0.62021	0	0	1	9
GO:0043278 response to morphine	1	0.62021	0.266	0.111	Biological Process	GO:0043278	response to morphine	0.219967	0.62021	0	0	1	9
GO:0043650 dicarboxylic acid biosynthetic process	1	0.62021	0.266	0.111	Biological Process	GO:0043650	dicarboxylic acid biosynthetic process	0.219967	0.62021	0	0	1	9
GO:0043981 histone H4-K5 acetylation	1	0.62021	0.266	0.111	Biological Process	GO:0043981	histone H4-K5 acetylation	0.219967	0.62021	0	0	1	9
GO:0043982 histone H4-K8 acetylation	1	0.62021	0.266	0.111	Biological Process	GO:0043982	histone H4-K8 acetylation	0.219967	0.62021	0	0	1	9
GO:0045199 maintenance of epithelial cell apical/basal polarity	1	0.62021	0.266	0.111	Biological Process	GO:0045199	maintenance of epithelial cell apical/basal polarity	0.219967	0.62021	0	0	1	9
GO:0045722 positive regulation of gluconeogenesis	1	0.62021	0.266	0.111	Biological Process	GO:0045722	positive regulation of gluconeogenesis	0.219967	0.62021	0	0	1	9
GO:0045947 negative regulation of translational initiation	1	0.62021	0.266	0.111	Biological Process	GO:0045947	negative regulation of translational initiation	0.219967	0.62021	0	0	1	9
GO:0048570 notochord morphogenesis	1	0.62021	0.266	0.111	Biological Process	GO:0048570	notochord morphogenesis	0.219967	0.62021	0	0	1	9
GO:0048934 peripheral nervous system neuron differentiation	1	0.62021	0.266	0.111	Biological Process	GO:0048934	peripheral nervous system neuron differentiation	0.219967	0.62021	0	0	1	9
GO:0048935 peripheral nervous system neuron development	1	0.62021	0.266	0.111	Biological Process	GO:0048935	peripheral nervous system neuron development	0.219967	0.62021	0	0	1	9
GO:0050872 white fat cell differentiation	1	0.62021	0.266	0.111	Biological Process	GO:0050872	white fat cell differentiation	0.219967	0.62021	0	0	1	9
GO:0051580 regulation of neurotransmitter uptake	1	0.62021	0.266	0.111	Biological Process	GO:0051580	regulation of neurotransmitter uptake	0.219967	0.62021	0	0	1	9
GO:0055062 phosphate ion homeostasis	1	0.62021	0.266	0.111	Biological Process	GO:0055062	phosphate ion homeostasis	0.219967	0.62021	0	0	1	9
GO:0060347 heart trabecula formation	1	0.62021	0.266	0.111	Biological Process	GO:0060347	heart trabecula formation	0.219967	0.62021	0	0	1	9
GO:0060442 branching involved in prostate gland morphogenesis	1	0.62021	0.266	0.111	Biological Process	GO:0060442	branching involved in prostate gland morphogenesis	0.219967	0.62021	0	0	1	9
GO:0060573 cell fate specification involved in pattern specification	1	0.62021	0.266	0.111	Biological Process	GO:0060573	cell fate specification involved in pattern specification	0.219967	0.62021	0	0	1	9
GO:0061158 3'-UTR-mediated mRNA destabilization	1	0.62021	0.266	0.111	Biological Process	GO:0061158	3'-UTR-mediated mRNA destabilization	0.219967	0.62021	0	0	1	9
GO:0061430 bone trabecula morphogenesis	1	0.62021	0.266	0.111	Biological Process	GO:0061430	bone trabecula morphogenesis	0.219967	0.62021	0	0	1	9
GO:0070307 lens fiber cell development	1	0.62021	0.266	0.111	Biological Process	GO:0070307	lens fiber cell development	0.219967	0.62021	0	0	1	9
GO:0070365 hepatocyte differentiation	1	0.62021	0.266	0.111	Biological Process	GO:0070365	hepatocyte differentiation	0.219967	0.62021	0	0	1	9
GO:0071285 cellular response to lithium ion	1	0.62021	0.266	0.111	Biological Process	GO:0071285	cellular response to lithium ion	0.219967	0.62021	0	0	1	9
GO:0071625 vocalization behavior	1	0.62021	0.266	0.111	Biological Process	GO:0071625	vocalization behavior	0.219967	0.62021	0	0	1	9
GO:0072111 cell proliferation involved in kidney development	1	0.62021	0.266	0.111	Biological Process	GO:0072111	cell proliferation involved in kidney development	0.219967	0.62021	0	0	1	9
GO:0072283 metanephric renal vesicle morphogenesis	1	0.62021	0.266	0.111	Biological Process	GO:0072283	metanephric renal vesicle morphogenesis	0.219967	0.62021	0	0	1	9
GO:0072498 embryonic skeletal joint development	1	0.62021	0.266	0.111	Biological Process	GO:0072498	embryonic skeletal joint development	0.219967	0.62021	0	0	1	9
GO:0072506 trivalent inorganic anion homeostasis	1	0.62021	0.266	0.111	Biological Process	GO:0072506	trivalent inorganic anion homeostasis	0.219967	0.62021	0	0	1	9
GO:0072697 protein localization to cell cortex	1	0.62021	0.266	0.111	Biological Process	GO:0072697	protein localization to cell cortex	0.219967	0.62021	0	0	1	9
GO:0086013 membrane repolarization during cardiac muscle cell action potential	1	0.62021	0.266	0.111	Biological Process	GO:0086013	membrane repolarization during cardiac muscle cell action potential	0.219967	0.62021	0	0	1	9
GO:0090128 regulation of synapse maturation	1	0.62021	0.266	0.111	Biological Process	GO:0090128	regulation of synapse maturation	0.219967	0.62021	0	0	1	9
GO:1900044 regulation of protein K63-linked ubiquitination	1	0.62021	0.266	0.111	Biological Process	GO:1900044	regulation of protein K63-linked ubiquitination	0.219967	0.62021	0	0	1	9
GO:1900151 regulation of nuclear-transcribed mRNA catabolic process, deadenylation-dependent decay	1	0.62021	0.266	0.111	Biological Process	GO:1900151	regulation of nuclear-transcribed mRNA catabolic process, deadenylation-dependent decay	0.219967	0.62021	0	0	1	9
GO:1900195 positive regulation of oocyte maturation	1	0.62021	0.266	0.111	Biological Process	GO:1900195	positive regulation of oocyte maturation	0.219967	0.62021	0	0	1	9
GO:1903352 L-ornithine transmembrane transport	1	0.62021	0.266	0.111	Biological Process	GO:1903352	L-ornithine transmembrane transport	0.219967	0.62021	0	0	1	9
GO:2000641 regulation of early endosome to late endosome transport	1	0.62021	0.266	0.111	Biological Process	GO:2000641	regulation of early endosome to late endosome transport	0.219967	0.62021	0	0	1	9
GO:2000757 negative regulation of peptidyl-lysine acetylation	1	0.62021	0.266	0.111	Biological Process	GO:2000757	negative regulation of peptidyl-lysine acetylation	0.219967	0.62021	0	0	1	9
GO:2001028 positive regulation of endothelial cell chemotaxis	1	0.62021	0.266	0.111	Biological Process	GO:2001028	positive regulation of endothelial cell chemotaxis	0.219967	0.62021	0	0	1	9
GO:0055114 oxidation-reduction process	24	0.623839	6.383	0.032	Biological Process	GO:0055114	oxidation-reduction process	0.221407	0.623839	0	0	24	744
GO:0005819 spindle	8	0.705651	2.083	0.038	Cellular Component	GO:0005819	spindle	0.222761	0.705651	0	0	8	213
GO:1990837 sequence-specific double-stranded DNA binding	23	0.533478	5.959	0.033	Molecular Function	GO:1990837	sequence-specific double-stranded DNA binding	0.222894	0.533478	0	0	23	690
GO:1901699 cellular response to nitrogen compound	12	0.627404	3.191	0.035	Biological Process	GO:1901699	cellular response to nitrogen compound	0.223182	0.627404	0	0	12	342
GO:0002088 lens development in camera-type eye	3	0.627404	0.798	0.05	Biological Process	GO:0002088	lens development in camera-type eye	0.223631	0.627404	0	0	3	60
GO:0002181 cytoplasmic translation	3	0.627404	0.798	0.05	Biological Process	GO:0002181	cytoplasmic translation	0.223631	0.627404	0	0	3	60
GO:0060563 neuroepithelial cell differentiation	3	0.627404	0.798	0.05	Biological Process	GO:0060563	neuroepithelial cell differentiation	0.223631	0.627404	0	0	3	60
GO:0071322 cellular response to carbohydrate stimulus	3	0.627404	0.798	0.05	Biological Process	GO:0071322	cellular response to carbohydrate stimulus	0.223631	0.627404	0	0	3	60
GO:0042493 response to drug	5	0.627404	1.33	0.042	Biological Process	GO:0042493	response to drug	0.223796	0.627404	0	0	5	119
GO:0001906 cell killing	4	0.627404	1.064	0.045	Biological Process	GO:0001906	cell killing	0.223831	0.627404	0	0	4	89
GO:0097485 neuron projection guidance	7	0.627404	1.862	0.039	Biological Process	GO:0097485	neuron projection guidance	0.223898	0.627404	0	0	7	181
GO:0022627 cytosolic small ribosomal subunit	2	0.705651	0.521	0.061	Cellular Component	GO:0022627	cytosolic small ribosomal subunit	0.22523	0.705651	0	0	2	33
GO:0030286 dynein complex	2	0.705651	0.521	0.061	Cellular Component	GO:0030286	dynein complex	0.22523	0.705651	0	0	2	33
GO:0050661 NADP binding	2	0.533478	0.518	0.062	Molecular Function	GO:0050661	NADP binding	0.225805	0.533478	0	0	2	32
GO:0003995 acyl-CoA dehydrogenase activity	1	0.533478	0.259	0.111	Molecular Function	GO:0003995	acyl-CoA dehydrogenase activity	0.225832	0.533478	0	0	1	9
GO:0004526 ribonuclease P activity	1	0.533478	0.259	0.111	Molecular Function	GO:0004526	ribonuclease P activity	0.225832	0.533478	0	0	1	9
GO:0005388 calcium-transporting ATPase activity	1	0.533478	0.259	0.111	Molecular Function	GO:0005388	calcium-transporting ATPase activity	0.225832	0.533478	0	0	1	9
GO:0008190 eukaryotic initiation factor 4E binding	1	0.533478	0.259	0.111	Molecular Function	GO:0008190	eukaryotic initiation factor 4E binding	0.225832	0.533478	0	0	1	9
GO:0008391 arachidonic acid monooxygenase activity	1	0.533478	0.259	0.111	Molecular Function	GO:0008391	arachidonic acid monooxygenase activity	0.225832	0.533478	0	0	1	9
GO:0008569 ATP-dependent microtubule motor activity, minus-end-directed	1	0.533478	0.259	0.111	Molecular Function	GO:0008569	ATP-dependent microtubule motor activity, minus-end-directed	0.225832	0.533478	0	0	1	9
GO:0016405 CoA-ligase activity	1	0.533478	0.259	0.111	Molecular Function	GO:0016405	CoA-ligase activity	0.225832	0.533478	0	0	1	9
GO:0016505 peptidase activator activity involved in apoptotic process	1	0.533478	0.259	0.111	Molecular Function	GO:0016505	peptidase activator activity involved in apoptotic process	0.225832	0.533478	0	0	1	9
GO:0016725 oxidoreductase activity, acting on CH or CH2 groups	1	0.533478	0.259	0.111	Molecular Function	GO:0016725	oxidoreductase activity, acting on CH or CH2 groups	0.225832	0.533478	0	0	1	9
GO:0016832 aldehyde-lyase activity	1	0.533478	0.259	0.111	Molecular Function	GO:0016832	aldehyde-lyase activity	0.225832	0.533478	0	0	1	9
GO:0019531 oxalate transmembrane transporter activity	1	0.533478	0.259	0.111	Molecular Function	GO:0019531	oxalate transmembrane transporter activity	0.225832	0.533478	0	0	1	9
GO:0031005 filamin binding	1	0.533478	0.259	0.111	Molecular Function	GO:0031005	filamin binding	0.225832	0.533478	0	0	1	9
GO:0034338 short-chain carboxylesterase activity	1	0.533478	0.259	0.111	Molecular Function	GO:0034338	short-chain carboxylesterase activity	0.225832	0.533478	0	0	1	9
GO:0035255 ionotropic glutamate receptor binding	1	0.533478	0.259	0.111	Molecular Function	GO:0035255	ionotropic glutamate receptor binding	0.225832	0.533478	0	0	1	9
GO:0086008 voltage-gated potassium channel activity involved in cardiac muscle cell action potential repolarization	1	0.533478	0.259	0.111	Molecular Function	GO:0086008	voltage-gated potassium channel activity involved in cardiac muscle cell action potential repolarization	0.225832	0.533478	0	0	1	9
GO:0001556 oocyte maturation	2	0.628807	0.532	0.061	Biological Process	GO:0001556	oocyte maturation	0.226241	0.628807	0	0	2	33
GO:0002833 positive regulation of response to biotic stimulus	2	0.628807	0.532	0.061	Biological Process	GO:0002833	positive regulation of response to biotic stimulus	0.226241	0.628807	0	0	2	33
GO:0014015 positive regulation of gliogenesis	2	0.628807	0.532	0.061	Biological Process	GO:0014015	positive regulation of gliogenesis	0.226241	0.628807	0	0	2	33
GO:0031018 endocrine pancreas development	2	0.628807	0.532	0.061	Biological Process	GO:0031018	endocrine pancreas development	0.226241	0.628807	0	0	2	33
GO:0032722 positive regulation of chemokine production	2	0.628807	0.532	0.061	Biological Process	GO:0032722	positive regulation of chemokine production	0.226241	0.628807	0	0	2	33
GO:0035315 hair cell differentiation	2	0.628807	0.532	0.061	Biological Process	GO:0035315	hair cell differentiation	0.226241	0.628807	0	0	2	33
GO:0048286 lung alveolus development	2	0.628807	0.532	0.061	Biological Process	GO:0048286	lung alveolus development	0.226241	0.628807	0	0	2	33
GO:0051145 smooth muscle cell differentiation	2	0.628807	0.532	0.061	Biological Process	GO:0051145	smooth muscle cell differentiation	0.226241	0.628807	0	0	2	33
GO:0051591 response to cAMP	2	0.628807	0.532	0.061	Biological Process	GO:0051591	response to cAMP	0.226241	0.628807	0	0	2	33
GO:0061178 regulation of insulin secretion involved in cellular response to glucose stimulus	2	0.628807	0.532	0.061	Biological Process	GO:0061178	regulation of insulin secretion involved in cellular response to glucose stimulus	0.226241	0.628807	0	0	2	33
GO:0090102 cochlea development	2	0.628807	0.532	0.061	Biological Process	GO:0090102	cochlea development	0.226241	0.628807	0	0	2	33
GO:1903201 regulation of oxidative stress-induced cell death	2	0.628807	0.532	0.061	Biological Process	GO:1903201	regulation of oxidative stress-induced cell death	0.226241	0.628807	0	0	2	33
GO:0004252 serine-type endopeptidase activity	6	0.533746	1.554	0.041	Molecular Function	GO:0004252	serine-type endopeptidase activity	0.226622	0.533746	0	0	6	146
GO:0007166 cell surface receptor signaling pathway	54	0.62948	14.362	0.03	Biological Process	GO:0007166	cell surface receptor signaling pathway	0.227114	0.62948	0	0	54	1791
GO:0016324 apical plasma membrane	6	0.705651	1.562	0.04	Cellular Component	GO:0016324	apical plasma membrane	0.227427	0.705651	0	0	6	151
GO:0072372 primary cilium	4	0.705651	1.042	0.044	Cellular Component	GO:0072372	primary cilium	0.228067	0.705651	0	0	4	90
GO:0060537 muscle tissue development	9	0.62948	2.394	0.037	Biological Process	GO:0060537	muscle tissue development	0.228384	0.62948	0	0	9	246
GO:0016651 oxidoreductase activity, acting on NAD(P)H	3	0.538035	0.777	0.051	Molecular Function	GO:0016651	oxidoreductase activity, acting on NAD(P)H	0.229125	0.538035	0	0	3	59
GO:0007017 microtubule-based process	19	0.62948	5.053	0.033	Biological Process	GO:0007017	microtubule-based process	0.229214	0.62948	0	0	19	578
GO:0043227 membrane-bounded organelle	215	0.705651	55.99	0.028	Cellular Component	GO:0043227	membrane-bounded organelle	0.229421	0.705651	0	0	215	7642
GO:1903046 meiotic cell cycle process	6	0.62948	1.596	0.04	Biological Process	GO:1903046	meiotic cell cycle process	0.229435	0.62948	0	0	6	151
GO:0000502 proteasome complex	3	0.705651	0.781	0.049	Cellular Component	GO:0000502	proteasome complex	0.22951	0.705651	0	0	3	61
GO:0034705 potassium channel complex	3	0.705651	0.781	0.049	Cellular Component	GO:0034705	potassium channel complex	0.22951	0.705651	0	0	3	61
GO:0008543 fibroblast growth factor receptor signaling pathway	3	0.62948	0.798	0.049	Biological Process	GO:0008543	fibroblast growth factor receptor signaling pathway	0.230843	0.62948	0	0	3	61
GO:0050880 regulation of blood vessel size	3	0.62948	0.798	0.049	Biological Process	GO:0050880	regulation of blood vessel size	0.230843	0.62948	0	0	3	61
GO:0060840 artery development	3	0.62948	0.798	0.049	Biological Process	GO:0060840	artery development	0.230843	0.62948	0	0	3	61
GO:0004519 endonuclease activity	5	0.54142	1.295	0.043	Molecular Function	GO:0004519	endonuclease activity	0.231253	0.54142	0	0	5	117
GO:0006091 generation of precursor metabolites and energy	9	0.62948	2.394	0.036	Biological Process	GO:0006091	generation of precursor metabolites and energy	0.231816	0.62948	0	0	9	247
GO:0009896 positive regulation of catabolic process	9	0.62948	2.394	0.036	Biological Process	GO:0009896	positive regulation of catabolic process	0.231816	0.62948	0	0	9	247
GO:0044798 nuclear transcription factor complex	6	0.705651	1.562	0.039	Cellular Component	GO:0044798	nuclear transcription factor complex	0.231841	0.705651	0	0	6	152
GO:0043067 regulation of programmed cell death	27	0.62948	7.181	0.032	Biological Process	GO:0043067	regulation of programmed cell death	0.233198	0.62948	0	0	27	853
GO:0043085 positive regulation of catalytic activity	29	0.62948	7.713	0.031	Biological Process	GO:0043085	positive regulation of catalytic activity	0.23336	0.62948	0	0	29	922
GO:0043903 regulation of symbiosis, encompassing mutualism through parasitism	5	0.62948	1.33	0.041	Biological Process	GO:0043903	regulation of symbiosis, encompassing mutualism through parasitism	0.233782	0.62948	0	0	5	121
GO:0070509 calcium ion import	5	0.62948	1.33	0.041	Biological Process	GO:0070509	calcium ion import	0.233782	0.62948	0	0	5	121
GO:0006511 ubiquitin-dependent protein catabolic process	16	0.62948	4.255	0.033	Biological Process	GO:0006511	ubiquitin-dependent protein catabolic process	0.234054	0.62948	0	0	16	479
GO:0005667 transcription factor complex	10	0.705651	2.604	0.036	Cellular Component	GO:0005667	transcription factor complex	0.23412	0.705651	0	0	10	281
GO:0007049 cell cycle	33	0.62948	8.777	0.031	Biological Process	GO:0007049	cell cycle	0.234382	0.62948	0	0	33	1061
GO:0048667 cell morphogenesis involved in neuron differentiation	13	0.62948	3.457	0.034	Biological Process	GO:0048667	cell morphogenesis involved in neuron differentiation	0.234434	0.62948	0	0	13	379
GO:0010562 positive regulation of phosphorus metabolic process	24	0.62948	6.383	0.032	Biological Process	GO:0010562	positive regulation of phosphorus metabolic process	0.235083	0.62948	0	0	24	751
GO:0045937 positive regulation of phosphate metabolic process	24	0.62948	6.383	0.032	Biological Process	GO:0045937	positive regulation of phosphate metabolic process	0.235083	0.62948	0	0	24	751
GO:0008287 protein serine/threonine phosphatase complex	2	0.705651	0.521	0.059	Cellular Component	GO:0008287	protein serine/threonine phosphatase complex	0.235315	0.705651	0	0	2	34
GO:1903293 phosphatase complex	2	0.705651	0.521	0.059	Cellular Component	GO:1903293	phosphatase complex	0.235315	0.705651	0	0	2	34
GO:0000226 microtubule cytoskeleton organization	15	0.62948	3.989	0.034	Biological Process	GO:0000226	microtubule cytoskeleton organization	0.235357	0.62948	0	0	15	446
GO:0006888 ER to Golgi vesicle-mediated transport	4	0.62948	1.064	0.044	Biological Process	GO:0006888	ER to Golgi vesicle-mediated transport	0.235506	0.62948	0	0	4	91
GO:0009266 response to temperature stimulus	4	0.62948	1.064	0.044	Biological Process	GO:0009266	response to temperature stimulus	0.235506	0.62948	0	0	4	91
GO:0051961 negative regulation of nervous system development	7	0.62948	1.862	0.038	Biological Process	GO:0051961	negative regulation of nervous system development	0.235929	0.62948	0	0	7	184
GO:1903532 positive regulation of secretion by cell	8	0.62948	2.128	0.037	Biological Process	GO:1903532	positive regulation of secretion by cell	0.23617	0.62948	0	0	8	216
GO:0050997 quaternary ammonium group binding	2	0.549811	0.518	0.061	Molecular Function	GO:0050997	quaternary ammonium group binding	0.236231	0.549811	0	0	2	33
GO:0051018 protein kinase A binding	2	0.549811	0.518	0.061	Molecular Function	GO:0051018	protein kinase A binding	0.236231	0.549811	0	0	2	33
GO:0000266 mitochondrial fission	2	0.62948	0.532	0.059	Biological Process	GO:0000266	mitochondrial fission	0.236361	0.62948	0	0	2	34
GO:0009988 cell-cell recognition	2	0.62948	0.532	0.059	Biological Process	GO:0009988	cell-cell recognition	0.236361	0.62948	0	0	2	34
GO:0030195 negative regulation of blood coagulation	2	0.62948	0.532	0.059	Biological Process	GO:0030195	negative regulation of blood coagulation	0.236361	0.62948	0	0	2	34
GO:0032330 regulation of chondrocyte differentiation	2	0.62948	0.532	0.059	Biological Process	GO:0032330	regulation of chondrocyte differentiation	0.236361	0.62948	0	0	2	34
[truncated: 3,368 more rows]
