# Supplementary material for: Identification and Characterization of lncRNA and mRNA in Testes of Landrace and Hezuo Boars
Source: Animals (Basel). 2021 Jul 30;11(8):2263. doi: 10.3390/ani11082263 (PMC8388364; doi:10.3390/ani11082263)
Supplement: Supplementary file 1 [file animals-11-02263-s001.zip › Table S8.xlsx]

## Sheet: Table S7
KEGG_A_class	KEGG_B_class	Pathway	cis_diff (181)	All (7380)	Pvalue	Qvalue	Pathway ID	Genes	K_IDs
Organismal Systems	Immune system	Antigen processing and presentation	6	61	0.00363525	0.56077	ko04612	ncbi_100037921(SLA-DQB1);ncbi_100135031(SLA-2);ncbi_396648(HSP70.2);ncbi_397522(PSME2);ncbi_397572(PSME1);ncbi_100621324(HSPA2)	K06752+K06751+K03283+K06697+K06696+K03283
Metabolism	Glycan biosynthesis and metabolism	Glycosaminoglycan biosynthesis - keratan sulfate	3	14	0.00432683	0.56077	ko00533	ncbi_100737088(B3GNT7);ncbi_100519885(CHST1);ncbi_100627772(ST3GAL2)	K09664+K01022+K03368
Metabolism	Glycan biosynthesis and metabolism	Glycosphingolipid biosynthesis - globo and isoglobo series	3	16	0.00642104	0.56077	ko00603	ncbi_397139(FUT2);ncbi_100516832(B3GALT5);ncbi_100627772(ST3GAL2)	K00718+K03877+K03368
Environmental Information Processing	Signal transduction	TGF-beta signaling pathway	6	83	0.015904	0.6163	ko04350	ncbi_100626978(ID3);ncbi_397016(SMAD1);ncbi_110257437(TGIF2);ncbi_100627243(LTBP1);ncbi_100623582(NBL1);MSTRG.23658(INHBA)	K17694+K04676+K19553+K19559+K19558+K04667
Metabolism	Carbohydrate metabolism	Glycolysis / Gluconeogenesis	5	62	0.0175981	0.6163	ko00010	ncbi_396823(GAPDH);ncbi_100153520(HKDC1);ncbi_100158154(PKM);ncbi_100522421(LOC100522421);ncbi_110260081(ALDOA)	K00134+K00844+K00873+K00129+K01623
Metabolism	Global and overview maps	Carbon metabolism	7	110	0.0181876	0.6163	ko01200	ncbi_396823(GAPDH);ncbi_100627128(FH);ncbi_100153520(HKDC1);ncbi_100158154(PKM);ncbi_397026(SUCLG2);ncbi_397181(SHMT1);ncbi_110260081(ALDOA)	K00134+K01679+K00844+K00873+K01900+K00600+K01623
Metabolism	Nucleotide metabolism	Purine metabolism	9	171	0.0245179	0.6163	ko00230	ncbi_396825(PDE4A);ncbi_100158154(PKM);ncbi_100157033(POLR3H);ncbi_100520587(NME6);ncbi_100736954(PDE6D);ncbi_100620235(POLR2G);ncbi_100625149(LOC100625149);ncbi_100152819(PDE1A);ncbi_100622999(ADCY8)	K13293+K00873+K03022+K00940+K13758+K03015+K12319+K13755+K08048
Metabolism	Glycan biosynthesis and metabolism	Glycosphingolipid biosynthesis - lacto and neolacto series	3	26	0.0249295	0.6163	ko00601	ncbi_396602(ST3GAL4);ncbi_397139(FUT2);ncbi_100516832(B3GALT5)	K03494+K00718+K03877
Metabolism	Global and overview maps	Biosynthesis of amino acids	5	69	0.0266787	0.6163	ko01230	ncbi_396823(GAPDH);ncbi_397115(ARG1);ncbi_100158154(PKM);ncbi_397181(SHMT1);ncbi_110260081(ALDOA)	K00134+K01476+K00873+K00600+K01623
Metabolism	Xenobiotics biodegradation and metabolism	Drug metabolism - cytochrome P450	4	47	0.0275095	0.6163	ko00982	ncbi_100514231(GSTM3);ncbi_397682(GSTA1);ncbi_403216(CYP2E1);ncbi_100522421(LOC100522421)	K00799+K00799+K07415+K00129
Environmental Information Processing	Signal transduction	Notch signaling pathway	4	47	0.0275095	0.6163	ko04330	ncbi_100499567(HES1);ncbi_110258061(NOTCH1);ncbi_100524978(LFNG);ncbi_100626233(MAML3)	K06054+K02599+K05948+K06061
Human Diseases	Substance dependence	Alcoholism	8	148	0.0288296	0.6163	ko05034	ncbi_397378(PPP1CB);ncbi_100153329(LOC100153329);ncbi_100515635(CREB5);ncbi_102162202(LOC102162202);ncbi_606745(ADORA2B);ncbi_102161782(LOC102161782);ncbi_100152878(LOC100152878);ncbi_100152135(LOC100152135)	K06269+K11251+K09047+K11252+K04267+K11253+K11252+K11252
Metabolism	Xenobiotics biodegradation and metabolism	Metabolism of xenobiotics by cytochrome P450	4	49	0.0314775	0.6163	ko00980	ncbi_100514231(GSTM3);ncbi_397682(GSTA1);ncbi_403216(CYP2E1);ncbi_100522421(LOC100522421)	K00799+K00799+K07415+K00129
Human Diseases	Immune diseases	Systemic lupus erythematosus	6	98	0.032932	0.6163	ko05322	ncbi_100037921(SLA-DQB1);ncbi_100153329(LOC100153329);ncbi_102162202(LOC102162202);ncbi_102161782(LOC102161782);ncbi_100152878(LOC100152878);ncbi_100152135(LOC100152135)	K06752+K11251+K11252+K11253+K11252+K11252
Human Diseases	Cancers	Viral carcinogenesis	9	184	0.0368448	0.643555	ko05203	ncbi_100135031(SLA-2);ncbi_397379(CDC20);ncbi_100158154(PKM);ncbi_396616(TRAF5);ncbi_100523057(YWHAG);ncbi_100515635(CREB5);ncbi_102162202(LOC102162202);ncbi_100152878(LOC100152878);ncbi_100152135(LOC100152135)	K06751+K03363+K00873+K09849+K16198+K09047+K11252+K11252+K11252
Human Diseases	Infectious diseases	Epstein-Barr virus infection	9	188	0.0413663	0.675874	ko05169	ncbi_493184(HSPB1);ncbi_100135031(SLA-2);ncbi_396648(HSP70.2);ncbi_100157033(POLR3H);ncbi_100621324(HSPA2);ncbi_396616(TRAF5);ncbi_100525654(IL10RA);ncbi_100523057(YWHAG);ncbi_100620235(POLR2G)	K04455+K06751+K03283+K03022+K03283+K09849+K05134+K16198+K03015
Organismal Systems	Endocrine system	Parathyroid hormone synthesis, secretion and action	6	105	0.0438544	0.675874	ko04928	ncbi_100144486(FOS);ncbi_396825(PDE4A);ncbi_641347(SLC34A2);ncbi_397564(HBEGF);ncbi_100515635(CREB5);ncbi_100622999(ADCY8)	K04379+K13293+K14683+K08523+K09047+K08048
Human Diseases	Cancers	MicroRNAs in cancer	7	137	0.0510766	0.711259	ko05206	ncbi_100037999(TPM1);ncbi_100625497(EZH2);ncbi_100152815(EZR);ncbi_102163961(TNN);ncbi_100623572(TRIM71);ncbi_100153846(E2F1);ncbi_110258061(NOTCH1)	K10373+K11430+K08007+K06252+K12035+K17454+K02599
Metabolism	Xenobiotics biodegradation and metabolism	Drug metabolism - other enzymes	4	61	0.0620274	0.711259	ko00983	ncbi_100514231(GSTM3);ncbi_397682(GSTA1);ncbi_403216(CYP2E1);ncbi_100520587(NME6)	K00799+K00799+K07415+K00940
Organismal Systems	Aging	Longevity regulating pathway - multiple species	4	61	0.0620274	0.711259	ko04213	ncbi_733621(FOXO3);ncbi_396648(HSP70.2);ncbi_100621324(HSPA2);ncbi_100622999(ADCY8)	K09408+K03283+K03283+K08048
Human Diseases	Cancers	Chemical carcinogenesis	4	61	0.0620274	0.711259	ko05204	ncbi_100514231(GSTM3);ncbi_397682(GSTA1);ncbi_403216(CYP2E1);ncbi_100522421(LOC100522421)	K00799+K00799+K07415+K00129
Human Diseases	Infectious diseases	Human papillomavirus infection	13	332	0.0639351	0.711259	ko05165	ncbi_100135031(SLA-2);ncbi_100499567(HES1);ncbi_100152404(HEY2);ncbi_100158154(PKM);ncbi_100515635(CREB5);ncbi_102163961(TNN);ncbi_100512009(PARD3);ncbi_100738123(COL1A1);ncbi_100153846(E2F1);ncbi_102159115(ATP6AP1);ncbi_110258061(NOTCH1);ncbi_100524978(LFNG);ncbi_100626233(MAML3)	K06751+K06054+K09091+K00873+K09047+K06252+K04237+K06236+K17454+K03662+K02599+K05948+K06061
Organismal Systems	Endocrine system	Cortisol synthesis and secretion	4	62	0.0650914	0.711259	ko04927	ncbi_100154209(NCEH1);ncbi_100737895(KCNK3);ncbi_100515635(CREB5);ncbi_100622999(ADCY8)	K14349+K04914+K09047+K08048
Organismal Systems	Circulatory system	Vascular smooth muscle contraction	6	116	0.0651535	0.711259	ko04270	ncbi_396807(MYL6);ncbi_397378(PPP1CB);ncbi_100524227(CALD1);ncbi_100625149(LOC100625149);ncbi_606745(ADORA2B);ncbi_100622999(ADCY8)	K12751+K06269+K12327+K12319+K04267+K08048
Human Diseases	Drug resistance	Endocrine resistance	5	91	0.0723245	0.757961	ko01522	ncbi_100144486(FOS);ncbi_397564(HBEGF);ncbi_100153846(E2F1);ncbi_110258061(NOTCH1);ncbi_100622999(ADCY8)	K04379+K08523+K17454+K02599+K08048
Human Diseases	Endocrine and metabolic diseases	Cushing syndrome	7	150	0.0753849	0.759648	ko04934	ncbi_100154209(NCEH1);ncbi_100627128(FH);ncbi_100737895(KCNK3);ncbi_100156729(WDR5);ncbi_100515635(CREB5);ncbi_100153846(E2F1);ncbi_100622999(ADCY8)	K14349+K01679+K04914+K14963+K09047+K17454+K08048
Cellular Processes	Cell growth and death	Ferroptosis	3	42	0.0830791	0.806175	ko04216	ncbi_100152660(GSS);ncbi_397062(TFRC);ncbi_100144589(SLC3A2)	K21456+K06503+K06519
Cellular Processes	Cell growth and death	Cellular senescence	7	155	0.0862817	0.80735	ko04218	ncbi_100135031(SLA-2);ncbi_733621(FOXO3);ncbi_397378(PPP1CB);ncbi_403155(SLC25A6);ncbi_100513318(RAD1);ncbi_100738197(LIN9);ncbi_100153846(E2F1)	K06751+K09408+K06269+K05863+K02830+K21773+K17454
Human Diseases	Infectious diseases	HTLV-I infection	10	253	0.0924209	0.834975	ko05166	ncbi_100037921(SLA-DQB1);ncbi_100135031(SLA-2);ncbi_397379(CDC20);ncbi_100144486(FOS);ncbi_100316849(ZFP36);ncbi_403155(SLC25A6);ncbi_100286859(NRP1);ncbi_100153846(E2F1);ncbi_100622999(ADCY8);ncbi_102164975(BUB1B)	K06752+K06751+K03363+K04379+K15308+K05863+K06724+K17454+K08048+K06637
Organismal Systems	Endocrine system	Estrogen signaling pathway	6	130	0.0996876	0.870605	ko04915	ncbi_100144486(FOS);ncbi_396648(HSP70.2);ncbi_397564(HBEGF);ncbi_100621324(HSPA2);ncbi_100515635(CREB5);ncbi_100622999(ADCY8)	K04379+K03283+K08523+K03283+K09047+K08048
Metabolism	Lipid metabolism	Sphingolipid metabolism	3	47	0.107606	0.88102	ko00600	ncbi_100127167(CERS4);ncbi_100155321(ACER2);ncbi_100738292(SPHK2)	K04710+K01441+K04718
Environmental Information Processing	Membrane transport	ABC transporters	3	47	0.107606	0.88102	ko02010	ncbi_100518064(ABCA3);ncbi_100152428(LOC100152428);ncbi_100514786(LOC100514786)	K05643+K05670+K05647
Metabolism	Biosynthesis of other secondary metabolites	Neomycin, kanamycin and gentamicin biosynthesis	1	5	0.116789	0.902924	ko00524	ncbi_100153520(HKDC1)	K00844
Metabolism	Metabolism of other amino acids	Glutathione metabolism	3	51	0.129001	0.902924	ko00480	ncbi_100152660(GSS);ncbi_100514231(GSTM3);ncbi_397682(GSTA1)	K21456+K00799+K00799
Cellular Processes	Transport and catabolism	Endocytosis	9	240	0.135094	0.902924	ko04144	ncbi_100135031(SLA-2);ncbi_396648(HSP70.2);ncbi_396784(FOLR1);ncbi_397062(TFRC);ncbi_100154662(RAB4A);ncbi_100621324(HSPA2);ncbi_100523962(ARFGAP3);ncbi_100512009(PARD3);ncbi_100737524(PSD2)	K06751+K03283+K13649+K06503+K07879+K03283+K12493+K04237+K12494
Human Diseases	Infectious diseases	Legionellosis	3	53	0.140222	0.902924	ko05134	ncbi_396648(HSP70.2);ncbi_100517587(BCL2L13);ncbi_100621324(HSPA2)	K03283+K15485+K03283
Cellular Processes	Transport and catabolism	Phagosome	6	145	0.145482	0.902924	ko04145	ncbi_100037921(SLA-DQB1);ncbi_100135031(SLA-2);ncbi_397062(TFRC);ncbi_100624195(DYNC2H1);ncbi_100516106(MRC2);ncbi_102159115(ATP6AP1)	K06752+K06751+K06503+K10414+K06560+K03662
Environmental Information Processing	Signal transduction	VEGF signaling pathway	3	55	0.151759	0.902924	ko04370	ncbi_493184(HSPB1);ncbi_397311(KDR);ncbi_100738292(SPHK2)	K04455+K05098+K04718
Organismal Systems	Endocrine system	Oxytocin signaling pathway	6	147	0.15222	0.902924	ko04921	ncbi_100144486(FOS);ncbi_396807(MYL6);ncbi_397378(PPP1CB);ncbi_100625149(LOC100625149);ncbi_100622032(TRPM2);ncbi_100622999(ADCY8)	K04379+K12751+K06269+K12319+K04977+K08048
Metabolism	Carbohydrate metabolism	Citrate cycle (TCA cycle)	2	29	0.158221	0.902924	ko00020	ncbi_100627128(FH);ncbi_397026(SUCLG2)	K01679+K01900
Genetic Information Processing	Transcription	RNA polymerase	2	29	0.158221	0.902924	ko03020	ncbi_100157033(POLR3H);ncbi_100620235(POLR2G)	K03022+K03015
Environmental Information Processing	Signal transduction	Hippo signaling pathway	6	150	0.162582	0.902924	ko04390	ncbi_100152141(CTGF);ncbi_397016(SMAD1);ncbi_397378(PPP1CB);ncbi_100511431(CRB2);ncbi_100523057(YWHAG);ncbi_100512009(PARD3)	K06827+K04676+K06269+K16681+K16198+K04237
Metabolism	Glycan biosynthesis and metabolism	Mucin type O-glycan biosynthesis	2	30	0.166932	0.902924	ko00512	ncbi_100511613(C1GALT1C1);ncbi_100627772(ST3GAL2)	K09653+K03368
Cellular Processes	Cell growth and death	Necroptosis	6	152	0.169657	0.902924	ko04217	ncbi_100524062(AIFM1);ncbi_403155(SLC25A6);ncbi_100153329(LOC100153329);ncbi_396616(TRAF5);ncbi_100518917(PARP2);ncbi_100738726(PARP4)	K04727+K05863+K11251+K09849+K10798+K10798
Human Diseases	Infectious diseases	Influenza A	6	153	0.173242	0.902924	ko05164	ncbi_100037921(SLA-DQB1);ncbi_396648(HSP70.2);ncbi_403155(SLC25A6);ncbi_100621324(HSPA2);ncbi_100514419(TMPRSS4);ncbi_100622285(TRIM25)	K06752+K03283+K05863+K03283+K09635+K10652
Metabolism	Global and overview maps	Metabolic pathways	36	1257	0.174062	0.902924	ko01100	ncbi_641344(GNE);ncbi_100127167(CERS4);ncbi_100312969(ELOVL1);ncbi_396823(GAPDH);ncbi_100627128(FH);ncbi_100625272(SUOX);ncbi_100152660(GSS);ncbi_396602(ST3GAL4);ncbi_397115(ARG1);ncbi_397139(FUT2);ncbi_397148(KMO);ncbi_397574(HSD17B4);ncbi_397619(QDPR);ncbi_403216(CYP2E1);ncbi_100155321(ACER2);ncbi_100153520(HKDC1);ncbi_100158154(PKM);ncbi_100157033(POLR3H);ncbi_100520925(SC5D);ncbi_100520587(NM…	K12409+K04710+K10247+K00134+K01679+K00387+K21456+K03494+K01476+K00718+K00486+K12405+K00357+K07415+K01441+K00844+K00873+K03022+K00227+K00940+K01900+K09653+K01908+K00129+K03015+K01698+K00600+K03877+K03662+K01230+K01623+K03368+K07249+K04718+K00901+K01217
Organismal Systems	Immune system	Th1 and Th2 cell differentiation	4	89	0.174261	0.902924	ko04658	ncbi_100037921(SLA-DQB1);ncbi_100144486(FOS);ncbi_110258061(NOTCH1);ncbi_100626233(MAML3)	K06752+K04379+K02599+K06061
Organismal Systems	Immune system	Platelet activation	5	121	0.175707	0.902924	ko04611	ncbi_397378(PPP1CB);ncbi_100625149(LOC100625149);ncbi_100738123(COL1A1);ncbi_100515052(GP1BA);ncbi_100622999(ADCY8)	K06269+K12319+K06236+K06261+K08048
Metabolism	Carbohydrate metabolism	Propanoate metabolism	2	31	0.175724	0.902924	ko00640	ncbi_397026(SUCLG2);ncbi_100512104(ACSS3)	K01900+K01908
Metabolism	Carbohydrate metabolism	Fructose and mannose metabolism	2	32	0.184588	0.902924	ko00051	ncbi_100153520(HKDC1);ncbi_110260081(ALDOA)	K00844+K01623
Human Diseases	Drug resistance	Antifolate resistance	2	32	0.184588	0.902924	ko01523	ncbi_396784(FOLR1);ncbi_397181(SHMT1)	K13649+K00600
Human Diseases	Neurodegenerative diseases	Prion diseases	2	33	0.193515	0.902924	ko05020	ncbi_100515564(NCAM1);ncbi_110258061(NOTCH1)	K06491+K02599
Metabolism	Energy metabolism	Sulfur metabolism	1	9	0.20037	0.902924	ko00920	ncbi_100625272(SUOX)	K00387
Genetic Information Processing	Folding, sorting and degradation	Protein processing in endoplasmic reticulum	6	162	0.206854	0.902924	ko04141	ncbi_100625983(SSR3);ncbi_100524115(SEC23B);ncbi_396648(HSP70.2);ncbi_100621324(HSPA2);ncbi_100627465(MAN1B1);ncbi_100153007(LMAN1)	K13251+K14006+K03283+K03283+K01230+K10080
Cellular Processes	Transport and catabolism	Mitophagy - animal	3	64	0.206919	0.902924	ko04137	ncbi_733621(FOXO3);ncbi_100517587(BCL2L13);ncbi_100153846(E2F1)	K09408+K15485+K17454
Human Diseases	Substance dependence	Amphetamine addiction	3	64	0.206919	0.902924	ko05031	ncbi_100144486(FOS);ncbi_397378(PPP1CB);ncbi_100515635(CREB5)	K04379+K06269+K09047
Metabolism	Lipid metabolism	Glycerophospholipid metabolism	4	96	0.20922	0.902924	ko00564	ncbi_100521498(MBOAT7);ncbi_100621099(ACHE);ncbi_110257854(TAZ);ncbi_100622701(DGKQ)	K13516+K01049+K13511+K00901
Genetic Information Processing	Replication and repair	Base excision repair	2	36	0.220592	0.902924	ko03410	ncbi_100518917(PARP2);ncbi_100738726(PARP4)	K10798+K10798
Human Diseases	Cardiovascular diseases	Fluid shear stress and atherosclerosis	5	133	0.227548	0.902924	ko05418	ncbi_100144486(FOS);ncbi_100514231(GSTM3);ncbi_100522469(DUSP1);ncbi_397682(GSTA1);ncbi_397311(KDR)	K04379+K00799+K21278+K00799+K05098
Metabolism	Carbohydrate metabolism	Pyruvate metabolism	2	37	0.229692	0.902924	ko00620	ncbi_100627128(FH);ncbi_100158154(PKM)	K01679+K00873
Human Diseases	Immune diseases	Graft-versus-host disease	2	37	0.229692	0.902924	ko05332	ncbi_100037921(SLA-DQB1);ncbi_100135031(SLA-2)	K06752+K06751
Human Diseases	Cancers	Bladder cancer	2	38	0.238815	0.902924	ko05219	ncbi_397564(HBEGF);ncbi_100153846(E2F1)	K08523+K17454
Cellular Processes	Cell growth and death	Apoptosis	5	137	0.245762	0.902924	ko04210	ncbi_100144486(FOS);ncbi_100524062(AIFM1);ncbi_100518917(PARP2);ncbi_100524813(DAXX);ncbi_100738726(PARP4)	K04379+K04727+K10798+K02308+K10798
Human Diseases	Infectious diseases	Toxoplasmosis	4	103	0.245978	0.902924	ko05145	ncbi_100037921(SLA-DQB1);ncbi_396648(HSP70.2);ncbi_100621324(HSPA2);ncbi_100525654(IL10RA)	K06752+K03283+K03283+K05134
Human Diseases	Infectious diseases	Herpes simplex infection	6	173	0.250778	0.902924	ko05168	ncbi_100037921(SLA-DQB1);ncbi_100135031(SLA-2);ncbi_100144486(FOS);ncbi_397378(PPP1CB);ncbi_396616(TRAF5);ncbi_100524813(DAXX)	K06752+K06751+K04379+K06269+K09849+K02308
Environmental Information Processing	Signal transduction	TNF signaling pathway	4	104	0.251346	0.902924	ko04668	ncbi_100144486(FOS);ncbi_399503(LIF);ncbi_396616(TRAF5);ncbi_100515635(CREB5)	K04379+K05419+K09849+K09047
Human Diseases	Immune diseases	Allograft rejection	2	40	0.257111	0.902924	ko05330	ncbi_100037921(SLA-DQB1);ncbi_100135031(SLA-2)	K06752+K06751
Organismal Systems	Development	Axon guidance	6	175	0.259043	0.902924	ko04360	ncbi_100286859(NRP1);ncbi_100512009(PARD3);ncbi_100522643(PLXNB1);ncbi_100737194(SEMA5A);ncbi_100153981(PAK6);ncbi_100623369(SEMA7A)	K06724+K04237+K06821+K06841+K05735+K06529
Environmental Information Processing	Signal transduction	MAPK signaling pathway	9	287	0.271784	0.902924	ko04010	ncbi_493184(HSPB1);ncbi_100144486(FOS);ncbi_100522469(DUSP1);ncbi_100622968(DUSP6);ncbi_396648(HSP70.2);ncbi_397311(KDR);ncbi_100621324(HSPA2);ncbi_100524813(DAXX);ncbi_100620494(DUSP16)	K04455+K04379+K21278+K21946+K03283+K05098+K03283+K02308+K04459
Human Diseases	Cancers	Breast cancer	5	145	0.283244	0.902924	ko05224	ncbi_100144486(FOS);ncbi_100499567(HES1);ncbi_100152404(HEY2);ncbi_100153846(E2F1);ncbi_110258061(NOTCH1)	K04379+K06054+K09091+K17454+K02599
Metabolism	Amino acid metabolism	Tryptophan metabolism	2	43	0.284585	0.902924	ko00380	ncbi_100512997(INMT);ncbi_397148(KMO)	K00562+K00486
Organismal Systems	Excretory system	Vasopressin-regulated water reabsorption	2	43	0.284585	0.902924	ko04962	ncbi_100515635(CREB5);ncbi_100624195(DYNC2H1)	K09047+K10414
Genetic Information Processing	Translation	Aminoacyl-tRNA biosynthesis	2	44	0.293728	0.902924	ko00970	ncbi_100524908(DARS);ncbi_100624574(DARS2)	K22503+K01876
Genetic Information Processing	Folding, sorting and degradation	Proteasome	2	44	0.293728	0.902924	ko03050	ncbi_397522(PSME2);ncbi_397572(PSME1)	K06697+K06696
Cellular Processes	Cell growth and death	Oocyte meiosis	4	112	0.295075	0.902924	ko04114	ncbi_397379(CDC20);ncbi_397378(PPP1CB);ncbi_100523057(YWHAG);ncbi_100622999(ADCY8)	K03363+K06269+K16198+K08048
Organismal Systems	Nervous system	Cholinergic synapse	4	112	0.295075	0.902924	ko04725	ncbi_100144486(FOS);ncbi_100621099(ACHE);ncbi_100515635(CREB5);ncbi_100622999(ADCY8)	K04379+K01049+K09047+K08048
Metabolism	Glycan biosynthesis and metabolism	Glycosphingolipid biosynthesis - ganglio series	1	15	0.311218	0.902924	ko00604	ncbi_100627772(ST3GAL2)	K03368
Human Diseases	Endocrine and metabolic diseases	Type I diabetes mellitus	2	46	0.311963	0.902924	ko04940	ncbi_100037921(SLA-DQB1);ncbi_100135031(SLA-2)	K06752+K06751
Human Diseases	Infectious diseases	Salmonella infection	3	81	0.319573	0.902924	ko05132	ncbi_100144486(FOS);ncbi_100512789(WASF2);ncbi_100624195(DYNC2H1)	K04379+K05748+K10414
Human Diseases	Endocrine and metabolic diseases	Type II diabetes mellitus	2	47	0.321046	0.902924	ko04930	ncbi_100153520(HKDC1);ncbi_100158154(PKM)	K00844+K00873
Environmental Information Processing	Signaling molecules and interaction	ECM-receptor interaction	3	82	0.326331	0.902924	ko04512	ncbi_102163961(TNN);ncbi_100738123(COL1A1);ncbi_100515052(GP1BA)	K06252+K06236+K06261
Metabolism	Lipid metabolism	Steroid hormone biosynthesis	2	49	0.33912	0.902924	ko00140	ncbi_397687(CYP2D25);ncbi_403216(CYP2E1)	K07414+K07415
Metabolism	Carbohydrate metabolism	Amino sugar and nucleotide sugar metabolism	2	49	0.33912	0.902924	ko00520	ncbi_641344(GNE);ncbi_100153520(HKDC1)	K12409+K00844
Human Diseases	Immune diseases	Autoimmune thyroid disease	2	49	0.33912	0.902924	ko05320	ncbi_100037921(SLA-DQB1);ncbi_100135031(SLA-2)	K06752+K06751
Environmental Information Processing	Signal transduction	ErbB signaling pathway	3	84	0.339846	0.902924	ko04012	ncbi_397564(HBEGF);ncbi_100158106(NRG3);ncbi_100153981(PAK6)	K08523+K05457+K05735
Human Diseases	Cancers	Proteoglycans in cancer	6	194	0.340482	0.902924	ko05205	ncbi_100517823(FRS2);ncbi_397378(PPP1CB);ncbi_397564(HBEGF);ncbi_397311(KDR);ncbi_100519927(TWIST2);ncbi_100152815(EZR)	K12461+K06269+K08523+K05098+K09069+K08007
Metabolism	Lipid metabolism	Primary bile acid biosynthesis	1	17	0.344659	0.902924	ko00120	ncbi_397574(HSD17B4)	K12405
Metabolism	Metabolism of other amino acids	Selenocompound metabolism	1	17	0.344659	0.902924	ko00450	ncbi_100512997(INMT)	K00562
Environmental Information Processing	Signal transduction	cAMP signaling pathway	6	195	0.34487	0.902924	ko04024	ncbi_100144486(FOS);ncbi_396825(PDE4A);ncbi_397378(PPP1CB);ncbi_100515635(CREB5);ncbi_100516888(GLI3);ncbi_100622999(ADCY8)	K04379+K13293+K06269+K09047+K06230+K08048
Cellular Processes	Cell growth and death	Cell cycle	4	121	0.345299	0.902924	ko04110	ncbi_397379(CDC20);ncbi_100523057(YWHAG);ncbi_100153846(E2F1);ncbi_102164975(BUB1B)	K03363+K16198+K17454+K06637
Human Diseases	Immune diseases	Rheumatoid arthritis	3	86	0.353344	0.902924	ko05323	ncbi_100037921(SLA-DQB1);ncbi_100144486(FOS);ncbi_102159115(ATP6AP1)	K06752+K04379+K03662
Organismal Systems	Immune system	Hematopoietic cell lineage	3	87	0.360083	0.902924	ko04640	ncbi_100037921(SLA-DQB1);ncbi_397062(TFRC);ncbi_100515052(GP1BA)	K06752+K06503+K06261
Metabolism	Glycan biosynthesis and metabolism	Other glycan degradation	1	18	0.360769	0.902924	ko00511	ncbi_100156538(MAN2C1)	K01191
Metabolism	Glycan biosynthesis and metabolism	Glycosaminoglycan degradation	1	18	0.360769	0.902924	ko00531	ncbi_110262029(IDUA)	K01217
Metabolism	Metabolism of cofactors and vitamins	One carbon pool by folate	1	18	0.360769	0.902924	ko00670	ncbi_397181(SHMT1)	K00600
Human Diseases	Infectious diseases	Tuberculosis	5	161	0.360822	0.902924	ko05152	ncbi_100037921(SLA-DQB1);ncbi_100525654(IL10RA);ncbi_100516106(MRC2);ncbi_102159115(ATP6AP1);ncbi_100738292(SPHK2)	K06752+K05134+K06560+K03662+K04718
Environmental Information Processing	Signal transduction	cGMP - PKG signaling pathway	5	162	0.365725	0.902924	ko04022	ncbi_397378(PPP1CB);ncbi_403155(SLC25A6);ncbi_100515635(CREB5);ncbi_100625149(LOC100625149);ncbi_100622999(ADCY8)	K06269+K05863+K09047+K12319+K08048
Organismal Systems	Aging	Longevity regulating pathway - mammal	3	89	0.373528	0.902924	ko04211	ncbi_733621(FOXO3);ncbi_100515635(CREB5);ncbi_100622999(ADCY8)	K09408+K09047+K08048
Metabolism	Lipid metabolism	Steroid biosynthesis	1	19	0.376485	0.902924	ko00100	ncbi_100520925(SC5D)	K00227
Metabolism	Amino acid metabolism	Arginine biosynthesis	1	19	0.376485	0.902924	ko00220	ncbi_397115(ARG1)	K01476
Human Diseases	Infectious diseases	Measles	4	127	0.378945	0.902924	ko05162	ncbi_396648(HSP70.2);ncbi_396922(CD46);ncbi_397605(RACK1);ncbi_100621324(HSPA2)	K03283+K04007+K14753+K03283
Human Diseases	Substance dependence	Morphine addiction	3	90	0.380232	0.902924	ko05032	ncbi_396825(PDE4A);ncbi_100152819(PDE1A);ncbi_100622999(ADCY8)	K13293+K13755+K08048
Cellular Processes	Cellular community - eukaryotes	Tight junction	5	166	0.385346	0.902924	ko04530	ncbi_396807(MYL6);ncbi_100517006(IGSF5);ncbi_100157963(CGN);ncbi_100152815(EZR);ncbi_100512009(PARD3)	K12751+K06786+K06102+K08007+K04237
Human Diseases	Cancers	Transcriptional misregulation in cancers	5	167	0.39025	0.902924	ko05202	ncbi_100622968(DUSP6);ncbi_397016(SMAD1);ncbi_397307(CEBPA);ncbi_100525967(TLX3);ncbi_102161782(LOC102161782)	K21946+K04676+K09055+K15607+K11253
Metabolism	Glycan biosynthesis and metabolism	Glycosaminoglycan biosynthesis - chondroitin sulfate / dermatan sulfate	1	20	0.391817	0.902924	ko00532	ncbi_100520059(CHST14)	K08105
Organismal Systems	Endocrine system	Aldosterone synthesis and secretion	3	92	0.393592	0.902924	ko04925	ncbi_100737895(KCNK3);ncbi_100515635(CREB5);ncbi_100622999(ADCY8)	K04914+K09047+K08048
Organismal Systems	Endocrine system	Relaxin signaling pathway	4	130	0.395723	0.902924	ko04926	ncbi_100144486(FOS);ncbi_100515635(CREB5);ncbi_100738123(COL1A1);ncbi_100622999(ADCY8)	K04379+K09047+K06236+K08048
Human Diseases	Infectious diseases	Amoebiasis	3	93	0.400245	0.902924	ko05146	ncbi_493184(HSPB1);ncbi_397115(ARG1);ncbi_100738123(COL1A1)	K04455+K01476+K06236
Metabolism	Amino acid metabolism	Phenylalanine metabolism	1	21	0.406773	0.902924	ko00360	ncbi_100522421(LOC100522421)	K00129
Metabolism	Metabolism of terpenoids and polyketides	Terpenoid backbone biosynthesis	1	21	0.406773	0.902924	ko00900	ncbi_100312977(PDSS2)	K12505
Genetic Information Processing	Replication and repair	Mismatch repair	1	21	0.406773	0.902924	ko03430	ncbi_100512994(SSBP1)	K03111
Organismal Systems	Environmental adaptation	Circadian entrainment	3	94	0.406879	0.902924	ko04713	ncbi_100144486(FOS);ncbi_100625149(LOC100625149);ncbi_100622999(ADCY8)	K04379+K12319+K08048
Metabolism	Nucleotide metabolism	Pyrimidine metabolism	3	96	0.42008	0.902924	ko00240	ncbi_100157033(POLR3H);ncbi_100520587(NME6);ncbi_100620235(POLR2G)	K03022+K00940+K03015
Environmental Information Processing	Signal transduction	HIF-1 signaling pathway	3	96	0.42008	0.902924	ko04066	ncbi_396823(GAPDH);ncbi_397062(TFRC);ncbi_100153520(HKDC1)	K00134+K06503+K00844
Organismal Systems	Endocrine system	Glucagon signaling pathway	3	96	0.42008	0.902924	ko04922	ncbi_100512224(PPP4R3B);ncbi_100158154(PKM);ncbi_100515635(CREB5)	K17491+K00873+K09047
Human Diseases	Cancers	Choline metabolism in cancer	3	96	0.42008	0.902924	ko05231	ncbi_100144486(FOS);ncbi_100512789(WASF2);ncbi_100622701(DGKQ)	K04379+K05748+K00901
Organismal Systems	Endocrine system	Renin-angiotensin system	1	22	0.421364	0.902924	ko04614	ncbi_100125826(LNPEP)	K01257
Human Diseases	Cancers	Central carbon metabolism in cancer	2	59	0.42676	0.902924	ko05230	ncbi_100153520(HKDC1);ncbi_100158154(PKM)	K00844+K00873
Genetic Information Processing	Translation	Ribosome	4	136	0.429046	0.902924	ko03010	ncbi_414390(RPS3A);ncbi_100627662(RPL26);ncbi_100625001(RPL17);ncbi_100521262(MRPS5)	K02984+K02898+K02880+K02988
Organismal Systems	Circulatory system	Adrenergic signaling in cardiomyocytes	4	136	0.429046	0.902924	ko04261	ncbi_100037999(TPM1);ncbi_397378(PPP1CB);ncbi_100515635(CREB5);ncbi_100622999(ADCY8)	K10373+K06269+K09047+K08048
Human Diseases	Infectious diseases	Hepatitis B	4	136	0.429046	0.902924	ko05161	ncbi_100144486(FOS);ncbi_100515635(CREB5);ncbi_100153846(E2F1);ncbi_102159115(ATP6AP1)	K04379+K09047+K17454+K03662
Human Diseases	Cardiovascular diseases	Viral myocarditis	2	60	0.435206	0.902924	ko05416	ncbi_100037921(SLA-DQB1);ncbi_100135031(SLA-2)	K06752+K06751
Metabolism	Amino acid metabolism	Histidine metabolism	1	23	0.435598	0.902924	ko00340	ncbi_100522421(LOC100522421)	K00129
Metabolism	Glycan biosynthesis and metabolism	Other types of O-glycan biosynthesis	1	23	0.435598	0.902924	ko00514	ncbi_100524978(LFNG)	K05948
Human Diseases	Infectious diseases	Human cytomegalovirus infection	6	216	0.437449	0.902924	ko05163	ncbi_100135031(SLA-2);ncbi_396616(TRAF5);ncbi_100525654(IL10RA);ncbi_100515635(CREB5);ncbi_100153846(E2F1);ncbi_100622999(ADCY8)	K06751+K09849+K05134+K09047+K17454+K08048
Cellular Processes	Cellular community - eukaryotes	Signaling pathways regulating pluripotency of stem cells	4	138	0.440056	0.902924	ko04550	ncbi_100626978(ID3);ncbi_397016(SMAD1);ncbi_399503(LIF);MSTRG.23658(INHBA)	K17694+K04676+K05419+K04667
Metabolism	Metabolism of cofactors and vitamins	Folate biosynthesis	1	24	0.449484	0.902924	ko00790	ncbi_397619(QDPR)	K00357
Environmental Information Processing	Signaling molecules and interaction	Cell adhesion molecules (CAMs)	4	140	0.451006	0.902924	ko04514	ncbi_100037921(SLA-DQB1);ncbi_100135031(SLA-2);ncbi_100515564(NCAM1);ncbi_106504882(CADM1)	K06752+K06751+K06491+K06781
Human Diseases	Immune diseases	Inflammatiory bowel disease (IBD)	2	63	0.460137	0.902924	ko05321	ncbi_100037921(SLA-DQB1);ncbi_100622477(RORC)	K06752+K08534
Organismal Systems	Nervous system	Long-term potentiation	2	64	0.468305	0.902924	ko04720	ncbi_397378(PPP1CB);ncbi_100622999(ADCY8)	K06269+K08048
Human Diseases	Cancers	Acute myeloid leukemia	2	64	0.468305	0.902924	ko05221	ncbi_100622968(DUSP6);ncbi_397307(CEBPA)	K21946+K09055
Human Diseases	Cancers	Non-small cell lung cancer	2	64	0.468305	0.902924	ko05223	ncbi_733621(FOXO3);ncbi_100153846(E2F1)	K09408+K17454
Human Diseases	Endocrine and metabolic diseases	Maturity onset diabetes of the young	1	26	0.476244	0.902924	ko04950	ncbi_100499567(HES1)	K06054
Human Diseases	Immune diseases	Asthma	1	26	0.476244	0.902924	ko05310	ncbi_100037921(SLA-DQB1)	K06752
Organismal Systems	Endocrine system	Renin secretion	2	65	0.4764	0.902924	ko04924	ncbi_100625149(LOC100625149);ncbi_100152819(PDE1A)	K12319+K13755
Human Diseases	Infectious diseases	Leishmaniasis	2	65	0.4764	0.902924	ko05140	ncbi_100037921(SLA-DQB1);ncbi_100144486(FOS)	K06752+K04379
Environmental Information Processing	Signal transduction	Calcium signaling pathway	5	185	0.477458	0.902924	ko04020	ncbi_403155(SLC25A6);ncbi_606745(ADORA2B);ncbi_100152819(PDE1A);ncbi_100622999(ADCY8);ncbi_100738292(SPHK2)	K05863+K04267+K13755+K08048+K04718
Organismal Systems	Immune system	Th17 cell differentiation	3	105	0.478139	0.902924	ko04659	ncbi_100037921(SLA-DQB1);ncbi_100144486(FOS);ncbi_100622477(RORC)	K06752+K04379+K08534
Organismal Systems	Sensory system	Taste transduction	2	67	0.492364	0.902924	ko04742	ncbi_100152819(PDE1A);ncbi_100622999(ADCY8)	K13755+K08048
Human Diseases	Endocrine and metabolic diseases	Insulin resistance	3	108	0.496902	0.902924	ko04931	ncbi_397378(PPP1CB);ncbi_100515635(CREB5);ncbi_100156510(MLXIP)	K06269+K09047+K09113
Organismal Systems	Digestive system	Bile secretion	2	68	0.500232	0.902924	ko04976	ncbi_100154209(NCEH1);ncbi_100622999(ADCY8)	K14349+K08048
Human Diseases	Cancers	Renal cell carcinoma	2	68	0.500232	0.902924	ko05211	ncbi_100627128(FH);ncbi_100153981(PAK6)	K01679+K05735
Metabolism	Carbohydrate metabolism	Pentose phosphate pathway	1	28	0.50171	0.902924	ko00030	ncbi_110260081(ALDOA)	K01623
Metabolism	Lipid metabolism	Linoleic acid metabolism	1	28	0.50171	0.902924	ko00591	ncbi_403216(CYP2E1)	K07415
Cellular Processes	Cellular community - eukaryotes	Adherens junction	2	69	0.508021	0.902924	ko04520	ncbi_100512789(WASF2);ncbi_100512009(PARD3)	K05748+K04237
Metabolism	Lipid metabolism	Fatty acid elongation	1	29	0.513978	0.902924	ko00062	ncbi_100312969(ELOVL1)	K10247
Human Diseases	Drug resistance	Platinum drug resistance	2	70	0.515731	0.902924	ko01524	ncbi_100514231(GSTM3);ncbi_397682(GSTA1)	K00799+K00799
Organismal Systems	Immune system	B cell receptor signaling pathway	2	70	0.515731	0.902924	ko04662	ncbi_100144486(FOS);ncbi_100155165(PIK3AP1)	K04379+K12230
Organismal Systems	Endocrine system	Prolactin signaling pathway	2	70	0.515731	0.902924	ko04917	ncbi_100144486(FOS);ncbi_733621(FOXO3)	K04379+K09408
Organismal Systems	Endocrine system	Thyroid hormone synthesis	2	71	0.523362	0.902924	ko04918	ncbi_100515635(CREB5);ncbi_100622999(ADCY8)	K09047+K08048
Metabolism	Carbohydrate metabolism	Glyoxylate and dicarboxylate metabolism	1	30	0.525945	0.902924	ko00630	ncbi_397181(SHMT1)	K00600
Organismal Systems	Environmental adaptation	Circadian rhythm	1	30	0.525945	0.902924	ko04710	ncbi_100622477(RORC)	K08534
Cellular Processes	Cellular community - eukaryotes	Focal adhesion	5	196	0.528788	0.902924	ko04510	ncbi_397378(PPP1CB);ncbi_397311(KDR);ncbi_102163961(TNN);ncbi_100738123(COL1A1);ncbi_100153981(PAK6)	K06269+K05098+K06252+K06236+K05735
Organismal Systems	Digestive system	Gastric acid secretion	2	72	0.530912	0.902924	ko04971	ncbi_100152815(EZR);ncbi_100622999(ADCY8)	K08007+K08048
Metabolism	Carbohydrate metabolism	Galactose metabolism	1	31	0.537619	0.902924	ko00052	ncbi_100153520(HKDC1)	K00844
Metabolism	Metabolism of other amino acids	beta-Alanine metabolism	1	31	0.537619	0.902924	ko00410	ncbi_100522421(LOC100522421)	K00129
Environmental Information Processing	Signal transduction	Sphingolipid signaling pathway	3	116	0.54522	0.909857	ko04071	ncbi_100127167(CERS4);ncbi_100155321(ACER2);ncbi_100738292(SPHK2)	K04710+K01441+K04718
Metabolism	Metabolism of cofactors and vitamins	Porphyrin and chlorophyll metabolism	1	33	0.560116	0.912331	ko00860	ncbi_100621486(ALAD)	K01698
Genetic Information Processing	Folding, sorting and degradation	SNARE interactions in vesicular transport	1	33	0.560116	0.912331	ko04130	ncbi_100522390(BET1)	K08504
Organismal Systems	Digestive system	Salivary secretion	2	76	0.560294	0.912331	ko04970	ncbi_100625149(LOC100625149);ncbi_100622999(ADCY8)	K12319+K08048
Cellular Processes	Transport and catabolism	Lysosome	3	119	0.562639	0.912331	ko04142	ncbi_100152548(CD164);ncbi_102159115(ATP6AP1);ncbi_110262029(IDUA)	K06546+K03662+K01217
Metabolism	Carbohydrate metabolism	Starch and sucrose metabolism	1	34	0.570953	0.912331	ko00500	ncbi_100153520(HKDC1)	K00844
Cellular Processes	Cell motility	Regulation of actin cytoskeleton	5	206	0.573468	0.912331	ko04810	ncbi_100512789(WASF2);ncbi_397378(PPP1CB);ncbi_100152815(EZR);ncbi_100626336(ITGAD);ncbi_100153981(PAK6)	K05748+K06269+K08007+K06594+K05735
Human Diseases	Drug resistance	EGFR tyrosine kinase inhibitor resistance	2	78	0.574489	0.912331	ko01521	ncbi_733621(FOXO3);ncbi_397311(KDR)	K09408+K05098
Human Diseases	Cancers	Pathways in cancer	12	502	0.580518	0.912331	ko05200	ncbi_100144486(FOS);ncbi_100499567(HES1);ncbi_100152404(HEY2);ncbi_100627128(FH);ncbi_100514231(GSTM3);ncbi_397682(GSTA1);ncbi_397307(CEBPA);ncbi_396616(TRAF5);ncbi_100153846(E2F1);ncbi_100516888(GLI3);ncbi_110258061(NOTCH1);ncbi_100622999(ADCY8)	K04379+K06054+K09091+K01679+K00799+K00799+K09055+K09849+K17454+K06230+K02599+K08048
Metabolism	Amino acid metabolism	Tyrosine metabolism	1	35	0.581524	0.912331	ko00350	ncbi_100522421(LOC100522421)	K00129
Genetic Information Processing	Replication and repair	DNA replication	1	35	0.581524	0.912331	ko03030	ncbi_100512994(SSBP1)	K03111
Genetic Information Processing	Transcription	Spliceosome	3	124	0.590761	0.921305	ko03040	ncbi_100190995(PRPF3);ncbi_396648(HSP70.2);ncbi_100621324(HSPA2)	K12843+K03283+K03283
Organismal Systems	Nervous system	Dopaminergic synapse	3	126	0.601682	0.92217	ko04728	ncbi_100144486(FOS);ncbi_397378(PPP1CB);ncbi_100515635(CREB5)	K04379+K06269+K09047
Organismal Systems	Immune system	Fc gamma R-mediated phagocytosis	2	82	0.601874	0.92217	ko04666	ncbi_100512789(WASF2);ncbi_100738292(SPHK2)	K05748+K04718
Human Diseases	Cardiovascular diseases	Dilated cardiomyopathy (DCM)	2	82	0.601874	0.92217	ko05414	ncbi_100037999(TPM1);ncbi_100622999(ADCY8)	K10373+K08048
Organismal Systems	Endocrine system	Insulin secretion	2	83	0.608511	0.924365	ko04911	ncbi_100515635(CREB5);ncbi_100622999(ADCY8)	K09047+K08048
Organismal Systems	Digestive system	Mineral absorption	1	39	0.621282	0.924365	ko04978	ncbi_100144591(CYBRD1)	K08370
Cellular Processes	Cellular community - eukaryotes	Gap junction	2	86	0.627918	0.924365	ko04540	ncbi_100625149(LOC100625149);ncbi_100622999(ADCY8)	K12319+K08048
Metabolism	Amino acid metabolism	Glycine, serine and threonine metabolism	1	40	0.630619	0.924365	ko00260	ncbi_397181(SHMT1)	K00600
Genetic Information Processing	Replication and repair	Homologous recombination	1	40	0.630619	0.924365	ko03440	ncbi_100512994(SSBP1)	K03111
Human Diseases	Infectious diseases	Kaposi sarcoma-associated herpesvirus infection	4	178	0.640429	0.924365	ko05167	ncbi_100135031(SLA-2);ncbi_100144486(FOS);ncbi_100316849(ZFP36);ncbi_100153846(E2F1)	K06751+K04379+K15308+K17454
Organismal Systems	Immune system	IL-17 signaling pathway	2	88	0.640439	0.924365	ko04657	ncbi_100144486(FOS);ncbi_396616(TRAF5)	K04379+K09849
Organismal Systems	Digestive system	Protein digestion and absorption	2	88	0.640439	0.924365	ko04974	ncbi_100144589(SLC3A2);ncbi_100738123(COL1A1)	K06519+K06236
Environmental Information Processing	Signal transduction	Apelin signaling pathway	3	134	0.643432	0.924365	ko04371	ncbi_100152141(CTGF);ncbi_100622999(ADCY8);ncbi_100738292(SPHK2)	K06827+K08048+K04718
Organismal Systems	Endocrine system	GnRH signaling pathway	2	89	0.646575	0.924365	ko04912	ncbi_397564(HBEGF);ncbi_100622999(ADCY8)	K08523+K08048
Organismal Systems	Digestive system	Carbohydrate digestion and absorption	1	42	0.648613	0.924365	ko04973	ncbi_100153520(HKDC1)	K00844
Organismal Systems	Endocrine system	Insulin signaling pathway	3	136	0.653378	0.924365	ko04910	ncbi_100151746(FLOT1);ncbi_397378(PPP1CB);ncbi_100153520(HKDC1)	K07192+K06269+K00844
Human Diseases	Cancers	Small cell lung cancer	2	91	0.658599	0.924365	ko05222	ncbi_396616(TRAF5);ncbi_100153846(E2F1)	K09849+K17454
Environmental Information Processing	Signal transduction	Hedgehog signaling pathway	1	44	0.665735	0.924365	ko04340	ncbi_100516888(GLI3)	K06230
Human Diseases	Cancers	Prostate cancer	2	93	0.670296	0.924365	ko05215	ncbi_100515635(CREB5);ncbi_100153846(E2F1)	K09047+K17454
Metabolism	Amino acid metabolism	Cysteine and methionine metabolism	1	45	0.673983	0.924365	ko00270	ncbi_100152660(GSS)	K21456
Organismal Systems	Immune system	Intestinal immune network for IgA production	1	45	0.673983	0.924365	ko04672	ncbi_100037921(SLA-DQB1)	K06752
Environmental Information Processing	Signal transduction	NF-kappa B signaling pathway	2	95	0.681668	0.924365	ko04064	ncbi_396616(TRAF5);ncbi_100622285(TRIM25)	K09849+K10652
Organismal Systems	Endocrine system	Ovarian Steroidogenesis	1	47	0.689875	0.924365	ko04913	ncbi_100622999(ADCY8)	K08048
Organismal Systems	Digestive system	Cholesterol metabolism	1	47	0.689875	0.924365	ko04979	ncbi_100154209(NCEH1)	K14349
Human Diseases	Substance dependence	Cocaine addiction	1	47	0.689875	0.924365	ko05030	ncbi_100515635(CREB5)	K09047
Human Diseases	Infectious diseases	Staphylococcus aureus infection	1	47	0.689875	0.924365	ko05150	ncbi_100037921(SLA-DQB1)	K06752
Environmental Information Processing	Signal transduction	Phospholipase D signaling pathway	3	144	0.69118	0.924365	ko04072	ncbi_100622999(ADCY8);ncbi_100738292(SPHK2);ncbi_100622701(DGKQ)	K08048+K04718+K00901
Organismal Systems	Sensory system	Inflammatory mediator regulation of TRP channels	2	97	0.69272	0.924365	ko04750	ncbi_397378(PPP1CB);ncbi_100622999(ADCY8)	K06269+K08048
Metabolism	Amino acid metabolism	Arginine and proline metabolism	1	48	0.69753	0.924365	ko00330	ncbi_397115(ARG1)	K01476
Human Diseases	Neurodegenerative diseases	Amyotrophic lateral sclerosis (ALS)	1	48	0.69753	0.924365	ko05014	ncbi_100524813(DAXX)	K02308
Human Diseases	Neurodegenerative diseases	Huntington disease	4	192	0.698566	0.924365	ko05016	ncbi_403155(SLC25A6);ncbi_100515635(CREB5);ncbi_100620235(POLR2G);ncbi_100738073(DNAH3)	K05863+K09047+K03015+K10408
Metabolism	Glycan biosynthesis and metabolism	N-Glycan biosynthesis	1	49	0.704997	0.928187	ko00510	ncbi_100627465(MAN1B1)	K01230
Genetic Information Processing	Replication and repair	Fanconi anemia pathway	1	50	0.71228	0.930528	ko03460	ncbi_100499567(HES1)	K06054
Organismal Systems	Immune system	T cell receptor signaling pathway	2	101	0.713879	0.930528	ko04660	ncbi_100144486(FOS);ncbi_100153981(PAK6)	K04379+K05735
Human Diseases	Endocrine and metabolic diseases	Non-alcoholic fatty liver disease (NAFLD)	3	152	0.725824	0.937644	ko04932	ncbi_403216(CYP2E1);ncbi_397307(CEBPA);ncbi_100156510(MLXIP)	K07415+K09055+K09113
Environmental Information Processing	Signal transduction	PI3K-Akt signaling pathway	7	338	0.729995	0.937644	ko04151	ncbi_733621(FOXO3);ncbi_100155165(PIK3AP1);ncbi_397311(KDR);ncbi_100523057(YWHAG);ncbi_100515635(CREB5);ncbi_102163961(TNN);ncbi_100738123(COL1A1)	K09408+K12230+K05098+K16198+K09047+K06252+K06236
Organismal Systems	Endocrine system	Regulation of lipolysis in adipocyte	1	54	0.739669	0.937644	ko04923	ncbi_100622999(ADCY8)	K08048
Environmental Information Processing	Signal transduction	Rap1 signaling pathway	4	204	0.742827	0.937644	ko04015	ncbi_397311(KDR);ncbi_100512009(PARD3);ncbi_606745(ADORA2B);ncbi_100622999(ADCY8)	K05098+K04237+K04267+K08048
Organismal Systems	Immune system	Cytosolic DNA-sensing pathway	1	55	0.746101	0.937644	ko04623	ncbi_100157033(POLR3H)	K03022
Organismal Systems	Immune system	Leukocyte transendothelial migration	2	110	0.757061	0.937644	ko04670	ncbi_100271931(THY1);ncbi_100152815(EZR)	K06514+K08007
Human Diseases	Cancers	Hepatocellular carcinoma	3	160	0.757378	0.937644	ko05225	ncbi_100514231(GSTM3);ncbi_397682(GSTA1);ncbi_100153846(E2F1)	K00799+K00799+K17454
Metabolism	Metabolism of cofactors and vitamins	Retinol metabolism	1	57	0.758494	0.937644	ko00830	ncbi_100737077(ALDH1A2)	K07249
Organismal Systems	Nervous system	Serotonergic synapse	2	111	0.761497	0.937644	ko04726	ncbi_100522469(DUSP1);ncbi_397687(CYP2D25)	K21278+K07414
Metabolism	Amino acid metabolism	Lysine degradation	1	58	0.764463	0.937644	ko00310	ncbi_100625497(EZH2)	K11430
Organismal Systems	Nervous system	Long-term depression	1	58	0.764463	0.937644	ko04730	ncbi_100625149(LOC100625149)	K12319
Human Diseases	Cancers	Endometrial cancer	1	58	0.764463	0.937644	ko05213	ncbi_733621(FOXO3)	K09408
Organismal Systems	Endocrine system	Thyroid hormone signaling pathway	2	112	0.765862	0.937644	ko04919	ncbi_100522616(SLCO1C1);ncbi_110258061(NOTCH1)	K08747+K02599
Metabolism	Lipid metabolism	Glycerolipid metabolism	1	59	0.770286	0.938674	ko00561	ncbi_100622701(DGKQ)	K00901
Organismal Systems	Nervous system	Neurotrophin signaling pathway	2	117	0.786668	0.947721	ko04722	ncbi_733621(FOXO3);ncbi_100517823(FRS2)	K09408+K12461
Metabolism	Lipid metabolism	Arachidonic acid metabolism	1	62	0.786908	0.947721	ko00590	ncbi_403216(CYP2E1)	K07415
Organismal Systems	Immune system	RIG-I-like receptor signaling pathway	1	63	0.792179	0.947721	ko04622	ncbi_100622285(TRIM25)	K10652
Human Diseases	Cancers	Basal cell carcinoma	1	63	0.792179	0.947721	ko05217	ncbi_100516888(GLI3)	K06230
Organismal Systems	Immune system	Chemokine signaling pathway	3	172	0.799178	0.950942	ko04062	ncbi_733621(FOXO3);ncbi_100512009(PARD3);ncbi_100622999(ADCY8)	K09408+K04237+K08048
Environmental Information Processing	Signal transduction	AMPK signaling pathway	2	121	0.802131	0.950942	ko04152	ncbi_733621(FOXO3);ncbi_100515635(CREB5)	K09408+K09047
Human Diseases	Cancers	Glioma	1	67	0.811996	0.956227	ko05214	ncbi_100153846(E2F1)	K17454
Organismal Systems	Environmental adaptation	Thermogenesis	4	229	0.819006	0.956227	ko04714	ncbi_100517823(FRS2);ncbi_100515635(CREB5);ncbi_100738470(NDUFAF2);ncbi_100622999(ADCY8)	K12461+K09047+K18160+K08048
Cellular Processes	Cell growth and death	p53 signaling pathway	1	69	0.821187	0.956227	ko04115	ncbi_100270689(CD82)	K06509
Human Diseases	Cancers	Melanoma	1	69	0.821187	0.956227	ko05218	ncbi_100153846(E2F1)	K17454
Organismal Systems	Endocrine system	PPAR signaling pathway	1	71	0.829932	0.959442	ko03320	ncbi_399532(FABP3)	K08752
Human Diseases	Cancers	Pancreatic cancer	1	72	0.834144	0.959442	ko05212	ncbi_100153846(E2F1)	K17454
Human Diseases	Infectious diseases	Pertussis	1	73	0.838252	0.959442	ko05133	ncbi_100144486(FOS)	K04379
Human Diseases	Infectious diseases	Bacterial invasion of epithelial cells	1	74	0.842258	0.959442	ko05100	ncbi_100512789(WASF2)	K05748
Human Diseases	Cancers	Chronic myeloid leukemia	1	74	0.842258	0.959442	ko05220	ncbi_100153846(E2F1)	K17454
Organismal Systems	Circulatory system	Cardiac muscle contraction	1	76	0.849978	0.964044	ko04260	ncbi_100037999(TPM1)	K10373
Human Diseases	Cardiovascular diseases	Hypertrophic cardiomyopathy (HCM)	1	77	0.853696	0.964087	ko05410	ncbi_100037999(TPM1)	K10373
Organismal Systems	Immune system	Complement and coagulation cascades	1	80	0.864308	0.967171	ko04610	ncbi_396922(CD46)	K04007
Cellular Processes	Transport and catabolism	Peroxisome	1	84	0.877276	0.967171	ko04146	ncbi_397574(HSD17B4)	K12405
Organismal Systems	Nervous system	GABAergic synapse	1	84	0.877276	0.967171	ko04727	ncbi_100622999(ADCY8)	K08048
Organismal Systems	Immune system	NOD-like receptor signaling pathway	2	146	0.878105	0.967171	ko04621	ncbi_396616(TRAF5);ncbi_100622032(TRPM2)	K09849+K04977
Environmental Information Processing	Signal transduction	mTOR signaling pathway	2	148	0.88285	0.967171	ko04150	ncbi_100520503(LAMTOR1);ncbi_100144589(SLC3A2)	K20397+K06519
Genetic Information Processing	Translation	mRNA surveillance pathway	1	86	0.88329	0.967171	ko03015	ncbi_397378(PPP1CB)	K06269
Human Diseases	Cancers	Colorectal cancer	1	87	0.886186	0.967171	ko05210	ncbi_100144486(FOS)	K04379
Organismal Systems	Endocrine system	Progesterone-mediated oocyte maturation	1	88	0.889011	0.967171	ko04914	ncbi_100622999(ADCY8)	K08048
Environmental Information Processing	Signal transduction	Jak-STAT signaling pathway	2	151	0.889649	0.967171	ko04630	ncbi_399503(LIF);ncbi_100525654(IL10RA)	K05419+K05134
Organismal Systems	Digestive system	Pancreatic secretion	1	90	0.894452	0.968374	ko04972	ncbi_100622999(ADCY8)	K08048
Organismal Systems	Immune system	Toll-like receptor signaling pathway	1	95	0.906924	0.977467	ko04620	ncbi_100144486(FOS)	K04379
Environmental Information Processing	Signal transduction	Phosphatidylinositol signaling system	1	97	0.911492	0.977467	ko04070	ncbi_100622701(DGKQ)	K00901
Organismal Systems	Endocrine system	Melanogenesis	1	99	0.915837	0.977467	ko04916	ncbi_100622999(ADCY8)	K08048
Human Diseases	Endocrine and metabolic diseases	AGE-RAGE signaling pathway in diabetic complications	1	100	0.917929	0.977467	ko04933	ncbi_100738123(COL1A1)	K06236
Environmental Information Processing	Signal transduction	Ras signaling pathway	3	227	0.921505	0.977467	ko04014	ncbi_100151794(RGL2);ncbi_397311(KDR);ncbi_100153981(PAK6)	K17636+K05098+K05735
Human Diseases	Infectious diseases	Chagas disease (American trypanosomiasis)	1	104	0.925793	0.978056	ko05142	ncbi_100144486(FOS)	K04379
Organismal Systems	Nervous system	Glutamatergic synapse	1	110	0.936206	0.982808	ko04724	ncbi_100622999(ADCY8)	K08048
Organismal Systems	Immune system	Natural killer cell mediated cytotoxicity	1	111	0.937794	0.982808	ko04650	ncbi_100135031(SLA-2)	K06751
Organismal Systems	Development	Osteoclast differentiation	1	124	0.955193	0.986253	ko04380	ncbi_100144486(FOS)	K04379
Environmental Information Processing	Signaling molecules and interaction	Cytokine-cytokine receptor interaction	3	260	0.957328	0.986253	ko04060	ncbi_399503(LIF);ncbi_100525654(IL10RA);MSTRG.23658(INHBA)	K05419+K05134+K04667
Environmental Information Processing	Signal transduction	FoxO signaling pathway	1	130	0.961496	0.986253	ko04068	ncbi_733621(FOXO3)	K09408
Metabolism	Energy metabolism	Oxidative phosphorylation	1	134	0.965201	0.986253	ko00190	ncbi_102159115(ATP6AP1)	K03662
Genetic Information Processing	Folding, sorting and degradation	Ubiquitin mediated proteolysis	1	136	0.966918	0.986253	ko04120	ncbi_397379(CDC20)	K03363
Human Diseases	Neurodegenerative diseases	Parkinson disease	1	144	0.972983	0.986253	ko05012	ncbi_403155(SLC25A6)	K05863
Organismal Systems	Nervous system	Retrograde endocannabinoid signaling	1	146	0.974318	0.986253	ko04723	ncbi_100622999(ADCY8)	K08048
Genetic Information Processing	Translation	RNA transport	1	147	0.97496	0.986253	ko03013	ncbi_100513802(TACC3)	K14283
Human Diseases	Cancers	Gastric cancer	1	147	0.97496	0.986253	ko05226	ncbi_100153846(E2F1)	K17454
Human Diseases	Neurodegenerative diseases	Alzheimer disease	1	170	0.986033	0.993618	ko05010	ncbi_396823(GAPDH)	K00134
Environmental Information Processing	Signaling molecules and interaction	Neuroactive ligand-receptor interaction	2	273	0.991875	0.995675	ko04080	ncbi_100512009(PARD3);ncbi_606745(ADORA2B)	K04237+K04267
Organismal Systems	Sensory system	Olfactory transduction	2	895	1	1	ko04740	ncbi_100515618(LOC100515618);ncbi_100152819(PDE1A)	K04257+K13755
