# Supplementary material for: Identification and Characterization of lncRNA and mRNA in Testes of Landrace and Hezuo Boars
Source: Animals (Basel). 2021 Jul 30;11(8):2263. doi: 10.3390/ani11082263 (PMC8388364; doi:10.3390/ani11082263)
Supplement: Supplementary file 1 [file animals-11-02263-s001.zip › Table S9.xlsx]

## Sheet: Table S8
lncRNA_id	GeneID	cor	p_value	Symbol	Description	KEGG_A_class	KEGG_B_class	Pathway	K_ID	GO Component	GO Function	GO Process
MSTRG.14533.1	MSTRG.10003	0.950655	2.12042e-06	--	-	-	-	-	-	-	-	-
MSTRG.14872.1	MSTRG.10003	0.982493	1.2579e-08	--	-	-	-	-	-	-	-	-
MSTRG.15568.1	MSTRG.10003	0.988765	1.38345e-09	--	-	-	-	-	-	-	-	-
MSTRG.15575.18	MSTRG.10003	0.963674	4.68644e-07	--	-	-	-	-	-	-	-	-
MSTRG.16105.1	MSTRG.10003	0.974635	7.92386e-08	--	-	-	-	-	-	-	-	-
MSTRG.18641.1	MSTRG.10003	0.966522	3.13082e-07	--	-	-	-	-	-	-	-	-
MSTRG.21773.1	MSTRG.10003	0.994917	2.64935e-11	--	-	-	-	-	-	-	-	-
MSTRG.24671.1	MSTRG.10003	0.985933	4.23741e-09	--	-	-	-	-	-	-	-	-
MSTRG.24689.1	MSTRG.10003	0.951551	1.93765e-06	--	-	-	-	-	-	-	-	-
MSTRG.24691.1	MSTRG.10003	0.990204	6.9869e-10	--	-	-	-	-	-	-	-	-
MSTRG.24691.2	MSTRG.10003	0.999529	1.83229e-16	--	-	-	-	-	-	-	-	-
MSTRG.4812.1	MSTRG.10003	0.958511	9.02877e-07	--	-	-	-	-	-	-	-	-
MSTRG.5456.16	MSTRG.10003	0.95082	2.08568e-06	--	-	-	-	-	-	-	-	-
MSTRG.5829.1	MSTRG.10003	0.950411	2.17238e-06	--	-	-	-	-	-	-	-	-
MSTRG.5829.6	MSTRG.10003	0.977385	4.48514e-08	--	-	-	-	-	-	-	-	-
MSTRG.8030.1	MSTRG.10003	0.989545	9.6678e-10	--	-	-	-	-	-	-	-	-
MSTRG.9419.1	MSTRG.10003	0.958989	8.52774e-07	--	-	-	-	-	-	-	-	-
XR_002335541.1	MSTRG.10003	0.966635	3.07894e-07	--	-	-	-	-	-	-	-	-
XR_002337049.1	MSTRG.10003	0.998269	1.21975e-13	--	-	-	-	-	-	-	-	-
XR_002337971.1	MSTRG.10003	0.951953	1.85991e-06	--	-	-	-	-	-	-	-	-
XR_002339245.1	MSTRG.10003	0.981742	1.54962e-08	--	-	-	-	-	-	-	-	-
XR_002339729.1	MSTRG.10003	0.954003	1.50068e-06	--	-	-	-	-	-	-	-	-
XR_002340837.1	MSTRG.10003	0.972946	1.09069e-07	--	-	-	-	-	-	-	-	-
XR_002341951.1	MSTRG.10003	0.962545	5.45145e-07	--	-	-	-	-	-	-	-	-
XR_002346609.1	MSTRG.10003	0.980042	2.41151e-08	--	-	-	-	-	-	-	-	-
XR_002346785.1	MSTRG.10003	0.987651	2.21519e-09	--	-	-	-	-	-	-	-	-
XR_297055.3	MSTRG.10003	0.951811	1.88698e-06	--	-	-	-	-	-	-	-	-
MSTRG.10069.1	MSTRG.10015	0.950232	2.21129e-06	--	-	-	-	-	-	-	-	-
MSTRG.10182.2	MSTRG.10015	0.96014	7.41038e-07	--	-	-	-	-	-	-	-	-
MSTRG.10418.1	MSTRG.10015	0.96552	3.62211e-07	--	-	-	-	-	-	-	-	-
MSTRG.10544.2	MSTRG.10015	0.954408	1.43687e-06	--	-	-	-	-	-	-	-	-
MSTRG.11328.1	MSTRG.10015	0.983081	1.06125e-08	--	-	-	-	-	-	-	-	-
MSTRG.11385.9	MSTRG.10015	0.983449	9.51417e-09	--	-	-	-	-	-	-	-	-
MSTRG.11443.1	MSTRG.10015	0.970665	1.62862e-07	--	-	-	-	-	-	-	-	-
MSTRG.11474.6	MSTRG.10015	0.967689	2.62696e-07	--	-	-	-	-	-	-	-	-
MSTRG.11629.1	MSTRG.10015	0.980483	2.15822e-08	--	-	-	-	-	-	-	-	-
MSTRG.12370.4	MSTRG.10015	0.963952	4.51236e-07	--	-	-	-	-	-	-	-	-
MSTRG.12878.2	MSTRG.10015	0.965166	3.80959e-07	--	-	-	-	-	-	-	-	-
MSTRG.13094.3	MSTRG.10015	-0.953014	1.66638e-06	--	-	-	-	-	-	-	-	-
MSTRG.13301.1	MSTRG.10015	0.953251	1.62552e-06	--	-	-	-	-	-	-	-	-
MSTRG.13408.1	MSTRG.10015	0.953026	1.66436e-06	--	-	-	-	-	-	-	-	-
MSTRG.13510.1	MSTRG.10015	0.971277	1.4673e-07	--	-	-	-	-	-	-	-	-
MSTRG.13582.1	MSTRG.10015	0.963743	4.64293e-07	--	-	-	-	-	-	-	-	-
MSTRG.14284.1	MSTRG.10015	0.956468	1.14428e-06	--	-	-	-	-	-	-	-	-
MSTRG.14693.2	MSTRG.10015	0.972077	1.27563e-07	--	-	-	-	-	-	-	-	-
MSTRG.14715.1	MSTRG.10015	0.954611	1.40555e-06	--	-	-	-	-	-	-	-	-
MSTRG.14920.2	MSTRG.10015	0.986779	3.1117e-09	--	-	-	-	-	-	-	-	-
MSTRG.15814.1	MSTRG.10015	0.963961	4.50632e-07	--	-	-	-	-	-	-	-	-
MSTRG.16078.1	MSTRG.10015	0.959747	7.77818e-07	--	-	-	-	-	-	-	-	-
MSTRG.16228.2	MSTRG.10015	0.970258	1.74361e-07	--	-	-	-	-	-	-	-	-
MSTRG.16692.2	MSTRG.10015	0.963617	4.72331e-07	--	-	-	-	-	-	-	-	-
MSTRG.16864.2	MSTRG.10015	0.963044	5.1017e-07	--	-	-	-	-	-	-	-	-
MSTRG.1710.3	MSTRG.10015	0.975319	6.91975e-08	--	-	-	-	-	-	-	-	-
MSTRG.17109.1	MSTRG.10015	0.97707	4.80414e-08	--	-	-	-	-	-	-	-	-
MSTRG.1776.1	MSTRG.10015	0.975125	7.19424e-08	--	-	-	-	-	-	-	-	-
MSTRG.18902.8	MSTRG.10015	0.972346	1.21595e-07	--	-	-	-	-	-	-	-	-
MSTRG.20544.1	MSTRG.10015	0.951748	1.89928e-06	--	-	-	-	-	-	-	-	-
MSTRG.21184.1	MSTRG.10015	0.95177	1.89503e-06	--	-	-	-	-	-	-	-	-
MSTRG.21243.1	MSTRG.10015	0.964479	4.19527e-07	--	-	-	-	-	-	-	-	-
MSTRG.21245.1	MSTRG.10015	0.971252	1.47364e-07	--	-	-	-	-	-	-	-	-
MSTRG.22297.1	MSTRG.10015	0.957223	1.04972e-06	--	-	-	-	-	-	-	-	-
MSTRG.22520.1	MSTRG.10015	0.984848	6.13211e-09	--	-	-	-	-	-	-	-	-
MSTRG.22735.7	MSTRG.10015	0.968847	2.19331e-07	--	-	-	-	-	-	-	-	-
MSTRG.24286.1	MSTRG.10015	0.972336	1.21803e-07	--	-	-	-	-	-	-	-	-
MSTRG.25227.2	MSTRG.10015	0.954042	1.49447e-06	--	-	-	-	-	-	-	-	-
MSTRG.25310.1	MSTRG.10015	0.959025	8.49129e-07	--	-	-	-	-	-	-	-	-
MSTRG.25427.2	MSTRG.10015	0.961584	6.17717e-07	--	-	-	-	-	-	-	-	-
MSTRG.2617.1	MSTRG.10015	0.9676	2.66286e-07	--	-	-	-	-	-	-	-	-
MSTRG.2725.1	MSTRG.10015	0.960733	6.88225e-07	--	-	-	-	-	-	-	-	-
MSTRG.2850.1	MSTRG.10015	0.966351	3.21054e-07	--	-	-	-	-	-	-	-	-
MSTRG.2945.1	MSTRG.10015	0.956176	1.18252e-06	--	-	-	-	-	-	-	-	-
MSTRG.3784.1	MSTRG.10015	0.97273	1.13448e-07	--	-	-	-	-	-	-	-	-
MSTRG.5438.1	MSTRG.10015	0.960763	6.85675e-07	--	-	-	-	-	-	-	-	-
MSTRG.5464.1	MSTRG.10015	0.980465	2.16814e-08	--	-	-	-	-	-	-	-	-
MSTRG.6074.1	MSTRG.10015	0.968221	2.41982e-07	--	-	-	-	-	-	-	-	-
MSTRG.6408.6	MSTRG.10015	0.963594	4.73778e-07	--	-	-	-	-	-	-	-	-
MSTRG.6445.1	MSTRG.10015	0.954353	1.44544e-06	--	-	-	-	-	-	-	-	-
MSTRG.6850.1	MSTRG.10015	0.96368	4.68306e-07	--	-	-	-	-	-	-	-	-
MSTRG.7957.1	MSTRG.10015	0.961334	6.37844e-07	--	-	-	-	-	-	-	-	-
MSTRG.8296.1	MSTRG.10015	0.951375	1.9725e-06	--	-	-	-	-	-	-	-	-
MSTRG.8319.3	MSTRG.10015	0.962231	5.68039e-07	--	-	-	-	-	-	-	-	-
MSTRG.8471.7	MSTRG.10015	0.963616	4.72392e-07	--	-	-	-	-	-	-	-	-
MSTRG.8542.1	MSTRG.10015	0.950576	2.1371e-06	--	-	-	-	-	-	-	-	-
MSTRG.8581.2	MSTRG.10015	0.954122	1.48181e-06	--	-	-	-	-	-	-	-	-
MSTRG.8762.1	MSTRG.10015	0.970895	1.56638e-07	--	-	-	-	-	-	-	-	-
MSTRG.9093.9	MSTRG.10015	0.95127	1.99354e-06	--	-	-	-	-	-	-	-	-
MSTRG.918.1	MSTRG.10015	0.965976	3.39149e-07	--	-	-	-	-	-	-	-	-
MSTRG.9244.2	MSTRG.10015	0.966464	3.15759e-07	--	-	-	-	-	-	-	-	-
MSTRG.9305.1	MSTRG.10015	0.966141	3.31116e-07	--	-	-	-	-	-	-	-	-
MSTRG.9306.2	MSTRG.10015	0.95928	8.2333e-07	--	-	-	-	-	-	-	-	-
MSTRG.9361.1	MSTRG.10015	0.962536	5.45734e-07	--	-	-	-	-	-	-	-	-
MSTRG.963.3	MSTRG.10015	0.984748	6.33664e-09	--	-	-	-	-	-	-	-	-
XR_001300633.2	MSTRG.10015	0.957082	1.06691e-06	--	-	-	-	-	-	-	-	-
XR_001305237.2	MSTRG.10015	0.95165	1.91836e-06	--	-	-	-	-	-	-	-	-
XR_001305343.2	MSTRG.10015	0.952503	1.75748e-06	--	-	-	-	-	-	-	-	-
XR_001306507.2	MSTRG.10015	0.961466	6.2717e-07	--	-	-	-	-	-	-	-	-
XR_002335585.1	MSTRG.10015	0.984698	6.4406e-09	--	-	-	-	-	-	-	-	-
XR_002336048.1	MSTRG.10015	0.957541	1.0119e-06	--	-	-	-	-	-	-	-	-
XR_002336286.1	MSTRG.10015	0.971079	1.51802e-07	--	-	-	-	-	-	-	-	-
XR_002337265.1	MSTRG.10015	0.950172	2.22437e-06	--	-	-	-	-	-	-	-	-
XR_002338717.1	MSTRG.10015	0.98104	1.86921e-08	--	-	-	-	-	-	-	-	-
XR_002339023.1	MSTRG.10015	0.950831	2.08334e-06	--	-	-	-	-	-	-	-	-
XR_002339243.1	MSTRG.10015	0.968555	2.29679e-07	--	-	-	-	-	-	-	-	-
XR_002339466.1	MSTRG.10015	0.95944	8.07493e-07	--	-	-	-	-	-	-	-	-
XR_002340859.1	MSTRG.10015	0.962518	5.47055e-07	--	-	-	-	-	-	-	-	-
XR_002341002.1	MSTRG.10015	0.969285	2.0449e-07	--	-	-	-	-	-	-	-	-
XR_002341041.1	MSTRG.10015	0.959392	8.12217e-07	--	-	-	-	-	-	-	-	-
XR_002341200.1	MSTRG.10015	0.95698	1.0794e-06	--	-	-	-	-	-	-	-	-
XR_002341646.1	MSTRG.10015	0.959015	8.50071e-07	--	-	-	-	-	-	-	-	-
XR_002343668.1	MSTRG.10015	-0.951257	1.99624e-06	--	-	-	-	-	-	-	-	-
XR_002344013.1	MSTRG.10015	0.961246	6.44983e-07	--	-	-	-	-	-	-	-	-
XR_002344719.1	MSTRG.10015	0.953152	1.64245e-06	--	-	-	-	-	-	-	-	-
XR_002344935.1	MSTRG.10015	0.952347	1.78597e-06	--	-	-	-	-	-	-	-	-
XR_002346669.1	MSTRG.10015	0.965239	3.77037e-07	--	-	-	-	-	-	-	-	-
XR_002346834.1	MSTRG.10015	0.961471	6.26724e-07	--	-	-	-	-	-	-	-	-
XR_297536.2	MSTRG.10015	0.951798	1.88955e-06	--	-	-	-	-	-	-	-	-
XR_297806.3	MSTRG.10015	0.959178	8.33608e-07	--	-	-	-	-	-	-	-	-
XR_299491.3	MSTRG.10015	0.952447	1.76774e-06	--	-	-	-	-	-	-	-	-
XR_301708.3	MSTRG.10015	0.963959	4.50808e-07	--	-	-	-	-	-	-	-	-
XR_304390.3	MSTRG.10015	0.960367	7.20476e-07	--	-	-	-	-	-	-	-	-
XR_304618.3	MSTRG.10015	0.96381	4.60065e-07	--	-	-	-	-	-	-	-	-
MSTRG.10158.1	MSTRG.10052	0.978149	3.78212e-08	--	-	-	-	-	-	-	-	-
MSTRG.10529.2	MSTRG.10052	0.957116	1.0627e-06	--	-	-	-	-	-	-	-	-
MSTRG.10575.2	MSTRG.10052	0.955998	1.20635e-06	--	-	-	-	-	-	-	-	-
MSTRG.10583.1	MSTRG.10052	0.9595	8.01641e-07	--	-	-	-	-	-	-	-	-
MSTRG.1071.1	MSTRG.10052	0.981997	1.44529e-08	--	-	-	-	-	-	-	-	-
MSTRG.11875.1	MSTRG.10052	0.977143	4.72886e-08	--	-	-	-	-	-	-	-	-
MSTRG.12126.1	MSTRG.10052	0.950426	2.16918e-06	--	-	-	-	-	-	-	-	-
MSTRG.12337.4	MSTRG.10052	0.955679	1.25008e-06	--	-	-	-	-	-	-	-	-
MSTRG.13392.4	MSTRG.10052	0.967408	2.74196e-07	--	-	-	-	-	-	-	-	-
MSTRG.13435.2	MSTRG.10052	0.953241	1.62722e-06	--	-	-	-	-	-	-	-	-
MSTRG.13435.4	MSTRG.10052	0.965119	3.83508e-07	--	-	-	-	-	-	-	-	-
MSTRG.14695.1	MSTRG.10052	0.956748	1.10838e-06	--	-	-	-	-	-	-	-	-
MSTRG.15578.2	MSTRG.10052	0.971085	1.5164e-07	--	-	-	-	-	-	-	-	-
MSTRG.15907.1	MSTRG.10052	0.958161	9.41087e-07	--	-	-	-	-	-	-	-	-
MSTRG.16358.2	MSTRG.10052	0.962765	5.29517e-07	--	-	-	-	-	-	-	-	-
MSTRG.16536.1	MSTRG.10052	0.959263	8.25066e-07	--	-	-	-	-	-	-	-	-
MSTRG.16747.1	MSTRG.10052	0.956283	1.1684e-06	--	-	-	-	-	-	-	-	-
MSTRG.18424.2	MSTRG.10052	0.964746	4.04184e-07	--	-	-	-	-	-	-	-	-
MSTRG.18504.1	MSTRG.10052	0.958651	8.87944e-07	--	-	-	-	-	-	-	-	-
MSTRG.18505.2	MSTRG.10052	0.951648	1.91868e-06	--	-	-	-	-	-	-	-	-
MSTRG.1945.1	MSTRG.10052	0.969324	2.03184e-07	--	-	-	-	-	-	-	-	-
MSTRG.21036.1	MSTRG.10052	0.953234	1.62838e-06	--	-	-	-	-	-	-	-	-
MSTRG.21274.2	MSTRG.10052	0.954072	1.48973e-06	--	-	-	-	-	-	-	-	-
MSTRG.21768.1	MSTRG.10052	0.972312	1.22333e-07	--	-	-	-	-	-	-	-	-
MSTRG.22023.1	MSTRG.10052	0.976016	6.00394e-08	--	-	-	-	-	-	-	-	-
MSTRG.22178.1	MSTRG.10052	0.950964	2.05598e-06	--	-	-	-	-	-	-	-	-
MSTRG.23155.1	MSTRG.10052	0.976236	5.73524e-08	--	-	-	-	-	-	-	-	-
MSTRG.23319.2	MSTRG.10052	0.952322	1.79058e-06	--	-	-	-	-	-	-	-	-
MSTRG.23402.1	MSTRG.10052	0.952191	1.81502e-06	--	-	-	-	-	-	-	-	-
MSTRG.23466.2	MSTRG.10052	0.96338	4.87702e-07	--	-	-	-	-	-	-	-	-
MSTRG.246.1	MSTRG.10052	0.951825	1.88435e-06	--	-	-	-	-	-	-	-	-
MSTRG.24899.1	MSTRG.10052	0.956462	1.14502e-06	--	-	-	-	-	-	-	-	-
MSTRG.2652.3	MSTRG.10052	0.971124	1.50623e-07	--	-	-	-	-	-	-	-	-
MSTRG.2734.2	MSTRG.10052	0.965322	3.72612e-07	--	-	-	-	-	-	-	-	-
MSTRG.5431.1	MSTRG.10052	0.951838	1.88185e-06	--	-	-	-	-	-	-	-	-
MSTRG.6504.1	MSTRG.10052	0.951047	2.03886e-06	--	-	-	-	-	-	-	-	-
MSTRG.6926.1	MSTRG.10052	0.955429	1.28516e-06	--	-	-	-	-	-	-	-	-
MSTRG.9140.1	MSTRG.10052	0.963079	5.07789e-07	--	-	-	-	-	-	-	-	-
MSTRG.955.1	MSTRG.10052	0.980456	2.17337e-08	--	-	-	-	-	-	-	-	-
XR_001298539.2	MSTRG.10052	0.975608	6.52775e-08	--	-	-	-	-	-	-	-	-
XR_001301087.2	MSTRG.10052	0.964605	4.1228e-07	--	-	-	-	-	-	-	-	-
XR_001302641.2	MSTRG.10052	0.951054	2.0374e-06	--	-	-	-	-	-	-	-	-
XR_002337284.1	MSTRG.10052	0.973851	9.21487e-08	--	-	-	-	-	-	-	-	-
XR_002338141.1	MSTRG.10052	0.952313	1.79238e-06	--	-	-	-	-	-	-	-	-
XR_002339525.1	MSTRG.10052	0.965608	3.5765e-07	--	-	-	-	-	-	-	-	-
XR_002340331.1	MSTRG.10052	0.953975	1.50531e-06	--	-	-	-	-	-	-	-	-
XR_002342455.1	MSTRG.10052	0.977242	4.62797e-08	--	-	-	-	-	-	-	-	-
XR_002343523.1	MSTRG.10052	0.968664	2.25778e-07	--	-	-	-	-	-	-	-	-
XR_002344586.1	MSTRG.10052	0.962802	5.26931e-07	--	-	-	-	-	-	-	-	-
XR_002345106.1	MSTRG.10052	0.955571	1.26519e-06	--	-	-	-	-	-	-	-	-
XR_002345518.1	MSTRG.10052	0.96284	5.24286e-07	--	-	-	-	-	-	-	-	-
XR_002346098.1	MSTRG.10052	0.96428	4.31304e-07	--	-	-	-	-	-	-	-	-
XR_002346363.1	MSTRG.10052	0.954136	1.47948e-06	--	-	-	-	-	-	-	-	-
XR_002346559.1	MSTRG.10052	0.981415	1.6926e-08	--	-	-	-	-	-	-	-	-
XR_002346818.1	MSTRG.10052	0.96352	4.78563e-07	--	-	-	-	-	-	-	-	-
XR_002346983.1	MSTRG.10052	0.957024	1.074e-06	--	-	-	-	-	-	-	-	-
XR_002347052.1	MSTRG.10052	0.973558	9.73846e-08	--	-	-	-	-	-	-	-	-
XR_002347084.1	MSTRG.10052	0.962343	5.59761e-07	--	-	-	-	-	-	-	-	-
XR_303532.3	MSTRG.10052	0.969014	2.13554e-07	--	-	-	-	-	-	-	-	-
XR_305026.3	MSTRG.10052	0.967302	2.78622e-07	--	-	-	-	-	-	-	-	-
XR_308387.3	MSTRG.10052	0.983763	8.65008e-09	--	-	-	-	-	-	-	-	-
XR_308976.3	MSTRG.10052	0.953177	1.63808e-06	--	-	-	-	-	-	-	-	-
MSTRG.11263.1	MSTRG.10090	0.968234	2.41497e-07	--	-	-	-	-	-	-	-	-
MSTRG.12597.7	MSTRG.10090	0.953528	1.57866e-06	--	-	-	-	-	-	-	-	-
MSTRG.15462.1	MSTRG.10090	0.96118	6.50427e-07	--	-	-	-	-	-	-	-	-
MSTRG.16329.1	MSTRG.10090	0.972093	1.27216e-07	--	-	-	-	-	-	-	-	-
MSTRG.19307.1	MSTRG.10090	0.972369	1.211e-07	--	-	-	-	-	-	-	-	-
MSTRG.23273.2	MSTRG.10090	0.955416	1.28701e-06	--	-	-	-	-	-	-	-	-
MSTRG.25063.1	MSTRG.10090	0.950248	2.20775e-06	--	-	-	-	-	-	-	-	-
MSTRG.4938.1	MSTRG.10090	0.950488	2.15582e-06	--	-	-	-	-	-	-	-	-
MSTRG.6545.1	MSTRG.10090	0.954715	1.38988e-06	--	-	-	-	-	-	-	-	-
MSTRG.6895.1	MSTRG.10090	0.956972	1.0804e-06	--	-	-	-	-	-	-	-	-
XR_002335871.1	MSTRG.10090	0.96164	6.13302e-07	--	-	-	-	-	-	-	-	-
XR_002336666.1	MSTRG.10090	0.955754	1.23969e-06	--	-	-	-	-	-	-	-	-
XR_002338714.1	MSTRG.10090	0.964536	4.16233e-07	--	-	-	-	-	-	-	-	-
XR_002338793.1	MSTRG.10090	0.957456	1.02185e-06	--	-	-	-	-	-	-	-	-
XR_002341210.1	MSTRG.10090	0.96399	4.48868e-07	--	-	-	-	-	-	-	-	-
XR_002344220.1	MSTRG.10090	0.953199	1.63432e-06	--	-	-	-	-	-	-	-	-
XR_002344541.1	MSTRG.10090	0.961785	6.0196e-07	--	-	-	-	-	-	-	-	-
XR_002345981.1	MSTRG.10090	0.956808	1.10086e-06	--	-	-	-	-	-	-	-	-
XR_299561.3	MSTRG.10090	0.961017	6.64055e-07	--	-	-	-	-	-	-	-	-
XR_309071.3	MSTRG.10090	0.955021	1.34426e-06	--	-	-	-	-	-	-	-	-
MSTRG.11624.4	MSTRG.10129	-0.951962	1.85821e-06	RSC1A1	regulatory solute carrier protein family 1 member 1 isoform X1 [Balaenoptera acutorostrata scammoni]	-	-	-	-	GO:0016020//membrane;GO:0031981//nuclear lumen	GO:0004175//endopeptidase activity;GO:0016248//channel inhibitor activity	GO:0010468//regulation of gene expression;GO:0019538//protein metabolic process;GO:0034645//cellular macromolecule biosynthetic process;GO:0048519//negative regulation of biological process;GO:0051234//establishment of localization
MSTRG.14790.11	MSTRG.10129	-0.956544	1.13441e-06	RSC1A1	regulatory solute carrier protein family 1 member 1 isoform X1 [Balaenoptera acutorostrata scammoni]	-	-	-	-	GO:0016020//membrane;GO:0031981//nuclear lumen	GO:0004175//endopeptidase activity;GO:0016248//channel inhibitor activity	GO:0010468//regulation of gene expression;GO:0019538//protein metabolic process;GO:0034645//cellular macromolecule biosynthetic process;GO:0048519//negative regulation of biological process;GO:0051234//establishment of localization
MSTRG.15978.1	MSTRG.10129	-0.951249	1.99777e-06	RSC1A1	regulatory solute carrier protein family 1 member 1 isoform X1 [Balaenoptera acutorostrata scammoni]	-	-	-	-	GO:0016020//membrane;GO:0031981//nuclear lumen	GO:0004175//endopeptidase activity;GO:0016248//channel inhibitor activity	GO:0010468//regulation of gene expression;GO:0019538//protein metabolic process;GO:0034645//cellular macromolecule biosynthetic process;GO:0048519//negative regulation of biological process;GO:0051234//establishment of localization
MSTRG.16219.1	MSTRG.10129	-0.959187	8.32639e-07	RSC1A1	regulatory solute carrier protein family 1 member 1 isoform X1 [Balaenoptera acutorostrata scammoni]	-	-	-	-	GO:0016020//membrane;GO:0031981//nuclear lumen	GO:0004175//endopeptidase activity;GO:0016248//channel inhibitor activity	GO:0010468//regulation of gene expression;GO:0019538//protein metabolic process;GO:0034645//cellular macromolecule biosynthetic process;GO:0048519//negative regulation of biological process;GO:0051234//establishment of localization
MSTRG.20496.1	MSTRG.10129	-0.954312	1.45183e-06	RSC1A1	regulatory solute carrier protein family 1 member 1 isoform X1 [Balaenoptera acutorostrata scammoni]	-	-	-	-	GO:0016020//membrane;GO:0031981//nuclear lumen	GO:0004175//endopeptidase activity;GO:0016248//channel inhibitor activity	GO:0010468//regulation of gene expression;GO:0019538//protein metabolic process;GO:0034645//cellular macromolecule biosynthetic process;GO:0048519//negative regulation of biological process;GO:0051234//establishment of localization
MSTRG.2179.1	MSTRG.10129	0.974884	7.54692e-08	RSC1A1	regulatory solute carrier protein family 1 member 1 isoform X1 [Balaenoptera acutorostrata scammoni]	-	-	-	-	GO:0016020//membrane;GO:0031981//nuclear lumen	GO:0004175//endopeptidase activity;GO:0016248//channel inhibitor activity	GO:0010468//regulation of gene expression;GO:0019538//protein metabolic process;GO:0034645//cellular macromolecule biosynthetic process;GO:0048519//negative regulation of biological process;GO:0051234//establishment of localization
MSTRG.22520.3	MSTRG.10129	-0.95272	1.71828e-06	RSC1A1	regulatory solute carrier protein family 1 member 1 isoform X1 [Balaenoptera acutorostrata scammoni]	-	-	-	-	GO:0016020//membrane;GO:0031981//nuclear lumen	GO:0004175//endopeptidase activity;GO:0016248//channel inhibitor activity	GO:0010468//regulation of gene expression;GO:0019538//protein metabolic process;GO:0034645//cellular macromolecule biosynthetic process;GO:0048519//negative regulation of biological process;GO:0051234//establishment of localization
MSTRG.23656.2	MSTRG.10129	-0.962222	5.68753e-07	RSC1A1	regulatory solute carrier protein family 1 member 1 isoform X1 [Balaenoptera acutorostrata scammoni]	-	-	-	-	GO:0016020//membrane;GO:0031981//nuclear lumen	GO:0004175//endopeptidase activity;GO:0016248//channel inhibitor activity	GO:0010468//regulation of gene expression;GO:0019538//protein metabolic process;GO:0034645//cellular macromolecule biosynthetic process;GO:0048519//negative regulation of biological process;GO:0051234//establishment of localization
MSTRG.25261.1	MSTRG.10129	0.95201	1.84895e-06	RSC1A1	regulatory solute carrier protein family 1 member 1 isoform X1 [Balaenoptera acutorostrata scammoni]	-	-	-	-	GO:0016020//membrane;GO:0031981//nuclear lumen	GO:0004175//endopeptidase activity;GO:0016248//channel inhibitor activity	GO:0010468//regulation of gene expression;GO:0019538//protein metabolic process;GO:0034645//cellular macromolecule biosynthetic process;GO:0048519//negative regulation of biological process;GO:0051234//establishment of localization
MSTRG.34.1	MSTRG.10129	-0.963673	4.68753e-07	RSC1A1	regulatory solute carrier protein family 1 member 1 isoform X1 [Balaenoptera acutorostrata scammoni]	-	-	-	-	GO:0016020//membrane;GO:0031981//nuclear lumen	GO:0004175//endopeptidase activity;GO:0016248//channel inhibitor activity	GO:0010468//regulation of gene expression;GO:0019538//protein metabolic process;GO:0034645//cellular macromolecule biosynthetic process;GO:0048519//negative regulation of biological process;GO:0051234//establishment of localization
MSTRG.8542.1	MSTRG.10129	-0.953121	1.64771e-06	RSC1A1	regulatory solute carrier protein family 1 member 1 isoform X1 [Balaenoptera acutorostrata scammoni]	-	-	-	-	GO:0016020//membrane;GO:0031981//nuclear lumen	GO:0004175//endopeptidase activity;GO:0016248//channel inhibitor activity	GO:0010468//regulation of gene expression;GO:0019538//protein metabolic process;GO:0034645//cellular macromolecule biosynthetic process;GO:0048519//negative regulation of biological process;GO:0051234//establishment of localization
XR_001297833.2	MSTRG.10129	0.968867	2.18601e-07	RSC1A1	regulatory solute carrier protein family 1 member 1 isoform X1 [Balaenoptera acutorostrata scammoni]	-	-	-	-	GO:0016020//membrane;GO:0031981//nuclear lumen	GO:0004175//endopeptidase activity;GO:0016248//channel inhibitor activity	GO:0010468//regulation of gene expression;GO:0019538//protein metabolic process;GO:0034645//cellular macromolecule biosynthetic process;GO:0048519//negative regulation of biological process;GO:0051234//establishment of localization
XR_001301078.2	MSTRG.10129	-0.962037	5.82584e-07	RSC1A1	regulatory solute carrier protein family 1 member 1 isoform X1 [Balaenoptera acutorostrata scammoni]	-	-	-	-	GO:0016020//membrane;GO:0031981//nuclear lumen	GO:0004175//endopeptidase activity;GO:0016248//channel inhibitor activity	GO:0010468//regulation of gene expression;GO:0019538//protein metabolic process;GO:0034645//cellular macromolecule biosynthetic process;GO:0048519//negative regulation of biological process;GO:0051234//establishment of localization
XR_002335726.1	MSTRG.10129	-0.953493	1.58449e-06	RSC1A1	regulatory solute carrier protein family 1 member 1 isoform X1 [Balaenoptera acutorostrata scammoni]	-	-	-	-	GO:0016020//membrane;GO:0031981//nuclear lumen	GO:0004175//endopeptidase activity;GO:0016248//channel inhibitor activity	GO:0010468//regulation of gene expression;GO:0019538//protein metabolic process;GO:0034645//cellular macromolecule biosynthetic process;GO:0048519//negative regulation of biological process;GO:0051234//establishment of localization
XR_002336207.1	MSTRG.10129	-0.95433	1.449e-06	RSC1A1	regulatory solute carrier protein family 1 member 1 isoform X1 [Balaenoptera acutorostrata scammoni]	-	-	-	-	GO:0016020//membrane;GO:0031981//nuclear lumen	GO:0004175//endopeptidase activity;GO:0016248//channel inhibitor activity	GO:0010468//regulation of gene expression;GO:0019538//protein metabolic process;GO:0034645//cellular macromolecule biosynthetic process;GO:0048519//negative regulation of biological process;GO:0051234//establishment of localization
XR_002336621.1	MSTRG.10129	-0.950753	2.09981e-06	RSC1A1	regulatory solute carrier protein family 1 member 1 isoform X1 [Balaenoptera acutorostrata scammoni]	-	-	-	-	GO:0016020//membrane;GO:0031981//nuclear lumen	GO:0004175//endopeptidase activity;GO:0016248//channel inhibitor activity	GO:0010468//regulation of gene expression;GO:0019538//protein metabolic process;GO:0034645//cellular macromolecule biosynthetic process;GO:0048519//negative regulation of biological process;GO:0051234//establishment of localization
XR_002338514.1	MSTRG.10129	-0.962432	5.53305e-07	RSC1A1	regulatory solute carrier protein family 1 member 1 isoform X1 [Balaenoptera acutorostrata scammoni]	-	-	-	-	GO:0016020//membrane;GO:0031981//nuclear lumen	GO:0004175//endopeptidase activity;GO:0016248//channel inhibitor activity	GO:0010468//regulation of gene expression;GO:0019538//protein metabolic process;GO:0034645//cellular macromolecule biosynthetic process;GO:0048519//negative regulation of biological process;GO:0051234//establishment of localization
XR_002338895.1	MSTRG.10129	-0.95089	2.07125e-06	RSC1A1	regulatory solute carrier protein family 1 member 1 isoform X1 [Balaenoptera acutorostrata scammoni]	-	-	-	-	GO:0016020//membrane;GO:0031981//nuclear lumen	GO:0004175//endopeptidase activity;GO:0016248//channel inhibitor activity	GO:0010468//regulation of gene expression;GO:0019538//protein metabolic process;GO:0034645//cellular macromolecule biosynthetic process;GO:0048519//negative regulation of biological process;GO:0051234//establishment of localization
XR_002339116.1	MSTRG.10129	-0.953058	1.65873e-06	RSC1A1	regulatory solute carrier protein family 1 member 1 isoform X1 [Balaenoptera acutorostrata scammoni]	-	-	-	-	GO:0016020//membrane;GO:0031981//nuclear lumen	GO:0004175//endopeptidase activity;GO:0016248//channel inhibitor activity	GO:0010468//regulation of gene expression;GO:0019538//protein metabolic process;GO:0034645//cellular macromolecule biosynthetic process;GO:0048519//negative regulation of biological process;GO:0051234//establishment of localization
XR_002341810.1	MSTRG.10129	0.958386	9.16406e-07	RSC1A1	regulatory solute carrier protein family 1 member 1 isoform X1 [Balaenoptera acutorostrata scammoni]	-	-	-	-	GO:0016020//membrane;GO:0031981//nuclear lumen	GO:0004175//endopeptidase activity;GO:0016248//channel inhibitor activity	GO:0010468//regulation of gene expression;GO:0019538//protein metabolic process;GO:0034645//cellular macromolecule biosynthetic process;GO:0048519//negative regulation of biological process;GO:0051234//establishment of localization
XR_002342905.1	MSTRG.10129	-0.950324	2.1911e-06	RSC1A1	regulatory solute carrier protein family 1 member 1 isoform X1 [Balaenoptera acutorostrata scammoni]	-	-	-	-	GO:0016020//membrane;GO:0031981//nuclear lumen	GO:0004175//endopeptidase activity;GO:0016248//channel inhibitor activity	GO:0010468//regulation of gene expression;GO:0019538//protein metabolic process;GO:0034645//cellular macromolecule biosynthetic process;GO:0048519//negative regulation of biological process;GO:0051234//establishment of localization
XR_002346198.1	MSTRG.10129	0.982137	1.3901e-08	RSC1A1	regulatory solute carrier protein family 1 member 1 isoform X1 [Balaenoptera acutorostrata scammoni]	-	-	-	-	GO:0016020//membrane;GO:0031981//nuclear lumen	GO:0004175//endopeptidase activity;GO:0016248//channel inhibitor activity	GO:0010468//regulation of gene expression;GO:0019538//protein metabolic process;GO:0034645//cellular macromolecule biosynthetic process;GO:0048519//negative regulation of biological process;GO:0051234//establishment of localization
XR_002347075.1	MSTRG.10129	0.955764	1.23829e-06	RSC1A1	regulatory solute carrier protein family 1 member 1 isoform X1 [Balaenoptera acutorostrata scammoni]	-	-	-	-	GO:0016020//membrane;GO:0031981//nuclear lumen	GO:0004175//endopeptidase activity;GO:0016248//channel inhibitor activity	GO:0010468//regulation of gene expression;GO:0019538//protein metabolic process;GO:0034645//cellular macromolecule biosynthetic process;GO:0048519//negative regulation of biological process;GO:0051234//establishment of localization
XR_297536.2	MSTRG.10129	-0.954014	1.49891e-06	RSC1A1	regulatory solute carrier protein family 1 member 1 isoform X1 [Balaenoptera acutorostrata scammoni]	-	-	-	-	GO:0016020//membrane;GO:0031981//nuclear lumen	GO:0004175//endopeptidase activity;GO:0016248//channel inhibitor activity	GO:0010468//regulation of gene expression;GO:0019538//protein metabolic process;GO:0034645//cellular macromolecule biosynthetic process;GO:0048519//negative regulation of biological process;GO:0051234//establishment of localization
XR_301790.3	MSTRG.10129	-0.955682	1.24963e-06	RSC1A1	regulatory solute carrier protein family 1 member 1 isoform X1 [Balaenoptera acutorostrata scammoni]	-	-	-	-	GO:0016020//membrane;GO:0031981//nuclear lumen	GO:0004175//endopeptidase activity;GO:0016248//channel inhibitor activity	GO:0010468//regulation of gene expression;GO:0019538//protein metabolic process;GO:0034645//cellular macromolecule biosynthetic process;GO:0048519//negative regulation of biological process;GO:0051234//establishment of localization
MSTRG.1201.1	MSTRG.10154	0.967435	2.73088e-07	--	-	-	-	-	-	-	-	-
MSTRG.12055.1	MSTRG.10154	0.958932	8.58608e-07	--	-	-	-	-	-	-	-	-
MSTRG.13435.2	MSTRG.10154	0.955333	1.29893e-06	--	-	-	-	-	-	-	-	-
MSTRG.17017.3	MSTRG.10154	0.955031	1.34273e-06	--	-	-	-	-	-	-	-	-
MSTRG.178.1	MSTRG.10154	0.967378	2.75439e-07	--	-	-	-	-	-	-	-	-
MSTRG.17800.1	MSTRG.10154	0.967255	2.80625e-07	--	-	-	-	-	-	-	-	-
MSTRG.20694.1	MSTRG.10154	0.955634	1.25639e-06	--	-	-	-	-	-	-	-	-
MSTRG.21036.1	MSTRG.10154	0.957765	9.85858e-07	--	-	-	-	-	-	-	-	-
MSTRG.21329.1	MSTRG.10154	0.950869	2.07551e-06	--	-	-	-	-	-	-	-	-
MSTRG.22789.2	MSTRG.10154	0.970571	1.6547e-07	--	-	-	-	-	-	-	-	-
MSTRG.5431.1	MSTRG.10154	0.955234	1.31316e-06	--	-	-	-	-	-	-	-	-
MSTRG.5821.1	MSTRG.10154	0.959495	8.02154e-07	--	-	-	-	-	-	-	-	-
MSTRG.6296.1	MSTRG.10154	0.95318	1.63768e-06	--	-	-	-	-	-	-	-	-
MSTRG.6319.2	MSTRG.10154	0.976097	5.90401e-08	--	-	-	-	-	-	-	-	-
MSTRG.7924.1	MSTRG.10154	0.964008	4.47766e-07	--	-	-	-	-	-	-	-	-
MSTRG.8961.2	MSTRG.10154	0.967868	2.55599e-07	--	-	-	-	-	-	-	-	-
XR_001300710.2	MSTRG.10154	0.971473	1.41841e-07	--	-	-	-	-	-	-	-	-
XR_002340477.1	MSTRG.10154	0.959693	7.82958e-07	--	-	-	-	-	-	-	-	-
XR_002342832.1	MSTRG.10154	0.9669	2.96007e-07	--	-	-	-	-	-	-	-	-
XR_002343616.1	MSTRG.10154	0.953561	1.5731e-06	--	-	-	-	-	-	-	-	-
XR_002345355.1	MSTRG.10154	0.965748	3.50547e-07	--	-	-	-	-	-	-	-	-
XR_002346401.1	MSTRG.10154	0.972405	1.20311e-07	--	-	-	-	-	-	-	-	-
MSTRG.11063.1	MSTRG.1017	0.951128	2.02236e-06	Cox6b1	cytochrome c oxidase subunit 6B1-like [Bos indicus x Bos taurus]	Metabolism;Organismal Systems;Human Diseases;Human Diseases;Human Diseases;Human Diseases;Metabolism;Organismal Systems	Global and overview maps;Environmental adaptation;Neurodegenerative diseases;Neurodegenerative diseases;Endocrine and metabolic diseases;Neurodegenerative diseases;Energy metabolism;Circulatory system	ko01100//Metabolic pathways;ko04714//Thermogenesis;ko05016//Huntington disease;ko05010//Alzheimer disease;ko04932//Non-alcoholic fatty liver disease (NAFLD);ko05012//Parkinson disease;ko00190//Oxidative phosphorylation;ko04260//Cardiac muscle contraction	K02267;K02267;K02267;K02267;K02267;K02267;K02267;K02267	GO:0019866//organelle inner membrane;GO:0031970//organelle envelope lumen;GO:0043231//intracellular membrane-bounded organelle;GO:0043234//protein complex	GO:0009055//electron carrier activity	GO:0006352//DNA-templated transcription, initiation;GO:0015992//proton transport;GO:0022900//electron transport chain;GO:0048856//anatomical structure development
MSTRG.12667.1	MSTRG.1017	0.950594	2.13328e-06	Cox6b1	cytochrome c oxidase subunit 6B1-like [Bos indicus x Bos taurus]	Metabolism;Organismal Systems;Human Diseases;Human Diseases;Human Diseases;Human Diseases;Metabolism;Organismal Systems	Global and overview maps;Environmental adaptation;Neurodegenerative diseases;Neurodegenerative diseases;Endocrine and metabolic diseases;Neurodegenerative diseases;Energy metabolism;Circulatory system	ko01100//Metabolic pathways;ko04714//Thermogenesis;ko05016//Huntington disease;ko05010//Alzheimer disease;ko04932//Non-alcoholic fatty liver disease (NAFLD);ko05012//Parkinson disease;ko00190//Oxidative phosphorylation;ko04260//Cardiac muscle contraction	K02267;K02267;K02267;K02267;K02267;K02267;K02267;K02267	GO:0019866//organelle inner membrane;GO:0031970//organelle envelope lumen;GO:0043231//intracellular membrane-bounded organelle;GO:0043234//protein complex	GO:0009055//electron carrier activity	GO:0006352//DNA-templated transcription, initiation;GO:0015992//proton transport;GO:0022900//electron transport chain;GO:0048856//anatomical structure development
MSTRG.14362.2	MSTRG.1017	0.951162	2.01539e-06	Cox6b1	cytochrome c oxidase subunit 6B1-like [Bos indicus x Bos taurus]	Metabolism;Organismal Systems;Human Diseases;Human Diseases;Human Diseases;Human Diseases;Metabolism;Organismal Systems	Global and overview maps;Environmental adaptation;Neurodegenerative diseases;Neurodegenerative diseases;Endocrine and metabolic diseases;Neurodegenerative diseases;Energy metabolism;Circulatory system	ko01100//Metabolic pathways;ko04714//Thermogenesis;ko05016//Huntington disease;ko05010//Alzheimer disease;ko04932//Non-alcoholic fatty liver disease (NAFLD);ko05012//Parkinson disease;ko00190//Oxidative phosphorylation;ko04260//Cardiac muscle contraction	K02267;K02267;K02267;K02267;K02267;K02267;K02267;K02267	GO:0019866//organelle inner membrane;GO:0031970//organelle envelope lumen;GO:0043231//intracellular membrane-bounded organelle;GO:0043234//protein complex	GO:0009055//electron carrier activity	GO:0006352//DNA-templated transcription, initiation;GO:0015992//proton transport;GO:0022900//electron transport chain;GO:0048856//anatomical structure development
MSTRG.15241.1	MSTRG.1017	0.966893	2.96315e-07	Cox6b1	cytochrome c oxidase subunit 6B1-like [Bos indicus x Bos taurus]	Metabolism;Organismal Systems;Human Diseases;Human Diseases;Human Diseases;Human Diseases;Metabolism;Organismal Systems	Global and overview maps;Environmental adaptation;Neurodegenerative diseases;Neurodegenerative diseases;Endocrine and metabolic diseases;Neurodegenerative diseases;Energy metabolism;Circulatory system	ko01100//Metabolic pathways;ko04714//Thermogenesis;ko05016//Huntington disease;ko05010//Alzheimer disease;ko04932//Non-alcoholic fatty liver disease (NAFLD);ko05012//Parkinson disease;ko00190//Oxidative phosphorylation;ko04260//Cardiac muscle contraction	K02267;K02267;K02267;K02267;K02267;K02267;K02267;K02267	GO:0019866//organelle inner membrane;GO:0031970//organelle envelope lumen;GO:0043231//intracellular membrane-bounded organelle;GO:0043234//protein complex	GO:0009055//electron carrier activity	GO:0006352//DNA-templated transcription, initiation;GO:0015992//proton transport;GO:0022900//electron transport chain;GO:0048856//anatomical structure development
MSTRG.16329.1	MSTRG.1017	0.967596	2.66472e-07	Cox6b1	cytochrome c oxidase subunit 6B1-like [Bos indicus x Bos taurus]	Metabolism;Organismal Systems;Human Diseases;Human Diseases;Human Diseases;Human Diseases;Metabolism;Organismal Systems	Global and overview maps;Environmental adaptation;Neurodegenerative diseases;Neurodegenerative diseases;Endocrine and metabolic diseases;Neurodegenerative diseases;Energy metabolism;Circulatory system	ko01100//Metabolic pathways;ko04714//Thermogenesis;ko05016//Huntington disease;ko05010//Alzheimer disease;ko04932//Non-alcoholic fatty liver disease (NAFLD);ko05012//Parkinson disease;ko00190//Oxidative phosphorylation;ko04260//Cardiac muscle contraction	K02267;K02267;K02267;K02267;K02267;K02267;K02267;K02267	GO:0019866//organelle inner membrane;GO:0031970//organelle envelope lumen;GO:0043231//intracellular membrane-bounded organelle;GO:0043234//protein complex	GO:0009055//electron carrier activity	GO:0006352//DNA-templated transcription, initiation;GO:0015992//proton transport;GO:0022900//electron transport chain;GO:0048856//anatomical structure development
MSTRG.1643.2	MSTRG.1017	0.964373	4.2575e-07	Cox6b1	cytochrome c oxidase subunit 6B1-like [Bos indicus x Bos taurus]	Metabolism;Organismal Systems;Human Diseases;Human Diseases;Human Diseases;Human Diseases;Metabolism;Organismal Systems	Global and overview maps;Environmental adaptation;Neurodegenerative diseases;Neurodegenerative diseases;Endocrine and metabolic diseases;Neurodegenerative diseases;Energy metabolism;Circulatory system	ko01100//Metabolic pathways;ko04714//Thermogenesis;ko05016//Huntington disease;ko05010//Alzheimer disease;ko04932//Non-alcoholic fatty liver disease (NAFLD);ko05012//Parkinson disease;ko00190//Oxidative phosphorylation;ko04260//Cardiac muscle contraction	K02267;K02267;K02267;K02267;K02267;K02267;K02267;K02267	GO:0019866//organelle inner membrane;GO:0031970//organelle envelope lumen;GO:0043231//intracellular membrane-bounded organelle;GO:0043234//protein complex	GO:0009055//electron carrier activity	GO:0006352//DNA-templated transcription, initiation;GO:0015992//proton transport;GO:0022900//electron transport chain;GO:0048856//anatomical structure development
MSTRG.16726.3	MSTRG.1017	0.962922	5.18553e-07	Cox6b1	cytochrome c oxidase subunit 6B1-like [Bos indicus x Bos taurus]	Metabolism;Organismal Systems;Human Diseases;Human Diseases;Human Diseases;Human Diseases;Metabolism;Organismal Systems	Global and overview maps;Environmental adaptation;Neurodegenerative diseases;Neurodegenerative diseases;Endocrine and metabolic diseases;Neurodegenerative diseases;Energy metabolism;Circulatory system	ko01100//Metabolic pathways;ko04714//Thermogenesis;ko05016//Huntington disease;ko05010//Alzheimer disease;ko04932//Non-alcoholic fatty liver disease (NAFLD);ko05012//Parkinson disease;ko00190//Oxidative phosphorylation;ko04260//Cardiac muscle contraction	K02267;K02267;K02267;K02267;K02267;K02267;K02267;K02267	GO:0019866//organelle inner membrane;GO:0031970//organelle envelope lumen;GO:0043231//intracellular membrane-bounded organelle;GO:0043234//protein complex	GO:0009055//electron carrier activity	GO:0006352//DNA-templated transcription, initiation;GO:0015992//proton transport;GO:0022900//electron transport chain;GO:0048856//anatomical structure development
MSTRG.18750.2	MSTRG.1017	0.952244	1.80511e-06	Cox6b1	cytochrome c oxidase subunit 6B1-like [Bos indicus x Bos taurus]	Metabolism;Organismal Systems;Human Diseases;Human Diseases;Human Diseases;Human Diseases;Metabolism;Organismal Systems	Global and overview maps;Environmental adaptation;Neurodegenerative diseases;Neurodegenerative diseases;Endocrine and metabolic diseases;Neurodegenerative diseases;Energy metabolism;Circulatory system	ko01100//Metabolic pathways;ko04714//Thermogenesis;ko05016//Huntington disease;ko05010//Alzheimer disease;ko04932//Non-alcoholic fatty liver disease (NAFLD);ko05012//Parkinson disease;ko00190//Oxidative phosphorylation;ko04260//Cardiac muscle contraction	K02267;K02267;K02267;K02267;K02267;K02267;K02267;K02267	GO:0019866//organelle inner membrane;GO:0031970//organelle envelope lumen;GO:0043231//intracellular membrane-bounded organelle;GO:0043234//protein complex	GO:0009055//electron carrier activity	GO:0006352//DNA-templated transcription, initiation;GO:0015992//proton transport;GO:0022900//electron transport chain;GO:0048856//anatomical structure development
MSTRG.2030.1	MSTRG.1017	0.965147	3.81983e-07	Cox6b1	cytochrome c oxidase subunit 6B1-like [Bos indicus x Bos taurus]	Metabolism;Organismal Systems;Human Diseases;Human Diseases;Human Diseases;Human Diseases;Metabolism;Organismal Systems	Global and overview maps;Environmental adaptation;Neurodegenerative diseases;Neurodegenerative diseases;Endocrine and metabolic diseases;Neurodegenerative diseases;Energy metabolism;Circulatory system	ko01100//Metabolic pathways;ko04714//Thermogenesis;ko05016//Huntington disease;ko05010//Alzheimer disease;ko04932//Non-alcoholic fatty liver disease (NAFLD);ko05012//Parkinson disease;ko00190//Oxidative phosphorylation;ko04260//Cardiac muscle contraction	K02267;K02267;K02267;K02267;K02267;K02267;K02267;K02267	GO:0019866//organelle inner membrane;GO:0031970//organelle envelope lumen;GO:0043231//intracellular membrane-bounded organelle;GO:0043234//protein complex	GO:0009055//electron carrier activity	GO:0006352//DNA-templated transcription, initiation;GO:0015992//proton transport;GO:0022900//electron transport chain;GO:0048856//anatomical structure development
MSTRG.21815.1	MSTRG.1017	0.955591	1.26238e-06	Cox6b1	cytochrome c oxidase subunit 6B1-like [Bos indicus x Bos taurus]	Metabolism;Organismal Systems;Human Diseases;Human Diseases;Human Diseases;Human Diseases;Metabolism;Organismal Systems	Global and overview maps;Environmental adaptation;Neurodegenerative diseases;Neurodegenerative diseases;Endocrine and metabolic diseases;Neurodegenerative diseases;Energy metabolism;Circulatory system	ko01100//Metabolic pathways;ko04714//Thermogenesis;ko05016//Huntington disease;ko05010//Alzheimer disease;ko04932//Non-alcoholic fatty liver disease (NAFLD);ko05012//Parkinson disease;ko00190//Oxidative phosphorylation;ko04260//Cardiac muscle contraction	K02267;K02267;K02267;K02267;K02267;K02267;K02267;K02267	GO:0019866//organelle inner membrane;GO:0031970//organelle envelope lumen;GO:0043231//intracellular membrane-bounded organelle;GO:0043234//protein complex	GO:0009055//electron carrier activity	GO:0006352//DNA-templated transcription, initiation;GO:0015992//proton transport;GO:0022900//electron transport chain;GO:0048856//anatomical structure development
MSTRG.22320.1	MSTRG.1017	0.972137	1.26223e-07	Cox6b1	cytochrome c oxidase subunit 6B1-like [Bos indicus x Bos taurus]	Metabolism;Organismal Systems;Human Diseases;Human Diseases;Human Diseases;Human Diseases;Metabolism;Organismal Systems	Global and overview maps;Environmental adaptation;Neurodegenerative diseases;Neurodegenerative diseases;Endocrine and metabolic diseases;Neurodegenerative diseases;Energy metabolism;Circulatory system	ko01100//Metabolic pathways;ko04714//Thermogenesis;ko05016//Huntington disease;ko05010//Alzheimer disease;ko04932//Non-alcoholic fatty liver disease (NAFLD);ko05012//Parkinson disease;ko00190//Oxidative phosphorylation;ko04260//Cardiac muscle contraction	K02267;K02267;K02267;K02267;K02267;K02267;K02267;K02267	GO:0019866//organelle inner membrane;GO:0031970//organelle envelope lumen;GO:0043231//intracellular membrane-bounded organelle;GO:0043234//protein complex	GO:0009055//electron carrier activity	GO:0006352//DNA-templated transcription, initiation;GO:0015992//proton transport;GO:0022900//electron transport chain;GO:0048856//anatomical structure development
MSTRG.22383.1	MSTRG.1017	0.956081	1.1953e-06	Cox6b1	cytochrome c oxidase subunit 6B1-like [Bos indicus x Bos taurus]	Metabolism;Organismal Systems;Human Diseases;Human Diseases;Human Diseases;Human Diseases;Metabolism;Organismal Systems	Global and overview maps;Environmental adaptation;Neurodegenerative diseases;Neurodegenerative diseases;Endocrine and metabolic diseases;Neurodegenerative diseases;Energy metabolism;Circulatory system	ko01100//Metabolic pathways;ko04714//Thermogenesis;ko05016//Huntington disease;ko05010//Alzheimer disease;ko04932//Non-alcoholic fatty liver disease (NAFLD);ko05012//Parkinson disease;ko00190//Oxidative phosphorylation;ko04260//Cardiac muscle contraction	K02267;K02267;K02267;K02267;K02267;K02267;K02267;K02267	GO:0019866//organelle inner membrane;GO:0031970//organelle envelope lumen;GO:0043231//intracellular membrane-bounded organelle;GO:0043234//protein complex	GO:0009055//electron carrier activity	GO:0006352//DNA-templated transcription, initiation;GO:0015992//proton transport;GO:0022900//electron transport chain;GO:0048856//anatomical structure development
MSTRG.22520.3	MSTRG.1017	0.950003	2.2617e-06	Cox6b1	cytochrome c oxidase subunit 6B1-like [Bos indicus x Bos taurus]	Metabolism;Organismal Systems;Human Diseases;Human Diseases;Human Diseases;Human Diseases;Metabolism;Organismal Systems	Global and overview maps;Environmental adaptation;Neurodegenerative diseases;Neurodegenerative diseases;Endocrine and metabolic diseases;Neurodegenerative diseases;Energy metabolism;Circulatory system	ko01100//Metabolic pathways;ko04714//Thermogenesis;ko05016//Huntington disease;ko05010//Alzheimer disease;ko04932//Non-alcoholic fatty liver disease (NAFLD);ko05012//Parkinson disease;ko00190//Oxidative phosphorylation;ko04260//Cardiac muscle contraction	K02267;K02267;K02267;K02267;K02267;K02267;K02267;K02267	GO:0019866//organelle inner membrane;GO:0031970//organelle envelope lumen;GO:0043231//intracellular membrane-bounded organelle;GO:0043234//protein complex	GO:0009055//electron carrier activity	GO:0006352//DNA-templated transcription, initiation;GO:0015992//proton transport;GO:0022900//electron transport chain;GO:0048856//anatomical structure development
MSTRG.24681.2	MSTRG.1017	0.996371	4.9291e-12	Cox6b1	cytochrome c oxidase subunit 6B1-like [Bos indicus x Bos taurus]	Metabolism;Organismal Systems;Human Diseases;Human Diseases;Human Diseases;Human Diseases;Metabolism;Organismal Systems	Global and overview maps;Environmental adaptation;Neurodegenerative diseases;Neurodegenerative diseases;Endocrine and metabolic diseases;Neurodegenerative diseases;Energy metabolism;Circulatory system	ko01100//Metabolic pathways;ko04714//Thermogenesis;ko05016//Huntington disease;ko05010//Alzheimer disease;ko04932//Non-alcoholic fatty liver disease (NAFLD);ko05012//Parkinson disease;ko00190//Oxidative phosphorylation;ko04260//Cardiac muscle contraction	K02267;K02267;K02267;K02267;K02267;K02267;K02267;K02267	GO:0019866//organelle inner membrane;GO:0031970//organelle envelope lumen;GO:0043231//intracellular membrane-bounded organelle;GO:0043234//protein complex	GO:0009055//electron carrier activity	GO:0006352//DNA-templated transcription, initiation;GO:0015992//proton transport;GO:0022900//electron transport chain;GO:0048856//anatomical structure development
MSTRG.24700.1	MSTRG.1017	0.955884	1.22193e-06	Cox6b1	cytochrome c oxidase subunit 6B1-like [Bos indicus x Bos taurus]	Metabolism;Organismal Systems;Human Diseases;Human Diseases;Human Diseases;Human Diseases;Metabolism;Organismal Systems	Global and overview maps;Environmental adaptation;Neurodegenerative diseases;Neurodegenerative diseases;Endocrine and metabolic diseases;Neurodegenerative diseases;Energy metabolism;Circulatory system	ko01100//Metabolic pathways;ko04714//Thermogenesis;ko05016//Huntington disease;ko05010//Alzheimer disease;ko04932//Non-alcoholic fatty liver disease (NAFLD);ko05012//Parkinson disease;ko00190//Oxidative phosphorylation;ko04260//Cardiac muscle contraction	K02267;K02267;K02267;K02267;K02267;K02267;K02267;K02267	GO:0019866//organelle inner membrane;GO:0031970//organelle envelope lumen;GO:0043231//intracellular membrane-bounded organelle;GO:0043234//protein complex	GO:0009055//electron carrier activity	GO:0006352//DNA-templated transcription, initiation;GO:0015992//proton transport;GO:0022900//electron transport chain;GO:0048856//anatomical structure development
MSTRG.24934.1	MSTRG.1017	0.980017	2.42692e-08	Cox6b1	cytochrome c oxidase subunit 6B1-like [Bos indicus x Bos taurus]	Metabolism;Organismal Systems;Human Diseases;Human Diseases;Human Diseases;Human Diseases;Metabolism;Organismal Systems	Global and overview maps;Environmental adaptation;Neurodegenerative diseases;Neurodegenerative diseases;Endocrine and metabolic diseases;Neurodegenerative diseases;Energy metabolism;Circulatory system	ko01100//Metabolic pathways;ko04714//Thermogenesis;ko05016//Huntington disease;ko05010//Alzheimer disease;ko04932//Non-alcoholic fatty liver disease (NAFLD);ko05012//Parkinson disease;ko00190//Oxidative phosphorylation;ko04260//Cardiac muscle contraction	K02267;K02267;K02267;K02267;K02267;K02267;K02267;K02267	GO:0019866//organelle inner membrane;GO:0031970//organelle envelope lumen;GO:0043231//intracellular membrane-bounded organelle;GO:0043234//protein complex	GO:0009055//electron carrier activity	GO:0006352//DNA-templated transcription, initiation;GO:0015992//proton transport;GO:0022900//electron transport chain;GO:0048856//anatomical structure development
MSTRG.25178.1	MSTRG.1017	0.962573	5.43104e-07	Cox6b1	cytochrome c oxidase subunit 6B1-like [Bos indicus x Bos taurus]	Metabolism;Organismal Systems;Human Diseases;Human Diseases;Human Diseases;Human Diseases;Metabolism;Organismal Systems	Global and overview maps;Environmental adaptation;Neurodegenerative diseases;Neurodegenerative diseases;Endocrine and metabolic diseases;Neurodegenerative diseases;Energy metabolism;Circulatory system	ko01100//Metabolic pathways;ko04714//Thermogenesis;ko05016//Huntington disease;ko05010//Alzheimer disease;ko04932//Non-alcoholic fatty liver disease (NAFLD);ko05012//Parkinson disease;ko00190//Oxidative phosphorylation;ko04260//Cardiac muscle contraction	K02267;K02267;K02267;K02267;K02267;K02267;K02267;K02267	GO:0019866//organelle inner membrane;GO:0031970//organelle envelope lumen;GO:0043231//intracellular membrane-bounded organelle;GO:0043234//protein complex	GO:0009055//electron carrier activity	GO:0006352//DNA-templated transcription, initiation;GO:0015992//proton transport;GO:0022900//electron transport chain;GO:0048856//anatomical structure development
MSTRG.4938.1	MSTRG.1017	0.968733	2.23323e-07	Cox6b1	cytochrome c oxidase subunit 6B1-like [Bos indicus x Bos taurus]	Metabolism;Organismal Systems;Human Diseases;Human Diseases;Human Diseases;Human Diseases;Metabolism;Organismal Systems	Global and overview maps;Environmental adaptation;Neurodegenerative diseases;Neurodegenerative diseases;Endocrine and metabolic diseases;Neurodegenerative diseases;Energy metabolism;Circulatory system	ko01100//Metabolic pathways;ko04714//Thermogenesis;ko05016//Huntington disease;ko05010//Alzheimer disease;ko04932//Non-alcoholic fatty liver disease (NAFLD);ko05012//Parkinson disease;ko00190//Oxidative phosphorylation;ko04260//Cardiac muscle contraction	K02267;K02267;K02267;K02267;K02267;K02267;K02267;K02267	GO:0019866//organelle inner membrane;GO:0031970//organelle envelope lumen;GO:0043231//intracellular membrane-bounded organelle;GO:0043234//protein complex	GO:0009055//electron carrier activity	GO:0006352//DNA-templated transcription, initiation;GO:0015992//proton transport;GO:0022900//electron transport chain;GO:0048856//anatomical structure development
MSTRG.5792.3	MSTRG.1017	0.972883	1.10336e-07	Cox6b1	cytochrome c oxidase subunit 6B1-like [Bos indicus x Bos taurus]	Metabolism;Organismal Systems;Human Diseases;Human Diseases;Human Diseases;Human Diseases;Metabolism;Organismal Systems	Global and overview maps;Environmental adaptation;Neurodegenerative diseases;Neurodegenerative diseases;Endocrine and metabolic diseases;Neurodegenerative diseases;Energy metabolism;Circulatory system	ko01100//Metabolic pathways;ko04714//Thermogenesis;ko05016//Huntington disease;ko05010//Alzheimer disease;ko04932//Non-alcoholic fatty liver disease (NAFLD);ko05012//Parkinson disease;ko00190//Oxidative phosphorylation;ko04260//Cardiac muscle contraction	K02267;K02267;K02267;K02267;K02267;K02267;K02267;K02267	GO:0019866//organelle inner membrane;GO:0031970//organelle envelope lumen;GO:0043231//intracellular membrane-bounded organelle;GO:0043234//protein complex	GO:0009055//electron carrier activity	GO:0006352//DNA-templated transcription, initiation;GO:0015992//proton transport;GO:0022900//electron transport chain;GO:0048856//anatomical structure development
MSTRG.6895.1	MSTRG.1017	0.982201	1.36535e-08	Cox6b1	cytochrome c oxidase subunit 6B1-like [Bos indicus x Bos taurus]	Metabolism;Organismal Systems;Human Diseases;Human Diseases;Human Diseases;Human Diseases;Metabolism;Organismal Systems	Global and overview maps;Environmental adaptation;Neurodegenerative diseases;Neurodegenerative diseases;Endocrine and metabolic diseases;Neurodegenerative diseases;Energy metabolism;Circulatory system	ko01100//Metabolic pathways;ko04714//Thermogenesis;ko05016//Huntington disease;ko05010//Alzheimer disease;ko04932//Non-alcoholic fatty liver disease (NAFLD);ko05012//Parkinson disease;ko00190//Oxidative phosphorylation;ko04260//Cardiac muscle contraction	K02267;K02267;K02267;K02267;K02267;K02267;K02267;K02267	GO:0019866//organelle inner membrane;GO:0031970//organelle envelope lumen;GO:0043231//intracellular membrane-bounded organelle;GO:0043234//protein complex	GO:0009055//electron carrier activity	GO:0006352//DNA-templated transcription, initiation;GO:0015992//proton transport;GO:0022900//electron transport chain;GO:0048856//anatomical structure development
MSTRG.7870.1	MSTRG.1017	0.955719	1.2446e-06	Cox6b1	cytochrome c oxidase subunit 6B1-like [Bos indicus x Bos taurus]	Metabolism;Organismal Systems;Human Diseases;Human Diseases;Human Diseases;Human Diseases;Metabolism;Organismal Systems	Global and overview maps;Environmental adaptation;Neurodegenerative diseases;Neurodegenerative diseases;Endocrine and metabolic diseases;Neurodegenerative diseases;Energy metabolism;Circulatory system	ko01100//Metabolic pathways;ko04714//Thermogenesis;ko05016//Huntington disease;ko05010//Alzheimer disease;ko04932//Non-alcoholic fatty liver disease (NAFLD);ko05012//Parkinson disease;ko00190//Oxidative phosphorylation;ko04260//Cardiac muscle contraction	K02267;K02267;K02267;K02267;K02267;K02267;K02267;K02267	GO:0019866//organelle inner membrane;GO:0031970//organelle envelope lumen;GO:0043231//intracellular membrane-bounded organelle;GO:0043234//protein complex	GO:0009055//electron carrier activity	GO:0006352//DNA-templated transcription, initiation;GO:0015992//proton transport;GO:0022900//electron transport chain;GO:0048856//anatomical structure development
MSTRG.8471.2	MSTRG.1017	0.957769	9.8539e-07	Cox6b1	cytochrome c oxidase subunit 6B1-like [Bos indicus x Bos taurus]	Metabolism;Organismal Systems;Human Diseases;Human Diseases;Human Diseases;Human Diseases;Metabolism;Organismal Systems	Global and overview maps;Environmental adaptation;Neurodegenerative diseases;Neurodegenerative diseases;Endocrine and metabolic diseases;Neurodegenerative diseases;Energy metabolism;Circulatory system	ko01100//Metabolic pathways;ko04714//Thermogenesis;ko05016//Huntington disease;ko05010//Alzheimer disease;ko04932//Non-alcoholic fatty liver disease (NAFLD);ko05012//Parkinson disease;ko00190//Oxidative phosphorylation;ko04260//Cardiac muscle contraction	K02267;K02267;K02267;K02267;K02267;K02267;K02267;K02267	GO:0019866//organelle inner membrane;GO:0031970//organelle envelope lumen;GO:0043231//intracellular membrane-bounded organelle;GO:0043234//protein complex	GO:0009055//electron carrier activity	GO:0006352//DNA-templated transcription, initiation;GO:0015992//proton transport;GO:0022900//electron transport chain;GO:0048856//anatomical structure development
MSTRG.9306.3	MSTRG.1017	0.983851	8.41843e-09	Cox6b1	cytochrome c oxidase subunit 6B1-like [Bos indicus x Bos taurus]	Metabolism;Organismal Systems;Human Diseases;Human Diseases;Human Diseases;Human Diseases;Metabolism;Organismal Systems	Global and overview maps;Environmental adaptation;Neurodegenerative diseases;Neurodegenerative diseases;Endocrine and metabolic diseases;Neurodegenerative diseases;Energy metabolism;Circulatory system	ko01100//Metabolic pathways;ko04714//Thermogenesis;ko05016//Huntington disease;ko05010//Alzheimer disease;ko04932//Non-alcoholic fatty liver disease (NAFLD);ko05012//Parkinson disease;ko00190//Oxidative phosphorylation;ko04260//Cardiac muscle contraction	K02267;K02267;K02267;K02267;K02267;K02267;K02267;K02267	GO:0019866//organelle inner membrane;GO:0031970//organelle envelope lumen;GO:0043231//intracellular membrane-bounded organelle;GO:0043234//protein complex	GO:0009055//electron carrier activity	GO:0006352//DNA-templated transcription, initiation;GO:0015992//proton transport;GO:0022900//electron transport chain;GO:0048856//anatomical structure development
MSTRG.9425.2	MSTRG.1017	0.95836	9.19213e-07	Cox6b1	cytochrome c oxidase subunit 6B1-like [Bos indicus x Bos taurus]	Metabolism;Organismal Systems;Human Diseases;Human Diseases;Human Diseases;Human Diseases;Metabolism;Organismal Systems	Global and overview maps;Environmental adaptation;Neurodegenerative diseases;Neurodegenerative diseases;Endocrine and metabolic diseases;Neurodegenerative diseases;Energy metabolism;Circulatory system	ko01100//Metabolic pathways;ko04714//Thermogenesis;ko05016//Huntington disease;ko05010//Alzheimer disease;ko04932//Non-alcoholic fatty liver disease (NAFLD);ko05012//Parkinson disease;ko00190//Oxidative phosphorylation;ko04260//Cardiac muscle contraction	K02267;K02267;K02267;K02267;K02267;K02267;K02267;K02267	GO:0019866//organelle inner membrane;GO:0031970//organelle envelope lumen;GO:0043231//intracellular membrane-bounded organelle;GO:0043234//protein complex	GO:0009055//electron carrier activity	GO:0006352//DNA-templated transcription, initiation;GO:0015992//proton transport;GO:0022900//electron transport chain;GO:0048856//anatomical structure development
XR_001300163.2	MSTRG.1017	0.968954	2.15601e-07	Cox6b1	cytochrome c oxidase subunit 6B1-like [Bos indicus x Bos taurus]	Metabolism;Organismal Systems;Human Diseases;Human Diseases;Human Diseases;Human Diseases;Metabolism;Organismal Systems	Global and overview maps;Environmental adaptation;Neurodegenerative diseases;Neurodegenerative diseases;Endocrine and metabolic diseases;Neurodegenerative diseases;Energy metabolism;Circulatory system	ko01100//Metabolic pathways;ko04714//Thermogenesis;ko05016//Huntington disease;ko05010//Alzheimer disease;ko04932//Non-alcoholic fatty liver disease (NAFLD);ko05012//Parkinson disease;ko00190//Oxidative phosphorylation;ko04260//Cardiac muscle contraction	K02267;K02267;K02267;K02267;K02267;K02267;K02267;K02267	GO:0019866//organelle inner membrane;GO:0031970//organelle envelope lumen;GO:0043231//intracellular membrane-bounded organelle;GO:0043234//protein complex	GO:0009055//electron carrier activity	GO:0006352//DNA-templated transcription, initiation;GO:0015992//proton transport;GO:0022900//electron transport chain;GO:0048856//anatomical structure development
XR_001307390.2	MSTRG.1017	0.979999	2.43792e-08	Cox6b1	cytochrome c oxidase subunit 6B1-like [Bos indicus x Bos taurus]	Metabolism;Organismal Systems;Human Diseases;Human Diseases;Human Diseases;Human Diseases;Metabolism;Organismal Systems	Global and overview maps;Environmental adaptation;Neurodegenerative diseases;Neurodegenerative diseases;Endocrine and metabolic diseases;Neurodegenerative diseases;Energy metabolism;Circulatory system	ko01100//Metabolic pathways;ko04714//Thermogenesis;ko05016//Huntington disease;ko05010//Alzheimer disease;ko04932//Non-alcoholic fatty liver disease (NAFLD);ko05012//Parkinson disease;ko00190//Oxidative phosphorylation;ko04260//Cardiac muscle contraction	K02267;K02267;K02267;K02267;K02267;K02267;K02267;K02267	GO:0019866//organelle inner membrane;GO:0031970//organelle envelope lumen;GO:0043231//intracellular membrane-bounded organelle;GO:0043234//protein complex	GO:0009055//electron carrier activity	GO:0006352//DNA-templated transcription, initiation;GO:0015992//proton transport;GO:0022900//electron transport chain;GO:0048856//anatomical structure development
XR_002335871.1	MSTRG.1017	0.962995	5.13537e-07	Cox6b1	cytochrome c oxidase subunit 6B1-like [Bos indicus x Bos taurus]	Metabolism;Organismal Systems;Human Diseases;Human Diseases;Human Diseases;Human Diseases;Metabolism;Organismal Systems	Global and overview maps;Environmental adaptation;Neurodegenerative diseases;Neurodegenerative diseases;Endocrine and metabolic diseases;Neurodegenerative diseases;Energy metabolism;Circulatory system	ko01100//Metabolic pathways;ko04714//Thermogenesis;ko05016//Huntington disease;ko05010//Alzheimer disease;ko04932//Non-alcoholic fatty liver disease (NAFLD);ko05012//Parkinson disease;ko00190//Oxidative phosphorylation;ko04260//Cardiac muscle contraction	K02267;K02267;K02267;K02267;K02267;K02267;K02267;K02267	GO:0019866//organelle inner membrane;GO:0031970//organelle envelope lumen;GO:0043231//intracellular membrane-bounded organelle;GO:0043234//protein complex	GO:0009055//electron carrier activity	GO:0006352//DNA-templated transcription, initiation;GO:0015992//proton transport;GO:0022900//electron transport chain;GO:0048856//anatomical structure development
XR_002337730.1	MSTRG.1017	0.950038	2.25391e-06	Cox6b1	cytochrome c oxidase subunit 6B1-like [Bos indicus x Bos taurus]	Metabolism;Organismal Systems;Human Diseases;Human Diseases;Human Diseases;Human Diseases;Metabolism;Organismal Systems	Global and overview maps;Environmental adaptation;Neurodegenerative diseases;Neurodegenerative diseases;Endocrine and metabolic diseases;Neurodegenerative diseases;Energy metabolism;Circulatory system	ko01100//Metabolic pathways;ko04714//Thermogenesis;ko05016//Huntington disease;ko05010//Alzheimer disease;ko04932//Non-alcoholic fatty liver disease (NAFLD);ko05012//Parkinson disease;ko00190//Oxidative phosphorylation;ko04260//Cardiac muscle contraction	K02267;K02267;K02267;K02267;K02267;K02267;K02267;K02267	GO:0019866//organelle inner membrane;GO:0031970//organelle envelope lumen;GO:0043231//intracellular membrane-bounded organelle;GO:0043234//protein complex	GO:0009055//electron carrier activity	GO:0006352//DNA-templated transcription, initiation;GO:0015992//proton transport;GO:0022900//electron transport chain;GO:0048856//anatomical structure development
XR_002337791.1	MSTRG.1017	0.952524	1.75366e-06	Cox6b1	cytochrome c oxidase subunit 6B1-like [Bos indicus x Bos taurus]	Metabolism;Organismal Systems;Human Diseases;Human Diseases;Human Diseases;Human Diseases;Metabolism;Organismal Systems	Global and overview maps;Environmental adaptation;Neurodegenerative diseases;Neurodegenerative diseases;Endocrine and metabolic diseases;Neurodegenerative diseases;Energy metabolism;Circulatory system	ko01100//Metabolic pathways;ko04714//Thermogenesis;ko05016//Huntington disease;ko05010//Alzheimer disease;ko04932//Non-alcoholic fatty liver disease (NAFLD);ko05012//Parkinson disease;ko00190//Oxidative phosphorylation;ko04260//Cardiac muscle contraction	K02267;K02267;K02267;K02267;K02267;K02267;K02267;K02267	GO:0019866//organelle inner membrane;GO:0031970//organelle envelope lumen;GO:0043231//intracellular membrane-bounded organelle;GO:0043234//protein complex	GO:0009055//electron carrier activity	GO:0006352//DNA-templated transcription, initiation;GO:0015992//proton transport;GO:0022900//electron transport chain;GO:0048856//anatomical structure development
XR_002338597.1	MSTRG.1017	0.968368	2.36493e-07	Cox6b1	cytochrome c oxidase subunit 6B1-like [Bos indicus x Bos taurus]	Metabolism;Organismal Systems;Human Diseases;Human Diseases;Human Diseases;Human Diseases;Metabolism;Organismal Systems	Global and overview maps;Environmental adaptation;Neurodegenerative diseases;Neurodegenerative diseases;Endocrine and metabolic diseases;Neurodegenerative diseases;Energy metabolism;Circulatory system	ko01100//Metabolic pathways;ko04714//Thermogenesis;ko05016//Huntington disease;ko05010//Alzheimer disease;ko04932//Non-alcoholic fatty liver disease (NAFLD);ko05012//Parkinson disease;ko00190//Oxidative phosphorylation;ko04260//Cardiac muscle contraction	K02267;K02267;K02267;K02267;K02267;K02267;K02267;K02267	GO:0019866//organelle inner membrane;GO:0031970//organelle envelope lumen;GO:0043231//intracellular membrane-bounded organelle;GO:0043234//protein complex	GO:0009055//electron carrier activity	GO:0006352//DNA-templated transcription, initiation;GO:0015992//proton transport;GO:0022900//electron transport chain;GO:0048856//anatomical structure development
XR_002340453.1	MSTRG.1017	0.967069	2.88586e-07	Cox6b1	cytochrome c oxidase subunit 6B1-like [Bos indicus x Bos taurus]	Metabolism;Organismal Systems;Human Diseases;Human Diseases;Human Diseases;Human Diseases;Metabolism;Organismal Systems	Global and overview maps;Environmental adaptation;Neurodegenerative diseases;Neurodegenerative diseases;Endocrine and metabolic diseases;Neurodegenerative diseases;Energy metabolism;Circulatory system	ko01100//Metabolic pathways;ko04714//Thermogenesis;ko05016//Huntington disease;ko05010//Alzheimer disease;ko04932//Non-alcoholic fatty liver disease (NAFLD);ko05012//Parkinson disease;ko00190//Oxidative phosphorylation;ko04260//Cardiac muscle contraction	K02267;K02267;K02267;K02267;K02267;K02267;K02267;K02267	GO:0019866//organelle inner membrane;GO:0031970//organelle envelope lumen;GO:0043231//intracellular membrane-bounded organelle;GO:0043234//protein complex	GO:0009055//electron carrier activity	GO:0006352//DNA-templated transcription, initiation;GO:0015992//proton transport;GO:0022900//electron transport chain;GO:0048856//anatomical structure development
XR_002340949.1	MSTRG.1017	0.971145	1.5008e-07	Cox6b1	cytochrome c oxidase subunit 6B1-like [Bos indicus x Bos taurus]	Metabolism;Organismal Systems;Human Diseases;Human Diseases;Human Diseases;Human Diseases;Metabolism;Organismal Systems	Global and overview maps;Environmental adaptation;Neurodegenerative diseases;Neurodegenerative diseases;Endocrine and metabolic diseases;Neurodegenerative diseases;Energy metabolism;Circulatory system	ko01100//Metabolic pathways;ko04714//Thermogenesis;ko05016//Huntington disease;ko05010//Alzheimer disease;ko04932//Non-alcoholic fatty liver disease (NAFLD);ko05012//Parkinson disease;ko00190//Oxidative phosphorylation;ko04260//Cardiac muscle contraction	K02267;K02267;K02267;K02267;K02267;K02267;K02267;K02267	GO:0019866//organelle inner membrane;GO:0031970//organelle envelope lumen;GO:0043231//intracellular membrane-bounded organelle;GO:0043234//protein complex	GO:0009055//electron carrier activity	GO:0006352//DNA-templated transcription, initiation;GO:0015992//proton transport;GO:0022900//electron transport chain;GO:0048856//anatomical structure development
XR_002341003.1	MSTRG.1017	0.958902	8.61704e-07	Cox6b1	cytochrome c oxidase subunit 6B1-like [Bos indicus x Bos taurus]	Metabolism;Organismal Systems;Human Diseases;Human Diseases;Human Diseases;Human Diseases;Metabolism;Organismal Systems	Global and overview maps;Environmental adaptation;Neurodegenerative diseases;Neurodegenerative diseases;Endocrine and metabolic diseases;Neurodegenerative diseases;Energy metabolism;Circulatory system	ko01100//Metabolic pathways;ko04714//Thermogenesis;ko05016//Huntington disease;ko05010//Alzheimer disease;ko04932//Non-alcoholic fatty liver disease (NAFLD);ko05012//Parkinson disease;ko00190//Oxidative phosphorylation;ko04260//Cardiac muscle contraction	K02267;K02267;K02267;K02267;K02267;K02267;K02267;K02267	GO:0019866//organelle inner membrane;GO:0031970//organelle envelope lumen;GO:0043231//intracellular membrane-bounded organelle;GO:0043234//protein complex	GO:0009055//electron carrier activity	GO:0006352//DNA-templated transcription, initiation;GO:0015992//proton transport;GO:0022900//electron transport chain;GO:0048856//anatomical structure development
XR_002341197.1	MSTRG.1017	0.973037	1.07279e-07	Cox6b1	cytochrome c oxidase subunit 6B1-like [Bos indicus x Bos taurus]	Metabolism;Organismal Systems;Human Diseases;Human Diseases;Human Diseases;Human Diseases;Metabolism;Organismal Systems	Global and overview maps;Environmental adaptation;Neurodegenerative diseases;Neurodegenerative diseases;Endocrine and metabolic diseases;Neurodegenerative diseases;Energy metabolism;Circulatory system	ko01100//Metabolic pathways;ko04714//Thermogenesis;ko05016//Huntington disease;ko05010//Alzheimer disease;ko04932//Non-alcoholic fatty liver disease (NAFLD);ko05012//Parkinson disease;ko00190//Oxidative phosphorylation;ko04260//Cardiac muscle contraction	K02267;K02267;K02267;K02267;K02267;K02267;K02267;K02267	GO:0019866//organelle inner membrane;GO:0031970//organelle envelope lumen;GO:0043231//intracellular membrane-bounded organelle;GO:0043234//protein complex	GO:0009055//electron carrier activity	GO:0006352//DNA-templated transcription, initiation;GO:0015992//proton transport;GO:0022900//electron transport chain;GO:0048856//anatomical structure development
XR_002341550.1	MSTRG.1017	0.950945	2.05989e-06	Cox6b1	cytochrome c oxidase subunit 6B1-like [Bos indicus x Bos taurus]	Metabolism;Organismal Systems;Human Diseases;Human Diseases;Human Diseases;Human Diseases;Metabolism;Organismal Systems	Global and overview maps;Environmental adaptation;Neurodegenerative diseases;Neurodegenerative diseases;Endocrine and metabolic diseases;Neurodegenerative diseases;Energy metabolism;Circulatory system	ko01100//Metabolic pathways;ko04714//Thermogenesis;ko05016//Huntington disease;ko05010//Alzheimer disease;ko04932//Non-alcoholic fatty liver disease (NAFLD);ko05012//Parkinson disease;ko00190//Oxidative phosphorylation;ko04260//Cardiac muscle contraction	K02267;K02267;K02267;K02267;K02267;K02267;K02267;K02267	GO:0019866//organelle inner membrane;GO:0031970//organelle envelope lumen;GO:0043231//intracellular membrane-bounded organelle;GO:0043234//protein complex	GO:0009055//electron carrier activity	GO:0006352//DNA-templated transcription, initiation;GO:0015992//proton transport;GO:0022900//electron transport chain;GO:0048856//anatomical structure development
XR_002343076.1	MSTRG.1017	0.970487	1.67823e-07	Cox6b1	cytochrome c oxidase subunit 6B1-like [Bos indicus x Bos taurus]	Metabolism;Organismal Systems;Human Diseases;Human Diseases;Human Diseases;Human Diseases;Metabolism;Organismal Systems	Global and overview maps;Environmental adaptation;Neurodegenerative diseases;Neurodegenerative diseases;Endocrine and metabolic diseases;Neurodegenerative diseases;Energy metabolism;Circulatory system	ko01100//Metabolic pathways;ko04714//Thermogenesis;ko05016//Huntington disease;ko05010//Alzheimer disease;ko04932//Non-alcoholic fatty liver disease (NAFLD);ko05012//Parkinson disease;ko00190//Oxidative phosphorylation;ko04260//Cardiac muscle contraction	K02267;K02267;K02267;K02267;K02267;K02267;K02267;K02267	GO:0019866//organelle inner membrane;GO:0031970//organelle envelope lumen;GO:0043231//intracellular membrane-bounded organelle;GO:0043234//protein complex	GO:0009055//electron carrier activity	GO:0006352//DNA-templated transcription, initiation;GO:0015992//proton transport;GO:0022900//electron transport chain;GO:0048856//anatomical structure development
XR_002343439.1	MSTRG.1017	0.965703	3.528e-07	Cox6b1	cytochrome c oxidase subunit 6B1-like [Bos indicus x Bos taurus]	Metabolism;Organismal Systems;Human Diseases;Human Diseases;Human Diseases;Human Diseases;Metabolism;Organismal Systems	Global and overview maps;Environmental adaptation;Neurodegenerative diseases;Neurodegenerative diseases;Endocrine and metabolic diseases;Neurodegenerative diseases;Energy metabolism;Circulatory system	ko01100//Metabolic pathways;ko04714//Thermogenesis;ko05016//Huntington disease;ko05010//Alzheimer disease;ko04932//Non-alcoholic fatty liver disease (NAFLD);ko05012//Parkinson disease;ko00190//Oxidative phosphorylation;ko04260//Cardiac muscle contraction	K02267;K02267;K02267;K02267;K02267;K02267;K02267;K02267	GO:0019866//organelle inner membrane;GO:0031970//organelle envelope lumen;GO:0043231//intracellular membrane-bounded organelle;GO:0043234//protein complex	GO:0009055//electron carrier activity	GO:0006352//DNA-templated transcription, initiation;GO:0015992//proton transport;GO:0022900//electron transport chain;GO:0048856//anatomical structure development
XR_002343759.1	MSTRG.1017	0.95598	1.20889e-06	Cox6b1	cytochrome c oxidase subunit 6B1-like [Bos indicus x Bos taurus]	Metabolism;Organismal Systems;Human Diseases;Human Diseases;Human Diseases;Human Diseases;Metabolism;Organismal Systems	Global and overview maps;Environmental adaptation;Neurodegenerative diseases;Neurodegenerative diseases;Endocrine and metabolic diseases;Neurodegenerative diseases;Energy metabolism;Circulatory system	ko01100//Metabolic pathways;ko04714//Thermogenesis;ko05016//Huntington disease;ko05010//Alzheimer disease;ko04932//Non-alcoholic fatty liver disease (NAFLD);ko05012//Parkinson disease;ko00190//Oxidative phosphorylation;ko04260//Cardiac muscle contraction	K02267;K02267;K02267;K02267;K02267;K02267;K02267;K02267	GO:0019866//organelle inner membrane;GO:0031970//organelle envelope lumen;GO:0043231//intracellular membrane-bounded organelle;GO:0043234//protein complex	GO:0009055//electron carrier activity	GO:0006352//DNA-templated transcription, initiation;GO:0015992//proton transport;GO:0022900//electron transport chain;GO:0048856//anatomical structure development
XR_002344187.1	MSTRG.1017	0.980004	2.4349e-08	Cox6b1	cytochrome c oxidase subunit 6B1-like [Bos indicus x Bos taurus]	Metabolism;Organismal Systems;Human Diseases;Human Diseases;Human Diseases;Human Diseases;Metabolism;Organismal Systems	Global and overview maps;Environmental adaptation;Neurodegenerative diseases;Neurodegenerative diseases;Endocrine and metabolic diseases;Neurodegenerative diseases;Energy metabolism;Circulatory system	ko01100//Metabolic pathways;ko04714//Thermogenesis;ko05016//Huntington disease;ko05010//Alzheimer disease;ko04932//Non-alcoholic fatty liver disease (NAFLD);ko05012//Parkinson disease;ko00190//Oxidative phosphorylation;ko04260//Cardiac muscle contraction	K02267;K02267;K02267;K02267;K02267;K02267;K02267;K02267	GO:0019866//organelle inner membrane;GO:0031970//organelle envelope lumen;GO:0043231//intracellular membrane-bounded organelle;GO:0043234//protein complex	GO:0009055//electron carrier activity	GO:0006352//DNA-templated transcription, initiation;GO:0015992//proton transport;GO:0022900//electron transport chain;GO:0048856//anatomical structure development
XR_002344593.1	MSTRG.1017	0.975471	6.71179e-08	Cox6b1	cytochrome c oxidase subunit 6B1-like [Bos indicus x Bos taurus]	Metabolism;Organismal Systems;Human Diseases;Human Diseases;Human Diseases;Human Diseases;Metabolism;Organismal Systems	Global and overview maps;Environmental adaptation;Neurodegenerative diseases;Neurodegenerative diseases;Endocrine and metabolic diseases;Neurodegenerative diseases;Energy metabolism;Circulatory system	ko01100//Metabolic pathways;ko04714//Thermogenesis;ko05016//Huntington disease;ko05010//Alzheimer disease;ko04932//Non-alcoholic fatty liver disease (NAFLD);ko05012//Parkinson disease;ko00190//Oxidative phosphorylation;ko04260//Cardiac muscle contraction	K02267;K02267;K02267;K02267;K02267;K02267;K02267;K02267	GO:0019866//organelle inner membrane;GO:0031970//organelle envelope lumen;GO:0043231//intracellular membrane-bounded organelle;GO:0043234//protein complex	GO:0009055//electron carrier activity	GO:0006352//DNA-templated transcription, initiation;GO:0015992//proton transport;GO:0022900//electron transport chain;GO:0048856//anatomical structure development
XR_002345981.1	MSTRG.1017	0.971711	1.36056e-07	Cox6b1	cytochrome c oxidase subunit 6B1-like [Bos indicus x Bos taurus]	Metabolism;Organismal Systems;Human Diseases;Human Diseases;Human Diseases;Human Diseases;Metabolism;Organismal Systems	Global and overview maps;Environmental adaptation;Neurodegenerative diseases;Neurodegenerative diseases;Endocrine and metabolic diseases;Neurodegenerative diseases;Energy metabolism;Circulatory system	ko01100//Metabolic pathways;ko04714//Thermogenesis;ko05016//Huntington disease;ko05010//Alzheimer disease;ko04932//Non-alcoholic fatty liver disease (NAFLD);ko05012//Parkinson disease;ko00190//Oxidative phosphorylation;ko04260//Cardiac muscle contraction	K02267;K02267;K02267;K02267;K02267;K02267;K02267;K02267	GO:0019866//organelle inner membrane;GO:0031970//organelle envelope lumen;GO:0043231//intracellular membrane-bounded organelle;GO:0043234//protein complex	GO:0009055//electron carrier activity	GO:0006352//DNA-templated transcription, initiation;GO:0015992//proton transport;GO:0022900//electron transport chain;GO:0048856//anatomical structure development
XR_002346812.1	MSTRG.1017	0.955212	1.31633e-06	Cox6b1	cytochrome c oxidase subunit 6B1-like [Bos indicus x Bos taurus]	Metabolism;Organismal Systems;Human Diseases;Human Diseases;Human Diseases;Human Diseases;Metabolism;Organismal Systems	Global and overview maps;Environmental adaptation;Neurodegenerative diseases;Neurodegenerative diseases;Endocrine and metabolic diseases;Neurodegenerative diseases;Energy metabolism;Circulatory system	ko01100//Metabolic pathways;ko04714//Thermogenesis;ko05016//Huntington disease;ko05010//Alzheimer disease;ko04932//Non-alcoholic fatty liver disease (NAFLD);ko05012//Parkinson disease;ko00190//Oxidative phosphorylation;ko04260//Cardiac muscle contraction	K02267;K02267;K02267;K02267;K02267;K02267;K02267;K02267	GO:0019866//organelle inner membrane;GO:0031970//organelle envelope lumen;GO:0043231//intracellular membrane-bounded organelle;GO:0043234//protein complex	GO:0009055//electron carrier activity	GO:0006352//DNA-templated transcription, initiation;GO:0015992//proton transport;GO:0022900//electron transport chain;GO:0048856//anatomical structure development
XR_002347066.1	MSTRG.1017	0.950431	2.16805e-06	Cox6b1	cytochrome c oxidase subunit 6B1-like [Bos indicus x Bos taurus]	Metabolism;Organismal Systems;Human Diseases;Human Diseases;Human Diseases;Human Diseases;Metabolism;Organismal Systems	Global and overview maps;Environmental adaptation;Neurodegenerative diseases;Neurodegenerative diseases;Endocrine and metabolic diseases;Neurodegenerative diseases;Energy metabolism;Circulatory system	ko01100//Metabolic pathways;ko04714//Thermogenesis;ko05016//Huntington disease;ko05010//Alzheimer disease;ko04932//Non-alcoholic fatty liver disease (NAFLD);ko05012//Parkinson disease;ko00190//Oxidative phosphorylation;ko04260//Cardiac muscle contraction	K02267;K02267;K02267;K02267;K02267;K02267;K02267;K02267	GO:0019866//organelle inner membrane;GO:0031970//organelle envelope lumen;GO:0043231//intracellular membrane-bounded organelle;GO:0043234//protein complex	GO:0009055//electron carrier activity	GO:0006352//DNA-templated transcription, initiation;GO:0015992//proton transport;GO:0022900//electron transport chain;GO:0048856//anatomical structure development
XR_297162.3	MSTRG.1017	0.950055	2.25022e-06	Cox6b1	cytochrome c oxidase subunit 6B1-like [Bos indicus x Bos taurus]	Metabolism;Organismal Systems;Human Diseases;Human Diseases;Human Diseases;Human Diseases;Metabolism;Organismal Systems	Global and overview maps;Environmental adaptation;Neurodegenerative diseases;Neurodegenerative diseases;Endocrine and metabolic diseases;Neurodegenerative diseases;Energy metabolism;Circulatory system	ko01100//Metabolic pathways;ko04714//Thermogenesis;ko05016//Huntington disease;ko05010//Alzheimer disease;ko04932//Non-alcoholic fatty liver disease (NAFLD);ko05012//Parkinson disease;ko00190//Oxidative phosphorylation;ko04260//Cardiac muscle contraction	K02267;K02267;K02267;K02267;K02267;K02267;K02267;K02267	GO:0019866//organelle inner membrane;GO:0031970//organelle envelope lumen;GO:0043231//intracellular membrane-bounded organelle;GO:0043234//protein complex	GO:0009055//electron carrier activity	GO:0006352//DNA-templated transcription, initiation;GO:0015992//proton transport;GO:0022900//electron transport chain;GO:0048856//anatomical structure development
XR_299561.3	MSTRG.1017	0.971176	1.49299e-07	Cox6b1	cytochrome c oxidase subunit 6B1-like [Bos indicus x Bos taurus]	Metabolism;Organismal Systems;Human Diseases;Human Diseases;Human Diseases;Human Diseases;Metabolism;Organismal Systems	Global and overview maps;Environmental adaptation;Neurodegenerative diseases;Neurodegenerative diseases;Endocrine and metabolic diseases;Neurodegenerative diseases;Energy metabolism;Circulatory system	ko01100//Metabolic pathways;ko04714//Thermogenesis;ko05016//Huntington disease;ko05010//Alzheimer disease;ko04932//Non-alcoholic fatty liver disease (NAFLD);ko05012//Parkinson disease;ko00190//Oxidative phosphorylation;ko04260//Cardiac muscle contraction	K02267;K02267;K02267;K02267;K02267;K02267;K02267;K02267	GO:0019866//organelle inner membrane;GO:0031970//organelle envelope lumen;GO:0043231//intracellular membrane-bounded organelle;GO:0043234//protein complex	GO:0009055//electron carrier activity	GO:0006352//DNA-templated transcription, initiation;GO:0015992//proton transport;GO:0022900//electron transport chain;GO:0048856//anatomical structure development
XR_306478.3	MSTRG.1017	0.974478	8.17085e-08	Cox6b1	cytochrome c oxidase subunit 6B1-like [Bos indicus x Bos taurus]	Metabolism;Organismal Systems;Human Diseases;Human Diseases;Human Diseases;Human Diseases;Metabolism;Organismal Systems	Global and overview maps;Environmental adaptation;Neurodegenerative diseases;Neurodegenerative diseases;Endocrine and metabolic diseases;Neurodegenerative diseases;Energy metabolism;Circulatory system	ko01100//Metabolic pathways;ko04714//Thermogenesis;ko05016//Huntington disease;ko05010//Alzheimer disease;ko04932//Non-alcoholic fatty liver disease (NAFLD);ko05012//Parkinson disease;ko00190//Oxidative phosphorylation;ko04260//Cardiac muscle contraction	K02267;K02267;K02267;K02267;K02267;K02267;K02267;K02267	GO:0019866//organelle inner membrane;GO:0031970//organelle envelope lumen;GO:0043231//intracellular membrane-bounded organelle;GO:0043234//protein complex	GO:0009055//electron carrier activity	GO:0006352//DNA-templated transcription, initiation;GO:0015992//proton transport;GO:0022900//electron transport chain;GO:0048856//anatomical structure development
XR_308572.3	MSTRG.1017	0.9806	2.09495e-08	Cox6b1	cytochrome c oxidase subunit 6B1-like [Bos indicus x Bos taurus]	Metabolism;Organismal Systems;Human Diseases;Human Diseases;Human Diseases;Human Diseases;Metabolism;Organismal Systems	Global and overview maps;Environmental adaptation;Neurodegenerative diseases;Neurodegenerative diseases;Endocrine and metabolic diseases;Neurodegenerative diseases;Energy metabolism;Circulatory system	ko01100//Metabolic pathways;ko04714//Thermogenesis;ko05016//Huntington disease;ko05010//Alzheimer disease;ko04932//Non-alcoholic fatty liver disease (NAFLD);ko05012//Parkinson disease;ko00190//Oxidative phosphorylation;ko04260//Cardiac muscle contraction	K02267;K02267;K02267;K02267;K02267;K02267;K02267;K02267	GO:0019866//organelle inner membrane;GO:0031970//organelle envelope lumen;GO:0043231//intracellular membrane-bounded organelle;GO:0043234//protein complex	GO:0009055//electron carrier activity	GO:0006352//DNA-templated transcription, initiation;GO:0015992//proton transport;GO:0022900//electron transport chain;GO:0048856//anatomical structure development
MSTRG.10575.1	MSTRG.10185	0.952013	1.84848e-06	--	-	-	-	-	-	-	-	-
MSTRG.11581.1	MSTRG.10185	0.970504	1.67328e-07	--	-	-	-	-	-	-	-	-
MSTRG.12126.1	MSTRG.10185	0.954494	1.42346e-06	--	-	-	-	-	-	-	-	-
MSTRG.13392.4	MSTRG.10185	0.978568	3.43529e-08	--	-	-	-	-	-	-	-	-
MSTRG.16333.1	MSTRG.10185	0.962457	5.51492e-07	--	-	-	-	-	-	-	-	-
MSTRG.16536.1	MSTRG.10185	0.962958	5.16097e-07	--	-	-	-	-	-	-	-	-
MSTRG.17655.2	MSTRG.10185	0.965715	3.52203e-07	--	-	-	-	-	-	-	-	-
MSTRG.18544.1	MSTRG.10185	0.9523	1.79472e-06	--	-	-	-	-	-	-	-	-
MSTRG.6108.3	MSTRG.10185	0.950512	2.15064e-06	--	-	-	-	-	-	-	-	-
MSTRG.6110.1	MSTRG.10185	0.954821	1.37383e-06	--	-	-	-	-	-	-	-	-
MSTRG.8546.1	MSTRG.10185	0.951405	1.9666e-06	--	-	-	-	-	-	-	-	-
MSTRG.955.1	MSTRG.10185	0.969921	1.84376e-07	--	-	-	-	-	-	-	-	-
XR_001301087.2	MSTRG.10185	0.950222	2.21332e-06	--	-	-	-	-	-	-	-	-
XR_002336088.1	MSTRG.10185	0.979571	2.70763e-08	--	-	-	-	-	-	-	-	-
XR_002337349.1	MSTRG.10185	0.972454	1.19259e-07	--	-	-	-	-	-	-	-	-
XR_002338732.1	MSTRG.10185	0.953256	1.62462e-06	--	-	-	-	-	-	-	-	-
XR_002338744.1	MSTRG.10185	0.964315	4.29223e-07	--	-	-	-	-	-	-	-	-
XR_002345850.1	MSTRG.10185	0.951538	1.94028e-06	--	-	-	-	-	-	-	-	-
XR_002346098.1	MSTRG.10185	0.952688	1.72406e-06	--	-	-	-	-	-	-	-	-
XR_002346817.1	MSTRG.10185	0.975485	6.69189e-08	--	-	-	-	-	-	-	-	-
XR_002346881.1	MSTRG.10185	0.972196	1.24903e-07	--	-	-	-	-	-	-	-	-
XR_299472.3	MSTRG.10185	0.961683	6.09882e-07	--	-	-	-	-	-	-	-	-
MSTRG.10069.1	MSTRG.10192	0.98025	2.28922e-08	Kif17	kinesin-like protein KIF17 isoform X6 [Lagenorhynchus obliquidens]	-	-	-	-	-	-	-
MSTRG.10203.1	MSTRG.10192	0.986397	3.58535e-09	Kif17	kinesin-like protein KIF17 isoform X6 [Lagenorhynchus obliquidens]	-	-	-	-	-	-	-
MSTRG.10418.1	MSTRG.10192	0.997786	4.16915e-13	Kif17	kinesin-like protein KIF17 isoform X6 [Lagenorhynchus obliquidens]	-	-	-	-	-	-	-
MSTRG.10529.2	MSTRG.10192	0.980545	2.12438e-08	Kif17	kinesin-like protein KIF17 isoform X6 [Lagenorhynchus obliquidens]	-	-	-	-	-	-	-
MSTRG.10578.1	MSTRG.10192	0.963232	4.97519e-07	Kif17	kinesin-like protein KIF17 isoform X6 [Lagenorhynchus obliquidens]	-	-	-	-	-	-	-
MSTRG.10583.1	MSTRG.10192	0.977825	4.06903e-08	Kif17	kinesin-like protein KIF17 isoform X6 [Lagenorhynchus obliquidens]	-	-	-	-	-	-	-
MSTRG.1071.1	MSTRG.10192	0.95671	1.11325e-06	Kif17	kinesin-like protein KIF17 isoform X6 [Lagenorhynchus obliquidens]	-	-	-	-	-	-	-
MSTRG.10879.1	MSTRG.10192	0.959076	8.43856e-07	Kif17	kinesin-like protein KIF17 isoform X6 [Lagenorhynchus obliquidens]	-	-	-	-	-	-	-
MSTRG.10984.1	MSTRG.10192	0.972815	1.11725e-07	Kif17	kinesin-like protein KIF17 isoform X6 [Lagenorhynchus obliquidens]	-	-	-	-	-	-	-
MSTRG.11328.1	MSTRG.10192	0.952004	1.85012e-06	Kif17	kinesin-like protein KIF17 isoform X6 [Lagenorhynchus obliquidens]	-	-	-	-	-	-	-
MSTRG.11443.1	MSTRG.10192	0.973066	1.06708e-07	Kif17	kinesin-like protein KIF17 isoform X6 [Lagenorhynchus obliquidens]	-	-	-	-	-	-	-
MSTRG.11474.6	MSTRG.10192	0.980442	2.18114e-08	Kif17	kinesin-like protein KIF17 isoform X6 [Lagenorhynchus obliquidens]	-	-	-	-	-	-	-
MSTRG.11624.4	MSTRG.10192	0.952382	1.77969e-06	Kif17	kinesin-like protein KIF17 isoform X6 [Lagenorhynchus obliquidens]	-	-	-	-	-	-	-
MSTRG.11629.1	MSTRG.10192	0.972945	1.091e-07	Kif17	kinesin-like protein KIF17 isoform X6 [Lagenorhynchus obliquidens]	-	-	-	-	-	-	-
MSTRG.11646.14	MSTRG.10192	0.980889	1.94444e-08	Kif17	kinesin-like protein KIF17 isoform X6 [Lagenorhynchus obliquidens]	-	-	-	-	-	-	-
MSTRG.11678.1	MSTRG.10192	0.959314	8.19982e-07	Kif17	kinesin-like protein KIF17 isoform X6 [Lagenorhynchus obliquidens]	-	-	-	-	-	-	-
MSTRG.12337.2	MSTRG.10192	0.991887	2.73032e-10	Kif17	kinesin-like protein KIF17 isoform X6 [Lagenorhynchus obliquidens]	-	-	-	-	-	-	-
MSTRG.12337.4	MSTRG.10192	0.985839	4.38038e-09	Kif17	kinesin-like protein KIF17 isoform X6 [Lagenorhynchus obliquidens]	-	-	-	-	-	-	-
MSTRG.12878.2	MSTRG.10192	0.976103	5.89684e-08	Kif17	kinesin-like protein KIF17 isoform X6 [Lagenorhynchus obliquidens]	-	-	-	-	-	-	-
MSTRG.13094.3	MSTRG.10192	-0.956291	1.16741e-06	Kif17	kinesin-like protein KIF17 isoform X6 [Lagenorhynchus obliquidens]	-	-	-	-	-	-	-
MSTRG.13111.1	MSTRG.10192	0.975175	7.12272e-08	Kif17	kinesin-like protein KIF17 isoform X6 [Lagenorhynchus obliquidens]	-	-	-	-	-	-	-
MSTRG.13147.1	MSTRG.10192	0.957578	1.00755e-06	Kif17	kinesin-like protein KIF17 isoform X6 [Lagenorhynchus obliquidens]	-	-	-	-	-	-	-
MSTRG.13301.1	MSTRG.10192	0.971408	1.43428e-07	Kif17	kinesin-like protein KIF17 isoform X6 [Lagenorhynchus obliquidens]	-	-	-	-	-	-	-
MSTRG.13336.1	MSTRG.10192	0.962611	5.40399e-07	Kif17	kinesin-like protein KIF17 isoform X6 [Lagenorhynchus obliquidens]	-	-	-	-	-	-	-
MSTRG.13408.1	MSTRG.10192	0.983784	8.59417e-09	Kif17	kinesin-like protein KIF17 isoform X6 [Lagenorhynchus obliquidens]	-	-	-	-	-	-	-
MSTRG.13510.1	MSTRG.10192	0.987167	2.68267e-09	Kif17	kinesin-like protein KIF17 isoform X6 [Lagenorhynchus obliquidens]	-	-	-	-	-	-	-
MSTRG.13582.1	MSTRG.10192	0.974144	8.71401e-08	Kif17	kinesin-like protein KIF17 isoform X6 [Lagenorhynchus obliquidens]	-	-	-	-	-	-	-
MSTRG.1372.1	MSTRG.10192	0.990511	5.96392e-10	Kif17	kinesin-like protein KIF17 isoform X6 [Lagenorhynchus obliquidens]	-	-	-	-	-	-	-
MSTRG.13934.2	MSTRG.10192	0.966283	3.24313e-07	Kif17	kinesin-like protein KIF17 isoform X6 [Lagenorhynchus obliquidens]	-	-	-	-	-	-	-
MSTRG.14354.1	MSTRG.10192	0.976673	5.23071e-08	Kif17	kinesin-like protein KIF17 isoform X6 [Lagenorhynchus obliquidens]	-	-	-	-	-	-	-
MSTRG.14538.1	MSTRG.10192	0.951456	1.95645e-06	Kif17	kinesin-like protein KIF17 isoform X6 [Lagenorhynchus obliquidens]	-	-	-	-	-	-	-
MSTRG.14693.2	MSTRG.10192	0.952467	1.76411e-06	Kif17	kinesin-like protein KIF17 isoform X6 [Lagenorhynchus obliquidens]	-	-	-	-	-	-	-
MSTRG.14695.1	MSTRG.10192	0.983184	1.02964e-08	Kif17	kinesin-like protein KIF17 isoform X6 [Lagenorhynchus obliquidens]	-	-	-	-	-	-	-
MSTRG.15014.10	MSTRG.10192	0.957215	1.05075e-06	Kif17	kinesin-like protein KIF17 isoform X6 [Lagenorhynchus obliquidens]	-	-	-	-	-	-	-
MSTRG.15814.1	MSTRG.10192	0.98541	5.08041e-09	Kif17	kinesin-like protein KIF17 isoform X6 [Lagenorhynchus obliquidens]	-	-	-	-	-	-	-
MSTRG.15958.1	MSTRG.10192	0.955412	1.28757e-06	Kif17	kinesin-like protein KIF17 isoform X6 [Lagenorhynchus obliquidens]	-	-	-	-	-	-	-
MSTRG.16078.1	MSTRG.10192	0.962792	5.27613e-07	Kif17	kinesin-like protein KIF17 isoform X6 [Lagenorhynchus obliquidens]	-	-	-	-	-	-	-
MSTRG.16078.2	MSTRG.10192	0.952867	1.69223e-06	Kif17	kinesin-like protein KIF17 isoform X6 [Lagenorhynchus obliquidens]	-	-	-	-	-	-	-
MSTRG.1630.1	MSTRG.10192	0.951398	1.96787e-06	Kif17	kinesin-like protein KIF17 isoform X6 [Lagenorhynchus obliquidens]	-	-	-	-	-	-	-
MSTRG.16692.2	MSTRG.10192	0.953401	1.5999e-06	Kif17	kinesin-like protein KIF17 isoform X6 [Lagenorhynchus obliquidens]	-	-	-	-	-	-	-
MSTRG.16747.1	MSTRG.10192	0.987016	2.84359e-09	Kif17	kinesin-like protein KIF17 isoform X6 [Lagenorhynchus obliquidens]	-	-	-	-	-	-	-
MSTRG.16864.2	MSTRG.10192	0.977103	4.76933e-08	Kif17	kinesin-like protein KIF17 isoform X6 [Lagenorhynchus obliquidens]	-	-	-	-	-	-	-
MSTRG.17109.1	MSTRG.10192	0.994371	4.40751e-11	Kif17	kinesin-like protein KIF17 isoform X6 [Lagenorhynchus obliquidens]	-	-	-	-	-	-	-
MSTRG.17163.1	MSTRG.10192	0.988761	1.38611e-09	Kif17	kinesin-like protein KIF17 isoform X6 [Lagenorhynchus obliquidens]	-	-	-	-	-	-	-
MSTRG.17673.1	MSTRG.10192	0.993134	1.18763e-10	Kif17	kinesin-like protein KIF17 isoform X6 [Lagenorhynchus obliquidens]	-	-	-	-	-	-	-
MSTRG.17673.3	MSTRG.10192	0.984737	6.35953e-09	Kif17	kinesin-like protein KIF17 isoform X6 [Lagenorhynchus obliquidens]	-	-	-	-	-	-	-
MSTRG.18424.2	MSTRG.10192	0.983129	1.04641e-08	Kif17	kinesin-like protein KIF17 isoform X6 [Lagenorhynchus obliquidens]	-	-	-	-	-	-	-
MSTRG.18750.1	MSTRG.10192	0.98109	1.84495e-08	Kif17	kinesin-like protein KIF17 isoform X6 [Lagenorhynchus obliquidens]	-	-	-	-	-	-	-
MSTRG.18903.1	MSTRG.10192	-0.955561	1.2666e-06	Kif17	kinesin-like protein KIF17 isoform X6 [Lagenorhynchus obliquidens]	-	-	-	-	-	-	-
MSTRG.18946.1	MSTRG.10192	0.963709	4.66437e-07	Kif17	kinesin-like protein KIF17 isoform X6 [Lagenorhynchus obliquidens]	-	-	-	-	-	-	-
MSTRG.19933.1	MSTRG.10192	0.984016	7.99909e-09	Kif17	kinesin-like protein KIF17 isoform X6 [Lagenorhynchus obliquidens]	-	-	-	-	-	-	-
MSTRG.20424.1	MSTRG.10192	0.980133	2.35735e-08	Kif17	kinesin-like protein KIF17 isoform X6 [Lagenorhynchus obliquidens]	-	-	-	-	-	-	-
MSTRG.20544.1	MSTRG.10192	0.965509	3.62773e-07	Kif17	kinesin-like protein KIF17 isoform X6 [Lagenorhynchus obliquidens]	-	-	-	-	-	-	-
MSTRG.20944.2	MSTRG.10192	0.963162	5.02185e-07	Kif17	kinesin-like protein KIF17 isoform X6 [Lagenorhynchus obliquidens]	-	-	-	-	-	-	-
MSTRG.21184.1	MSTRG.10192	0.973668	9.53991e-08	Kif17	kinesin-like protein KIF17 isoform X6 [Lagenorhynchus obliquidens]	-	-	-	-	-	-	-
MSTRG.21186.1	MSTRG.10192	0.978716	3.31964e-08	Kif17	kinesin-like protein KIF17 isoform X6 [Lagenorhynchus obliquidens]	-	-	-	-	-	-	-
MSTRG.21243.1	MSTRG.10192	0.993218	1.11704e-10	Kif17	kinesin-like protein KIF17 isoform X6 [Lagenorhynchus obliquidens]	-	-	-	-	-	-	-
MSTRG.21274.2	MSTRG.10192	0.959825	7.70412e-07	Kif17	kinesin-like protein KIF17 isoform X6 [Lagenorhynchus obliquidens]	-	-	-	-	-	-	-
MSTRG.21458.1	MSTRG.10192	0.972913	1.09743e-07	Kif17	kinesin-like protein KIF17 isoform X6 [Lagenorhynchus obliquidens]	-	-	-	-	-	-	-
MSTRG.2179.1	MSTRG.10192	-0.953107	1.65019e-06	Kif17	kinesin-like protein KIF17 isoform X6 [Lagenorhynchus obliquidens]	-	-	-	-	-	-	-
MSTRG.23017.1	MSTRG.10192	0.984236	7.46578e-09	Kif17	kinesin-like protein KIF17 isoform X6 [Lagenorhynchus obliquidens]	-	-	-	-	-	-	-
MSTRG.23155.1	MSTRG.10192	0.958565	8.97105e-07	Kif17	kinesin-like protein KIF17 isoform X6 [Lagenorhynchus obliquidens]	-	-	-	-	-	-	-
MSTRG.23319.2	MSTRG.10192	0.964856	3.98016e-07	Kif17	kinesin-like protein KIF17 isoform X6 [Lagenorhynchus obliquidens]	-	-	-	-	-	-	-
MSTRG.23466.2	MSTRG.10192	0.984621	6.60368e-09	Kif17	kinesin-like protein KIF17 isoform X6 [Lagenorhynchus obliquidens]	-	-	-	-	-	-	-
MSTRG.23656.2	MSTRG.10192	0.97181	1.33717e-07	Kif17	kinesin-like protein KIF17 isoform X6 [Lagenorhynchus obliquidens]	-	-	-	-	-	-	-
MSTRG.24711.1	MSTRG.10192	0.958438	9.10815e-07	Kif17	kinesin-like protein KIF17 isoform X6 [Lagenorhynchus obliquidens]	-	-	-	-	-	-	-
MSTRG.24790.1	MSTRG.10192	0.961082	6.58582e-07	Kif17	kinesin-like protein KIF17 isoform X6 [Lagenorhynchus obliquidens]	-	-	-	-	-	-	-
MSTRG.25310.1	MSTRG.10192	0.954377	1.44169e-06	Kif17	kinesin-like protein KIF17 isoform X6 [Lagenorhynchus obliquidens]	-	-	-	-	-	-	-
MSTRG.2652.3	MSTRG.10192	0.961597	6.16716e-07	Kif17	kinesin-like protein KIF17 isoform X6 [Lagenorhynchus obliquidens]	-	-	-	-	-	-	-
MSTRG.2734.2	MSTRG.10192	0.971401	1.43604e-07	Kif17	kinesin-like protein KIF17 isoform X6 [Lagenorhynchus obliquidens]	-	-	-	-	-	-	-
MSTRG.2945.1	MSTRG.10192	0.952248	1.8044e-06	Kif17	kinesin-like protein KIF17 isoform X6 [Lagenorhynchus obliquidens]	-	-	-	-	-	-	-
MSTRG.34.1	MSTRG.10192	0.969675	1.91933e-07	Kif17	kinesin-like protein KIF17 isoform X6 [Lagenorhynchus obliquidens]	-	-	-	-	-	-	-
MSTRG.3674.2	MSTRG.10192	0.950374	2.18046e-06	Kif17	kinesin-like protein KIF17 isoform X6 [Lagenorhynchus obliquidens]	-	-	-	-	-	-	-
MSTRG.3928.1	MSTRG.10192	0.952788	1.70623e-06	Kif17	kinesin-like protein KIF17 isoform X6 [Lagenorhynchus obliquidens]	-	-	-	-	-	-	-
MSTRG.404.1	MSTRG.10192	0.951232	2.00123e-06	Kif17	kinesin-like protein KIF17 isoform X6 [Lagenorhynchus obliquidens]	-	-	-	-	-	-	-
MSTRG.5305.1	MSTRG.10192	0.960719	6.89499e-07	Kif17	kinesin-like protein KIF17 isoform X6 [Lagenorhynchus obliquidens]	-	-	-	-	-	-	-
MSTRG.5391.1	MSTRG.10192	0.973113	1.05779e-07	Kif17	kinesin-like protein KIF17 isoform X6 [Lagenorhynchus obliquidens]	-	-	-	-	-	-	-
MSTRG.5464.1	MSTRG.10192	0.959516	8.00072e-07	Kif17	kinesin-like protein KIF17 isoform X6 [Lagenorhynchus obliquidens]	-	-	-	-	-	-	-
MSTRG.5471.1	MSTRG.10192	0.969862	1.86162e-07	Kif17	kinesin-like protein KIF17 isoform X6 [Lagenorhynchus obliquidens]	-	-	-	-	-	-	-
MSTRG.5609.1	MSTRG.10192	-0.950396	2.17569e-06	Kif17	kinesin-like protein KIF17 isoform X6 [Lagenorhynchus obliquidens]	-	-	-	-	-	-	-
MSTRG.5649.1	MSTRG.10192	0.98527	5.3286e-09	Kif17	kinesin-like protein KIF17 isoform X6 [Lagenorhynchus obliquidens]	-	-	-	-	-	-	-
MSTRG.5733.1	MSTRG.10192	0.952029	1.8455e-06	Kif17	kinesin-like protein KIF17 isoform X6 [Lagenorhynchus obliquidens]	-	-	-	-	-	-	-
MSTRG.5905.1	MSTRG.10192	0.963301	4.92913e-07	Kif17	kinesin-like protein KIF17 isoform X6 [Lagenorhynchus obliquidens]	-	-	-	-	-	-	-
MSTRG.597.1	MSTRG.10192	0.952419	1.77279e-06	Kif17	kinesin-like protein KIF17 isoform X6 [Lagenorhynchus obliquidens]	-	-	-	-	-	-	-
MSTRG.6074.1	MSTRG.10192	0.963356	4.89306e-07	Kif17	kinesin-like protein KIF17 isoform X6 [Lagenorhynchus obliquidens]	-	-	-	-	-	-	-
MSTRG.6445.1	MSTRG.10192	0.983048	1.07165e-08	Kif17	kinesin-like protein KIF17 isoform X6 [Lagenorhynchus obliquidens]	-	-	-	-	-	-	-
MSTRG.6504.4	MSTRG.10192	0.965725	3.51698e-07	Kif17	kinesin-like protein KIF17 isoform X6 [Lagenorhynchus obliquidens]	-	-	-	-	-	-	-
MSTRG.6850.1	MSTRG.10192	0.978835	3.22826e-08	Kif17	kinesin-like protein KIF17 isoform X6 [Lagenorhynchus obliquidens]	-	-	-	-	-	-	-
MSTRG.7166.2	MSTRG.10192	0.952512	1.75582e-06	Kif17	kinesin-like protein KIF17 isoform X6 [Lagenorhynchus obliquidens]	-	-	-	-	-	-	-
MSTRG.7198.11	MSTRG.10192	0.970719	1.61379e-07	Kif17	kinesin-like protein KIF17 isoform X6 [Lagenorhynchus obliquidens]	-	-	-	-	-	-	-
MSTRG.7709.1	MSTRG.10192	0.953134	1.64556e-06	Kif17	kinesin-like protein KIF17 isoform X6 [Lagenorhynchus obliquidens]	-	-	-	-	-	-	-
MSTRG.7997.1	MSTRG.10192	0.960024	7.51764e-07	Kif17	kinesin-like protein KIF17 isoform X6 [Lagenorhynchus obliquidens]	-	-	-	-	-	-	-
MSTRG.8319.3	MSTRG.10192	0.975162	7.14063e-08	Kif17	kinesin-like protein KIF17 isoform X6 [Lagenorhynchus obliquidens]	-	-	-	-	-	-	-
MSTRG.8542.1	MSTRG.10192	0.957896	9.70844e-07	Kif17	kinesin-like protein KIF17 isoform X6 [Lagenorhynchus obliquidens]	-	-	-	-	-	-	-
MSTRG.8581.2	MSTRG.10192	0.980266	2.28016e-08	Kif17	kinesin-like protein KIF17 isoform X6 [Lagenorhynchus obliquidens]	-	-	-	-	-	-	-
MSTRG.8762.1	MSTRG.10192	0.985788	4.45938e-09	Kif17	kinesin-like protein KIF17 isoform X6 [Lagenorhynchus obliquidens]	-	-	-	-	-	-	-
MSTRG.9093.9	MSTRG.10192	0.991343	3.7745e-10	Kif17	kinesin-like protein KIF17 isoform X6 [Lagenorhynchus obliquidens]	-	-	-	-	-	-	-
MSTRG.918.1	MSTRG.10192	0.989597	9.43195e-10	Kif17	kinesin-like protein KIF17 isoform X6 [Lagenorhynchus obliquidens]	-	-	-	-	-	-	-
MSTRG.918.2	MSTRG.10192	0.98891	1.29652e-09	Kif17	kinesin-like protein KIF17 isoform X6 [Lagenorhynchus obliquidens]	-	-	-	-	-	-	-
MSTRG.9244.2	MSTRG.10192	0.969445	1.9925e-07	Kif17	kinesin-like protein KIF17 isoform X6 [Lagenorhynchus obliquidens]	-	-	-	-	-	-	-
MSTRG.9305.1	MSTRG.10192	0.990452	6.1487e-10	Kif17	kinesin-like protein KIF17 isoform X6 [Lagenorhynchus obliquidens]	-	-	-	-	-	-	-
MSTRG.9306.2	MSTRG.10192	0.982056	1.42189e-08	Kif17	kinesin-like protein KIF17 isoform X6 [Lagenorhynchus obliquidens]	-	-	-	-	-	-	-
MSTRG.9386.4	MSTRG.10192	0.956338	1.16116e-06	Kif17	kinesin-like protein KIF17 isoform X6 [Lagenorhynchus obliquidens]	-	-	-	-	-	-	-
MSTRG.963.3	MSTRG.10192	0.988895	1.30581e-09	Kif17	kinesin-like protein KIF17 isoform X6 [Lagenorhynchus obliquidens]	-	-	-	-	-	-	-
NR_131172.1	MSTRG.10192	0.979123	3.01603e-08	Kif17	kinesin-like protein KIF17 isoform X6 [Lagenorhynchus obliquidens]	-	-	-	-	-	-	-
XR_001298678.2	MSTRG.10192	0.976931	4.95025e-08	Kif17	kinesin-like protein KIF17 isoform X6 [Lagenorhynchus obliquidens]	-	-	-	-	-	-	-
XR_001301078.2	MSTRG.10192	0.95599	1.20744e-06	Kif17	kinesin-like protein KIF17 isoform X6 [Lagenorhynchus obliquidens]	-	-	-	-	-	-	-
XR_001305237.2	MSTRG.10192	0.99032	6.58597e-10	Kif17	kinesin-like protein KIF17 isoform X6 [Lagenorhynchus obliquidens]	-	-	-	-	-	-	-
XR_001305343.2	MSTRG.10192	0.966714	3.0429e-07	Kif17	kinesin-like protein KIF17 isoform X6 [Lagenorhynchus obliquidens]	-	-	-	-	-	-	-
XR_001306646.2	MSTRG.10192	0.967779	2.59107e-07	Kif17	kinesin-like protein KIF17 isoform X6 [Lagenorhynchus obliquidens]	-	-	-	-	-	-	-
XR_002335585.1	MSTRG.10192	0.977902	3.99885e-08	Kif17	kinesin-like protein KIF17 isoform X6 [Lagenorhynchus obliquidens]	-	-	-	-	-	-	-
XR_002335932.1	MSTRG.10192	0.955163	1.32339e-06	Kif17	kinesin-like protein KIF17 isoform X6 [Lagenorhynchus obliquidens]	-	-	-	-	-	-	-
XR_002336048.1	MSTRG.10192	0.991705	3.04967e-10	Kif17	kinesin-like protein KIF17 isoform X6 [Lagenorhynchus obliquidens]	-	-	-	-	-	-	-
XR_002336099.1	MSTRG.10192	0.952411	1.77437e-06	Kif17	kinesin-like protein KIF17 isoform X6 [Lagenorhynchus obliquidens]	-	-	-	-	-	-	-
XR_002336286.1	MSTRG.10192	0.967882	2.55039e-07	Kif17	kinesin-like protein KIF17 isoform X6 [Lagenorhynchus obliquidens]	-	-	-	-	-	-	-
XR_002336496.1	MSTRG.10192	0.972735	1.13363e-07	Kif17	kinesin-like protein KIF17 isoform X6 [Lagenorhynchus obliquidens]	-	-	-	-	-	-	-
XR_002336611.1	MSTRG.10192	0.984414	7.05717e-09	Kif17	kinesin-like protein KIF17 isoform X6 [Lagenorhynchus obliquidens]	-	-	-	-	-	-	-
XR_002336644.1	MSTRG.10192	-0.95076	2.09836e-06	Kif17	kinesin-like protein KIF17 isoform X6 [Lagenorhynchus obliquidens]	-	-	-	-	-	-	-
XR_002336797.1	MSTRG.10192	0.962122	5.76201e-07	Kif17	kinesin-like protein KIF17 isoform X6 [Lagenorhynchus obliquidens]	-	-	-	-	-	-	-
XR_002337284.1	MSTRG.10192	0.960788	6.83475e-07	Kif17	kinesin-like protein KIF17 isoform X6 [Lagenorhynchus obliquidens]	-	-	-	-	-	-	-
XR_002337285.1	MSTRG.10192	-0.951254	1.99687e-06	Kif17	kinesin-like protein KIF17 isoform X6 [Lagenorhynchus obliquidens]	-	-	-	-	-	-	-
XR_002337517.1	MSTRG.10192	0.962363	5.58308e-07	Kif17	kinesin-like protein KIF17 isoform X6 [Lagenorhynchus obliquidens]	-	-	-	-	-	-	-
XR_002337790.1	MSTRG.10192	0.958333	9.22219e-07	Kif17	kinesin-like protein KIF17 isoform X6 [Lagenorhynchus obliquidens]	-	-	-	-	-	-	-
XR_002338337.1	MSTRG.10192	0.960091	7.45595e-07	Kif17	kinesin-like protein KIF17 isoform X6 [Lagenorhynchus obliquidens]	-	-	-	-	-	-	-
XR_002338514.1	MSTRG.10192	0.955254	1.3102e-06	Kif17	kinesin-like protein KIF17 isoform X6 [Lagenorhynchus obliquidens]	-	-	-	-	-	-	-
XR_002338717.1	MSTRG.10192	0.957427	1.02536e-06	Kif17	kinesin-like protein KIF17 isoform X6 [Lagenorhynchus obliquidens]	-	-	-	-	-	-	-
XR_002338844.1	MSTRG.10192	0.976392	5.55119e-08	Kif17	kinesin-like protein KIF17 isoform X6 [Lagenorhynchus obliquidens]	-	-	-	-	-	-	-
XR_002338895.1	MSTRG.10192	0.976255	5.7125e-08	Kif17	kinesin-like protein KIF17 isoform X6 [Lagenorhynchus obliquidens]	-	-	-	-	-	-	-
XR_002339023.1	MSTRG.10192	0.952463	1.76473e-06	Kif17	kinesin-like protein KIF17 isoform X6 [Lagenorhynchus obliquidens]	-	-	-	-	-	-	-
XR_002339116.1	MSTRG.10192	0.96582	3.46897e-07	Kif17	kinesin-like protein KIF17 isoform X6 [Lagenorhynchus obliquidens]	-	-	-	-	-	-	-
XR_002339297.1	MSTRG.10192	0.950879	2.07344e-06	Kif17	kinesin-like protein KIF17 isoform X6 [Lagenorhynchus obliquidens]	-	-	-	-	-	-	-
XR_002339466.1	MSTRG.10192	0.984412	7.06098e-09	Kif17	kinesin-like protein KIF17 isoform X6 [Lagenorhynchus obliquidens]	-	-	-	-	-	-	-
XR_002339478.1	MSTRG.10192	0.958495	9.04586e-07	Kif17	kinesin-like protein KIF17 isoform X6 [Lagenorhynchus obliquidens]	-	-	-	-	-	-	-
XR_002339851.1	MSTRG.10192	0.959799	7.72861e-07	Kif17	kinesin-like protein KIF17 isoform X6 [Lagenorhynchus obliquidens]	-	-	-	-	-	-	-
XR_002340684.1	MSTRG.10192	0.973678	9.5213e-08	Kif17	kinesin-like protein KIF17 isoform X6 [Lagenorhynchus obliquidens]	-	-	-	-	-	-	-
XR_002340952.1	MSTRG.10192	0.957126	1.06152e-06	Kif17	kinesin-like protein KIF17 isoform X6 [Lagenorhynchus obliquidens]	-	-	-	-	-	-	-
XR_002341002.1	MSTRG.10192	0.955794	1.23416e-06	Kif17	kinesin-like protein KIF17 isoform X6 [Lagenorhynchus obliquidens]	-	-	-	-	-	-	-
XR_002341164.1	MSTRG.10192	0.984071	7.86399e-09	Kif17	kinesin-like protein KIF17 isoform X6 [Lagenorhynchus obliquidens]	-	-	-	-	-	-	-
XR_002341592.1	MSTRG.10192	0.978821	3.23845e-08	Kif17	kinesin-like protein KIF17 isoform X6 [Lagenorhynchus obliquidens]	-	-	-	-	-	-	-
XR_002341646.1	MSTRG.10192	0.983689	8.84708e-09	Kif17	kinesin-like protein KIF17 isoform X6 [Lagenorhynchus obliquidens]	-	-	-	-	-	-	-
XR_002342455.1	MSTRG.10192	0.978433	3.54421e-08	Kif17	kinesin-like protein KIF17 isoform X6 [Lagenorhynchus obliquidens]	-	-	-	-	-	-	-
XR_002342765.1	MSTRG.10192	0.963701	4.66915e-07	Kif17	kinesin-like protein KIF17 isoform X6 [Lagenorhynchus obliquidens]	-	-	-	-	-	-	-
XR_002342905.1	MSTRG.10192	0.978528	3.46712e-08	Kif17	kinesin-like protein KIF17 isoform X6 [Lagenorhynchus obliquidens]	-	-	-	-	-	-	-
XR_002343649.1	MSTRG.10192	-0.951307	1.98621e-06	Kif17	kinesin-like protein KIF17 isoform X6 [Lagenorhynchus obliquidens]	-	-	-	-	-	-	-
XR_002343696.1	MSTRG.10192	0.960949	6.69765e-07	Kif17	kinesin-like protein KIF17 isoform X6 [Lagenorhynchus obliquidens]	-	-	-	-	-	-	-
XR_002343727.1	MSTRG.10192	0.989642	9.22771e-10	Kif17	kinesin-like protein KIF17 isoform X6 [Lagenorhynchus obliquidens]	-	-	-	-	-	-	-
XR_002343773.1	MSTRG.10192	0.973528	9.79414e-08	Kif17	kinesin-like protein KIF17 isoform X6 [Lagenorhynchus obliquidens]	-	-	-	-	-	-	-
XR_002343904.1	MSTRG.10192	-0.962968	5.15409e-07	Kif17	kinesin-like protein KIF17 isoform X6 [Lagenorhynchus obliquidens]	-	-	-	-	-	-	-
XR_002344586.1	MSTRG.10192	0.971976	1.29865e-07	Kif17	kinesin-like protein KIF17 isoform X6 [Lagenorhynchus obliquidens]	-	-	-	-	-	-	-
XR_002344719.1	MSTRG.10192	0.978648	3.37253e-08	Kif17	kinesin-like protein KIF17 isoform X6 [Lagenorhynchus obliquidens]	-	-	-	-	-	-	-
XR_002344877.1	MSTRG.10192	0.968616	2.27465e-07	Kif17	kinesin-like protein KIF17 isoform X6 [Lagenorhynchus obliquidens]	-	-	-	-	-	-	-
XR_002344935.1	MSTRG.10192	0.976342	5.60913e-08	Kif17	kinesin-like protein KIF17 isoform X6 [Lagenorhynchus obliquidens]	-	-	-	-	-	-	-
XR_002345106.1	MSTRG.10192	0.97182	1.33483e-07	Kif17	kinesin-like protein KIF17 isoform X6 [Lagenorhynchus obliquidens]	-	-	-	-	-	-	-
XR_002345359.1	MSTRG.10192	0.97643	5.50702e-08	Kif17	kinesin-like protein KIF17 isoform X6 [Lagenorhynchus obliquidens]	-	-	-	-	-	-	-
XR_002345518.1	MSTRG.10192	0.9804	2.20417e-08	Kif17	kinesin-like protein KIF17 isoform X6 [Lagenorhynchus obliquidens]	-	-	-	-	-	-	-
XR_002346229.1	MSTRG.10192	0.987203	2.64502e-09	Kif17	kinesin-like protein KIF17 isoform X6 [Lagenorhynchus obliquidens]	-	-	-	-	-	-	-
XR_002346362.1	MSTRG.10192	0.962626	5.39362e-07	Kif17	kinesin-like protein KIF17 isoform X6 [Lagenorhynchus obliquidens]	-	-	-	-	-	-	-
XR_002346363.1	MSTRG.10192	0.967946	2.52549e-07	Kif17	kinesin-like protein KIF17 isoform X6 [Lagenorhynchus obliquidens]	-	-	-	-	-	-	-
XR_002346556.1	MSTRG.10192	0.953891	1.51888e-06	Kif17	kinesin-like protein KIF17 isoform X6 [Lagenorhynchus obliquidens]	-	-	-	-	-	-	-
XR_002346685.1	MSTRG.10192	0.990697	5.40336e-10	Kif17	kinesin-like protein KIF17 isoform X6 [Lagenorhynchus obliquidens]	-	-	-	-	-	-	-
XR_002346834.1	MSTRG.10192	0.973718	9.44972e-08	Kif17	kinesin-like protein KIF17 isoform X6 [Lagenorhynchus obliquidens]	-	-	-	-	-	-	-
XR_002347052.1	MSTRG.10192	0.976169	5.81657e-08	Kif17	kinesin-like protein KIF17 isoform X6 [Lagenorhynchus obliquidens]	-	-	-	-	-	-	-
XR_297536.2	MSTRG.10192	0.970454	1.68739e-07	Kif17	kinesin-like protein KIF17 isoform X6 [Lagenorhynchus obliquidens]	-	-	-	-	-	-	-
XR_297806.3	MSTRG.10192	0.988891	1.30808e-09	Kif17	kinesin-like protein KIF17 isoform X6 [Lagenorhynchus obliquidens]	-	-	-	-	-	-	-
XR_299491.3	MSTRG.10192	0.98375	8.68523e-09	Kif17	kinesin-like protein KIF17 isoform X6 [Lagenorhynchus obliquidens]	-	-	-	-	-	-	-
XR_301790.3	MSTRG.10192	0.952019	1.84738e-06	Kif17	kinesin-like protein KIF17 isoform X6 [Lagenorhynchus obliquidens]	-	-	-	-	-	-	-
XR_302120.3	MSTRG.10192	0.982893	1.1211e-08	Kif17	kinesin-like protein KIF17 isoform X6 [Lagenorhynchus obliquidens]	-	-	-	-	-	-	-
XR_302227.2	MSTRG.10192	0.963472	4.81671e-07	Kif17	kinesin-like protein KIF17 isoform X6 [Lagenorhynchus obliquidens]	-	-	-	-	-	-	-
XR_303646.3	MSTRG.10192	0.966635	3.07917e-07	Kif17	kinesin-like protein KIF17 isoform X6 [Lagenorhynchus obliquidens]	-	-	-	-	-	-	-
XR_303677.2	MSTRG.10192	0.968323	2.38184e-07	Kif17	kinesin-like protein KIF17 isoform X6 [Lagenorhynchus obliquidens]	-	-	-	-	-	-	-
XR_304095.3	MSTRG.10192	0.973012	1.07769e-07	Kif17	kinesin-like protein KIF17 isoform X6 [Lagenorhynchus obliquidens]	-	-	-	-	-	-	-
XR_304618.3	MSTRG.10192	0.976218	5.75715e-08	Kif17	kinesin-like protein KIF17 isoform X6 [Lagenorhynchus obliquidens]	-	-	-	-	-	-	-
XR_305729.3	MSTRG.10192	0.96577	3.49409e-07	Kif17	kinesin-like protein KIF17 isoform X6 [Lagenorhynchus obliquidens]	-	-	-	-	-	-	-
XR_307476.3	MSTRG.10192	0.98076	2.01056e-08	Kif17	kinesin-like protein KIF17 isoform X6 [Lagenorhynchus obliquidens]	-	-	-	-	-	-	-
MSTRG.10156.1	MSTRG.10259	0.953644	1.55937e-06	--	-	-	-	-	-	-	-	-
MSTRG.10988.1	MSTRG.10259	0.950181	2.22243e-06	--	-	-	-	-	-	-	-	-
MSTRG.14362.1	MSTRG.10259	0.974911	7.50548e-08	--	-	-	-	-	-	-	-	-
MSTRG.14362.3	MSTRG.10259	0.968452	2.33413e-07	--	-	-	-	-	-	-	-	-
MSTRG.14380.1	MSTRG.10259	0.980473	2.16369e-08	--	-	-	-	-	-	-	-	-
MSTRG.16806.1	MSTRG.10259	0.965306	3.73457e-07	--	-	-	-	-	-	-	-	-
MSTRG.18081.1	MSTRG.10259	0.950514	2.15037e-06	--	-	-	-	-	-	-	-	-
MSTRG.19454.1	MSTRG.10259	0.976514	5.40973e-08	--	-	-	-	-	-	-	-	-
MSTRG.22788.1	MSTRG.10259	0.969764	1.89184e-07	--	-	-	-	-	-	-	-	-
MSTRG.5512.1	MSTRG.10259	0.960352	7.2182e-07	--	-	-	-	-	-	-	-	-
MSTRG.7363.1	MSTRG.10259	0.950876	2.07411e-06	--	-	-	-	-	-	-	-	-
MSTRG.7675.2	MSTRG.10259	0.953814	1.53135e-06	--	-	-	-	-	-	-	-	-
XR_002335721.1	MSTRG.10259	0.95138	1.97149e-06	--	-	-	-	-	-	-	-	-
XR_002336868.1	MSTRG.10259	0.972244	1.23836e-07	--	-	-	-	-	-	-	-	-
XR_002338683.1	MSTRG.10259	0.971793	1.34114e-07	--	-	-	-	-	-	-	-	-
XR_002338801.1	MSTRG.10259	0.954683	1.39464e-06	--	-	-	-	-	-	-	-	-
XR_002339024.1	MSTRG.10259	0.965599	3.58129e-07	--	-	-	-	-	-	-	-	-
XR_002339394.1	MSTRG.10259	0.965936	3.41131e-07	--	-	-	-	-	-	-	-	-
XR_002344992.1	MSTRG.10259	0.965288	3.74412e-07	--	-	-	-	-	-	-	-	-
MSTRG.10347.1	MSTRG.10347	0.99736	1.00517e-12	--	-	-	-	-	-	-	-	-
MSTRG.11110.1	MSTRG.10347	0.952004	1.85017e-06	--	-	-	-	-	-	-	-	-
MSTRG.12369.1	MSTRG.10347	0.958919	8.59932e-07	--	-	-	-	-	-	-	-	-
MSTRG.15562.2	MSTRG.10347	0.959845	7.68508e-07	--	-	-	-	-	-	-	-	-
MSTRG.2758.1	MSTRG.10347	0.969471	1.98435e-07	--	-	-	-	-	-	-	-	-
XR_001300802.2	MSTRG.10347	0.953922	1.51373e-06	--	-	-	-	-	-	-	-	-
XR_002336855.1	MSTRG.10347	0.956611	1.12586e-06	--	-	-	-	-	-	-	-	-
XR_002337417.1	MSTRG.10347	0.963034	5.10874e-07	--	-	-	-	-	-	-	-	-
XR_002337839.1	MSTRG.10347	0.96371	4.66401e-07	--	-	-	-	-	-	-	-	-
XR_002338113.1	MSTRG.10347	0.970447	1.68957e-07	--	-	-	-	-	-	-	-	-
XR_002338927.1	MSTRG.10347	0.974039	8.89122e-08	--	-	-	-	-	-	-	-	-
XR_002339006.1	MSTRG.10347	0.960998	6.65675e-07	--	-	-	-	-	-	-	-	-
XR_002340376.1	MSTRG.10347	0.957297	1.04078e-06	--	-	-	-	-	-	-	-	-
XR_002341107.1	MSTRG.10347	0.955577	1.2643e-06	--	-	-	-	-	-	-	-	-
XR_002345084.1	MSTRG.10347	0.957424	1.02564e-06	--	-	-	-	-	-	-	-	-
XR_002345302.1	MSTRG.10347	0.984492	6.8829e-09	--	-	-	-	-	-	-	-	-
XR_002346147.1	MSTRG.10347	0.952414	1.77374e-06	--	-	-	-	-	-	-	-	-
XR_002346618.1	MSTRG.10347	0.951893	1.87141e-06	--	-	-	-	-	-	-	-	-
MSTRG.12871.1	MSTRG.10349	0.981091	1.84453e-08	--	-	-	-	-	-	-	-	-
MSTRG.16222.2	MSTRG.10349	0.95835	9.2034e-07	--	-	-	-	-	-	-	-	-
MSTRG.16864.1	MSTRG.10349	0.96078	6.84175e-07	--	-	-	-	-	-	-	-	-
XR_002341292.1	MSTRG.10349	0.957826	9.78762e-07	--	-	-	-	-	-	-	-	-
XR_002343339.1	MSTRG.10349	0.970843	1.58038e-07	--	-	-	-	-	-	-	-	-
XR_002346016.1	MSTRG.10349	0.972871	1.10575e-07	--	-	-	-	-	-	-	-	-
MSTRG.19454.3	MSTRG.10350	0.968443	2.33744e-07	--	-	-	-	-	-	-	-	-
XR_002339732.1	MSTRG.10350	0.960585	7.01165e-07	--	-	-	-	-	-	-	-	-
MSTRG.23491.1	MSTRG.10351	0.973216	1.03788e-07	--	-	-	-	-	-	-	-	-
MSTRG.4443.1	MSTRG.10351	0.954152	1.47697e-06	--	-	-	-	-	-	-	-	-
MSTRG.7248.1	MSTRG.10351	0.96944	1.99427e-07	--	-	-	-	-	-	-	-	-
XR_002347010.1	MSTRG.10351	0.989675	9.08046e-10	--	-	-	-	-	-	-	-	-
MSTRG.10418.1	MSTRG.10483	0.962317	5.61688e-07	--	-	-	-	-	-	-	-	-
MSTRG.10529.2	MSTRG.10483	0.956591	1.12847e-06	--	-	-	-	-	-	-	-	-
MSTRG.10573.1	MSTRG.10483	0.959088	8.42631e-07	--	-	-	-	-	-	-	-	-
MSTRG.1071.1	MSTRG.10483	0.961256	6.44226e-07	--	-	-	-	-	-	-	-	-
MSTRG.10879.1	MSTRG.10483	0.969465	1.98611e-07	--	-	-	-	-	-	-	-	-
MSTRG.12337.2	MSTRG.10483	0.9815	1.65467e-08	--	-	-	-	-	-	-	-	-
MSTRG.12337.4	MSTRG.10483	0.964038	4.45922e-07	--	-	-	-	-	-	-	-	-
MSTRG.12405.1	MSTRG.10483	0.952474	1.76277e-06	--	-	-	-	-	-	-	-	-
MSTRG.12708.1	MSTRG.10483	0.951936	1.86318e-06	--	-	-	-	-	-	-	-	-
MSTRG.13301.1	MSTRG.10483	0.976087	5.91632e-08	--	-	-	-	-	-	-	-	-
MSTRG.13336.1	MSTRG.10483	0.971965	1.30123e-07	--	-	-	-	-	-	-	-	-
MSTRG.13336.2	MSTRG.10483	0.967741	2.60619e-07	--	-	-	-	-	-	-	-	-
MSTRG.1372.1	MSTRG.10483	0.974838	7.61494e-08	--	-	-	-	-	-	-	-	-
MSTRG.13934.2	MSTRG.10483	0.971767	1.34741e-07	--	-	-	-	-	-	-	-	-
MSTRG.14695.1	MSTRG.10483	0.951695	1.90956e-06	--	-	-	-	-	-	-	-	-
MSTRG.15814.1	MSTRG.10483	0.977435	4.43599e-08	--	-	-	-	-	-	-	-	-
MSTRG.16058.1	MSTRG.10483	0.970905	1.56377e-07	--	-	-	-	-	-	-	-	-
MSTRG.16320.1	MSTRG.10483	0.98903	1.22847e-09	--	-	-	-	-	-	-	-	-
MSTRG.16747.1	MSTRG.10483	0.959755	7.77092e-07	--	-	-	-	-	-	-	-	-
MSTRG.17163.1	MSTRG.10483	0.954822	1.37367e-06	--	-	-	-	-	-	-	-	-
MSTRG.17673.1	MSTRG.10483	0.969899	1.85031e-07	--	-	-	-	-	-	-	-	-
MSTRG.17673.3	MSTRG.10483	0.992254	2.16832e-10	--	-	-	-	-	-	-	-	-
MSTRG.17817.1	MSTRG.10483	0.964675	4.08235e-07	--	-	-	-	-	-	-	-	-
MSTRG.18424.2	MSTRG.10483	0.969499	1.97522e-07	--	-	-	-	-	-	-	-	-
MSTRG.18946.1	MSTRG.10483	0.956013	1.20442e-06	--	-	-	-	-	-	-	-	-
MSTRG.20234.1	MSTRG.10483	0.983673	8.89015e-09	--	-	-	-	-	-	-	-	-
MSTRG.20334.23	MSTRG.10483	0.95292	1.68281e-06	--	-	-	-	-	-	-	-	-
MSTRG.20424.1	MSTRG.10483	0.97981	2.55437e-08	--	-	-	-	-	-	-	-	-
MSTRG.20544.1	MSTRG.10483	0.952862	1.69309e-06	--	-	-	-	-	-	-	-	-
MSTRG.20944.2	MSTRG.10483	0.977793	4.09763e-08	--	-	-	-	-	-	-	-	-
MSTRG.21183.1	MSTRG.10483	0.97561	6.52433e-08	--	-	-	-	-	-	-	-	-
MSTRG.21184.1	MSTRG.10483	0.959167	8.34689e-07	--	-	-	-	-	-	-	-	-
MSTRG.21243.1	MSTRG.10483	0.966492	3.14454e-07	--	-	-	-	-	-	-	-	-
MSTRG.21822.1	MSTRG.10483	0.956135	1.18806e-06	--	-	-	-	-	-	-	-	-
MSTRG.24703.1	MSTRG.10483	0.952174	1.81823e-06	--	-	-	-	-	-	-	-	-
MSTRG.24790.1	MSTRG.10483	0.95187	1.87576e-06	--	-	-	-	-	-	-	-	-
MSTRG.3072.7	MSTRG.10483	0.956639	1.12228e-06	--	-	-	-	-	-	-	-	-
MSTRG.3928.1	MSTRG.10483	0.951903	1.86948e-06	--	-	-	-	-	-	-	-	-
MSTRG.404.1	MSTRG.10483	0.952507	1.75669e-06	--	-	-	-	-	-	-	-	-
MSTRG.4783.1	MSTRG.10483	0.965598	3.58159e-07	--	-	-	-	-	-	-	-	-
MSTRG.5305.1	MSTRG.10483	0.961763	6.03667e-07	--	-	-	-	-	-	-	-	-
MSTRG.5391.1	MSTRG.10483	0.953514	1.58088e-06	--	-	-	-	-	-	-	-	-
MSTRG.5471.1	MSTRG.10483	0.953344	1.60965e-06	--	-	-	-	-	-	-	-	-
MSTRG.5820.1	MSTRG.10483	0.956574	1.13061e-06	--	-	-	-	-	-	-	-	-
MSTRG.597.1	MSTRG.10483	0.969194	2.07498e-07	--	-	-	-	-	-	-	-	-
MSTRG.6108.3	MSTRG.10483	0.950522	2.1487e-06	--	-	-	-	-	-	-	-	-
MSTRG.66.1	MSTRG.10483	0.967635	2.6487e-07	--	-	-	-	-	-	-	-	-
MSTRG.7709.1	MSTRG.10483	0.984339	7.22642e-09	--	-	-	-	-	-	-	-	-
MSTRG.7997.1	MSTRG.10483	0.980531	2.13201e-08	--	-	-	-	-	-	-	-	-
MSTRG.8449.1	MSTRG.10483	0.95958	7.9384e-07	--	-	-	-	-	-	-	-	-
MSTRG.8546.1	MSTRG.10483	0.967049	2.8946e-07	--	-	-	-	-	-	-	-	-
MSTRG.860.1	MSTRG.10483	0.957336	1.0361e-06	--	-	-	-	-	-	-	-	-
MSTRG.9093.9	MSTRG.10483	0.985005	5.82262e-09	--	-	-	-	-	-	-	-	-
MSTRG.918.2	MSTRG.10483	0.950256	2.20605e-06	--	-	-	-	-	-	-	-	-
MSTRG.9305.1	MSTRG.10483	0.950233	2.21103e-06	--	-	-	-	-	-	-	-	-
MSTRG.9306.2	MSTRG.10483	0.975954	6.08093e-08	--	-	-	-	-	-	-	-	-
NR_131172.1	MSTRG.10483	0.955156	1.32448e-06	--	-	-	-	-	-	-	-	-
XR_002336048.1	MSTRG.10483	0.952861	1.69322e-06	--	-	-	-	-	-	-	-	-
XR_002336496.1	MSTRG.10483	0.985357	5.17398e-09	--	-	-	-	-	-	-	-	-
XR_002336611.1	MSTRG.10483	0.95196	1.85862e-06	--	-	-	-	-	-	-	-	-
XR_002336797.1	MSTRG.10483	0.955699	1.24734e-06	--	-	-	-	-	-	-	-	-
XR_002337284.1	MSTRG.10483	0.96272	5.32651e-07	--	-	-	-	-	-	-	-	-
XR_002338895.1	MSTRG.10483	0.960905	6.73545e-07	--	-	-	-	-	-	-	-	-
XR_002339851.1	MSTRG.10483	0.974941	7.46107e-08	--	-	-	-	-	-	-	-	-
XR_002341592.1	MSTRG.10483	0.96148	6.26058e-07	--	-	-	-	-	-	-	-	-
XR_002341646.1	MSTRG.10483	0.954479	1.42581e-06	--	-	-	-	-	-	-	-	-
XR_002342455.1	MSTRG.10483	0.974381	8.32626e-08	--	-	-	-	-	-	-	-	-
XR_002342677.1	MSTRG.10483	0.964651	4.096e-07	--	-	-	-	-	-	-	-	-
XR_002342706.1	MSTRG.10483	0.952836	1.69767e-06	--	-	-	-	-	-	-	-	-
XR_002342905.1	MSTRG.10483	0.980364	2.22484e-08	--	-	-	-	-	-	-	-	-
XR_002344877.1	MSTRG.10483	0.979034	3.08012e-08	--	-	-	-	-	-	-	-	-
XR_002345359.1	MSTRG.10483	0.956361	1.15818e-06	--	-	-	-	-	-	-	-	-
XR_002345518.1	MSTRG.10483	0.961218	6.47283e-07	--	-	-	-	-	-	-	-	-
XR_002345954.1	MSTRG.10483	0.977534	4.34068e-08	--	-	-	-	-	-	-	-	-
XR_002346363.1	MSTRG.10483	0.966627	3.0827e-07	--	-	-	-	-	-	-	-	-
XR_002346681.1	MSTRG.10483	0.987894	2.0066e-09	--	-	-	-	-	-	-	-	-
XR_002346685.1	MSTRG.10483	0.963721	4.65692e-07	--	-	-	-	-	-	-	-	-
XR_002347052.1	MSTRG.10483	0.972957	1.08849e-07	--	-	-	-	-	-	-	-	-
XR_297089.3	MSTRG.10483	0.954982	1.34998e-06	--	-	-	-	-	-	-	-	-
XR_300284.3	MSTRG.10483	0.963852	4.57444e-07	--	-	-	-	-	-	-	-	-
XR_301199.2	MSTRG.10483	0.955237	1.31276e-06	--	-	-	-	-	-	-	-	-
XR_302120.3	MSTRG.10483	0.970593	1.64847e-07	--	-	-	-	-	-	-	-	-
XR_302227.2	MSTRG.10483	0.954736	1.3867e-06	--	-	-	-	-	-	-	-	-
XR_302930.3	MSTRG.10483	0.953447	1.59221e-06	--	-	-	-	-	-	-	-	-
XR_303532.3	MSTRG.10483	0.951077	2.03262e-06	--	-	-	-	-	-	-	-	-
XR_305729.3	MSTRG.10483	0.985897	4.29141e-09	--	-	-	-	-	-	-	-	-
XR_306474.3	MSTRG.10483	0.968816	2.20388e-07	--	-	-	-	-	-	-	-	-
XR_307476.3	MSTRG.10483	0.962724	5.32368e-07	--	-	-	-	-	-	-	-	-
MSTRG.10203.1	MSTRG.1053	0.981493	1.65782e-08	--	-	-	-	-	-	-	-	-
MSTRG.10418.1	MSTRG.1053	0.986702	3.20263e-09	--	-	-	-	-	-	-	-	-
MSTRG.10529.2	MSTRG.1053	0.97226	1.23488e-07	--	-	-	-	-	-	-	-	-
MSTRG.10583.1	MSTRG.1053	0.99497	2.51403e-11	--	-	-	-	-	-	-	-	-
MSTRG.1071.1	MSTRG.1053	0.959022	8.4941e-07	--	-	-	-	-	-	-	-	-
MSTRG.10984.1	MSTRG.1053	0.961506	6.23942e-07	--	-	-	-	-	-	-	-	-
MSTRG.11629.1	MSTRG.1053	0.950588	2.13446e-06	--	-	-	-	-	-	-	-	-
MSTRG.11646.14	MSTRG.1053	0.980368	2.22227e-08	--	-	-	-	-	-	-	-	-
MSTRG.11678.1	MSTRG.1053	0.980096	2.3798e-08	--	-	-	-	-	-	-	-	-
MSTRG.12337.2	MSTRG.1053	0.971998	1.29358e-07	--	-	-	-	-	-	-	-	-
MSTRG.12337.4	MSTRG.1053	0.974975	7.41211e-08	--	-	-	-	-	-	-	-	-
MSTRG.12878.2	MSTRG.1053	0.957746	9.87957e-07	--	-	-	-	-	-	-	-	-
MSTRG.13111.1	MSTRG.1053	0.971992	1.29495e-07	--	-	-	-	-	-	-	-	-
MSTRG.13408.1	MSTRG.1053	0.971104	1.51146e-07	--	-	-	-	-	-	-	-	-
MSTRG.13435.4	MSTRG.1053	0.974005	8.94999e-08	--	-	-	-	-	-	-	-	-
MSTRG.13510.1	MSTRG.1053	0.987215	2.63308e-09	--	-	-	-	-	-	-	-	-
MSTRG.13582.1	MSTRG.1053	0.961209	6.48083e-07	--	-	-	-	-	-	-	-	-
MSTRG.1372.1	MSTRG.1053	0.979718	2.61226e-08	--	-	-	-	-	-	-	-	-
MSTRG.14354.1	MSTRG.1053	0.985757	4.50675e-09	--	-	-	-	-	-	-	-	-
MSTRG.14695.1	MSTRG.1053	0.978573	3.43148e-08	--	-	-	-	-	-	-	-	-
MSTRG.14695.2	MSTRG.1053	0.959761	7.76492e-07	--	-	-	-	-	-	-	-	-
MSTRG.15548.1	MSTRG.1053	0.950594	2.13335e-06	--	-	-	-	-	-	-	-	-
MSTRG.15578.2	MSTRG.1053	0.965234	3.77313e-07	--	-	-	-	-	-	-	-	-
MSTRG.15907.1	MSTRG.1053	0.958963	8.55422e-07	--	-	-	-	-	-	-	-	-
MSTRG.15951.2	MSTRG.1053	0.959101	8.41305e-07	--	-	-	-	-	-	-	-	-
MSTRG.16078.1	MSTRG.1053	0.955548	1.26843e-06	--	-	-	-	-	-	-	-	-
MSTRG.1630.1	MSTRG.1053	0.954732	1.38728e-06	--	-	-	-	-	-	-	-	-
MSTRG.16747.1	MSTRG.1053	0.976962	4.917e-08	--	-	-	-	-	-	-	-	-
MSTRG.16864.2	MSTRG.1053	0.986483	3.47387e-09	--	-	-	-	-	-	-	-	-
MSTRG.17109.1	MSTRG.1053	0.974914	7.50107e-08	--	-	-	-	-	-	-	-	-
MSTRG.17163.1	MSTRG.1053	0.972371	1.21045e-07	--	-	-	-	-	-	-	-	-
MSTRG.17673.1	MSTRG.1053	0.970384	1.70727e-07	--	-	-	-	-	-	-	-	-
MSTRG.17673.3	MSTRG.1053	0.951037	2.04085e-06	--	-	-	-	-	-	-	-	-
MSTRG.18081.1	MSTRG.1053	0.969466	1.98568e-07	--	-	-	-	-	-	-	-	-
MSTRG.18424.2	MSTRG.1053	0.974131	8.73721e-08	--	-	-	-	-	-	-	-	-
MSTRG.18504.1	MSTRG.1053	0.966237	3.26463e-07	--	-	-	-	-	-	-	-	-
MSTRG.18750.1	MSTRG.1053	0.968393	2.35573e-07	--	-	-	-	-	-	-	-	-
MSTRG.18946.1	MSTRG.1053	0.954185	1.47178e-06	--	-	-	-	-	-	-	-	-
MSTRG.19933.1	MSTRG.1053	0.97793	3.97399e-08	--	-	-	-	-	-	-	-	-
MSTRG.20424.1	MSTRG.1053	0.972518	1.179e-07	--	-	-	-	-	-	-	-	-
MSTRG.21071.2	MSTRG.1053	0.967795	2.58487e-07	--	-	-	-	-	-	-	-	-
MSTRG.21186.1	MSTRG.1053	0.974866	7.57341e-08	--	-	-	-	-	-	-	-	-
MSTRG.21242.1	MSTRG.1053	0.954679	1.39524e-06	--	-	-	-	-	-	-	-	-
MSTRG.21243.1	MSTRG.1053	0.976394	5.5493e-08	--	-	-	-	-	-	-	-	-
MSTRG.21274.2	MSTRG.1053	0.973594	9.67357e-08	--	-	-	-	-	-	-	-	-
MSTRG.21458.1	MSTRG.1053	0.976117	5.8788e-08	--	-	-	-	-	-	-	-	-
MSTRG.21768.1	MSTRG.1053	0.950815	2.08681e-06	--	-	-	-	-	-	-	-	-
MSTRG.22520.2	MSTRG.1053	0.956173	1.18295e-06	--	-	-	-	-	-	-	-	-
MSTRG.23017.1	MSTRG.1053	0.959476	8.04009e-07	--	-	-	-	-	-	-	-	-
MSTRG.23155.1	MSTRG.1053	0.982397	1.29252e-08	--	-	-	-	-	-	-	-	-
MSTRG.23319.2	MSTRG.1053	0.971057	1.52377e-07	--	-	-	-	-	-	-	-	-
MSTRG.23402.1	MSTRG.1053	0.955488	1.27689e-06	--	-	-	-	-	-	-	-	-
MSTRG.23466.2	MSTRG.1053	0.986798	3.08956e-09	--	-	-	-	-	-	-	-	-
MSTRG.2652.3	MSTRG.1053	0.968013	2.49952e-07	--	-	-	-	-	-	-	-	-
MSTRG.2734.2	MSTRG.1053	0.977356	4.51363e-08	--	-	-	-	-	-	-	-	-
MSTRG.2945.1	MSTRG.1053	0.967335	2.77257e-07	--	-	-	-	-	-	-	-	-
MSTRG.3072.7	MSTRG.1053	0.952888	1.68847e-06	--	-	-	-	-	-	-	-	-
MSTRG.34.1	MSTRG.1053	0.955861	1.22504e-06	--	-	-	-	-	-	-	-	-
MSTRG.3928.1	MSTRG.1053	0.954016	1.49868e-06	--	-	-	-	-	-	-	-	-
MSTRG.4791.2	MSTRG.1053	0.951317	1.98413e-06	--	-	-	-	-	-	-	-	-
MSTRG.5305.1	MSTRG.1053	0.954629	1.40286e-06	--	-	-	-	-	-	-	-	-
MSTRG.5391.1	MSTRG.1053	0.967308	2.7837e-07	--	-	-	-	-	-	-	-	-
MSTRG.5489.1	MSTRG.1053	0.954813	1.37503e-06	--	-	-	-	-	-	-	-	-
MSTRG.5649.1	MSTRG.1053	0.985429	5.04799e-09	--	-	-	-	-	-	-	-	-
MSTRG.5905.1	MSTRG.1053	0.982582	1.22619e-08	--	-	-	-	-	-	-	-	-
MSTRG.6074.1	MSTRG.1053	0.950016	2.25884e-06	--	-	-	-	-	-	-	-	-
MSTRG.6445.1	MSTRG.1053	0.992614	1.71004e-10	--	-	-	-	-	-	-	-	-
MSTRG.6850.1	MSTRG.1053	0.981607	1.60744e-08	--	-	-	-	-	-	-	-	-
MSTRG.7166.2	MSTRG.1053	0.958679	8.85052e-07	--	-	-	-	-	-	-	-	-
MSTRG.7198.11	MSTRG.1053	0.985001	5.82923e-09	--	-	-	-	-	-	-	-	-
MSTRG.7554.1	MSTRG.1053	0.966507	3.13777e-07	--	-	-	-	-	-	-	-	-
MSTRG.8319.3	MSTRG.1053	0.958423	9.12339e-07	--	-	-	-	-	-	-	-	-
MSTRG.8344.1	MSTRG.1053	0.970946	1.55281e-07	--	-	-	-	-	-	-	-	-
MSTRG.8581.2	MSTRG.1053	0.979629	2.6701e-08	--	-	-	-	-	-	-	-	-
MSTRG.8762.1	MSTRG.1053	0.976844	5.04365e-08	--	-	-	-	-	-	-	-	-
MSTRG.9093.9	MSTRG.1053	0.972195	1.2491e-07	--	-	-	-	-	-	-	-	-
MSTRG.918.1	MSTRG.1053	0.977162	4.70894e-08	--	-	-	-	-	-	-	-	-
MSTRG.918.2	MSTRG.1053	0.974501	8.13497e-08	--	-	-	-	-	-	-	-	-
MSTRG.9305.1	MSTRG.1053	0.976537	5.38449e-08	--	-	-	-	-	-	-	-	-
MSTRG.9306.2	MSTRG.1053	0.956757	1.10732e-06	--	-	-	-	-	-	-	-	-
MSTRG.963.3	MSTRG.1053	0.979515	2.74474e-08	--	-	-	-	-	-	-	-	-
NR_131172.1	MSTRG.1053	0.967769	2.59499e-07	--	-	-	-	-	-	-	-	-
XR_001298678.2	MSTRG.1053	0.952672	1.72688e-06	--	-	-	-	-	-	-	-	-
XR_001299329.2	MSTRG.1053	0.957687	9.94868e-07	--	-	-	-	-	-	-	-	-
XR_001303476.2	MSTRG.1053	0.956401	1.15299e-06	--	-	-	-	-	-	-	-	-
XR_001305237.2	MSTRG.1053	0.991759	2.95218e-10	--	-	-	-	-	-	-	-	-
XR_001305343.2	MSTRG.1053	0.966956	2.93512e-07	--	-	-	-	-	-	-	-	-
XR_002335585.1	MSTRG.1053	0.957944	9.65364e-07	--	-	-	-	-	-	-	-	-
XR_002335721.1	MSTRG.1053	0.970164	1.77101e-07	--	-	-	-	-	-	-	-	-
XR_002336048.1	MSTRG.1053	0.990494	6.01521e-10	--	-	-	-	-	-	-	-	-
XR_002336286.1	MSTRG.1053	0.970401	1.70259e-07	--	-	-	-	-	-	-	-	-
XR_002336496.1	MSTRG.1053	0.953567	1.57203e-06	--	-	-	-	-	-	-	-	-
XR_002336611.1	MSTRG.1053	0.953213	1.63189e-06	--	-	-	-	-	-	-	-	-
XR_002337284.1	MSTRG.1053	0.962757	5.3006e-07	--	-	-	-	-	-	-	-	-
XR_002338141.1	MSTRG.1053	0.961152	6.52745e-07	--	-	-	-	-	-	-	-	-
XR_002338844.1	MSTRG.1053	0.985073	5.6931e-09	--	-	-	-	-	-	-	-	-
XR_002338895.1	MSTRG.1053	0.968096	2.46735e-07	--	-	-	-	-	-	-	-	-
XR_002339022.1	MSTRG.1053	0.95564	1.25546e-06	--	-	-	-	-	-	-	-	-
XR_002339116.1	MSTRG.1053	0.962069	5.802e-07	--	-	-	-	-	-	-	-	-
XR_002339466.1	MSTRG.1053	0.976522	5.40134e-08	--	-	-	-	-	-	-	-	-
XR_002339478.1	MSTRG.1053	0.980961	1.90829e-08	--	-	-	-	-	-	-	-	-
XR_002339851.1	MSTRG.1053	0.957098	1.06494e-06	--	-	-	-	-	-	-	-	-
XR_002340684.1	MSTRG.1053	0.989466	1.00342e-09	--	-	-	-	-	-	-	-	-
XR_002340952.1	MSTRG.1053	0.955035	1.34217e-06	--	-	-	-	-	-	-	-	-
XR_002341164.1	MSTRG.1053	0.978842	3.2228e-08	--	-	-	-	-	-	-	-	-
XR_002341592.1	MSTRG.1053	0.963598	4.73507e-07	--	-	-	-	-	-	-	-	-
XR_002341646.1	MSTRG.1053	0.962006	5.84986e-07	--	-	-	-	-	-	-	-	-
XR_002342455.1	MSTRG.1053	0.978376	3.5914e-08	--	-	-	-	-	-	-	-	-
XR_002342765.1	MSTRG.1053	0.960799	6.82588e-07	--	-	-	-	-	-	-	-	-
XR_002342905.1	MSTRG.1053	0.960168	7.38483e-07	--	-	-	-	-	-	-	-	-
XR_002343523.1	MSTRG.1053	0.950566	2.13922e-06	--	-	-	-	-	-	-	-	-
XR_002343727.1	MSTRG.1053	0.98776	2.1198e-09	--	-	-	-	-	-	-	-	-
XR_002343884.1	MSTRG.1053	0.950463	2.16131e-06	--	-	-	-	-	-	-	-	-
XR_002343904.1	MSTRG.1053	-0.956012	1.20449e-06	--	-	-	-	-	-	-	-	-
XR_002343962.1	MSTRG.1053	0.965773	3.49253e-07	--	-	-	-	-	-	-	-	-
XR_002344586.1	MSTRG.1053	0.995839	9.75638e-12	--	-	-	-	-	-	-	-	-
XR_002344719.1	MSTRG.1053	0.991454	3.53994e-10	--	-	-	-	-	-	-	-	-
XR_002344935.1	MSTRG.1053	0.978554	3.44648e-08	--	-	-	-	-	-	-	-	-
XR_002345106.1	MSTRG.1053	0.97513	7.18734e-08	--	-	-	-	-	-	-	-	-
XR_002345359.1	MSTRG.1053	0.972647	1.15175e-07	--	-	-	-	-	-	-	-	-
XR_002345518.1	MSTRG.1053	0.983918	8.24565e-09	--	-	-	-	-	-	-	-	-
XR_002346229.1	MSTRG.1053	0.961869	5.95431e-07	--	-	-	-	-	-	-	-	-
XR_002346363.1	MSTRG.1053	0.958952	8.56595e-07	--	-	-	-	-	-	-	-	-
XR_002346685.1	MSTRG.1053	0.987009	2.85124e-09	--	-	-	-	-	-	-	-	-
XR_002346818.1	MSTRG.1053	0.976656	5.25022e-08	--	-	-	-	-	-	-	-	-
XR_002346834.1	MSTRG.1053	0.973343	1.01368e-07	--	-	-	-	-	-	-	-	-
XR_002347052.1	MSTRG.1053	0.971514	1.40822e-07	--	-	-	-	-	-	-	-	-
XR_002347084.1	MSTRG.1053	0.956761	1.10685e-06	--	-	-	-	-	-	-	-	-
XR_297536.2	MSTRG.1053	0.971405	1.4352e-07	--	-	-	-	-	-	-	-	-
XR_297806.3	MSTRG.1053	0.988432	1.60003e-09	--	-	-	-	-	-	-	-	-
XR_299491.3	MSTRG.1053	0.970652	1.63235e-07	--	-	-	-	-	-	-	-	-
XR_301790.3	MSTRG.1053	0.956291	1.16736e-06	--	-	-	-	-	-	-	-	-
XR_302120.3	MSTRG.1053	0.975032	7.32854e-08	--	-	-	-	-	-	-	-	-
XR_302227.2	MSTRG.1053	0.956448	1.14688e-06	--	-	-	-	-	-	-	-	-
XR_303646.3	MSTRG.1053	0.980237	2.29713e-08	--	-	-	-	-	-	-	-	-
XR_303677.2	MSTRG.1053	0.977923	3.97994e-08	--	-	-	-	-	-	-	-	-
XR_304095.3	MSTRG.1053	0.963954	4.51107e-07	--	-	-	-	-	-	-	-	-
XR_306476.3	MSTRG.1053	0.959732	7.7924e-07	--	-	-	-	-	-	-	-	-
MSTRG.10225.1	MSTRG.10542	0.966735	3.03357e-07	Pol	LINE-1 retrotransposable element ORF2 protein [Camelus dromedarius]	-	-	-	-	-	-	-
MSTRG.10369.1	MSTRG.10542	0.953088	1.65349e-06	Pol	LINE-1 retrotransposable element ORF2 protein [Camelus dromedarius]	-	-	-	-	-	-	-
MSTRG.10544.1	MSTRG.10542	0.991728	3.00871e-10	Pol	LINE-1 retrotransposable element ORF2 protein [Camelus dromedarius]	-	-	-	-	-	-	-
MSTRG.10544.2	MSTRG.10542	0.972118	1.26648e-07	Pol	LINE-1 retrotransposable element ORF2 protein [Camelus dromedarius]	-	-	-	-	-	-	-
MSTRG.1060.1	MSTRG.10542	0.972619	1.1577e-07	Pol	LINE-1 retrotransposable element ORF2 protein [Camelus dromedarius]	-	-	-	-	-	-	-
MSTRG.10974.1	MSTRG.10542	0.954363	1.44386e-06	Pol	LINE-1 retrotransposable element ORF2 protein [Camelus dromedarius]	-	-	-	-	-	-	-
MSTRG.11443.1	MSTRG.10542	0.966049	3.35551e-07	Pol	LINE-1 retrotransposable element ORF2 protein [Camelus dromedarius]	-	-	-	-	-	-	-
MSTRG.11624.4	MSTRG.10542	0.986333	3.66965e-09	Pol	LINE-1 retrotransposable element ORF2 protein [Camelus dromedarius]	-	-	-	-	-	-	-
MSTRG.11741.1	MSTRG.10542	0.977842	4.05321e-08	Pol	LINE-1 retrotransposable element ORF2 protein [Camelus dromedarius]	-	-	-	-	-	-	-
MSTRG.12350.1	MSTRG.10542	0.992825	1.47991e-10	Pol	LINE-1 retrotransposable element ORF2 protein [Camelus dromedarius]	-	-	-	-	-	-	-
MSTRG.12364.1	MSTRG.10542	0.99386	6.80083e-11	Pol	LINE-1 retrotransposable element ORF2 protein [Camelus dromedarius]	-	-	-	-	-	-	-
MSTRG.12365.1	MSTRG.10542	0.992361	2.02214e-10	Pol	LINE-1 retrotransposable element ORF2 protein [Camelus dromedarius]	-	-	-	-	-	-	-
MSTRG.12372.1	MSTRG.10542	0.979873	2.5152e-08	Pol	LINE-1 retrotransposable element ORF2 protein [Camelus dromedarius]	-	-	-	-	-	-	-
MSTRG.12373.1	MSTRG.10542	0.994747	3.12249e-11	Pol	LINE-1 retrotransposable element ORF2 protein [Camelus dromedarius]	-	-	-	-	-	-	-
MSTRG.12391.1	MSTRG.10542	0.987498	2.35548e-09	Pol	LINE-1 retrotransposable element ORF2 protein [Camelus dromedarius]	-	-	-	-	-	-	-
MSTRG.12391.2	MSTRG.10542	0.978169	3.7651e-08	Pol	LINE-1 retrotransposable element ORF2 protein [Camelus dromedarius]	-	-	-	-	-	-	-
MSTRG.12405.1	MSTRG.10542	0.961824	5.98921e-07	Pol	LINE-1 retrotransposable element ORF2 protein [Camelus dromedarius]	-	-	-	-	-	-	-
MSTRG.12597.2	MSTRG.10542	0.987931	1.97621e-09	Pol	LINE-1 retrotransposable element ORF2 protein [Camelus dromedarius]	-	-	-	-	-	-	-
MSTRG.12598.1	MSTRG.10542	0.991452	3.54359e-10	Pol	LINE-1 retrotransposable element ORF2 protein [Camelus dromedarius]	-	-	-	-	-	-	-
MSTRG.12667.1	MSTRG.10542	0.975478	6.70189e-08	Pol	LINE-1 retrotransposable element ORF2 protein [Camelus dromedarius]	-	-	-	-	-	-	-
MSTRG.12667.2	MSTRG.10542	0.975423	6.77652e-08	Pol	LINE-1 retrotransposable element ORF2 protein [Camelus dromedarius]	-	-	-	-	-	-	-
MSTRG.12708.1	MSTRG.10542	0.968245	2.41093e-07	Pol	LINE-1 retrotransposable element ORF2 protein [Camelus dromedarius]	-	-	-	-	-	-	-
MSTRG.12878.2	MSTRG.10542	0.951174	2.01298e-06	Pol	LINE-1 retrotransposable element ORF2 protein [Camelus dromedarius]	-	-	-	-	-	-	-
MSTRG.13529.1	MSTRG.10542	0.955513	1.27337e-06	Pol	LINE-1 retrotransposable element ORF2 protein [Camelus dromedarius]	-	-	-	-	-	-	-
MSTRG.1396.1	MSTRG.10542	0.986458	3.50636e-09	Pol	LINE-1 retrotransposable element ORF2 protein [Camelus dromedarius]	-	-	-	-	-	-	-
MSTRG.14739.1	MSTRG.10542	0.963979	4.49569e-07	Pol	LINE-1 retrotransposable element ORF2 protein [Camelus dromedarius]	-	-	-	-	-	-	-
MSTRG.14790.11	MSTRG.10542	0.950752	2.09989e-06	Pol	LINE-1 retrotransposable element ORF2 protein [Camelus dromedarius]	-	-	-	-	-	-	-
MSTRG.14993.2	MSTRG.10542	0.96986	1.86211e-07	Pol	LINE-1 retrotransposable element ORF2 protein [Camelus dromedarius]	-	-	-	-	-	-	-
MSTRG.1528.1	MSTRG.10542	0.993642	8.09803e-11	Pol	LINE-1 retrotransposable element ORF2 protein [Camelus dromedarius]	-	-	-	-	-	-	-
MSTRG.15814.1	MSTRG.10542	0.953811	1.53181e-06	Pol	LINE-1 retrotransposable element ORF2 protein [Camelus dromedarius]	-	-	-	-	-	-	-
MSTRG.15978.1	MSTRG.10542	0.958973	8.54458e-07	Pol	LINE-1 retrotransposable element ORF2 protein [Camelus dromedarius]	-	-	-	-	-	-	-
MSTRG.15978.2	MSTRG.10542	0.986018	4.11129e-09	Pol	LINE-1 retrotransposable element ORF2 protein [Camelus dromedarius]	-	-	-	-	-	-	-
MSTRG.16219.1	MSTRG.10542	0.96651	3.13648e-07	Pol	LINE-1 retrotransposable element ORF2 protein [Camelus dromedarius]	-	-	-	-	-	-	-
MSTRG.16228.1	MSTRG.10542	0.954568	1.4121e-06	Pol	LINE-1 retrotransposable element ORF2 protein [Camelus dromedarius]	-	-	-	-	-	-	-
MSTRG.18541.2	MSTRG.10542	0.962796	5.27293e-07	Pol	LINE-1 retrotransposable element ORF2 protein [Camelus dromedarius]	-	-	-	-	-	-	-
MSTRG.18932.1	MSTRG.10542	0.963892	4.54957e-07	Pol	LINE-1 retrotransposable element ORF2 protein [Camelus dromedarius]	-	-	-	-	-	-	-
MSTRG.18946.1	MSTRG.10542	0.969988	1.82343e-07	Pol	LINE-1 retrotransposable element ORF2 protein [Camelus dromedarius]	-	-	-	-	-	-	-
MSTRG.19719.1	MSTRG.10542	0.988169	1.78993e-09	Pol	LINE-1 retrotransposable element ORF2 protein [Camelus dromedarius]	-	-	-	-	-	-	-
MSTRG.19849.1	MSTRG.10542	0.970204	1.75923e-07	Pol	LINE-1 retrotransposable element ORF2 protein [Camelus dromedarius]	-	-	-	-	-	-	-
MSTRG.19876.1	MSTRG.10542	0.966579	3.10438e-07	Pol	LINE-1 retrotransposable element ORF2 protein [Camelus dromedarius]	-	-	-	-	-	-	-
MSTRG.20337.2	MSTRG.10542	0.98491	6.00858e-09	Pol	LINE-1 retrotransposable element ORF2 protein [Camelus dromedarius]	-	-	-	-	-	-	-
MSTRG.20544.1	MSTRG.10542	0.95897	8.54756e-07	Pol	LINE-1 retrotransposable element ORF2 protein [Camelus dromedarius]	-	-	-	-	-	-	-
MSTRG.21003.1	MSTRG.10542	0.953314	1.61475e-06	Pol	LINE-1 retrotransposable element ORF2 protein [Camelus dromedarius]	-	-	-	-	-	-	-
MSTRG.21183.1	MSTRG.10542	0.957802	9.81546e-07	Pol	LINE-1 retrotransposable element ORF2 protein [Camelus dromedarius]	-	-	-	-	-	-	-
MSTRG.21187.2	MSTRG.10542	0.966107	3.32756e-07	Pol	LINE-1 retrotransposable element ORF2 protein [Camelus dromedarius]	-	-	-	-	-	-	-
MSTRG.21719.1	MSTRG.10542	0.952667	1.72786e-06	Pol	LINE-1 retrotransposable element ORF2 protein [Camelus dromedarius]	-	-	-	-	-	-	-
MSTRG.22469.1	MSTRG.10542	0.967544	2.68593e-07	Pol	LINE-1 retrotransposable element ORF2 protein [Camelus dromedarius]	-	-	-	-	-	-	-
MSTRG.22520.3	MSTRG.10542	0.960775	6.84639e-07	Pol	LINE-1 retrotransposable element ORF2 protein [Camelus dromedarius]	-	-	-	-	-	-	-
MSTRG.23571.2	MSTRG.10542	0.95177	1.89499e-06	Pol	LINE-1 retrotransposable element ORF2 protein [Camelus dromedarius]	-	-	-	-	-	-	-
MSTRG.24700.1	MSTRG.10542	0.959957	7.57979e-07	Pol	LINE-1 retrotransposable element ORF2 protein [Camelus dromedarius]	-	-	-	-	-	-	-
MSTRG.25227.1	MSTRG.10542	0.955088	1.33438e-06	Pol	LINE-1 retrotransposable element ORF2 protein [Camelus dromedarius]	-	-	-	-	-	-	-
MSTRG.2617.1	MSTRG.10542	0.968259	2.40582e-07	Pol	LINE-1 retrotransposable element ORF2 protein [Camelus dromedarius]	-	-	-	-	-	-	-
MSTRG.2622.1	MSTRG.10542	0.96396	4.50706e-07	Pol	LINE-1 retrotransposable element ORF2 protein [Camelus dromedarius]	-	-	-	-	-	-	-
MSTRG.2623.1	MSTRG.10542	0.994121	5.47554e-11	Pol	LINE-1 retrotransposable element ORF2 protein [Camelus dromedarius]	-	-	-	-	-	-	-
MSTRG.2687.1	MSTRG.10542	0.976043	5.97017e-08	Pol	LINE-1 retrotransposable element ORF2 protein [Camelus dromedarius]	-	-	-	-	-	-	-
MSTRG.4317.8	MSTRG.10542	0.950871	2.07505e-06	Pol	LINE-1 retrotransposable element ORF2 protein [Camelus dromedarius]	-	-	-	-	-	-	-
MSTRG.4500.3	MSTRG.10542	0.959818	7.71084e-07	Pol	LINE-1 retrotransposable element ORF2 protein [Camelus dromedarius]	-	-	-	-	-	-	-
MSTRG.4748.2	MSTRG.10542	0.95635	1.15965e-06	Pol	LINE-1 retrotransposable element ORF2 protein [Camelus dromedarius]	-	-	-	-	-	-	-
MSTRG.4822.1	MSTRG.10542	0.971983	1.29711e-07	Pol	LINE-1 retrotransposable element ORF2 protein [Camelus dromedarius]	-	-	-	-	-	-	-
MSTRG.5305.1	MSTRG.10542	0.951989	1.85312e-06	Pol	LINE-1 retrotransposable element ORF2 protein [Camelus dromedarius]	-	-	-	-	-	-	-
MSTRG.605.2	MSTRG.10542	0.958235	9.3287e-07	Pol	LINE-1 retrotransposable element ORF2 protein [Camelus dromedarius]	-	-	-	-	-	-	-
MSTRG.6070.1	MSTRG.10542	0.956592	1.12822e-06	Pol	LINE-1 retrotransposable element ORF2 protein [Camelus dromedarius]	-	-	-	-	-	-	-
MSTRG.66.1	MSTRG.10542	0.968977	2.14808e-07	Pol	LINE-1 retrotransposable element ORF2 protein [Camelus dromedarius]	-	-	-	-	-	-	-
MSTRG.7085.1	MSTRG.10542	0.96417	4.37907e-07	Pol	LINE-1 retrotransposable element ORF2 protein [Camelus dromedarius]	-	-	-	-	-	-	-
MSTRG.7549.1	MSTRG.10542	0.959046	8.46932e-07	Pol	LINE-1 retrotransposable element ORF2 protein [Camelus dromedarius]	-	-	-	-	-	-	-
MSTRG.7623.15	MSTRG.10542	0.98736	2.48824e-09	Pol	LINE-1 retrotransposable element ORF2 protein [Camelus dromedarius]	-	-	-	-	-	-	-
MSTRG.8296.1	MSTRG.10542	0.983499	9.37076e-09	Pol	LINE-1 retrotransposable element ORF2 protein [Camelus dromedarius]	-	-	-	-	-	-	-
MSTRG.8296.2	MSTRG.10542	0.987559	2.2987e-09	Pol	LINE-1 retrotransposable element ORF2 protein [Camelus dromedarius]	-	-	-	-	-	-	-
MSTRG.8319.3	MSTRG.10542	0.957395	1.02912e-06	Pol	LINE-1 retrotransposable element ORF2 protein [Camelus dromedarius]	-	-	-	-	-	-	-
MSTRG.8471.2	MSTRG.10542	0.964835	3.99181e-07	Pol	LINE-1 retrotransposable element ORF2 protein [Camelus dromedarius]	-	-	-	-	-	-	-
MSTRG.8542.1	MSTRG.10542	0.977759	4.12871e-08	Pol	LINE-1 retrotransposable element ORF2 protein [Camelus dromedarius]	-	-	-	-	-	-	-
MSTRG.860.1	MSTRG.10542	0.98332	9.88966e-09	Pol	LINE-1 retrotransposable element ORF2 protein [Camelus dromedarius]	-	-	-	-	-	-	-
MSTRG.9188.1	MSTRG.10542	0.970365	1.71267e-07	Pol	LINE-1 retrotransposable element ORF2 protein [Camelus dromedarius]	-	-	-	-	-	-	-
MSTRG.9306.4	MSTRG.10542	0.966454	3.16251e-07	Pol	LINE-1 retrotransposable element ORF2 protein [Camelus dromedarius]	-	-	-	-	-	-	-
MSTRG.9307.1	MSTRG.10542	0.959578	7.94019e-07	Pol	LINE-1 retrotransposable element ORF2 protein [Camelus dromedarius]	-	-	-	-	-	-	-
MSTRG.9361.1	MSTRG.10542	0.955855	1.22585e-06	Pol	LINE-1 retrotransposable element ORF2 protein [Camelus dromedarius]	-	-	-	-	-	-	-
MSTRG.9425.1	MSTRG.10542	0.964322	4.28785e-07	Pol	LINE-1 retrotransposable element ORF2 protein [Camelus dromedarius]	-	-	-	-	-	-	-
XR_001301078.2	MSTRG.10542	0.964332	4.28225e-07	Pol	LINE-1 retrotransposable element ORF2 protein [Camelus dromedarius]	-	-	-	-	-	-	-
XR_001301099.2	MSTRG.10542	0.98511	5.62198e-09	Pol	LINE-1 retrotransposable element ORF2 protein [Camelus dromedarius]	-	-	-	-	-	-	-
XR_001308695.2	MSTRG.10542	0.980811	1.98399e-08	Pol	LINE-1 retrotransposable element ORF2 protein [Camelus dromedarius]	-	-	-	-	-	-	-
XR_002336207.1	MSTRG.10542	0.959599	7.92065e-07	Pol	LINE-1 retrotransposable element ORF2 protein [Camelus dromedarius]	-	-	-	-	-	-	-
XR_002336343.1	MSTRG.10542	0.953073	1.65611e-06	Pol	LINE-1 retrotransposable element ORF2 protein [Camelus dromedarius]	-	-	-	-	-	-	-
XR_002336444.1	MSTRG.10542	0.963245	4.96672e-07	Pol	LINE-1 retrotransposable element ORF2 protein [Camelus dromedarius]	-	-	-	-	-	-	-
XR_002336797.1	MSTRG.10542	0.964074	4.43729e-07	Pol	LINE-1 retrotransposable element ORF2 protein [Camelus dromedarius]	-	-	-	-	-	-	-
XR_002338446.1	MSTRG.10542	0.978155	3.77688e-08	Pol	LINE-1 retrotransposable element ORF2 protein [Camelus dromedarius]	-	-	-	-	-	-	-
XR_002338514.1	MSTRG.10542	0.975633	6.49484e-08	Pol	LINE-1 retrotransposable element ORF2 protein [Camelus dromedarius]	-	-	-	-	-	-	-
XR_002339116.1	MSTRG.10542	0.952017	1.84766e-06	Pol	LINE-1 retrotransposable element ORF2 protein [Camelus dromedarius]	-	-	-	-	-	-	-
XR_002341013.1	MSTRG.10542	0.953849	1.52567e-06	Pol	LINE-1 retrotransposable element ORF2 protein [Camelus dromedarius]	-	-	-	-	-	-	-
XR_002342677.1	MSTRG.10542	0.965174	3.80536e-07	Pol	LINE-1 retrotransposable element ORF2 protein [Camelus dromedarius]	-	-	-	-	-	-	-
XR_002342706.1	MSTRG.10542	0.967923	2.53443e-07	Pol	LINE-1 retrotransposable element ORF2 protein [Camelus dromedarius]	-	-	-	-	-	-	-
XR_002342711.1	MSTRG.10542	0.955793	1.23439e-06	Pol	LINE-1 retrotransposable element ORF2 protein [Camelus dromedarius]	-	-	-	-	-	-	-
XR_002345826.1	MSTRG.10542	0.971139	1.50258e-07	Pol	LINE-1 retrotransposable element ORF2 protein [Camelus dromedarius]	-	-	-	-	-	-	-
XR_002346558.1	MSTRG.10542	0.96112	6.55443e-07	Pol	LINE-1 retrotransposable element ORF2 protein [Camelus dromedarius]	-	-	-	-	-	-	-
XR_002346692.1	MSTRG.10542	0.971627	1.38069e-07	Pol	LINE-1 retrotransposable element ORF2 protein [Camelus dromedarius]	-	-	-	-	-	-	-
XR_002346766.1	MSTRG.10542	0.978482	3.50465e-08	Pol	LINE-1 retrotransposable element ORF2 protein [Camelus dromedarius]	-	-	-	-	-	-	-
XR_297162.3	MSTRG.10542	0.951338	1.97984e-06	Pol	LINE-1 retrotransposable element ORF2 protein [Camelus dromedarius]	-	-	-	-	-	-	-
XR_302227.2	MSTRG.10542	0.954902	1.36183e-06	Pol	LINE-1 retrotransposable element ORF2 protein [Camelus dromedarius]	-	-	-	-	-	-	-
XR_303806.3	MSTRG.10542	0.974206	8.61234e-08	Pol	LINE-1 retrotransposable element ORF2 protein [Camelus dromedarius]	-	-	-	-	-	-	-
XR_308458.3	MSTRG.10542	0.955574	1.26476e-06	Pol	LINE-1 retrotransposable element ORF2 protein [Camelus dromedarius]	-	-	-	-	-	-	-
MSTRG.12878.2	MSTRG.1061	0.955672	1.25107e-06	--	-	-	-	-	-	-	-	-
MSTRG.13582.1	MSTRG.1061	0.962567	5.43522e-07	--	-	-	-	-	-	-	-	-
MSTRG.14739.1	MSTRG.1061	0.971529	1.40453e-07	--	-	-	-	-	-	-	-	-
MSTRG.16987.1	MSTRG.1061	0.97242	1.19982e-07	--	-	-	-	-	-	-	-	-
MSTRG.1776.1	MSTRG.1061	0.968373	2.36316e-07	--	-	-	-	-	-	-	-	-
MSTRG.18884.1	MSTRG.1061	0.959287	8.22625e-07	--	-	-	-	-	-	-	-	-
MSTRG.2030.1	MSTRG.1061	0.961274	6.42731e-07	--	-	-	-	-	-	-	-	-
MSTRG.20496.1	MSTRG.1061	0.962982	5.14437e-07	--	-	-	-	-	-	-	-	-
MSTRG.21719.2	MSTRG.1061	0.975009	7.36185e-08	--	-	-	-	-	-	-	-	-
MSTRG.22520.3	MSTRG.1061	0.954815	1.37483e-06	--	-	-	-	-	-	-	-	-
MSTRG.2652.4	MSTRG.1061	0.950909	2.06726e-06	--	-	-	-	-	-	-	-	-
MSTRG.2725.1	MSTRG.1061	0.966734	3.03383e-07	--	-	-	-	-	-	-	-	-
MSTRG.3483.1	MSTRG.1061	0.97107	1.52039e-07	--	-	-	-	-	-	-	-	-
MSTRG.549.1	MSTRG.1061	0.956783	1.10405e-06	--	-	-	-	-	-	-	-	-
MSTRG.8319.3	MSTRG.1061	0.955277	1.30688e-06	--	-	-	-	-	-	-	-	-
MSTRG.8542.1	MSTRG.1061	0.954638	1.40143e-06	--	-	-	-	-	-	-	-	-
MSTRG.9306.4	MSTRG.1061	0.959229	8.2848e-07	--	-	-	-	-	-	-	-	-
MSTRG.9361.1	MSTRG.1061	0.967994	2.50678e-07	--	-	-	-	-	-	-	-	-
XR_002335568.1	MSTRG.1061	0.968929	2.16484e-07	--	-	-	-	-	-	-	-	-
XR_002336286.1	MSTRG.1061	0.950063	2.2483e-06	--	-	-	-	-	-	-	-	-
XR_002337265.1	MSTRG.1061	0.950697	2.11154e-06	--	-	-	-	-	-	-	-	-
XR_002338717.1	MSTRG.1061	0.982571	1.23011e-08	--	-	-	-	-	-	-	-	-
XR_002341002.1	MSTRG.1061	0.976501	5.42551e-08	--	-	-	-	-	-	-	-	-
XR_002342765.1	MSTRG.1061	0.965125	3.83187e-07	--	-	-	-	-	-	-	-	-
XR_002343668.1	MSTRG.1061	-0.963936	4.52225e-07	--	-	-	-	-	-	-	-	-
XR_002344013.1	MSTRG.1061	0.967187	2.83537e-07	--	-	-	-	-	-	-	-	-
XR_002344187.1	MSTRG.1061	0.950876	2.0741e-06	--	-	-	-	-	-	-	-	-
XR_297536.2	MSTRG.1061	0.956491	1.1413e-06	--	-	-	-	-	-	-	-	-
MSTRG.10014.1	MSTRG.1064	0.950883	2.07259e-06	--	-	-	-	-	-	-	-	-
MSTRG.10158.1	MSTRG.1064	0.954925	1.35834e-06	--	-	-	-	-	-	-	-	-
MSTRG.10583.1	MSTRG.1064	0.963834	4.58535e-07	--	-	-	-	-	-	-	-	-
MSTRG.1071.1	MSTRG.1064	0.950214	2.21517e-06	--	-	-	-	-	-	-	-	-
MSTRG.11318.2	MSTRG.1064	0.965756	3.50126e-07	--	-	-	-	-	-	-	-	-
MSTRG.11678.1	MSTRG.1064	0.9515	1.94768e-06	--	-	-	-	-	-	-	-	-
MSTRG.13435.4	MSTRG.1064	0.957092	1.06566e-06	--	-	-	-	-	-	-	-	-
MSTRG.13510.1	MSTRG.1064	0.953879	1.52082e-06	--	-	-	-	-	-	-	-	-
MSTRG.13850.1	MSTRG.1064	0.953143	1.64403e-06	--	-	-	-	-	-	-	-	-
MSTRG.15035.1	MSTRG.1064	0.96021	7.34697e-07	--	-	-	-	-	-	-	-	-
MSTRG.15907.1	MSTRG.1064	0.968554	2.29707e-07	--	-	-	-	-	-	-	-	-
MSTRG.15951.2	MSTRG.1064	0.957537	1.01236e-06	--	-	-	-	-	-	-	-	-
MSTRG.16358.2	MSTRG.1064	0.991398	3.65557e-10	--	-	-	-	-	-	-	-	-
MSTRG.16864.2	MSTRG.1064	0.970502	1.67381e-07	--	-	-	-	-	-	-	-	-
MSTRG.17856.1	MSTRG.1064	0.96638	3.19696e-07	--	-	-	-	-	-	-	-	-
MSTRG.19116.1	MSTRG.1064	0.959344	8.16952e-07	--	-	-	-	-	-	-	-	-
MSTRG.20106.4	MSTRG.1064	0.962514	5.47331e-07	--	-	-	-	-	-	-	-	-
MSTRG.21458.1	MSTRG.1064	0.950976	2.05347e-06	--	-	-	-	-	-	-	-	-
MSTRG.21468.1	MSTRG.1064	0.961381	6.34022e-07	--	-	-	-	-	-	-	-	-
MSTRG.21768.1	MSTRG.1064	0.95794	9.65804e-07	--	-	-	-	-	-	-	-	-
MSTRG.22178.1	MSTRG.1064	0.961392	6.33154e-07	--	-	-	-	-	-	-	-	-
MSTRG.22520.2	MSTRG.1064	0.952688	1.72402e-06	--	-	-	-	-	-	-	-	-
MSTRG.23155.1	MSTRG.1064	0.982442	1.27599e-08	--	-	-	-	-	-	-	-	-
MSTRG.23319.2	MSTRG.1064	0.959899	7.63464e-07	--	-	-	-	-	-	-	-	-
MSTRG.246.1	MSTRG.1064	0.971307	1.45973e-07	--	-	-	-	-	-	-	-	-
MSTRG.2652.3	MSTRG.1064	0.958697	8.83153e-07	--	-	-	-	-	-	-	-	-
MSTRG.2945.1	MSTRG.1064	0.974302	8.45437e-08	--	-	-	-	-	-	-	-	-
MSTRG.3072.7	MSTRG.1064	0.962889	5.20837e-07	--	-	-	-	-	-	-	-	-
MSTRG.308.5	MSTRG.1064	0.953322	1.6133e-06	--	-	-	-	-	-	-	-	-
MSTRG.5489.1	MSTRG.1064	0.97746	4.41203e-08	--	-	-	-	-	-	-	-	-
MSTRG.5905.1	MSTRG.1064	0.957017	1.07483e-06	--	-	-	-	-	-	-	-	-
MSTRG.6056.2	MSTRG.1064	0.979647	2.65823e-08	--	-	-	-	-	-	-	-	-
MSTRG.6445.1	MSTRG.1064	0.970213	1.75657e-07	--	-	-	-	-	-	-	-	-
MSTRG.8762.1	MSTRG.1064	0.950154	2.22836e-06	--	-	-	-	-	-	-	-	-
XR_001299329.2	MSTRG.1064	0.977942	3.96342e-08	--	-	-	-	-	-	-	-	-
XR_002335913.1	MSTRG.1064	0.951434	1.96087e-06	--	-	-	-	-	-	-	-	-
XR_002336048.1	MSTRG.1064	0.963925	4.52871e-07	--	-	-	-	-	-	-	-	-
XR_002336286.1	MSTRG.1064	0.950073	2.24606e-06	--	-	-	-	-	-	-	-	-
XR_002337284.1	MSTRG.1064	0.951673	1.9138e-06	--	-	-	-	-	-	-	-	-
XR_002338141.1	MSTRG.1064	0.972564	1.16929e-07	--	-	-	-	-	-	-	-	-
XR_002339519.1	MSTRG.1064	0.955442	1.28343e-06	--	-	-	-	-	-	-	-	-
XR_002340684.1	MSTRG.1064	0.97504	7.31627e-08	--	-	-	-	-	-	-	-	-
XR_002342455.1	MSTRG.1064	0.96038	7.19319e-07	--	-	-	-	-	-	-	-	-
XR_002343523.1	MSTRG.1064	0.953894	1.51833e-06	--	-	-	-	-	-	-	-	-
XR_002344586.1	MSTRG.1064	0.976335	5.61786e-08	--	-	-	-	-	-	-	-	-
XR_002344719.1	MSTRG.1064	0.977314	4.55583e-08	--	-	-	-	-	-	-	-	-
XR_002346559.1	MSTRG.1064	0.954279	1.45693e-06	--	-	-	-	-	-	-	-	-
XR_002346818.1	MSTRG.1064	0.997155	1.46012e-12	--	-	-	-	-	-	-	-	-
XR_002347084.1	MSTRG.1064	0.976607	5.30508e-08	--	-	-	-	-	-	-	-	-
XR_297806.3	MSTRG.1064	0.953956	1.5083e-06	--	-	-	-	-	-	-	-	-
XR_303849.3	MSTRG.1064	0.96676	3.02212e-07	--	-	-	-	-	-	-	-	-
XR_306476.3	MSTRG.1064	0.971244	1.47549e-07	--	-	-	-	-	-	-	-	-
XR_308387.3	MSTRG.1064	0.950734	2.10363e-06	--	-	-	-	-	-	-	-	-
XR_307329.3	MSTRG.10700	0.964922	3.94352e-07	--	-	-	-	-	-	-	-	-
MSTRG.10014.1	MSTRG.10704	0.971835	1.33149e-07	--	-	-	-	-	-	-	-	-
MSTRG.10182.2	MSTRG.10704	0.960161	7.3918e-07	--	-	-	-	-	-	-	-	-
MSTRG.10410.1	MSTRG.10704	0.954974	1.35119e-06	--	-	-	-	-	-	-	-	-
MSTRG.10529.1	MSTRG.10704	0.976569	5.34798e-08	--	-	-	-	-	-	-	-	-
MSTRG.10748.1	MSTRG.10704	0.959131	8.38347e-07	--	-	-	-	-	-	-	-	-
MSTRG.11605.1	MSTRG.10704	0.954674	1.39595e-06	--	-	-	-	-	-	-	-	-
MSTRG.13148.1	MSTRG.10704	0.950362	2.18292e-06	--	-	-	-	-	-	-	-	-
MSTRG.14538.1	MSTRG.10704	0.961198	6.49009e-07	--	-	-	-	-	-	-	-	-
MSTRG.15466.1	MSTRG.10704	0.967385	2.75167e-07	--	-	-	-	-	-	-	-	-
MSTRG.17802.1	MSTRG.10704	0.972808	1.11858e-07	--	-	-	-	-	-	-	-	-
MSTRG.18955.8	MSTRG.10704	0.953386	1.60246e-06	--	-	-	-	-	-	-	-	-
MSTRG.19122.2	MSTRG.10704	0.970542	1.66269e-07	--	-	-	-	-	-	-	-	-
MSTRG.19465.1	MSTRG.10704	0.964649	4.09741e-07	--	-	-	-	-	-	-	-	-
MSTRG.21285.1	MSTRG.10704	0.971934	1.3083e-07	--	-	-	-	-	-	-	-	-
MSTRG.21402.1	MSTRG.10704	0.971393	1.43819e-07	--	-	-	-	-	-	-	-	-
MSTRG.21734.1	MSTRG.10704	0.955444	1.28315e-06	--	-	-	-	-	-	-	-	-
MSTRG.22493.1	MSTRG.10704	0.950941	2.0606e-06	--	-	-	-	-	-	-	-	-
MSTRG.22789.1	MSTRG.10704	0.960916	6.72565e-07	--	-	-	-	-	-	-	-	-
MSTRG.25063.3	MSTRG.10704	0.972488	1.18524e-07	--	-	-	-	-	-	-	-	-
MSTRG.25310.1	MSTRG.10704	0.970854	1.57748e-07	--	-	-	-	-	-	-	-	-
MSTRG.2634.1	MSTRG.10704	0.95215	1.82259e-06	--	-	-	-	-	-	-	-	-
MSTRG.2652.2	MSTRG.10704	0.953694	1.55098e-06	--	-	-	-	-	-	-	-	-
MSTRG.2850.1	MSTRG.10704	0.953942	1.51053e-06	--	-	-	-	-	-	-	-	-
MSTRG.3674.1	MSTRG.10704	0.977295	4.57451e-08	--	-	-	-	-	-	-	-	-
MSTRG.5259.1	MSTRG.10704	0.990143	7.20802e-10	--	-	-	-	-	-	-	-	-
MSTRG.6074.1	MSTRG.10704	0.96138	6.34102e-07	--	-	-	-	-	-	-	-	-
MSTRG.6408.6	MSTRG.10704	0.966481	3.14983e-07	--	-	-	-	-	-	-	-	-
MSTRG.7595.1	MSTRG.10704	0.96059	7.00738e-07	--	-	-	-	-	-	-	-	-
MSTRG.8030.3	MSTRG.10704	0.958543	8.99527e-07	--	-	-	-	-	-	-	-	-
MSTRG.8038.1	MSTRG.10704	0.984026	7.97407e-09	--	-	-	-	-	-	-	-	-
MSTRG.8507.1	MSTRG.10704	0.95259	1.74165e-06	--	-	-	-	-	-	-	-	-
MSTRG.940.6	MSTRG.10704	0.971513	1.40839e-07	--	-	-	-	-	-	-	-	-
XR_002337105.1	MSTRG.10704	0.973833	9.24602e-08	--	-	-	-	-	-	-	-	-
XR_002337176.1	MSTRG.10704	0.953355	1.60771e-06	--	-	-	-	-	-	-	-	-
XR_002337603.1	MSTRG.10704	0.964445	4.21522e-07	--	-	-	-	-	-	-	-	-
XR_002340135.1	MSTRG.10704	0.954524	1.41899e-06	--	-	-	-	-	-	-	-	-
XR_002342657.1	MSTRG.10704	0.954658	1.39844e-06	--	-	-	-	-	-	-	-	-
XR_002346669.1	MSTRG.10704	0.962206	5.69886e-07	--	-	-	-	-	-	-	-	-
XR_002346890.1	MSTRG.10704	0.975267	6.99253e-08	--	-	-	-	-	-	-	-	-
MSTRG.10014.1	MSTRG.10706	0.959186	8.328e-07	--	-	-	-	-	-	-	-	-
MSTRG.10182.2	MSTRG.10706	0.957912	9.68962e-07	--	-	-	-	-	-	-	-	-
MSTRG.10410.1	MSTRG.10706	0.964337	4.27896e-07	--	-	-	-	-	-	-	-	-
MSTRG.11318.2	MSTRG.10706	0.961777	6.02529e-07	--	-	-	-	-	-	-	-	-
MSTRG.11385.9	MSTRG.10706	0.966692	3.05295e-07	--	-	-	-	-	-	-	-	-
MSTRG.11629.1	MSTRG.10706	0.976118	5.87856e-08	--	-	-	-	-	-	-	-	-
MSTRG.12370.4	MSTRG.10706	0.964722	4.05559e-07	--	-	-	-	-	-	-	-	-
MSTRG.12405.1	MSTRG.10706	0.954268	1.45863e-06	--	-	-	-	-	-	-	-	-
MSTRG.14284.1	MSTRG.10706	0.980928	1.9248e-08	--	-	-	-	-	-	-	-	-
MSTRG.14538.1	MSTRG.10706	0.953685	1.55246e-06	--	-	-	-	-	-	-	-	-
MSTRG.14693.2	MSTRG.10706	0.98307	1.06468e-08	--	-	-	-	-	-	-	-	-
MSTRG.14790.10	MSTRG.10706	0.972882	1.10355e-07	--	-	-	-	-	-	-	-	-
MSTRG.14920.2	MSTRG.10706	0.965489	3.63805e-07	--	-	-	-	-	-	-	-	-
MSTRG.16228.2	MSTRG.10706	0.991748	2.97199e-10	--	-	-	-	-	-	-	-	-
MSTRG.1776.1	MSTRG.10706	0.970304	1.7303e-07	--	-	-	-	-	-	-	-	-
MSTRG.18436.1	MSTRG.10706	0.964426	4.22645e-07	--	-	-	-	-	-	-	-	-
MSTRG.18536.1	MSTRG.10706	0.978202	3.73696e-08	--	-	-	-	-	-	-	-	-
MSTRG.18902.8	MSTRG.10706	0.969911	1.84666e-07	--	-	-	-	-	-	-	-	-
MSTRG.20334.23	MSTRG.10706	0.950255	2.20625e-06	--	-	-	-	-	-	-	-	-
MSTRG.21245.1	MSTRG.10706	0.982061	1.4197e-08	--	-	-	-	-	-	-	-	-
MSTRG.22297.1	MSTRG.10706	0.975667	6.44914e-08	--	-	-	-	-	-	-	-	-
MSTRG.22520.1	MSTRG.10706	0.9672	2.82955e-07	--	-	-	-	-	-	-	-	-
MSTRG.22735.7	MSTRG.10706	0.954136	1.47955e-06	--	-	-	-	-	-	-	-	-
MSTRG.25187.1	MSTRG.10706	0.953686	1.55238e-06	--	-	-	-	-	-	-	-	-
MSTRG.25227.2	MSTRG.10706	0.973923	9.09032e-08	--	-	-	-	-	-	-	-	-
MSTRG.25427.2	MSTRG.10706	0.950871	2.07504e-06	--	-	-	-	-	-	-	-	-
MSTRG.2617.1	MSTRG.10706	0.970661	1.62977e-07	--	-	-	-	-	-	-	-	-
MSTRG.2850.1	MSTRG.10706	0.976624	5.28596e-08	--	-	-	-	-	-	-	-	-
MSTRG.2945.1	MSTRG.10706	0.95575	1.24022e-06	--	-	-	-	-	-	-	-	-
MSTRG.4500.3	MSTRG.10706	0.967351	2.76565e-07	--	-	-	-	-	-	-	-	-
MSTRG.5438.1	MSTRG.10706	0.959483	8.03306e-07	--	-	-	-	-	-	-	-	-
MSTRG.5464.1	MSTRG.10706	0.979717	2.61341e-08	--	-	-	-	-	-	-	-	-
MSTRG.6070.1	MSTRG.10706	0.956399	1.15319e-06	--	-	-	-	-	-	-	-	-
MSTRG.6408.6	MSTRG.10706	0.98387	8.36912e-09	--	-	-	-	-	-	-	-	-
MSTRG.7957.1	MSTRG.10706	0.96796	2.52004e-07	--	-	-	-	-	-	-	-	-
MSTRG.9306.2	MSTRG.10706	0.957246	1.04693e-06	--	-	-	-	-	-	-	-	-
XR_001306507.2	MSTRG.10706	0.95704	1.07207e-06	--	-	-	-	-	-	-	-	-
XR_002335586.1	MSTRG.10706	0.968896	2.17609e-07	--	-	-	-	-	-	-	-	-
XR_002335587.1	MSTRG.10706	0.960433	7.14601e-07	--	-	-	-	-	-	-	-	-
XR_002337176.1	MSTRG.10706	0.952281	1.79827e-06	--	-	-	-	-	-	-	-	-
XR_002337265.1	MSTRG.10706	0.950817	2.08645e-06	--	-	-	-	-	-	-	-	-
XR_002337672.1	MSTRG.10706	0.952495	1.75889e-06	--	-	-	-	-	-	-	-	-
XR_002338316.1	MSTRG.10706	0.967223	2.81968e-07	--	-	-	-	-	-	-	-	-
XR_002339243.1	MSTRG.10706	0.967876	2.55279e-07	--	-	-	-	-	-	-	-	-
XR_002340859.1	MSTRG.10706	0.953863	1.52333e-06	--	-	-	-	-	-	-	-	-
XR_002341041.1	MSTRG.10706	0.959483	8.03269e-07	--	-	-	-	-	-	-	-	-
XR_301708.3	MSTRG.10706	0.979203	2.95919e-08	--	-	-	-	-	-	-	-	-
XR_303622.3	MSTRG.10706	0.960949	6.69802e-07	--	-	-	-	-	-	-	-	-
MSTRG.11064.1	MSTRG.10707	0.986103	3.98772e-09	--	RNA polymerase II subunit A C-terminal domain phosphatase isoform X2 [Rhinolophus ferrumequinum]	-	-	-	-	GO:0005815//microtubule organizing center;GO:0005819//spindle;GO:0031981//nuclear lumen	GO:0004722//protein serine/threonine phosphatase activity;GO:0005488//binding	GO:0000280//nuclear division;GO:0006464//cellular protein modification process;GO:0010614//negative regulation of cardiac muscle hypertrophy;GO:1903047//mitotic cell cycle process
MSTRG.12372.1	MSTRG.10707	0.95965	7.87141e-07	--	RNA polymerase II subunit A C-terminal domain phosphatase isoform X2 [Rhinolophus ferrumequinum]	-	-	-	-	GO:0005815//microtubule organizing center;GO:0005819//spindle;GO:0031981//nuclear lumen	GO:0004722//protein serine/threonine phosphatase activity;GO:0005488//binding	GO:0000280//nuclear division;GO:0006464//cellular protein modification process;GO:0010614//negative regulation of cardiac muscle hypertrophy;GO:1903047//mitotic cell cycle process
MSTRG.12867.1	MSTRG.10707	0.973579	9.70071e-08	--	RNA polymerase II subunit A C-terminal domain phosphatase isoform X2 [Rhinolophus ferrumequinum]	-	-	-	-	GO:0005815//microtubule organizing center;GO:0005819//spindle;GO:0031981//nuclear lumen	GO:0004722//protein serine/threonine phosphatase activity;GO:0005488//binding	GO:0000280//nuclear division;GO:0006464//cellular protein modification process;GO:0010614//negative regulation of cardiac muscle hypertrophy;GO:1903047//mitotic cell cycle process
MSTRG.14378.1	MSTRG.10707	0.954995	1.34798e-06	--	RNA polymerase II subunit A C-terminal domain phosphatase isoform X2 [Rhinolophus ferrumequinum]	-	-	-	-	GO:0005815//microtubule organizing center;GO:0005819//spindle;GO:0031981//nuclear lumen	GO:0004722//protein serine/threonine phosphatase activity;GO:0005488//binding	GO:0000280//nuclear division;GO:0006464//cellular protein modification process;GO:0010614//negative regulation of cardiac muscle hypertrophy;GO:1903047//mitotic cell cycle process
MSTRG.15241.1	MSTRG.10707	0.960391	7.18309e-07	--	RNA polymerase II subunit A C-terminal domain phosphatase isoform X2 [Rhinolophus ferrumequinum]	-	-	-	-	GO:0005815//microtubule organizing center;GO:0005819//spindle;GO:0031981//nuclear lumen	GO:0004722//protein serine/threonine phosphatase activity;GO:0005488//binding	GO:0000280//nuclear division;GO:0006464//cellular protein modification process;GO:0010614//negative regulation of cardiac muscle hypertrophy;GO:1903047//mitotic cell cycle process
MSTRG.1598.1	MSTRG.10707	0.982155	1.3833e-08	--	RNA polymerase II subunit A C-terminal domain phosphatase isoform X2 [Rhinolophus ferrumequinum]	-	-	-	-	GO:0005815//microtubule organizing center;GO:0005819//spindle;GO:0031981//nuclear lumen	GO:0004722//protein serine/threonine phosphatase activity;GO:0005488//binding	GO:0000280//nuclear division;GO:0006464//cellular protein modification process;GO:0010614//negative regulation of cardiac muscle hypertrophy;GO:1903047//mitotic cell cycle process
MSTRG.16633.1	MSTRG.10707	0.967778	2.5914e-07	--	RNA polymerase II subunit A C-terminal domain phosphatase isoform X2 [Rhinolophus ferrumequinum]	-	-	-	-	GO:0005815//microtubule organizing center;GO:0005819//spindle;GO:0031981//nuclear lumen	GO:0004722//protein serine/threonine phosphatase activity;GO:0005488//binding	GO:0000280//nuclear division;GO:0006464//cellular protein modification process;GO:0010614//negative regulation of cardiac muscle hypertrophy;GO:1903047//mitotic cell cycle process
MSTRG.20963.1	MSTRG.10707	0.967941	2.52708e-07	--	RNA polymerase II subunit A C-terminal domain phosphatase isoform X2 [Rhinolophus ferrumequinum]	-	-	-	-	GO:0005815//microtubule organizing center;GO:0005819//spindle;GO:0031981//nuclear lumen	GO:0004722//protein serine/threonine phosphatase activity;GO:0005488//binding	GO:0000280//nuclear division;GO:0006464//cellular protein modification process;GO:0010614//negative regulation of cardiac muscle hypertrophy;GO:1903047//mitotic cell cycle process
MSTRG.21003.1	MSTRG.10707	0.964769	4.02909e-07	--	RNA polymerase II subunit A C-terminal domain phosphatase isoform X2 [Rhinolophus ferrumequinum]	-	-	-	-	GO:0005815//microtubule organizing center;GO:0005819//spindle;GO:0031981//nuclear lumen	GO:0004722//protein serine/threonine phosphatase activity;GO:0005488//binding	GO:0000280//nuclear division;GO:0006464//cellular protein modification process;GO:0010614//negative regulation of cardiac muscle hypertrophy;GO:1903047//mitotic cell cycle process
MSTRG.21719.1	MSTRG.10707	0.965184	3.79996e-07	--	RNA polymerase II subunit A C-terminal domain phosphatase isoform X2 [Rhinolophus ferrumequinum]	-	-	-	-	GO:0005815//microtubule organizing center;GO:0005819//spindle;GO:0031981//nuclear lumen	GO:0004722//protein serine/threonine phosphatase activity;GO:0005488//binding	GO:0000280//nuclear division;GO:0006464//cellular protein modification process;GO:0010614//negative regulation of cardiac muscle hypertrophy;GO:1903047//mitotic cell cycle process
MSTRG.22394.1	MSTRG.10707	0.954976	1.35083e-06	--	RNA polymerase II subunit A C-terminal domain phosphatase isoform X2 [Rhinolophus ferrumequinum]	-	-	-	-	GO:0005815//microtubule organizing center;GO:0005819//spindle;GO:0031981//nuclear lumen	GO:0004722//protein serine/threonine phosphatase activity;GO:0005488//binding	GO:0000280//nuclear division;GO:0006464//cellular protein modification process;GO:0010614//negative regulation of cardiac muscle hypertrophy;GO:1903047//mitotic cell cycle process
MSTRG.6379.1	MSTRG.10707	0.990086	7.41712e-10	--	RNA polymerase II subunit A C-terminal domain phosphatase isoform X2 [Rhinolophus ferrumequinum]	-	-	-	-	GO:0005815//microtubule organizing center;GO:0005819//spindle;GO:0031981//nuclear lumen	GO:0004722//protein serine/threonine phosphatase activity;GO:0005488//binding	GO:0000280//nuclear division;GO:0006464//cellular protein modification process;GO:0010614//negative regulation of cardiac muscle hypertrophy;GO:1903047//mitotic cell cycle process
MSTRG.8248.1	MSTRG.10707	0.959807	7.72094e-07	--	RNA polymerase II subunit A C-terminal domain phosphatase isoform X2 [Rhinolophus ferrumequinum]	-	-	-	-	GO:0005815//microtubule organizing center;GO:0005819//spindle;GO:0031981//nuclear lumen	GO:0004722//protein serine/threonine phosphatase activity;GO:0005488//binding	GO:0000280//nuclear division;GO:0006464//cellular protein modification process;GO:0010614//negative regulation of cardiac muscle hypertrophy;GO:1903047//mitotic cell cycle process
MSTRG.8471.3	MSTRG.10707	0.953759	1.54034e-06	--	RNA polymerase II subunit A C-terminal domain phosphatase isoform X2 [Rhinolophus ferrumequinum]	-	-	-	-	GO:0005815//microtubule organizing center;GO:0005819//spindle;GO:0031981//nuclear lumen	GO:0004722//protein serine/threonine phosphatase activity;GO:0005488//binding	GO:0000280//nuclear division;GO:0006464//cellular protein modification process;GO:0010614//negative regulation of cardiac muscle hypertrophy;GO:1903047//mitotic cell cycle process
MSTRG.9307.1	MSTRG.10707	0.975446	6.74493e-08	--	RNA polymerase II subunit A C-terminal domain phosphatase isoform X2 [Rhinolophus ferrumequinum]	-	-	-	-	GO:0005815//microtubule organizing center;GO:0005819//spindle;GO:0031981//nuclear lumen	GO:0004722//protein serine/threonine phosphatase activity;GO:0005488//binding	GO:0000280//nuclear division;GO:0006464//cellular protein modification process;GO:0010614//negative regulation of cardiac muscle hypertrophy;GO:1903047//mitotic cell cycle process
MSTRG.9914.1	MSTRG.10707	0.961943	5.89741e-07	--	RNA polymerase II subunit A C-terminal domain phosphatase isoform X2 [Rhinolophus ferrumequinum]	-	-	-	-	GO:0005815//microtubule organizing center;GO:0005819//spindle;GO:0031981//nuclear lumen	GO:0004722//protein serine/threonine phosphatase activity;GO:0005488//binding	GO:0000280//nuclear division;GO:0006464//cellular protein modification process;GO:0010614//negative regulation of cardiac muscle hypertrophy;GO:1903047//mitotic cell cycle process
XR_002337081.1	MSTRG.10707	0.968895	2.17646e-07	--	RNA polymerase II subunit A C-terminal domain phosphatase isoform X2 [Rhinolophus ferrumequinum]	-	-	-	-	GO:0005815//microtubule organizing center;GO:0005819//spindle;GO:0031981//nuclear lumen	GO:0004722//protein serine/threonine phosphatase activity;GO:0005488//binding	GO:0000280//nuclear division;GO:0006464//cellular protein modification process;GO:0010614//negative regulation of cardiac muscle hypertrophy;GO:1903047//mitotic cell cycle process
XR_002337477.1	MSTRG.10707	0.955218	1.31542e-06	--	RNA polymerase II subunit A C-terminal domain phosphatase isoform X2 [Rhinolophus ferrumequinum]	-	-	-	-	GO:0005815//microtubule organizing center;GO:0005819//spindle;GO:0031981//nuclear lumen	GO:0004722//protein serine/threonine phosphatase activity;GO:0005488//binding	GO:0000280//nuclear division;GO:0006464//cellular protein modification process;GO:0010614//negative regulation of cardiac muscle hypertrophy;GO:1903047//mitotic cell cycle process
XR_002339190.1	MSTRG.10707	0.967672	2.63378e-07	--	RNA polymerase II subunit A C-terminal domain phosphatase isoform X2 [Rhinolophus ferrumequinum]	-	-	-	-	GO:0005815//microtubule organizing center;GO:0005819//spindle;GO:0031981//nuclear lumen	GO:0004722//protein serine/threonine phosphatase activity;GO:0005488//binding	GO:0000280//nuclear division;GO:0006464//cellular protein modification process;GO:0010614//negative regulation of cardiac muscle hypertrophy;GO:1903047//mitotic cell cycle process
XR_002341013.1	MSTRG.10707	0.956224	1.17621e-06	--	RNA polymerase II subunit A C-terminal domain phosphatase isoform X2 [Rhinolophus ferrumequinum]	-	-	-	-	GO:0005815//microtubule organizing center;GO:0005819//spindle;GO:0031981//nuclear lumen	GO:0004722//protein serine/threonine phosphatase activity;GO:0005488//binding	GO:0000280//nuclear division;GO:0006464//cellular protein modification process;GO:0010614//negative regulation of cardiac muscle hypertrophy;GO:1903047//mitotic cell cycle process
XR_002343315.1	MSTRG.10707	0.950843	2.08089e-06	--	RNA polymerase II subunit A C-terminal domain phosphatase isoform X2 [Rhinolophus ferrumequinum]	-	-	-	-	GO:0005815//microtubule organizing center;GO:0005819//spindle;GO:0031981//nuclear lumen	GO:0004722//protein serine/threonine phosphatase activity;GO:0005488//binding	GO:0000280//nuclear division;GO:0006464//cellular protein modification process;GO:0010614//negative regulation of cardiac muscle hypertrophy;GO:1903047//mitotic cell cycle process
XR_135407.4	MSTRG.10707	0.955714	1.24526e-06	--	RNA polymerase II subunit A C-terminal domain phosphatase isoform X2 [Rhinolophus ferrumequinum]	-	-	-	-	GO:0005815//microtubule organizing center;GO:0005819//spindle;GO:0031981//nuclear lumen	GO:0004722//protein serine/threonine phosphatase activity;GO:0005488//binding	GO:0000280//nuclear division;GO:0006464//cellular protein modification process;GO:0010614//negative regulation of cardiac muscle hypertrophy;GO:1903047//mitotic cell cycle process
XR_297162.3	MSTRG.10707	0.95769	9.94526e-07	--	RNA polymerase II subunit A C-terminal domain phosphatase isoform X2 [Rhinolophus ferrumequinum]	-	-	-	-	GO:0005815//microtubule organizing center;GO:0005819//spindle;GO:0031981//nuclear lumen	GO:0004722//protein serine/threonine phosphatase activity;GO:0005488//binding	GO:0000280//nuclear division;GO:0006464//cellular protein modification process;GO:0010614//negative regulation of cardiac muscle hypertrophy;GO:1903047//mitotic cell cycle process
XR_303648.3	MSTRG.10707	0.962959	5.16042e-07	--	RNA polymerase II subunit A C-terminal domain phosphatase isoform X2 [Rhinolophus ferrumequinum]	-	-	-	-	GO:0005815//microtubule organizing center;GO:0005819//spindle;GO:0031981//nuclear lumen	GO:0004722//protein serine/threonine phosphatase activity;GO:0005488//binding	GO:0000280//nuclear division;GO:0006464//cellular protein modification process;GO:0010614//negative regulation of cardiac muscle hypertrophy;GO:1903047//mitotic cell cycle process
XR_303806.3	MSTRG.10707	0.967657	2.63985e-07	--	RNA polymerase II subunit A C-terminal domain phosphatase isoform X2 [Rhinolophus ferrumequinum]	-	-	-	-	GO:0005815//microtubule organizing center;GO:0005819//spindle;GO:0031981//nuclear lumen	GO:0004722//protein serine/threonine phosphatase activity;GO:0005488//binding	GO:0000280//nuclear division;GO:0006464//cellular protein modification process;GO:0010614//negative regulation of cardiac muscle hypertrophy;GO:1903047//mitotic cell cycle process
MSTRG.10369.1	MSTRG.10708	0.959804	7.72451e-07	ERV3-1	fatty-acid amide hydrolase 2 isoform X2 [Sus scrofa]	-	-	-	-	GO:0031224//intrinsic component of membrane;GO:0031988//membrane-bounded vesicle	GO:0004888//transmembrane signaling receptor activity	GO:0050794//regulation of cellular process
MSTRG.10544.1	MSTRG.10708	0.960556	7.0368e-07	ERV3-1	fatty-acid amide hydrolase 2 isoform X2 [Sus scrofa]	-	-	-	-	GO:0031224//intrinsic component of membrane;GO:0031988//membrane-bounded vesicle	GO:0004888//transmembrane signaling receptor activity	GO:0050794//regulation of cellular process
MSTRG.12597.2	MSTRG.10708	0.950543	2.14405e-06	ERV3-1	fatty-acid amide hydrolase 2 isoform X2 [Sus scrofa]	-	-	-	-	GO:0031224//intrinsic component of membrane;GO:0031988//membrane-bounded vesicle	GO:0004888//transmembrane signaling receptor activity	GO:0050794//regulation of cellular process
MSTRG.12598.1	MSTRG.10708	0.9615	6.24465e-07	ERV3-1	fatty-acid amide hydrolase 2 isoform X2 [Sus scrofa]	-	-	-	-	GO:0031224//intrinsic component of membrane;GO:0031988//membrane-bounded vesicle	GO:0004888//transmembrane signaling receptor activity	GO:0050794//regulation of cellular process
MSTRG.12667.1	MSTRG.10708	0.958844	8.6772e-07	ERV3-1	fatty-acid amide hydrolase 2 isoform X2 [Sus scrofa]	-	-	-	-	GO:0031224//intrinsic component of membrane;GO:0031988//membrane-bounded vesicle	GO:0004888//transmembrane signaling receptor activity	GO:0050794//regulation of cellular process
MSTRG.15241.1	MSTRG.10708	0.963343	4.90118e-07	ERV3-1	fatty-acid amide hydrolase 2 isoform X2 [Sus scrofa]	-	-	-	-	GO:0031224//intrinsic component of membrane;GO:0031988//membrane-bounded vesicle	GO:0004888//transmembrane signaling receptor activity	GO:0050794//regulation of cellular process
MSTRG.1528.1	MSTRG.10708	0.970821	1.58625e-07	ERV3-1	fatty-acid amide hydrolase 2 isoform X2 [Sus scrofa]	-	-	-	-	GO:0031224//intrinsic component of membrane;GO:0031988//membrane-bounded vesicle	GO:0004888//transmembrane signaling receptor activity	GO:0050794//regulation of cellular process
MSTRG.17129.1	MSTRG.10708	0.957152	1.05841e-06	ERV3-1	fatty-acid amide hydrolase 2 isoform X2 [Sus scrofa]	-	-	-	-	GO:0031224//intrinsic component of membrane;GO:0031988//membrane-bounded vesicle	GO:0004888//transmembrane signaling receptor activity	GO:0050794//regulation of cellular process
MSTRG.18946.1	MSTRG.10708	0.9573	1.04052e-06	ERV3-1	fatty-acid amide hydrolase 2 isoform X2 [Sus scrofa]	-	-	-	-	GO:0031224//intrinsic component of membrane;GO:0031988//membrane-bounded vesicle	GO:0004888//transmembrane signaling receptor activity	GO:0050794//regulation of cellular process
MSTRG.19719.1	MSTRG.10708	0.952181	1.81689e-06	ERV3-1	fatty-acid amide hydrolase 2 isoform X2 [Sus scrofa]	-	-	-	-	GO:0031224//intrinsic component of membrane;GO:0031988//membrane-bounded vesicle	GO:0004888//transmembrane signaling receptor activity	GO:0050794//regulation of cellular process
MSTRG.22394.1	MSTRG.10708	0.952069	1.83788e-06	ERV3-1	fatty-acid amide hydrolase 2 isoform X2 [Sus scrofa]	-	-	-	-	GO:0031224//intrinsic component of membrane;GO:0031988//membrane-bounded vesicle	GO:0004888//transmembrane signaling receptor activity	GO:0050794//regulation of cellular process
MSTRG.23571.2	MSTRG.10708	0.96829	2.39405e-07	ERV3-1	fatty-acid amide hydrolase 2 isoform X2 [Sus scrofa]	-	-	-	-	GO:0031224//intrinsic component of membrane;GO:0031988//membrane-bounded vesicle	GO:0004888//transmembrane signaling receptor activity	GO:0050794//regulation of cellular process
MSTRG.2623.1	MSTRG.10708	0.954685	1.3943e-06	ERV3-1	fatty-acid amide hydrolase 2 isoform X2 [Sus scrofa]	-	-	-	-	GO:0031224//intrinsic component of membrane;GO:0031988//membrane-bounded vesicle	GO:0004888//transmembrane signaling receptor activity	GO:0050794//regulation of cellular process
MSTRG.5009.1	MSTRG.10708	0.977571	4.30529e-08	ERV3-1	fatty-acid amide hydrolase 2 isoform X2 [Sus scrofa]	-	-	-	-	GO:0031224//intrinsic component of membrane;GO:0031988//membrane-bounded vesicle	GO:0004888//transmembrane signaling receptor activity	GO:0050794//regulation of cellular process
MSTRG.549.1	MSTRG.10708	0.961511	6.23543e-07	ERV3-1	fatty-acid amide hydrolase 2 isoform X2 [Sus scrofa]	-	-	-	-	GO:0031224//intrinsic component of membrane;GO:0031988//membrane-bounded vesicle	GO:0004888//transmembrane signaling receptor activity	GO:0050794//regulation of cellular process
MSTRG.6070.1	MSTRG.10708	0.959301	8.21287e-07	ERV3-1	fatty-acid amide hydrolase 2 isoform X2 [Sus scrofa]	-	-	-	-	GO:0031224//intrinsic component of membrane;GO:0031988//membrane-bounded vesicle	GO:0004888//transmembrane signaling receptor activity	GO:0050794//regulation of cellular process
MSTRG.6196.1	MSTRG.10708	0.956565	1.1318e-06	ERV3-1	fatty-acid amide hydrolase 2 isoform X2 [Sus scrofa]	-	-	-	-	GO:0031224//intrinsic component of membrane;GO:0031988//membrane-bounded vesicle	GO:0004888//transmembrane signaling receptor activity	GO:0050794//regulation of cellular process
MSTRG.7085.1	MSTRG.10708	0.98839	1.6296e-09	ERV3-1	fatty-acid amide hydrolase 2 isoform X2 [Sus scrofa]	-	-	-	-	GO:0031224//intrinsic component of membrane;GO:0031988//membrane-bounded vesicle	GO:0004888//transmembrane signaling receptor activity	GO:0050794//regulation of cellular process
MSTRG.8296.2	MSTRG.10708	0.957167	1.05658e-06	ERV3-1	fatty-acid amide hydrolase 2 isoform X2 [Sus scrofa]	-	-	-	-	GO:0031224//intrinsic component of membrane;GO:0031988//membrane-bounded vesicle	GO:0004888//transmembrane signaling receptor activity	GO:0050794//regulation of cellular process
MSTRG.8471.2	MSTRG.10708	0.980805	1.98739e-08	ERV3-1	fatty-acid amide hydrolase 2 isoform X2 [Sus scrofa]	-	-	-	-	GO:0031224//intrinsic component of membrane;GO:0031988//membrane-bounded vesicle	GO:0004888//transmembrane signaling receptor activity	GO:0050794//regulation of cellular process
MSTRG.9425.1	MSTRG.10708	0.955833	1.22888e-06	ERV3-1	fatty-acid amide hydrolase 2 isoform X2 [Sus scrofa]	-	-	-	-	GO:0031224//intrinsic component of membrane;GO:0031988//membrane-bounded vesicle	GO:0004888//transmembrane signaling receptor activity	GO:0050794//regulation of cellular process
XR_001301099.2	MSTRG.10708	0.987483	2.36928e-09	ERV3-1	fatty-acid amide hydrolase 2 isoform X2 [Sus scrofa]	-	-	-	-	GO:0031224//intrinsic component of membrane;GO:0031988//membrane-bounded vesicle	GO:0004888//transmembrane signaling receptor activity	GO:0050794//regulation of cellular process
XR_001308695.2	MSTRG.10708	0.973884	9.15786e-08	ERV3-1	fatty-acid amide hydrolase 2 isoform X2 [Sus scrofa]	-	-	-	-	GO:0031224//intrinsic component of membrane;GO:0031988//membrane-bounded vesicle	GO:0004888//transmembrane signaling receptor activity	GO:0050794//regulation of cellular process
XR_001308879.2	MSTRG.10708	0.953394	1.60104e-06	ERV3-1	fatty-acid amide hydrolase 2 isoform X2 [Sus scrofa]	-	-	-	-	GO:0031224//intrinsic component of membrane;GO:0031988//membrane-bounded vesicle	GO:0004888//transmembrane signaling receptor activity	GO:0050794//regulation of cellular process
XR_002335634.1	MSTRG.10708	0.961385	6.33692e-07	ERV3-1	fatty-acid amide hydrolase 2 isoform X2 [Sus scrofa]	-	-	-	-	GO:0031224//intrinsic component of membrane;GO:0031988//membrane-bounded vesicle	GO:0004888//transmembrane signaling receptor activity	GO:0050794//regulation of cellular process
XR_002341197.1	MSTRG.10708	0.961595	6.1682e-07	ERV3-1	fatty-acid amide hydrolase 2 isoform X2 [Sus scrofa]	-	-	-	-	GO:0031224//intrinsic component of membrane;GO:0031988//membrane-bounded vesicle	GO:0004888//transmembrane signaling receptor activity	GO:0050794//regulation of cellular process
XR_002342672.1	MSTRG.10708	0.956153	1.18566e-06	ERV3-1	fatty-acid amide hydrolase 2 isoform X2 [Sus scrofa]	-	-	-	-	GO:0031224//intrinsic component of membrane;GO:0031988//membrane-bounded vesicle	GO:0004888//transmembrane signaling receptor activity	GO:0050794//regulation of cellular process
XR_002345532.1	MSTRG.10708	0.952956	1.67645e-06	ERV3-1	fatty-acid amide hydrolase 2 isoform X2 [Sus scrofa]	-	-	-	-	GO:0031224//intrinsic component of membrane;GO:0031988//membrane-bounded vesicle	GO:0004888//transmembrane signaling receptor activity	GO:0050794//regulation of cellular process
XR_002345826.1	MSTRG.10708	0.977634	4.24565e-08	ERV3-1	fatty-acid amide hydrolase 2 isoform X2 [Sus scrofa]	-	-	-	-	GO:0031224//intrinsic component of membrane;GO:0031988//membrane-bounded vesicle	GO:0004888//transmembrane signaling receptor activity	GO:0050794//regulation of cellular process
XR_002346558.1	MSTRG.10708	0.966352	3.21029e-07	ERV3-1	fatty-acid amide hydrolase 2 isoform X2 [Sus scrofa]	-	-	-	-	GO:0031224//intrinsic component of membrane;GO:0031988//membrane-bounded vesicle	GO:0004888//transmembrane signaling receptor activity	GO:0050794//regulation of cellular process
MSTRG.15129.1	MSTRG.10746	0.954197	1.4699e-06	--	-	-	-	-	-	-	-	-
MSTRG.15629.1	MSTRG.10746	0.953439	1.59356e-06	--	-	-	-	-	-	-	-	-
MSTRG.21045.1	MSTRG.10746	0.985486	4.95036e-09	--	-	-	-	-	-	-	-	-
MSTRG.414.1	MSTRG.10746	0.961206	6.4831e-07	--	-	-	-	-	-	-	-	-
MSTRG.7271.13	MSTRG.10746	0.967767	2.59572e-07	--	-	-	-	-	-	-	-	-
MSTRG.15380.1	MSTRG.10768	0.968984	2.14574e-07	--	-	-	-	-	-	-	-	-
MSTRG.15951.1	MSTRG.10768	0.969503	1.97402e-07	--	-	-	-	-	-	-	-	-
MSTRG.24286.1	MSTRG.10768	0.967091	2.87644e-07	--	-	-	-	-	-	-	-	-
MSTRG.5519.1	MSTRG.10768	0.993051	1.26093e-10	--	-	-	-	-	-	-	-	-
MSTRG.9134.1	MSTRG.10768	0.983961	8.13717e-09	--	-	-	-	-	-	-	-	-
XR_002338975.1	MSTRG.10768	0.986497	3.45579e-09	--	-	-	-	-	-	-	-	-
MSTRG.13061.1	MSTRG.10846	0.983258	1.00715e-08	--	-	-	-	-	-	-	-	-
MSTRG.13460.1	MSTRG.10846	0.989759	8.71895e-10	--	-	-	-	-	-	-	-	-
MSTRG.14280.1	MSTRG.10846	0.989285	1.09263e-09	--	-	-	-	-	-	-	-	-
MSTRG.14946.1	MSTRG.10846	0.955711	1.24561e-06	--	-	-	-	-	-	-	-	-
MSTRG.23502.4	MSTRG.10846	0.990173	7.09837e-10	--	-	-	-	-	-	-	-	-
MSTRG.24689.1	MSTRG.10846	0.991161	4.18634e-10	--	-	-	-	-	-	-	-	-
MSTRG.5829.1	MSTRG.10846	0.964348	4.27284e-07	--	-	-	-	-	-	-	-	-
MSTRG.722.1	MSTRG.10846	0.95652	1.13754e-06	--	-	-	-	-	-	-	-	-
MSTRG.7920.1	MSTRG.10846	0.964451	4.2119e-07	--	-	-	-	-	-	-	-	-
XR_002335661.1	MSTRG.10846	0.984456	6.96269e-09	--	-	-	-	-	-	-	-	-
XR_002341413.1	MSTRG.10846	0.980733	2.02452e-08	--	-	-	-	-	-	-	-	-
XR_002341954.1	MSTRG.10846	0.955917	1.21744e-06	--	-	-	-	-	-	-	-	-
MSTRG.10158.1	MSTRG.10873	0.953905	1.51663e-06	--	-	-	-	-	-	-	-	-
MSTRG.102.1	MSTRG.10873	0.983791	8.57532e-09	--	-	-	-	-	-	-	-	-
MSTRG.1112.1	MSTRG.10873	0.956519	1.13764e-06	--	-	-	-	-	-	-	-	-
MSTRG.11454.1	MSTRG.10873	0.969378	2.01418e-07	--	-	-	-	-	-	-	-	-
MSTRG.1201.1	MSTRG.10873	0.982654	1.20123e-08	--	-	-	-	-	-	-	-	-
MSTRG.12507.4	MSTRG.10873	0.969932	1.84034e-07	--	-	-	-	-	-	-	-	-
MSTRG.12590.1	MSTRG.10873	0.971803	1.33899e-07	--	-	-	-	-	-	-	-	-
MSTRG.13148.1	MSTRG.10873	0.953242	1.62698e-06	--	-	-	-	-	-	-	-	-
MSTRG.13332.1	MSTRG.10873	0.961609	6.15741e-07	--	-	-	-	-	-	-	-	-
MSTRG.13435.2	MSTRG.10873	0.960034	7.50826e-07	--	-	-	-	-	-	-	-	-
MSTRG.14557.1	MSTRG.10873	0.973171	1.04661e-07	--	-	-	-	-	-	-	-	-
MSTRG.14557.2	MSTRG.10873	0.9779	4.00037e-08	--	-	-	-	-	-	-	-	-
MSTRG.14739.3	MSTRG.10873	0.983264	1.00538e-08	--	-	-	-	-	-	-	-	-
MSTRG.15441.1	MSTRG.10873	0.958723	8.8035e-07	--	-	-	-	-	-	-	-	-
MSTRG.1619.1	MSTRG.10873	0.963604	4.73172e-07	--	-	-	-	-	-	-	-	-
MSTRG.17786.1	MSTRG.10873	0.976197	5.78214e-08	--	-	-	-	-	-	-	-	-
MSTRG.178.1	MSTRG.10873	0.963033	5.10972e-07	--	-	-	-	-	-	-	-	-
MSTRG.1862.1	MSTRG.10873	0.989054	1.21526e-09	--	-	-	-	-	-	-	-	-
MSTRG.19126.1	MSTRG.10873	0.950142	2.23099e-06	--	-	-	-	-	-	-	-	-
MSTRG.19234.1	MSTRG.10873	0.980128	2.36051e-08	--	-	-	-	-	-	-	-	-
MSTRG.19272.1	MSTRG.10873	0.967663	2.63767e-07	--	-	-	-	-	-	-	-	-
MSTRG.1945.1	MSTRG.10873	0.950459	2.16198e-06	--	-	-	-	-	-	-	-	-
MSTRG.21036.1	MSTRG.10873	0.966352	3.21031e-07	--	-	-	-	-	-	-	-	-
MSTRG.21690.2	MSTRG.10873	0.954045	1.49409e-06	--	-	-	-	-	-	-	-	-
MSTRG.2236.1	MSTRG.10873	0.964927	3.94039e-07	--	-	-	-	-	-	-	-	-
MSTRG.22493.1	MSTRG.10873	0.966201	3.28187e-07	--	-	-	-	-	-	-	-	-
MSTRG.22523.1	MSTRG.10873	0.952486	1.7606e-06	--	-	-	-	-	-	-	-	-
MSTRG.22889.1	MSTRG.10873	0.964015	4.47359e-07	--	-	-	-	-	-	-	-	-
MSTRG.23112.3	MSTRG.10873	0.961475	6.26455e-07	--	-	-	-	-	-	-	-	-
MSTRG.23566.1	MSTRG.10873	0.950566	2.13916e-06	--	-	-	-	-	-	-	-	-
MSTRG.24672.1	MSTRG.10873	0.986148	3.92461e-09	--	-	-	-	-	-	-	-	-
MSTRG.308.5	MSTRG.10873	0.95163	1.92222e-06	--	-	-	-	-	-	-	-	-
MSTRG.408.1	MSTRG.10873	0.954842	1.37068e-06	--	-	-	-	-	-	-	-	-
MSTRG.422.1	MSTRG.10873	0.997818	3.88375e-13	--	-	-	-	-	-	-	-	-
MSTRG.5204.1	MSTRG.10873	0.96668	3.05859e-07	--	-	-	-	-	-	-	-	-
MSTRG.5415.1	MSTRG.10873	0.976843	5.0448e-08	--	-	-	-	-	-	-	-	-
MSTRG.5431.1	MSTRG.10873	0.950285	2.19963e-06	--	-	-	-	-	-	-	-	-
MSTRG.6319.2	MSTRG.10873	0.956928	1.08587e-06	--	-	-	-	-	-	-	-	-
MSTRG.6926.1	MSTRG.10873	0.95854	8.99843e-07	--	-	-	-	-	-	-	-	-
XR_001300876.2	MSTRG.10873	0.979367	2.84498e-08	--	-	-	-	-	-	-	-	-
XR_001303527.1	MSTRG.10873	0.955035	1.34212e-06	--	-	-	-	-	-	-	-	-
XR_001305860.2	MSTRG.10873	0.972338	1.21774e-07	--	-	-	-	-	-	-	-	-
XR_001305930.2	MSTRG.10873	0.985948	4.21412e-09	--	-	-	-	-	-	-	-	-
XR_001309238.2	MSTRG.10873	0.970976	1.54498e-07	--	-	-	-	-	-	-	-	-
XR_002335943.1	MSTRG.10873	0.966722	3.03926e-07	--	-	-	-	-	-	-	-	-
XR_002336220.1	MSTRG.10873	0.958556	8.98111e-07	--	-	-	-	-	-	-	-	-
XR_002336722.1	MSTRG.10873	0.974098	8.79257e-08	--	-	-	-	-	-	-	-	-
XR_002339998.1	MSTRG.10873	0.959759	7.76672e-07	--	-	-	-	-	-	-	-	-
XR_002340478.1	MSTRG.10873	0.957466	1.02067e-06	--	-	-	-	-	-	-	-	-
XR_002341356.1	MSTRG.10873	0.983596	9.09977e-09	--	-	-	-	-	-	-	-	-
XR_002342682.1	MSTRG.10873	0.969766	1.89104e-07	--	-	-	-	-	-	-	-	-
XR_002342832.1	MSTRG.10873	0.95142	1.9636e-06	--	-	-	-	-	-	-	-	-
XR_002346401.1	MSTRG.10873	0.974152	8.70177e-08	--	-	-	-	-	-	-	-	-
XR_002346790.1	MSTRG.10873	0.958827	8.69544e-07	--	-	-	-	-	-	-	-	-
XR_301333.3	MSTRG.10873	0.979798	2.56149e-08	--	-	-	-	-	-	-	-	-
XR_304111.2	MSTRG.10873	0.970487	1.67805e-07	--	-	-	-	-	-	-	-	-
XR_308768.3	MSTRG.10873	0.980032	2.41785e-08	--	-	-	-	-	-	-	-	-
MSTRG.1130.1	MSTRG.10926	0.960962	6.68706e-07	Slc25a3	Phosphate carrier protein; mitochondrial [Camelus dromedarius]	-	-	-	-	GO:0016021//integral component of membrane;GO:0019866//organelle inner membrane;GO:0031988//membrane-bounded vesicle;GO:0043231//intracellular membrane-bounded organelle	GO:0005515//protein binding;GO:0015114//phosphate ion transmembrane transporter activity	GO:0006817//phosphate ion transport;GO:0015992//proton transport;GO:0044237//cellular metabolic process;GO:0044763//single-organism cellular process
MSTRG.11581.1	MSTRG.10926	0.976618	5.29231e-08	Slc25a3	Phosphate carrier protein; mitochondrial [Camelus dromedarius]	-	-	-	-	GO:0016021//integral component of membrane;GO:0019866//organelle inner membrane;GO:0031988//membrane-bounded vesicle;GO:0043231//intracellular membrane-bounded organelle	GO:0005515//protein binding;GO:0015114//phosphate ion transmembrane transporter activity	GO:0006817//phosphate ion transport;GO:0015992//proton transport;GO:0044237//cellular metabolic process;GO:0044763//single-organism cellular process
MSTRG.12126.1	MSTRG.10926	0.950289	2.19876e-06	Slc25a3	Phosphate carrier protein; mitochondrial [Camelus dromedarius]	-	-	-	-	GO:0016021//integral component of membrane;GO:0019866//organelle inner membrane;GO:0031988//membrane-bounded vesicle;GO:0043231//intracellular membrane-bounded organelle	GO:0005515//protein binding;GO:0015114//phosphate ion transmembrane transporter activity	GO:0006817//phosphate ion transport;GO:0015992//proton transport;GO:0044237//cellular metabolic process;GO:0044763//single-organism cellular process
MSTRG.13435.1	MSTRG.10926	0.980179	2.33061e-08	Slc25a3	Phosphate carrier protein; mitochondrial [Camelus dromedarius]	-	-	-	-	GO:0016021//integral component of membrane;GO:0019866//organelle inner membrane;GO:0031988//membrane-bounded vesicle;GO:0043231//intracellular membrane-bounded organelle	GO:0005515//protein binding;GO:0015114//phosphate ion transmembrane transporter activity	GO:0006817//phosphate ion transport;GO:0015992//proton transport;GO:0044237//cellular metabolic process;GO:0044763//single-organism cellular process
MSTRG.14263.1	MSTRG.10926	0.966648	3.07321e-07	Slc25a3	Phosphate carrier protein; mitochondrial [Camelus dromedarius]	-	-	-	-	GO:0016021//integral component of membrane;GO:0019866//organelle inner membrane;GO:0031988//membrane-bounded vesicle;GO:0043231//intracellular membrane-bounded organelle	GO:0005515//protein binding;GO:0015114//phosphate ion transmembrane transporter activity	GO:0006817//phosphate ion transport;GO:0015992//proton transport;GO:0044237//cellular metabolic process;GO:0044763//single-organism cellular process
MSTRG.15462.1	MSTRG.10926	0.960103	7.4445e-07	Slc25a3	Phosphate carrier protein; mitochondrial [Camelus dromedarius]	-	-	-	-	GO:0016021//integral component of membrane;GO:0019866//organelle inner membrane;GO:0031988//membrane-bounded vesicle;GO:0043231//intracellular membrane-bounded organelle	GO:0005515//protein binding;GO:0015114//phosphate ion transmembrane transporter activity	GO:0006817//phosphate ion transport;GO:0015992//proton transport;GO:0044237//cellular metabolic process;GO:0044763//single-organism cellular process
MSTRG.16726.4	MSTRG.10926	0.979043	3.07369e-08	Slc25a3	Phosphate carrier protein; mitochondrial [Camelus dromedarius]	-	-	-	-	GO:0016021//integral component of membrane;GO:0019866//organelle inner membrane;GO:0031988//membrane-bounded vesicle;GO:0043231//intracellular membrane-bounded organelle	GO:0005515//protein binding;GO:0015114//phosphate ion transmembrane transporter activity	GO:0006817//phosphate ion transport;GO:0015992//proton transport;GO:0044237//cellular metabolic process;GO:0044763//single-organism cellular process
MSTRG.18541.2	MSTRG.10926	0.959393	8.12179e-07	Slc25a3	Phosphate carrier protein; mitochondrial [Camelus dromedarius]	-	-	-	-	GO:0016021//integral component of membrane;GO:0019866//organelle inner membrane;GO:0031988//membrane-bounded vesicle;GO:0043231//intracellular membrane-bounded organelle	GO:0005515//protein binding;GO:0015114//phosphate ion transmembrane transporter activity	GO:0006817//phosphate ion transport;GO:0015992//proton transport;GO:0044237//cellular metabolic process;GO:0044763//single-organism cellular process
MSTRG.18932.1	MSTRG.10926	0.950265	2.20407e-06	Slc25a3	Phosphate carrier protein; mitochondrial [Camelus dromedarius]	-	-	-	-	GO:0016021//integral component of membrane;GO:0019866//organelle inner membrane;GO:0031988//membrane-bounded vesicle;GO:0043231//intracellular membrane-bounded organelle	GO:0005515//protein binding;GO:0015114//phosphate ion transmembrane transporter activity	GO:0006817//phosphate ion transport;GO:0015992//proton transport;GO:0044237//cellular metabolic process;GO:0044763//single-organism cellular process
MSTRG.21186.2	MSTRG.10926	0.959247	8.26692e-07	Slc25a3	Phosphate carrier protein; mitochondrial [Camelus dromedarius]	-	-	-	-	GO:0016021//integral component of membrane;GO:0019866//organelle inner membrane;GO:0031988//membrane-bounded vesicle;GO:0043231//intracellular membrane-bounded organelle	GO:0005515//protein binding;GO:0015114//phosphate ion transmembrane transporter activity	GO:0006817//phosphate ion transport;GO:0015992//proton transport;GO:0044237//cellular metabolic process;GO:0044763//single-organism cellular process
MSTRG.21187.2	MSTRG.10926	0.964634	4.10577e-07	Slc25a3	Phosphate carrier protein; mitochondrial [Camelus dromedarius]	-	-	-	-	GO:0016021//integral component of membrane;GO:0019866//organelle inner membrane;GO:0031988//membrane-bounded vesicle;GO:0043231//intracellular membrane-bounded organelle	GO:0005515//protein binding;GO:0015114//phosphate ion transmembrane transporter activity	GO:0006817//phosphate ion transport;GO:0015992//proton transport;GO:0044237//cellular metabolic process;GO:0044763//single-organism cellular process
MSTRG.23273.2	MSTRG.10926	0.979128	3.01248e-08	Slc25a3	Phosphate carrier protein; mitochondrial [Camelus dromedarius]	-	-	-	-	GO:0016021//integral component of membrane;GO:0019866//organelle inner membrane;GO:0031988//membrane-bounded vesicle;GO:0043231//intracellular membrane-bounded organelle	GO:0005515//protein binding;GO:0015114//phosphate ion transmembrane transporter activity	GO:0006817//phosphate ion transport;GO:0015992//proton transport;GO:0044237//cellular metabolic process;GO:0044763//single-organism cellular process
MSTRG.25063.1	MSTRG.10926	0.956892	1.09034e-06	Slc25a3	Phosphate carrier protein; mitochondrial [Camelus dromedarius]	-	-	-	-	GO:0016021//integral component of membrane;GO:0019866//organelle inner membrane;GO:0031988//membrane-bounded vesicle;GO:0043231//intracellular membrane-bounded organelle	GO:0005515//protein binding;GO:0015114//phosphate ion transmembrane transporter activity	GO:0006817//phosphate ion transport;GO:0015992//proton transport;GO:0044237//cellular metabolic process;GO:0044763//single-organism cellular process
MSTRG.6108.3	MSTRG.10926	0.966871	2.97258e-07	Slc25a3	Phosphate carrier protein; mitochondrial [Camelus dromedarius]	-	-	-	-	GO:0016021//integral component of membrane;GO:0019866//organelle inner membrane;GO:0031988//membrane-bounded vesicle;GO:0043231//intracellular membrane-bounded organelle	GO:0005515//protein binding;GO:0015114//phosphate ion transmembrane transporter activity	GO:0006817//phosphate ion transport;GO:0015992//proton transport;GO:0044237//cellular metabolic process;GO:0044763//single-organism cellular process
MSTRG.6564.1	MSTRG.10926	0.967889	2.5477e-07	Slc25a3	Phosphate carrier protein; mitochondrial [Camelus dromedarius]	-	-	-	-	GO:0016021//integral component of membrane;GO:0019866//organelle inner membrane;GO:0031988//membrane-bounded vesicle;GO:0043231//intracellular membrane-bounded organelle	GO:0005515//protein binding;GO:0015114//phosphate ion transmembrane transporter activity	GO:0006817//phosphate ion transport;GO:0015992//proton transport;GO:0044237//cellular metabolic process;GO:0044763//single-organism cellular process
MSTRG.7549.1	MSTRG.10926	0.976731	5.167e-08	Slc25a3	Phosphate carrier protein; mitochondrial [Camelus dromedarius]	-	-	-	-	GO:0016021//integral component of membrane;GO:0019866//organelle inner membrane;GO:0031988//membrane-bounded vesicle;GO:0043231//intracellular membrane-bounded organelle	GO:0005515//protein binding;GO:0015114//phosphate ion transmembrane transporter activity	GO:0006817//phosphate ion transport;GO:0015992//proton transport;GO:0044237//cellular metabolic process;GO:0044763//single-organism cellular process
MSTRG.7623.14	MSTRG.10926	0.969994	1.82166e-07	Slc25a3	Phosphate carrier protein; mitochondrial [Camelus dromedarius]	-	-	-	-	GO:0016021//integral component of membrane;GO:0019866//organelle inner membrane;GO:0031988//membrane-bounded vesicle;GO:0043231//intracellular membrane-bounded organelle	GO:0005515//protein binding;GO:0015114//phosphate ion transmembrane transporter activity	GO:0006817//phosphate ion transport;GO:0015992//proton transport;GO:0044237//cellular metabolic process;GO:0044763//single-organism cellular process
MSTRG.7870.1	MSTRG.10926	0.966277	3.24562e-07	Slc25a3	Phosphate carrier protein; mitochondrial [Camelus dromedarius]	-	-	-	-	GO:0016021//integral component of membrane;GO:0019866//organelle inner membrane;GO:0031988//membrane-bounded vesicle;GO:0043231//intracellular membrane-bounded organelle	GO:0005515//protein binding;GO:0015114//phosphate ion transmembrane transporter activity	GO:0006817//phosphate ion transport;GO:0015992//proton transport;GO:0044237//cellular metabolic process;GO:0044763//single-organism cellular process
MSTRG.8546.1	MSTRG.10926	0.950449	2.16415e-06	Slc25a3	Phosphate carrier protein; mitochondrial [Camelus dromedarius]	-	-	-	-	GO:0016021//integral component of membrane;GO:0019866//organelle inner membrane;GO:0031988//membrane-bounded vesicle;GO:0043231//intracellular membrane-bounded organelle	GO:0005515//protein binding;GO:0015114//phosphate ion transmembrane transporter activity	GO:0006817//phosphate ion transport;GO:0015992//proton transport;GO:0044237//cellular metabolic process;GO:0044763//single-organism cellular process
MSTRG.9210.1	MSTRG.10926	0.963604	4.73152e-07	Slc25a3	Phosphate carrier protein; mitochondrial [Camelus dromedarius]	-	-	-	-	GO:0016021//integral component of membrane;GO:0019866//organelle inner membrane;GO:0031988//membrane-bounded vesicle;GO:0043231//intracellular membrane-bounded organelle	GO:0005515//protein binding;GO:0015114//phosphate ion transmembrane transporter activity	GO:0006817//phosphate ion transport;GO:0015992//proton transport;GO:0044237//cellular metabolic process;GO:0044763//single-organism cellular process
XR_001300091.2	MSTRG.10926	0.968028	2.49352e-07	Slc25a3	Phosphate carrier protein; mitochondrial [Camelus dromedarius]	-	-	-	-	GO:0016021//integral component of membrane;GO:0019866//organelle inner membrane;GO:0031988//membrane-bounded vesicle;GO:0043231//intracellular membrane-bounded organelle	GO:0005515//protein binding;GO:0015114//phosphate ion transmembrane transporter activity	GO:0006817//phosphate ion transport;GO:0015992//proton transport;GO:0044237//cellular metabolic process;GO:0044763//single-organism cellular process
XR_002336444.1	MSTRG.10926	0.964188	4.36816e-07	Slc25a3	Phosphate carrier protein; mitochondrial [Camelus dromedarius]	-	-	-	-	GO:0016021//integral component of membrane;GO:0019866//organelle inner membrane;GO:0031988//membrane-bounded vesicle;GO:0043231//intracellular membrane-bounded organelle	GO:0005515//protein binding;GO:0015114//phosphate ion transmembrane transporter activity	GO:0006817//phosphate ion transport;GO:0015992//proton transport;GO:0044237//cellular metabolic process;GO:0044763//single-organism cellular process
XR_002337349.1	MSTRG.10926	0.963286	4.9388e-07	Slc25a3	Phosphate carrier protein; mitochondrial [Camelus dromedarius]	-	-	-	-	GO:0016021//integral component of membrane;GO:0019866//organelle inner membrane;GO:0031988//membrane-bounded vesicle;GO:0043231//intracellular membrane-bounded organelle	GO:0005515//protein binding;GO:0015114//phosphate ion transmembrane transporter activity	GO:0006817//phosphate ion transport;GO:0015992//proton transport;GO:0044237//cellular metabolic process;GO:0044763//single-organism cellular process
XR_002338731.1	MSTRG.10926	0.954776	1.38057e-06	Slc25a3	Phosphate carrier protein; mitochondrial [Camelus dromedarius]	-	-	-	-	GO:0016021//integral component of membrane;GO:0019866//organelle inner membrane;GO:0031988//membrane-bounded vesicle;GO:0043231//intracellular membrane-bounded organelle	GO:0005515//protein binding;GO:0015114//phosphate ion transmembrane transporter activity	GO:0006817//phosphate ion transport;GO:0015992//proton transport;GO:0044237//cellular metabolic process;GO:0044763//single-organism cellular process
XR_002338733.1	MSTRG.10926	0.950559	2.14063e-06	Slc25a3	Phosphate carrier protein; mitochondrial [Camelus dromedarius]	-	-	-	-	GO:0016021//integral component of membrane;GO:0019866//organelle inner membrane;GO:0031988//membrane-bounded vesicle;GO:0043231//intracellular membrane-bounded organelle	GO:0005515//protein binding;GO:0015114//phosphate ion transmembrane transporter activity	GO:0006817//phosphate ion transport;GO:0015992//proton transport;GO:0044237//cellular metabolic process;GO:0044763//single-organism cellular process
XR_002338744.1	MSTRG.10926	0.967824	2.57338e-07	Slc25a3	Phosphate carrier protein; mitochondrial [Camelus dromedarius]	-	-	-	-	GO:0016021//integral component of membrane;GO:0019866//organelle inner membrane;GO:0031988//membrane-bounded vesicle;GO:0043231//intracellular membrane-bounded organelle	GO:0005515//protein binding;GO:0015114//phosphate ion transmembrane transporter activity	GO:0006817//phosphate ion transport;GO:0015992//proton transport;GO:0044237//cellular metabolic process;GO:0044763//single-organism cellular process
XR_002339845.1	MSTRG.10926	0.96668	3.05842e-07	Slc25a3	Phosphate carrier protein; mitochondrial [Camelus dromedarius]	-	-	-	-	GO:0016021//integral component of membrane;GO:0019866//organelle inner membrane;GO:0031988//membrane-bounded vesicle;GO:0043231//intracellular membrane-bounded organelle	GO:0005515//protein binding;GO:0015114//phosphate ion transmembrane transporter activity	GO:0006817//phosphate ion transport;GO:0015992//proton transport;GO:0044237//cellular metabolic process;GO:0044763//single-organism cellular process
XR_002340993.1	MSTRG.10926	0.952174	1.81812e-06	Slc25a3	Phosphate carrier protein; mitochondrial [Camelus dromedarius]	-	-	-	-	GO:0016021//integral component of membrane;GO:0019866//organelle inner membrane;GO:0031988//membrane-bounded vesicle;GO:0043231//intracellular membrane-bounded organelle	GO:0005515//protein binding;GO:0015114//phosphate ion transmembrane transporter activity	GO:0006817//phosphate ion transport;GO:0015992//proton transport;GO:0044237//cellular metabolic process;GO:0044763//single-organism cellular process
XR_002341160.1	MSTRG.10926	0.974161	8.68588e-08	Slc25a3	Phosphate carrier protein; mitochondrial [Camelus dromedarius]	-	-	-	-	GO:0016021//integral component of membrane;GO:0019866//organelle inner membrane;GO:0031988//membrane-bounded vesicle;GO:0043231//intracellular membrane-bounded organelle	GO:0005515//protein binding;GO:0015114//phosphate ion transmembrane transporter activity	GO:0006817//phosphate ion transport;GO:0015992//proton transport;GO:0044237//cellular metabolic process;GO:0044763//single-organism cellular process
XR_002341210.1	MSTRG.10926	0.959911	7.62311e-07	Slc25a3	Phosphate carrier protein; mitochondrial [Camelus dromedarius]	-	-	-	-	GO:0016021//integral component of membrane;GO:0019866//organelle inner membrane;GO:0031988//membrane-bounded vesicle;GO:0043231//intracellular membrane-bounded organelle	GO:0005515//protein binding;GO:0015114//phosphate ion transmembrane transporter activity	GO:0006817//phosphate ion transport;GO:0015992//proton transport;GO:0044237//cellular metabolic process;GO:0044763//single-organism cellular process
XR_002342706.1	MSTRG.10926	0.955512	1.2735e-06	Slc25a3	Phosphate carrier protein; mitochondrial [Camelus dromedarius]	-	-	-	-	GO:0016021//integral component of membrane;GO:0019866//organelle inner membrane;GO:0031988//membrane-bounded vesicle;GO:0043231//intracellular membrane-bounded organelle	GO:0005515//protein binding;GO:0015114//phosphate ion transmembrane transporter activity	GO:0006817//phosphate ion transport;GO:0015992//proton transport;GO:0044237//cellular metabolic process;GO:0044763//single-organism cellular process
XR_002343492.1	MSTRG.10926	0.968163	2.44195e-07	Slc25a3	Phosphate carrier protein; mitochondrial [Camelus dromedarius]	-	-	-	-	GO:0016021//integral component of membrane;GO:0019866//organelle inner membrane;GO:0031988//membrane-bounded vesicle;GO:0043231//intracellular membrane-bounded organelle	GO:0005515//protein binding;GO:0015114//phosphate ion transmembrane transporter activity	GO:0006817//phosphate ion transport;GO:0015992//proton transport;GO:0044237//cellular metabolic process;GO:0044763//single-organism cellular process
XR_002345325.1	MSTRG.10926	0.960287	7.27671e-07	Slc25a3	Phosphate carrier protein; mitochondrial [Camelus dromedarius]	-	-	-	-	GO:0016021//integral component of membrane;GO:0019866//organelle inner membrane;GO:0031988//membrane-bounded vesicle;GO:0043231//intracellular membrane-bounded organelle	GO:0005515//protein binding;GO:0015114//phosphate ion transmembrane transporter activity	GO:0006817//phosphate ion transport;GO:0015992//proton transport;GO:0044237//cellular metabolic process;GO:0044763//single-organism cellular process
XR_002345597.1	MSTRG.10926	0.986735	3.16292e-09	Slc25a3	Phosphate carrier protein; mitochondrial [Camelus dromedarius]	-	-	-	-	GO:0016021//integral component of membrane;GO:0019866//organelle inner membrane;GO:0031988//membrane-bounded vesicle;GO:0043231//intracellular membrane-bounded organelle	GO:0005515//protein binding;GO:0015114//phosphate ion transmembrane transporter activity	GO:0006817//phosphate ion transport;GO:0015992//proton transport;GO:0044237//cellular metabolic process;GO:0044763//single-organism cellular process
XR_002346592.1	MSTRG.10926	0.973558	9.73922e-08	Slc25a3	Phosphate carrier protein; mitochondrial [Camelus dromedarius]	-	-	-	-	GO:0016021//integral component of membrane;GO:0019866//organelle inner membrane;GO:0031988//membrane-bounded vesicle;GO:0043231//intracellular membrane-bounded organelle	GO:0005515//protein binding;GO:0015114//phosphate ion transmembrane transporter activity	GO:0006817//phosphate ion transport;GO:0015992//proton transport;GO:0044237//cellular metabolic process;GO:0044763//single-organism cellular process
XR_002346881.1	MSTRG.10926	0.976688	5.21485e-08	Slc25a3	Phosphate carrier protein; mitochondrial [Camelus dromedarius]	-	-	-	-	GO:0016021//integral component of membrane;GO:0019866//organelle inner membrane;GO:0031988//membrane-bounded vesicle;GO:0043231//intracellular membrane-bounded organelle	GO:0005515//protein binding;GO:0015114//phosphate ion transmembrane transporter activity	GO:0006817//phosphate ion transport;GO:0015992//proton transport;GO:0044237//cellular metabolic process;GO:0044763//single-organism cellular process
XR_299472.3	MSTRG.10926	0.97377	9.35686e-08	Slc25a3	Phosphate carrier protein; mitochondrial [Camelus dromedarius]	-	-	-	-	GO:0016021//integral component of membrane;GO:0019866//organelle inner membrane;GO:0031988//membrane-bounded vesicle;GO:0043231//intracellular membrane-bounded organelle	GO:0005515//protein binding;GO:0015114//phosphate ion transmembrane transporter activity	GO:0006817//phosphate ion transport;GO:0015992//proton transport;GO:0044237//cellular metabolic process;GO:0044763//single-organism cellular process
XR_301199.2	MSTRG.10926	0.958916	8.60304e-07	Slc25a3	Phosphate carrier protein; mitochondrial [Camelus dromedarius]	-	-	-	-	GO:0016021//integral component of membrane;GO:0019866//organelle inner membrane;GO:0031988//membrane-bounded vesicle;GO:0043231//intracellular membrane-bounded organelle	GO:0005515//protein binding;GO:0015114//phosphate ion transmembrane transporter activity	GO:0006817//phosphate ion transport;GO:0015992//proton transport;GO:0044237//cellular metabolic process;GO:0044763//single-organism cellular process
XR_307046.3	MSTRG.10926	0.960866	6.76853e-07	Slc25a3	Phosphate carrier protein; mitochondrial [Camelus dromedarius]	-	-	-	-	GO:0016021//integral component of membrane;GO:0019866//organelle inner membrane;GO:0031988//membrane-bounded vesicle;GO:0043231//intracellular membrane-bounded organelle	GO:0005515//protein binding;GO:0015114//phosphate ion transmembrane transporter activity	GO:0006817//phosphate ion transport;GO:0015992//proton transport;GO:0044237//cellular metabolic process;GO:0044763//single-organism cellular process
MSTRG.10369.2	MSTRG.10947	0.970064	1.80052e-07	--	cullin-7 isoform X1 [Sus scrofa]	-	-	-	-	-	-	-
MSTRG.1037.1	MSTRG.10947	0.979158	2.99086e-08	--	cullin-7 isoform X1 [Sus scrofa]	-	-	-	-	-	-	-
MSTRG.10573.1	MSTRG.10947	0.972996	1.08074e-07	--	cullin-7 isoform X1 [Sus scrofa]	-	-	-	-	-	-	-
MSTRG.1130.1	MSTRG.10947	0.954913	1.3602e-06	--	cullin-7 isoform X1 [Sus scrofa]	-	-	-	-	-	-	-
MSTRG.11581.1	MSTRG.10947	0.955468	1.27962e-06	--	cullin-7 isoform X1 [Sus scrofa]	-	-	-	-	-	-	-
MSTRG.11624.4	MSTRG.10947	0.950287	2.19915e-06	--	cullin-7 isoform X1 [Sus scrofa]	-	-	-	-	-	-	-
MSTRG.12126.1	MSTRG.10947	0.957754	9.87111e-07	--	cullin-7 isoform X1 [Sus scrofa]	-	-	-	-	-	-	-
MSTRG.12337.2	MSTRG.10947	0.9562	1.17938e-06	--	cullin-7 isoform X1 [Sus scrofa]	-	-	-	-	-	-	-
MSTRG.12350.1	MSTRG.10947	0.959059	8.45581e-07	--	cullin-7 isoform X1 [Sus scrofa]	-	-	-	-	-	-	-
MSTRG.13435.1	MSTRG.10947	0.957454	1.02206e-06	--	cullin-7 isoform X1 [Sus scrofa]	-	-	-	-	-	-	-
MSTRG.1396.1	MSTRG.10947	0.970361	1.71398e-07	--	cullin-7 isoform X1 [Sus scrofa]	-	-	-	-	-	-	-
MSTRG.14790.11	MSTRG.10947	0.963326	4.91269e-07	--	cullin-7 isoform X1 [Sus scrofa]	-	-	-	-	-	-	-
MSTRG.14892.1	MSTRG.10947	0.979746	2.595e-08	--	cullin-7 isoform X1 [Sus scrofa]	-	-	-	-	-	-	-
MSTRG.14993.2	MSTRG.10947	0.953613	1.56442e-06	--	cullin-7 isoform X1 [Sus scrofa]	-	-	-	-	-	-	-
MSTRG.15814.1	MSTRG.10947	0.955114	1.33052e-06	--	cullin-7 isoform X1 [Sus scrofa]	-	-	-	-	-	-	-
MSTRG.16320.1	MSTRG.10947	0.960129	7.42103e-07	--	cullin-7 isoform X1 [Sus scrofa]	-	-	-	-	-	-	-
MSTRG.16353.1	MSTRG.10947	0.961033	6.62692e-07	--	cullin-7 isoform X1 [Sus scrofa]	-	-	-	-	-	-	-
MSTRG.17163.1	MSTRG.10947	0.957309	1.03938e-06	--	cullin-7 isoform X1 [Sus scrofa]	-	-	-	-	-	-	-
MSTRG.17673.1	MSTRG.10947	0.95607	1.19677e-06	--	cullin-7 isoform X1 [Sus scrofa]	-	-	-	-	-	-	-
MSTRG.17817.1	MSTRG.10947	0.964169	4.37942e-07	--	cullin-7 isoform X1 [Sus scrofa]	-	-	-	-	-	-	-
MSTRG.18750.1	MSTRG.10947	0.960426	7.1523e-07	--	cullin-7 isoform X1 [Sus scrofa]	-	-	-	-	-	-	-
MSTRG.18932.1	MSTRG.10947	0.986146	3.92752e-09	--	cullin-7 isoform X1 [Sus scrofa]	-	-	-	-	-	-	-
MSTRG.19805.1	MSTRG.10947	0.956982	1.07923e-06	--	cullin-7 isoform X1 [Sus scrofa]	-	-	-	-	-	-	-
MSTRG.20234.1	MSTRG.10947	0.97303	1.07399e-07	--	cullin-7 isoform X1 [Sus scrofa]	-	-	-	-	-	-	-
MSTRG.20544.1	MSTRG.10947	0.971451	1.42382e-07	--	cullin-7 isoform X1 [Sus scrofa]	-	-	-	-	-	-	-
MSTRG.20860.1	MSTRG.10947	0.952594	1.74094e-06	--	cullin-7 isoform X1 [Sus scrofa]	-	-	-	-	-	-	-
MSTRG.21183.1	MSTRG.10947	0.963876	4.55924e-07	--	cullin-7 isoform X1 [Sus scrofa]	-	-	-	-	-	-	-
MSTRG.21186.2	MSTRG.10947	0.979074	3.05099e-08	--	cullin-7 isoform X1 [Sus scrofa]	-	-	-	-	-	-	-
MSTRG.21187.2	MSTRG.10947	0.970149	1.77553e-07	--	cullin-7 isoform X1 [Sus scrofa]	-	-	-	-	-	-	-
MSTRG.22095.2	MSTRG.10947	0.971003	1.53775e-07	--	cullin-7 isoform X1 [Sus scrofa]	-	-	-	-	-	-	-
MSTRG.24711.1	MSTRG.10947	0.967653	2.64173e-07	--	cullin-7 isoform X1 [Sus scrofa]	-	-	-	-	-	-	-
MSTRG.24790.1	MSTRG.10947	0.979618	2.67699e-08	--	cullin-7 isoform X1 [Sus scrofa]	-	-	-	-	-	-	-
MSTRG.25227.1	MSTRG.10947	0.978575	3.42966e-08	--	cullin-7 isoform X1 [Sus scrofa]	-	-	-	-	-	-	-
MSTRG.34.1	MSTRG.10947	0.950321	2.19178e-06	--	cullin-7 isoform X1 [Sus scrofa]	-	-	-	-	-	-	-
MSTRG.4783.1	MSTRG.10947	0.957765	9.85808e-07	--	cullin-7 isoform X1 [Sus scrofa]	-	-	-	-	-	-	-
MSTRG.4836.1	MSTRG.10947	0.988997	1.24691e-09	--	cullin-7 isoform X1 [Sus scrofa]	-	-	-	-	-	-	-
MSTRG.597.1	MSTRG.10947	0.962929	5.18077e-07	--	cullin-7 isoform X1 [Sus scrofa]	-	-	-	-	-	-	-
MSTRG.6108.3	MSTRG.10947	0.987837	2.05406e-09	--	cullin-7 isoform X1 [Sus scrofa]	-	-	-	-	-	-	-
MSTRG.6564.1	MSTRG.10947	0.993813	7.06393e-11	--	cullin-7 isoform X1 [Sus scrofa]	-	-	-	-	-	-	-
MSTRG.66.1	MSTRG.10947	0.981335	1.7291e-08	--	cullin-7 isoform X1 [Sus scrofa]	-	-	-	-	-	-	-
MSTRG.7549.1	MSTRG.10947	0.979948	2.46873e-08	--	cullin-7 isoform X1 [Sus scrofa]	-	-	-	-	-	-	-
MSTRG.7731.1	MSTRG.10947	0.976425	5.5125e-08	--	cullin-7 isoform X1 [Sus scrofa]	-	-	-	-	-	-	-
MSTRG.7870.1	MSTRG.10947	0.955706	1.24632e-06	--	cullin-7 isoform X1 [Sus scrofa]	-	-	-	-	-	-	-
MSTRG.8546.1	MSTRG.10947	0.957978	9.61508e-07	--	cullin-7 isoform X1 [Sus scrofa]	-	-	-	-	-	-	-
MSTRG.8557.2	MSTRG.10947	0.957743	9.88346e-07	--	cullin-7 isoform X1 [Sus scrofa]	-	-	-	-	-	-	-
MSTRG.860.1	MSTRG.10947	0.955361	1.29487e-06	--	cullin-7 isoform X1 [Sus scrofa]	-	-	-	-	-	-	-
MSTRG.9179.1	MSTRG.10947	0.981086	1.84662e-08	--	cullin-7 isoform X1 [Sus scrofa]	-	-	-	-	-	-	-
MSTRG.918.2	MSTRG.10947	0.950468	2.16019e-06	--	cullin-7 isoform X1 [Sus scrofa]	-	-	-	-	-	-	-
XR_001300091.2	MSTRG.10947	0.951978	1.85511e-06	--	cullin-7 isoform X1 [Sus scrofa]	-	-	-	-	-	-	-
XR_001304776.2	MSTRG.10947	0.966751	3.02618e-07	--	cullin-7 isoform X1 [Sus scrofa]	-	-	-	-	-	-	-
XR_001308625.2	MSTRG.10947	0.965421	3.67361e-07	--	cullin-7 isoform X1 [Sus scrofa]	-	-	-	-	-	-	-
XR_002336141.1	MSTRG.10947	0.971647	1.3759e-07	--	cullin-7 isoform X1 [Sus scrofa]	-	-	-	-	-	-	-
XR_002336207.1	MSTRG.10947	0.951234	2.00083e-06	--	cullin-7 isoform X1 [Sus scrofa]	-	-	-	-	-	-	-
XR_002336444.1	MSTRG.10947	0.967189	2.83421e-07	--	cullin-7 isoform X1 [Sus scrofa]	-	-	-	-	-	-	-
XR_002336624.1	MSTRG.10947	0.95661	1.12598e-06	--	cullin-7 isoform X1 [Sus scrofa]	-	-	-	-	-	-	-
XR_002336797.1	MSTRG.10947	0.983119	1.04965e-08	--	cullin-7 isoform X1 [Sus scrofa]	-	-	-	-	-	-	-
XR_002337122.1	MSTRG.10947	0.951196	2.00852e-06	--	cullin-7 isoform X1 [Sus scrofa]	-	-	-	-	-	-	-
XR_002337517.1	MSTRG.10947	0.955911	1.2182e-06	--	cullin-7 isoform X1 [Sus scrofa]	-	-	-	-	-	-	-
XR_002337790.1	MSTRG.10947	0.957122	1.06204e-06	--	cullin-7 isoform X1 [Sus scrofa]	-	-	-	-	-	-	-
XR_002337965.1	MSTRG.10947	0.961137	6.54042e-07	--	cullin-7 isoform X1 [Sus scrofa]	-	-	-	-	-	-	-
XR_002338337.1	MSTRG.10947	0.950287	2.19923e-06	--	cullin-7 isoform X1 [Sus scrofa]	-	-	-	-	-	-	-
XR_002338446.1	MSTRG.10947	0.963527	4.78094e-07	--	cullin-7 isoform X1 [Sus scrofa]	-	-	-	-	-	-	-
XR_002338514.1	MSTRG.10947	0.951687	1.91112e-06	--	cullin-7 isoform X1 [Sus scrofa]	-	-	-	-	-	-	-
XR_002338608.1	MSTRG.10947	0.952558	1.74754e-06	--	cullin-7 isoform X1 [Sus scrofa]	-	-	-	-	-	-	-
XR_002340993.1	MSTRG.10947	0.961852	5.96783e-07	--	cullin-7 isoform X1 [Sus scrofa]	-	-	-	-	-	-	-
XR_002341160.1	MSTRG.10947	0.95473	1.38758e-06	--	cullin-7 isoform X1 [Sus scrofa]	-	-	-	-	-	-	-
XR_002341550.1	MSTRG.10947	0.955943	1.21379e-06	--	cullin-7 isoform X1 [Sus scrofa]	-	-	-	-	-	-	-
XR_002341646.1	MSTRG.10947	0.951187	2.0104e-06	--	cullin-7 isoform X1 [Sus scrofa]	-	-	-	-	-	-	-
XR_002342706.1	MSTRG.10947	0.982242	1.34986e-08	--	cullin-7 isoform X1 [Sus scrofa]	-	-	-	-	-	-	-
XR_002342905.1	MSTRG.10947	0.964479	4.19571e-07	--	cullin-7 isoform X1 [Sus scrofa]	-	-	-	-	-	-	-
XR_002344877.1	MSTRG.10947	0.969103	2.10538e-07	--	cullin-7 isoform X1 [Sus scrofa]	-	-	-	-	-	-	-
XR_002345325.1	MSTRG.10947	0.951727	1.90323e-06	--	cullin-7 isoform X1 [Sus scrofa]	-	-	-	-	-	-	-
XR_002345597.1	MSTRG.10947	0.952449	1.76723e-06	--	cullin-7 isoform X1 [Sus scrofa]	-	-	-	-	-	-	-
XR_002346016.1	MSTRG.10947	0.956643	1.12174e-06	--	cullin-7 isoform X1 [Sus scrofa]	-	-	-	-	-	-	-
XR_002346229.1	MSTRG.10947	0.955941	1.21406e-06	--	cullin-7 isoform X1 [Sus scrofa]	-	-	-	-	-	-	-
XR_002346592.1	MSTRG.10947	0.974267	8.51121e-08	--	cullin-7 isoform X1 [Sus scrofa]	-	-	-	-	-	-	-
XR_002346681.1	MSTRG.10947	0.960726	6.88897e-07	--	cullin-7 isoform X1 [Sus scrofa]	-	-	-	-	-	-	-
XR_002347081.1	MSTRG.10947	0.961498	6.24572e-07	--	cullin-7 isoform X1 [Sus scrofa]	-	-	-	-	-	-	-
XR_299472.3	MSTRG.10947	0.979538	2.72953e-08	--	cullin-7 isoform X1 [Sus scrofa]	-	-	-	-	-	-	-
XR_301199.2	MSTRG.10947	0.98589	4.30162e-09	--	cullin-7 isoform X1 [Sus scrofa]	-	-	-	-	-	-	-
XR_302930.3	MSTRG.10947	0.969403	2.00612e-07	--	cullin-7 isoform X1 [Sus scrofa]	-	-	-	-	-	-	-
XR_304095.3	MSTRG.10947	0.957044	1.07154e-06	--	cullin-7 isoform X1 [Sus scrofa]	-	-	-	-	-	-	-
XR_307046.3	MSTRG.10947	0.96031	7.25618e-07	--	cullin-7 isoform X1 [Sus scrofa]	-	-	-	-	-	-	-
XR_307476.3	MSTRG.10947	0.962143	5.74625e-07	--	cullin-7 isoform X1 [Sus scrofa]	-	-	-	-	-	-	-
XR_308458.3	MSTRG.10947	0.951199	2.00789e-06	--	cullin-7 isoform X1 [Sus scrofa]	-	-	-	-	-	-	-
MSTRG.10850.1	MSTRG.10981	0.957108	1.06377e-06	--	-	-	-	-	-	-	-	-
MSTRG.10889.1	MSTRG.10981	0.952043	1.84278e-06	--	-	-	-	-	-	-	-	-
MSTRG.11328.1	MSTRG.10981	0.964449	4.21309e-07	--	-	-	-	-	-	-	-	-
MSTRG.11385.9	MSTRG.10981	0.985878	4.32018e-09	--	-	-	-	-	-	-	-	-
MSTRG.11677.1	MSTRG.10981	0.961015	6.64217e-07	--	-	-	-	-	-	-	-	-
MSTRG.12845.3	MSTRG.10981	0.950837	2.08226e-06	--	-	-	-	-	-	-	-	-
MSTRG.15380.1	MSTRG.10981	0.978978	3.12135e-08	--	-	-	-	-	-	-	-	-
MSTRG.1563.1	MSTRG.10981	0.965477	3.64465e-07	--	-	-	-	-	-	-	-	-
MSTRG.15951.1	MSTRG.10981	0.98708	2.77406e-09	--	-	-	-	-	-	-	-	-
MSTRG.15998.1	MSTRG.10981	0.951946	1.86113e-06	--	-	-	-	-	-	-	-	-
MSTRG.16692.2	MSTRG.10981	0.963382	4.8759e-07	--	-	-	-	-	-	-	-	-
MSTRG.18721.1	MSTRG.10981	0.973919	9.09747e-08	--	-	-	-	-	-	-	-	-
MSTRG.18902.8	MSTRG.10981	0.984772	6.28699e-09	--	-	-	-	-	-	-	-	-
MSTRG.20582.1	MSTRG.10981	0.955189	1.31967e-06	--	-	-	-	-	-	-	-	-
MSTRG.21822.4	MSTRG.10981	0.96136	6.35708e-07	--	-	-	-	-	-	-	-	-
MSTRG.22406.2	MSTRG.10981	0.959304	8.20935e-07	--	-	-	-	-	-	-	-	-
MSTRG.24286.1	MSTRG.10981	0.96704	2.89866e-07	--	-	-	-	-	-	-	-	-
MSTRG.25227.2	MSTRG.10981	0.957984	9.6092e-07	--	-	-	-	-	-	-	-	-
MSTRG.25427.2	MSTRG.10981	0.969145	2.09113e-07	--	-	-	-	-	-	-	-	-
MSTRG.3784.1	MSTRG.10981	0.961164	6.51793e-07	--	-	-	-	-	-	-	-	-
MSTRG.5418.1	MSTRG.10981	0.959589	7.93e-07	--	-	-	-	-	-	-	-	-
MSTRG.5438.1	MSTRG.10981	0.960921	6.72135e-07	--	-	-	-	-	-	-	-	-
MSTRG.5519.1	MSTRG.10981	0.977334	4.53618e-08	--	-	-	-	-	-	-	-	-
MSTRG.6305.4	MSTRG.10981	0.967217	2.82255e-07	--	-	-	-	-	-	-	-	-
MSTRG.7957.1	MSTRG.10981	0.966406	3.18468e-07	--	-	-	-	-	-	-	-	-
MSTRG.8471.7	MSTRG.10981	0.95274	1.71467e-06	--	-	-	-	-	-	-	-	-
MSTRG.9134.1	MSTRG.10981	0.95604	1.20078e-06	--	-	-	-	-	-	-	-	-
XR_001300633.2	MSTRG.10981	0.952859	1.69361e-06	--	-	-	-	-	-	-	-	-
XR_002338975.1	MSTRG.10981	0.977705	4.17886e-08	--	-	-	-	-	-	-	-	-
XR_002339243.1	MSTRG.10981	0.969245	2.05791e-07	--	-	-	-	-	-	-	-	-
XR_002340859.1	MSTRG.10981	0.976331	5.62315e-08	--	-	-	-	-	-	-	-	-
XR_002341200.1	MSTRG.10981	0.952496	1.7588e-06	--	-	-	-	-	-	-	-	-
XR_002346669.1	MSTRG.10981	0.952502	1.75766e-06	--	-	-	-	-	-	-	-	-
XR_304390.3	MSTRG.10981	0.96495	3.9277e-07	--	-	-	-	-	-	-	-	-
MSTRG.10575.2	MSTRG.11012	0.954628	1.40298e-06	P3R3URF	uncharacterized LOC110117498 homolog [Vulpes vulpes]	-	-	-	-	-	-	-
MSTRG.16263.1	MSTRG.11012	0.960951	6.69621e-07	P3R3URF	uncharacterized LOC110117498 homolog [Vulpes vulpes]	-	-	-	-	-	-	-
MSTRG.16419.1	MSTRG.11012	0.950309	2.19449e-06	P3R3URF	uncharacterized LOC110117498 homolog [Vulpes vulpes]	-	-	-	-	-	-	-
MSTRG.19116.1	MSTRG.11012	0.961335	6.37737e-07	P3R3URF	uncharacterized LOC110117498 homolog [Vulpes vulpes]	-	-	-	-	-	-	-
MSTRG.22178.1	MSTRG.11012	0.978534	3.46243e-08	P3R3URF	uncharacterized LOC110117498 homolog [Vulpes vulpes]	-	-	-	-	-	-	-
MSTRG.7271.11	MSTRG.11012	0.968648	2.26343e-07	P3R3URF	uncharacterized LOC110117498 homolog [Vulpes vulpes]	-	-	-	-	-	-	-
XR_001302641.2	MSTRG.11012	0.952145	1.82368e-06	P3R3URF	uncharacterized LOC110117498 homolog [Vulpes vulpes]	-	-	-	-	-	-	-
XR_002338426.1	MSTRG.11012	0.951989	1.85298e-06	P3R3URF	uncharacterized LOC110117498 homolog [Vulpes vulpes]	-	-	-	-	-	-	-
XR_002346114.1	MSTRG.11012	0.967089	2.8775e-07	P3R3URF	uncharacterized LOC110117498 homolog [Vulpes vulpes]	-	-	-	-	-	-	-
XR_002346559.1	MSTRG.11012	0.958782	8.7422e-07	P3R3URF	uncharacterized LOC110117498 homolog [Vulpes vulpes]	-	-	-	-	-	-	-
XR_002347084.1	MSTRG.11012	0.964786	4.01938e-07	P3R3URF	uncharacterized LOC110117498 homolog [Vulpes vulpes]	-	-	-	-	-	-	-
MSTRG.10817.1	MSTRG.11051	0.951366	1.97436e-06	--	-	-	-	-	-	-	-	-
MSTRG.11061.2	MSTRG.11051	0.972066	1.27824e-07	--	-	-	-	-	-	-	-	-
MSTRG.1132.2	MSTRG.11051	0.970891	1.56753e-07	--	-	-	-	-	-	-	-	-
MSTRG.11576.1	MSTRG.11051	0.961705	6.08171e-07	--	-	-	-	-	-	-	-	-
MSTRG.14402.1	MSTRG.11051	0.952132	1.82606e-06	--	-	-	-	-	-	-	-	-
MSTRG.15831.4	MSTRG.11051	0.993872	6.73458e-11	--	-	-	-	-	-	-	-	-
MSTRG.15968.1	MSTRG.11051	0.964164	4.38284e-07	--	-	-	-	-	-	-	-	-
MSTRG.19154.1	MSTRG.11051	0.987343	2.50476e-09	--	-	-	-	-	-	-	-	-
MSTRG.19810.1	MSTRG.11051	0.991675	3.10552e-10	--	-	-	-	-	-	-	-	-
MSTRG.2067.1	MSTRG.11051	0.952462	1.76493e-06	--	-	-	-	-	-	-	-	-
MSTRG.22288.1	MSTRG.11051	0.979931	2.47902e-08	--	-	-	-	-	-	-	-	-
MSTRG.22397.1	MSTRG.11051	0.988358	1.65173e-09	--	-	-	-	-	-	-	-	-
MSTRG.24913.1	MSTRG.11051	0.985853	4.35819e-09	--	-	-	-	-	-	-	-	-
MSTRG.3646.1	MSTRG.11051	0.978212	3.72854e-08	--	-	-	-	-	-	-	-	-
MSTRG.5829.4	MSTRG.11051	0.980353	2.23079e-08	--	-	-	-	-	-	-	-	-
MSTRG.6977.3	MSTRG.11051	0.965318	3.72813e-07	--	-	-	-	-	-	-	-	-
XR_001308489.2	MSTRG.11051	0.985361	5.16624e-09	--	-	-	-	-	-	-	-	-
XR_002337174.1	MSTRG.11051	0.961147	6.53164e-07	--	-	-	-	-	-	-	-	-
XR_002342332.1	MSTRG.11051	0.950537	2.14536e-06	--	-	-	-	-	-	-	-	-
XR_002343616.1	MSTRG.11051	0.964251	4.33004e-07	--	-	-	-	-	-	-	-	-
XR_002346844.1	MSTRG.11051	0.955167	1.32279e-06	--	-	-	-	-	-	-	-	-
XR_002347018.1	MSTRG.11051	0.964896	3.95788e-07	--	-	-	-	-	-	-	-	-
MSTRG.10069.1	MSTRG.11080	0.985577	4.79782e-09	CFAP57	cilia- and flagella-associated protein 57 isoform X2 [Mustela erminea]	-	-	-	-	-	-	-
MSTRG.10203.1	MSTRG.11080	0.973651	9.57059e-08	CFAP57	cilia- and flagella-associated protein 57 isoform X2 [Mustela erminea]	-	-	-	-	-	-	-
MSTRG.1037.1	MSTRG.11080	0.950949	2.05896e-06	CFAP57	cilia- and flagella-associated protein 57 isoform X2 [Mustela erminea]	-	-	-	-	-	-	-
MSTRG.10418.1	MSTRG.11080	0.978926	3.16017e-08	CFAP57	cilia- and flagella-associated protein 57 isoform X2 [Mustela erminea]	-	-	-	-	-	-	-
MSTRG.10544.1	MSTRG.11080	0.954448	1.43059e-06	CFAP57	cilia- and flagella-associated protein 57 isoform X2 [Mustela erminea]	-	-	-	-	-	-	-
MSTRG.10544.2	MSTRG.11080	0.97578	6.30189e-08	CFAP57	cilia- and flagella-associated protein 57 isoform X2 [Mustela erminea]	-	-	-	-	-	-	-
MSTRG.10583.1	MSTRG.11080	0.950397	2.1754e-06	CFAP57	cilia- and flagella-associated protein 57 isoform X2 [Mustela erminea]	-	-	-	-	-	-	-
MSTRG.10974.1	MSTRG.11080	0.952526	1.75321e-06	CFAP57	cilia- and flagella-associated protein 57 isoform X2 [Mustela erminea]	-	-	-	-	-	-	-
MSTRG.10984.1	MSTRG.11080	0.950882	2.07279e-06	CFAP57	cilia- and flagella-associated protein 57 isoform X2 [Mustela erminea]	-	-	-	-	-	-	-
MSTRG.11328.1	MSTRG.11080	0.963312	4.92184e-07	CFAP57	cilia- and flagella-associated protein 57 isoform X2 [Mustela erminea]	-	-	-	-	-	-	-
MSTRG.11443.1	MSTRG.11080	0.989701	8.97123e-10	CFAP57	cilia- and flagella-associated protein 57 isoform X2 [Mustela erminea]	-	-	-	-	-	-	-
MSTRG.11474.6	MSTRG.11080	0.988491	1.5601e-09	CFAP57	cilia- and flagella-associated protein 57 isoform X2 [Mustela erminea]	-	-	-	-	-	-	-
MSTRG.11586.2	MSTRG.11080	0.971544	1.40101e-07	CFAP57	cilia- and flagella-associated protein 57 isoform X2 [Mustela erminea]	-	-	-	-	-	-	-
MSTRG.11624.4	MSTRG.11080	0.980603	2.09348e-08	CFAP57	cilia- and flagella-associated protein 57 isoform X2 [Mustela erminea]	-	-	-	-	-	-	-
MSTRG.11629.1	MSTRG.11080	0.955733	1.24258e-06	CFAP57	cilia- and flagella-associated protein 57 isoform X2 [Mustela erminea]	-	-	-	-	-	-	-
MSTRG.11646.14	MSTRG.11080	0.957161	1.05726e-06	CFAP57	cilia- and flagella-associated protein 57 isoform X2 [Mustela erminea]	-	-	-	-	-	-	-
MSTRG.12337.2	MSTRG.11080	0.987087	2.76729e-09	CFAP57	cilia- and flagella-associated protein 57 isoform X2 [Mustela erminea]	-	-	-	-	-	-	-
MSTRG.12337.4	MSTRG.11080	0.97062	1.641e-07	CFAP57	cilia- and flagella-associated protein 57 isoform X2 [Mustela erminea]	-	-	-	-	-	-	-
MSTRG.12350.1	MSTRG.11080	0.954357	1.44475e-06	CFAP57	cilia- and flagella-associated protein 57 isoform X2 [Mustela erminea]	-	-	-	-	-	-	-
MSTRG.12364.1	MSTRG.11080	0.963056	5.09372e-07	CFAP57	cilia- and flagella-associated protein 57 isoform X2 [Mustela erminea]	-	-	-	-	-	-	-
MSTRG.12373.1	MSTRG.11080	0.962825	5.25308e-07	CFAP57	cilia- and flagella-associated protein 57 isoform X2 [Mustela erminea]	-	-	-	-	-	-	-
MSTRG.12597.2	MSTRG.11080	0.963182	5.00846e-07	CFAP57	cilia- and flagella-associated protein 57 isoform X2 [Mustela erminea]	-	-	-	-	-	-	-
MSTRG.12598.1	MSTRG.11080	0.95833	9.22504e-07	CFAP57	cilia- and flagella-associated protein 57 isoform X2 [Mustela erminea]	-	-	-	-	-	-	-
MSTRG.12708.1	MSTRG.11080	0.975569	6.57969e-08	CFAP57	cilia- and flagella-associated protein 57 isoform X2 [Mustela erminea]	-	-	-	-	-	-	-
MSTRG.12878.2	MSTRG.11080	0.976724	5.17434e-08	CFAP57	cilia- and flagella-associated protein 57 isoform X2 [Mustela erminea]	-	-	-	-	-	-	-
MSTRG.13094.3	MSTRG.11080	-0.952125	1.82741e-06	CFAP57	cilia- and flagella-associated protein 57 isoform X2 [Mustela erminea]	-	-	-	-	-	-	-
MSTRG.13111.1	MSTRG.11080	0.955508	1.27402e-06	CFAP57	cilia- and flagella-associated protein 57 isoform X2 [Mustela erminea]	-	-	-	-	-	-	-
MSTRG.13301.1	MSTRG.11080	0.978072	3.84893e-08	CFAP57	cilia- and flagella-associated protein 57 isoform X2 [Mustela erminea]	-	-	-	-	-	-	-
MSTRG.13336.1	MSTRG.11080	0.954158	1.47609e-06	CFAP57	cilia- and flagella-associated protein 57 isoform X2 [Mustela erminea]	-	-	-	-	-	-	-
MSTRG.13408.1	MSTRG.11080	0.96588	3.43893e-07	CFAP57	cilia- and flagella-associated protein 57 isoform X2 [Mustela erminea]	-	-	-	-	-	-	-
MSTRG.13510.1	MSTRG.11080	0.953553	1.57438e-06	CFAP57	cilia- and flagella-associated protein 57 isoform X2 [Mustela erminea]	-	-	-	-	-	-	-
MSTRG.13522.2	MSTRG.11080	0.963171	5.0161e-07	CFAP57	cilia- and flagella-associated protein 57 isoform X2 [Mustela erminea]	-	-	-	-	-	-	-
MSTRG.13582.1	MSTRG.11080	0.974063	8.85036e-08	CFAP57	cilia- and flagella-associated protein 57 isoform X2 [Mustela erminea]	-	-	-	-	-	-	-
MSTRG.1372.1	MSTRG.11080	0.987727	2.14793e-09	CFAP57	cilia- and flagella-associated protein 57 isoform X2 [Mustela erminea]	-	-	-	-	-	-	-
MSTRG.13934.2	MSTRG.11080	0.974546	8.0631e-08	CFAP57	cilia- and flagella-associated protein 57 isoform X2 [Mustela erminea]	-	-	-	-	-	-	-
MSTRG.1396.1	MSTRG.11080	0.972997	1.08065e-07	CFAP57	cilia- and flagella-associated protein 57 isoform X2 [Mustela erminea]	-	-	-	-	-	-	-
MSTRG.14354.1	MSTRG.11080	0.965564	3.59913e-07	CFAP57	cilia- and flagella-associated protein 57 isoform X2 [Mustela erminea]	-	-	-	-	-	-	-
MSTRG.14695.1	MSTRG.11080	0.966858	2.97844e-07	CFAP57	cilia- and flagella-associated protein 57 isoform X2 [Mustela erminea]	-	-	-	-	-	-	-
MSTRG.14715.1	MSTRG.11080	0.951791	1.89086e-06	CFAP57	cilia- and flagella-associated protein 57 isoform X2 [Mustela erminea]	-	-	-	-	-	-	-
MSTRG.14790.11	MSTRG.11080	0.965675	3.54238e-07	CFAP57	cilia- and flagella-associated protein 57 isoform X2 [Mustela erminea]	-	-	-	-	-	-	-
MSTRG.14892.1	MSTRG.11080	0.960982	6.66961e-07	CFAP57	cilia- and flagella-associated protein 57 isoform X2 [Mustela erminea]	-	-	-	-	-	-	-
MSTRG.15462.2	MSTRG.11080	0.965433	3.66768e-07	CFAP57	cilia- and flagella-associated protein 57 isoform X2 [Mustela erminea]	-	-	-	-	-	-	-
MSTRG.15814.1	MSTRG.11080	0.994229	4.99421e-11	CFAP57	cilia- and flagella-associated protein 57 isoform X2 [Mustela erminea]	-	-	-	-	-	-	-
MSTRG.15958.1	MSTRG.11080	0.960575	7.02051e-07	CFAP57	cilia- and flagella-associated protein 57 isoform X2 [Mustela erminea]	-	-	-	-	-	-	-
MSTRG.15978.1	MSTRG.11080	0.963615	4.72417e-07	CFAP57	cilia- and flagella-associated protein 57 isoform X2 [Mustela erminea]	-	-	-	-	-	-	-
MSTRG.15978.2	MSTRG.11080	0.964391	4.24725e-07	CFAP57	cilia- and flagella-associated protein 57 isoform X2 [Mustela erminea]	-	-	-	-	-	-	-
MSTRG.16078.2	MSTRG.11080	0.963043	5.10246e-07	CFAP57	cilia- and flagella-associated protein 57 isoform X2 [Mustela erminea]	-	-	-	-	-	-	-
MSTRG.16219.1	MSTRG.11080	0.968568	2.29218e-07	CFAP57	cilia- and flagella-associated protein 57 isoform X2 [Mustela erminea]	-	-	-	-	-	-	-
MSTRG.16320.1	MSTRG.11080	0.96458	4.13696e-07	CFAP57	cilia- and flagella-associated protein 57 isoform X2 [Mustela erminea]	-	-	-	-	-	-	-
MSTRG.16692.2	MSTRG.11080	0.963882	4.55546e-07	CFAP57	cilia- and flagella-associated protein 57 isoform X2 [Mustela erminea]	-	-	-	-	-	-	-
MSTRG.16747.1	MSTRG.11080	0.970097	1.79072e-07	CFAP57	cilia- and flagella-associated protein 57 isoform X2 [Mustela erminea]	-	-	-	-	-	-	-
MSTRG.1710.3	MSTRG.11080	0.964674	4.08276e-07	CFAP57	cilia- and flagella-associated protein 57 isoform X2 [Mustela erminea]	-	-	-	-	-	-	-
MSTRG.17109.1	MSTRG.11080	0.981595	1.6129e-08	CFAP57	cilia- and flagella-associated protein 57 isoform X2 [Mustela erminea]	-	-	-	-	-	-	-
MSTRG.17163.1	MSTRG.11080	0.985059	5.7193e-09	CFAP57	cilia- and flagella-associated protein 57 isoform X2 [Mustela erminea]	-	-	-	-	-	-	-
MSTRG.17673.1	MSTRG.11080	0.991578	3.29031e-10	CFAP57	cilia- and flagella-associated protein 57 isoform X2 [Mustela erminea]	-	-	-	-	-	-	-
MSTRG.17673.3	MSTRG.11080	0.986302	3.71232e-09	CFAP57	cilia- and flagella-associated protein 57 isoform X2 [Mustela erminea]	-	-	-	-	-	-	-
MSTRG.18424.2	MSTRG.11080	0.969125	2.09787e-07	CFAP57	cilia- and flagella-associated protein 57 isoform X2 [Mustela erminea]	-	-	-	-	-	-	-
MSTRG.18563.1	MSTRG.11080	0.952872	1.69134e-06	CFAP57	cilia- and flagella-associated protein 57 isoform X2 [Mustela erminea]	-	-	-	-	-	-	-
MSTRG.18750.1	MSTRG.11080	0.980147	2.3493e-08	CFAP57	cilia- and flagella-associated protein 57 isoform X2 [Mustela erminea]	-	-	-	-	-	-	-
MSTRG.18903.1	MSTRG.11080	-0.961651	6.12446e-07	CFAP57	cilia- and flagella-associated protein 57 isoform X2 [Mustela erminea]	-	-	-	-	-	-	-
MSTRG.18932.1	MSTRG.11080	0.972943	1.09125e-07	CFAP57	cilia- and flagella-associated protein 57 isoform X2 [Mustela erminea]	-	-	-	-	-	-	-
MSTRG.18946.1	MSTRG.11080	0.968158	2.44364e-07	CFAP57	cilia- and flagella-associated protein 57 isoform X2 [Mustela erminea]	-	-	-	-	-	-	-
MSTRG.20234.1	MSTRG.11080	0.97118	1.49185e-07	CFAP57	cilia- and flagella-associated protein 57 isoform X2 [Mustela erminea]	-	-	-	-	-	-	-
MSTRG.20424.1	MSTRG.11080	0.977511	4.3623e-08	CFAP57	cilia- and flagella-associated protein 57 isoform X2 [Mustela erminea]	-	-	-	-	-	-	-
MSTRG.20496.1	MSTRG.11080	0.959627	7.89316e-07	CFAP57	cilia- and flagella-associated protein 57 isoform X2 [Mustela erminea]	-	-	-	-	-	-	-
MSTRG.20544.1	MSTRG.11080	0.980121	2.36481e-08	CFAP57	cilia- and flagella-associated protein 57 isoform X2 [Mustela erminea]	-	-	-	-	-	-	-
MSTRG.20582.1	MSTRG.11080	0.958484	9.05818e-07	CFAP57	cilia- and flagella-associated protein 57 isoform X2 [Mustela erminea]	-	-	-	-	-	-	-
MSTRG.20944.2	MSTRG.11080	0.96993	1.84083e-07	CFAP57	cilia- and flagella-associated protein 57 isoform X2 [Mustela erminea]	-	-	-	-	-	-	-
MSTRG.21183.1	MSTRG.11080	0.96802	2.4966e-07	CFAP57	cilia- and flagella-associated protein 57 isoform X2 [Mustela erminea]	-	-	-	-	-	-	-
MSTRG.21184.1	MSTRG.11080	0.983432	9.56315e-09	CFAP57	cilia- and flagella-associated protein 57 isoform X2 [Mustela erminea]	-	-	-	-	-	-	-
MSTRG.21186.1	MSTRG.11080	0.961181	6.50364e-07	CFAP57	cilia- and flagella-associated protein 57 isoform X2 [Mustela erminea]	-	-	-	-	-	-	-
MSTRG.21243.1	MSTRG.11080	0.982064	1.41842e-08	CFAP57	cilia- and flagella-associated protein 57 isoform X2 [Mustela erminea]	-	-	-	-	-	-	-
MSTRG.2179.1	MSTRG.11080	-0.960727	6.88802e-07	CFAP57	cilia- and flagella-associated protein 57 isoform X2 [Mustela erminea]	-	-	-	-	-	-	-
MSTRG.22095.2	MSTRG.11080	0.97302	1.07608e-07	CFAP57	cilia- and flagella-associated protein 57 isoform X2 [Mustela erminea]	-	-	-	-	-	-	-
MSTRG.22520.3	MSTRG.11080	0.954382	1.4408e-06	CFAP57	cilia- and flagella-associated protein 57 isoform X2 [Mustela erminea]	-	-	-	-	-	-	-
MSTRG.23017.1	MSTRG.11080	0.985614	4.73744e-09	CFAP57	cilia- and flagella-associated protein 57 isoform X2 [Mustela erminea]	-	-	-	-	-	-	-
MSTRG.23466.2	MSTRG.11080	0.953406	1.59907e-06	CFAP57	cilia- and flagella-associated protein 57 isoform X2 [Mustela erminea]	-	-	-	-	-	-	-
MSTRG.23656.2	MSTRG.11080	0.98626	3.76845e-09	CFAP57	cilia- and flagella-associated protein 57 isoform X2 [Mustela erminea]	-	-	-	-	-	-	-
MSTRG.24711.1	MSTRG.11080	0.95373	1.54508e-06	CFAP57	cilia- and flagella-associated protein 57 isoform X2 [Mustela erminea]	-	-	-	-	-	-	-
MSTRG.24790.1	MSTRG.11080	0.975125	7.19464e-08	CFAP57	cilia- and flagella-associated protein 57 isoform X2 [Mustela erminea]	-	-	-	-	-	-	-
MSTRG.25126.2	MSTRG.11080	0.955319	1.30097e-06	CFAP57	cilia- and flagella-associated protein 57 isoform X2 [Mustela erminea]	-	-	-	-	-	-	-
MSTRG.25227.1	MSTRG.11080	0.961887	5.94024e-07	CFAP57	cilia- and flagella-associated protein 57 isoform X2 [Mustela erminea]	-	-	-	-	-	-	-
MSTRG.25382.1	MSTRG.11080	-0.954823	1.37361e-06	CFAP57	cilia- and flagella-associated protein 57 isoform X2 [Mustela erminea]	-	-	-	-	-	-	-
MSTRG.2617.1	MSTRG.11080	0.950168	2.22514e-06	CFAP57	cilia- and flagella-associated protein 57 isoform X2 [Mustela erminea]	-	-	-	-	-	-	-
MSTRG.34.1	MSTRG.11080	0.982463	1.26864e-08	CFAP57	cilia- and flagella-associated protein 57 isoform X2 [Mustela erminea]	-	-	-	-	-	-	-
MSTRG.3928.1	MSTRG.11080	0.958115	9.46196e-07	CFAP57	cilia- and flagella-associated protein 57 isoform X2 [Mustela erminea]	-	-	-	-	-	-	-
MSTRG.404.1	MSTRG.11080	0.963919	4.53278e-07	CFAP57	cilia- and flagella-associated protein 57 isoform X2 [Mustela erminea]	-	-	-	-	-	-	-
MSTRG.4783.1	MSTRG.11080	0.972944	1.09115e-07	CFAP57	cilia- and flagella-associated protein 57 isoform X2 [Mustela erminea]	-	-	-	-	-	-	-
MSTRG.4809.5	MSTRG.11080	0.960852	6.77989e-07	CFAP57	cilia- and flagella-associated protein 57 isoform X2 [Mustela erminea]	-	-	-	-	-	-	-
MSTRG.4836.1	MSTRG.11080	0.960643	6.96084e-07	CFAP57	cilia- and flagella-associated protein 57 isoform X2 [Mustela erminea]	-	-	-	-	-	-	-
MSTRG.5305.1	MSTRG.11080	0.955757	1.23933e-06	CFAP57	cilia- and flagella-associated protein 57 isoform X2 [Mustela erminea]	-	-	-	-	-	-	-
MSTRG.5391.1	MSTRG.11080	0.959811	7.71707e-07	CFAP57	cilia- and flagella-associated protein 57 isoform X2 [Mustela erminea]	-	-	-	-	-	-	-
MSTRG.5609.1	MSTRG.11080	-0.952693	1.72312e-06	CFAP57	cilia- and flagella-associated protein 57 isoform X2 [Mustela erminea]	-	-	-	-	-	-	-
MSTRG.5649.1	MSTRG.11080	0.973753	9.38815e-08	CFAP57	cilia- and flagella-associated protein 57 isoform X2 [Mustela erminea]	-	-	-	-	-	-	-
MSTRG.5806.1	MSTRG.11080	0.956318	1.16376e-06	CFAP57	cilia- and flagella-associated protein 57 isoform X2 [Mustela erminea]	-	-	-	-	-	-	-
MSTRG.597.1	MSTRG.11080	0.961801	6.00733e-07	CFAP57	cilia- and flagella-associated protein 57 isoform X2 [Mustela erminea]	-	-	-	-	-	-	-
MSTRG.6108.3	MSTRG.11080	0.961331	6.38037e-07	CFAP57	cilia- and flagella-associated protein 57 isoform X2 [Mustela erminea]	-	-	-	-	-	-	-
MSTRG.6445.1	MSTRG.11080	0.957096	1.06522e-06	CFAP57	cilia- and flagella-associated protein 57 isoform X2 [Mustela erminea]	-	-	-	-	-	-	-
MSTRG.6504.4	MSTRG.11080	0.953447	1.59223e-06	CFAP57	cilia- and flagella-associated protein 57 isoform X2 [Mustela erminea]	-	-	-	-	-	-	-
MSTRG.66.1	MSTRG.11080	0.96941	2.00386e-07	CFAP57	cilia- and flagella-associated protein 57 isoform X2 [Mustela erminea]	-	-	-	-	-	-	-
MSTRG.6850.1	MSTRG.11080	0.961172	6.51081e-07	CFAP57	cilia- and flagella-associated protein 57 isoform X2 [Mustela erminea]	-	-	-	-	-	-	-
MSTRG.7709.1	MSTRG.11080	0.969675	1.91948e-07	CFAP57	cilia- and flagella-associated protein 57 isoform X2 [Mustela erminea]	-	-	-	-	-	-	-
MSTRG.7731.1	MSTRG.11080	0.960078	7.46753e-07	CFAP57	cilia- and flagella-associated protein 57 isoform X2 [Mustela erminea]	-	-	-	-	-	-	-
MSTRG.7997.1	MSTRG.11080	0.952383	1.77949e-06	CFAP57	cilia- and flagella-associated protein 57 isoform X2 [Mustela erminea]	-	-	-	-	-	-	-
MSTRG.8296.1	MSTRG.11080	0.953602	1.56623e-06	CFAP57	cilia- and flagella-associated protein 57 isoform X2 [Mustela erminea]	-	-	-	-	-	-	-
MSTRG.8319.3	MSTRG.11080	0.976991	4.88621e-08	CFAP57	cilia- and flagella-associated protein 57 isoform X2 [Mustela erminea]	-	-	-	-	-	-	-
MSTRG.8542.1	MSTRG.11080	0.971498	1.41206e-07	CFAP57	cilia- and flagella-associated protein 57 isoform X2 [Mustela erminea]	-	-	-	-	-	-	-
MSTRG.860.1	MSTRG.11080	0.961218	6.47329e-07	CFAP57	cilia- and flagella-associated protein 57 isoform X2 [Mustela erminea]	-	-	-	-	-	-	-
MSTRG.8762.1	MSTRG.11080	0.954379	1.44126e-06	CFAP57	cilia- and flagella-associated protein 57 isoform X2 [Mustela erminea]	-	-	-	-	-	-	-
MSTRG.9093.9	MSTRG.11080	0.985168	5.51401e-09	CFAP57	cilia- and flagella-associated protein 57 isoform X2 [Mustela erminea]	-	-	-	-	-	-	-
MSTRG.918.1	MSTRG.11080	0.977848	4.04767e-08	CFAP57	cilia- and flagella-associated protein 57 isoform X2 [Mustela erminea]	-	-	-	-	-	-	-
MSTRG.918.2	MSTRG.11080	0.979845	2.53221e-08	CFAP57	cilia- and flagella-associated protein 57 isoform X2 [Mustela erminea]	-	-	-	-	-	-	-
MSTRG.9244.2	MSTRG.11080	0.966152	3.30549e-07	CFAP57	cilia- and flagella-associated protein 57 isoform X2 [Mustela erminea]	-	-	-	-	-	-	-
MSTRG.9305.1	MSTRG.11080	0.980081	2.38829e-08	CFAP57	cilia- and flagella-associated protein 57 isoform X2 [Mustela erminea]	-	-	-	-	-	-	-
MSTRG.9306.2	MSTRG.11080	0.972645	1.15211e-07	CFAP57	cilia- and flagella-associated protein 57 isoform X2 [Mustela erminea]	-	-	-	-	-	-	-
MSTRG.9353.5	MSTRG.11080	0.950834	2.08278e-06	CFAP57	cilia- and flagella-associated protein 57 isoform X2 [Mustela erminea]	-	-	-	-	-	-	-
MSTRG.9361.1	MSTRG.11080	0.96785	2.56288e-07	CFAP57	cilia- and flagella-associated protein 57 isoform X2 [Mustela erminea]	-	-	-	-	-	-	-
MSTRG.963.3	MSTRG.11080	0.963868	4.56423e-07	CFAP57	cilia- and flagella-associated protein 57 isoform X2 [Mustela erminea]	-	-	-	-	-	-	-
NR_131172.1	MSTRG.11080	0.962427	5.53652e-07	CFAP57	cilia- and flagella-associated protein 57 isoform X2 [Mustela erminea]	-	-	-	-	-	-	-
XR_001298678.2	MSTRG.11080	0.961781	6.02224e-07	CFAP57	cilia- and flagella-associated protein 57 isoform X2 [Mustela erminea]	-	-	-	-	-	-	-
XR_001300633.2	MSTRG.11080	0.955119	1.32976e-06	CFAP57	cilia- and flagella-associated protein 57 isoform X2 [Mustela erminea]	-	-	-	-	-	-	-
XR_001301078.2	MSTRG.11080	0.974324	8.41756e-08	CFAP57	cilia- and flagella-associated protein 57 isoform X2 [Mustela erminea]	-	-	-	-	-	-	-
XR_001305237.2	MSTRG.11080	0.974289	8.47523e-08	CFAP57	cilia- and flagella-associated protein 57 isoform X2 [Mustela erminea]	-	-	-	-	-	-	-
XR_001306646.2	MSTRG.11080	0.951509	1.94586e-06	CFAP57	cilia- and flagella-associated protein 57 isoform X2 [Mustela erminea]	-	-	-	-	-	-	-
XR_002335585.1	MSTRG.11080	0.951328	1.98196e-06	CFAP57	cilia- and flagella-associated protein 57 isoform X2 [Mustela erminea]	-	-	-	-	-	-	-
XR_002336048.1	MSTRG.11080	0.969091	2.10957e-07	CFAP57	cilia- and flagella-associated protein 57 isoform X2 [Mustela erminea]	-	-	-	-	-	-	-
XR_002336207.1	MSTRG.11080	0.963306	4.92591e-07	CFAP57	cilia- and flagella-associated protein 57 isoform X2 [Mustela erminea]	-	-	-	-	-	-	-
XR_002336496.1	MSTRG.11080	0.96325	4.96288e-07	CFAP57	cilia- and flagella-associated protein 57 isoform X2 [Mustela erminea]	-	-	-	-	-	-	-
XR_002336611.1	MSTRG.11080	0.986263	3.76443e-09	CFAP57	cilia- and flagella-associated protein 57 isoform X2 [Mustela erminea]	-	-	-	-	-	-	-
XR_002336621.1	MSTRG.11080	0.958334	9.22026e-07	CFAP57	cilia- and flagella-associated protein 57 isoform X2 [Mustela erminea]	-	-	-	-	-	-	-
XR_002336797.1	MSTRG.11080	0.980143	2.3519e-08	CFAP57	cilia- and flagella-associated protein 57 isoform X2 [Mustela erminea]	-	-	-	-	-	-	-
XR_002337517.1	MSTRG.11080	0.983671	8.89661e-09	CFAP57	cilia- and flagella-associated protein 57 isoform X2 [Mustela erminea]	-	-	-	-	-	-	-
XR_002337790.1	MSTRG.11080	0.971012	1.5355e-07	CFAP57	cilia- and flagella-associated protein 57 isoform X2 [Mustela erminea]	-	-	-	-	-	-	-
XR_002338337.1	MSTRG.11080	0.983175	1.03228e-08	CFAP57	cilia- and flagella-associated protein 57 isoform X2 [Mustela erminea]	-	-	-	-	-	-	-
XR_002338514.1	MSTRG.11080	0.981204	1.79021e-08	CFAP57	cilia- and flagella-associated protein 57 isoform X2 [Mustela erminea]	-	-	-	-	-	-	-
XR_002338717.1	MSTRG.11080	0.955824	1.23009e-06	CFAP57	cilia- and flagella-associated protein 57 isoform X2 [Mustela erminea]	-	-	-	-	-	-	-
XR_002338844.1	MSTRG.11080	0.960281	7.28281e-07	CFAP57	cilia- and flagella-associated protein 57 isoform X2 [Mustela erminea]	-	-	-	-	-	-	-
XR_002338895.1	MSTRG.11080	0.98205	1.42404e-08	CFAP57	cilia- and flagella-associated protein 57 isoform X2 [Mustela erminea]	-	-	-	-	-	-	-
XR_002339029.1	MSTRG.11080	-0.953471	1.58811e-06	CFAP57	cilia- and flagella-associated protein 57 isoform X2 [Mustela erminea]	-	-	-	-	-	-	-
XR_002339116.1	MSTRG.11080	0.96809	2.46953e-07	CFAP57	cilia- and flagella-associated protein 57 isoform X2 [Mustela erminea]	-	-	-	-	-	-	-
XR_002339466.1	MSTRG.11080	0.954026	1.49706e-06	CFAP57	cilia- and flagella-associated protein 57 isoform X2 [Mustela erminea]	-	-	-	-	-	-	-
XR_002341164.1	MSTRG.11080	0.96892	2.1679e-07	CFAP57	cilia- and flagella-associated protein 57 isoform X2 [Mustela erminea]	-	-	-	-	-	-	-
XR_002341200.1	MSTRG.11080	0.956486	1.14196e-06	CFAP57	cilia- and flagella-associated protein 57 isoform X2 [Mustela erminea]	-	-	-	-	-	-	-
XR_002341592.1	MSTRG.11080	0.987607	2.25532e-09	CFAP57	cilia- and flagella-associated protein 57 isoform X2 [Mustela erminea]	-	-	-	-	-	-	-
XR_002341646.1	MSTRG.11080	0.983971	8.11156e-09	CFAP57	cilia- and flagella-associated protein 57 isoform X2 [Mustela erminea]	-	-	-	-	-	-	-
XR_002342455.1	MSTRG.11080	0.953414	1.59775e-06	CFAP57	cilia- and flagella-associated protein 57 isoform X2 [Mustela erminea]	-	-	-	-	-	-	-
XR_002342677.1	MSTRG.11080	0.977887	4.01225e-08	CFAP57	cilia- and flagella-associated protein 57 isoform X2 [Mustela erminea]	-	-	-	-	-	-	-
XR_002342706.1	MSTRG.11080	0.959094	8.42089e-07	CFAP57	cilia- and flagella-associated protein 57 isoform X2 [Mustela erminea]	-	-	-	-	-	-	-
XR_002342765.1	MSTRG.11080	0.959458	8.05723e-07	CFAP57	cilia- and flagella-associated protein 57 isoform X2 [Mustela erminea]	-	-	-	-	-	-	-
XR_002342905.1	MSTRG.11080	0.985967	4.1856e-09	CFAP57	cilia- and flagella-associated protein 57 isoform X2 [Mustela erminea]	-	-	-	-	-	-	-
XR_002343696.1	MSTRG.11080	0.951172	2.01337e-06	CFAP57	cilia- and flagella-associated protein 57 isoform X2 [Mustela erminea]	-	-	-	-	-	-	-
XR_002343727.1	MSTRG.11080	0.970402	1.70218e-07	CFAP57	cilia- and flagella-associated protein 57 isoform X2 [Mustela erminea]	-	-	-	-	-	-	-
XR_002343773.1	MSTRG.11080	0.969041	2.12642e-07	CFAP57	cilia- and flagella-associated protein 57 isoform X2 [Mustela erminea]	-	-	-	-	-	-	-
XR_002343904.1	MSTRG.11080	-0.950136	2.23228e-06	CFAP57	cilia- and flagella-associated protein 57 isoform X2 [Mustela erminea]	-	-	-	-	-	-	-
XR_002344877.1	MSTRG.11080	0.974998	7.37744e-08	CFAP57	cilia- and flagella-associated protein 57 isoform X2 [Mustela erminea]	-	-	-	-	-	-	-
XR_002344935.1	MSTRG.11080	0.957464	1.02089e-06	CFAP57	cilia- and flagella-associated protein 57 isoform X2 [Mustela erminea]	-	-	-	-	-	-	-
XR_002345359.1	MSTRG.11080	0.958078	9.50302e-07	CFAP57	cilia- and flagella-associated protein 57 isoform X2 [Mustela erminea]	-	-	-	-	-	-	-
XR_002345518.1	MSTRG.11080	0.966825	2.99319e-07	CFAP57	cilia- and flagella-associated protein 57 isoform X2 [Mustela erminea]	-	-	-	-	-	-	-
XR_002345954.1	MSTRG.11080	0.951171	2.01365e-06	CFAP57	cilia- and flagella-associated protein 57 isoform X2 [Mustela erminea]	-	-	-	-	-	-	-
XR_002346229.1	MSTRG.11080	0.989266	1.10214e-09	CFAP57	cilia- and flagella-associated protein 57 isoform X2 [Mustela erminea]	-	-	-	-	-	-	-
XR_002346362.1	MSTRG.11080	0.969765	1.89135e-07	CFAP57	cilia- and flagella-associated protein 57 isoform X2 [Mustela erminea]	-	-	-	-	-	-	-
XR_002346363.1	MSTRG.11080	0.951092	2.02957e-06	CFAP57	cilia- and flagella-associated protein 57 isoform X2 [Mustela erminea]	-	-	-	-	-	-	-
XR_002346556.1	MSTRG.11080	0.952852	1.69488e-06	CFAP57	cilia- and flagella-associated protein 57 isoform X2 [Mustela erminea]	-	-	-	-	-	-	-
XR_002346681.1	MSTRG.11080	0.959461	8.05492e-07	CFAP57	cilia- and flagella-associated protein 57 isoform X2 [Mustela erminea]	-	-	-	-	-	-	-
XR_002346685.1	MSTRG.11080	0.978761	3.28475e-08	CFAP57	cilia- and flagella-associated protein 57 isoform X2 [Mustela erminea]	-	-	-	-	-	-	-
XR_002346766.1	MSTRG.11080	0.957234	1.04836e-06	CFAP57	cilia- and flagella-associated protein 57 isoform X2 [Mustela erminea]	-	-	-	-	-	-	-
XR_002347052.1	MSTRG.11080	0.950166	2.22562e-06	CFAP57	cilia- and flagella-associated protein 57 isoform X2 [Mustela erminea]	-	-	-	-	-	-	-
XR_297089.3	MSTRG.11080	0.950479	2.1577e-06	CFAP57	cilia- and flagella-associated protein 57 isoform X2 [Mustela erminea]	-	-	-	-	-	-	-
XR_297536.2	MSTRG.11080	0.964147	4.39283e-07	CFAP57	cilia- and flagella-associated protein 57 isoform X2 [Mustela erminea]	-	-	-	-	-	-	-
XR_297806.3	MSTRG.11080	0.958059	9.5247e-07	CFAP57	cilia- and flagella-associated protein 57 isoform X2 [Mustela erminea]	-	-	-	-	-	-	-
XR_299491.3	MSTRG.11080	0.952499	1.75817e-06	CFAP57	cilia- and flagella-associated protein 57 isoform X2 [Mustela erminea]	-	-	-	-	-	-	-
XR_301199.2	MSTRG.11080	0.962222	5.68716e-07	CFAP57	cilia- and flagella-associated protein 57 isoform X2 [Mustela erminea]	-	-	-	-	-	-	-
XR_301790.3	MSTRG.11080	0.958326	9.22918e-07	CFAP57	cilia- and flagella-associated protein 57 isoform X2 [Mustela erminea]	-	-	-	-	-	-	-
XR_302120.3	MSTRG.11080	0.981958	1.46058e-08	CFAP57	cilia- and flagella-associated protein 57 isoform X2 [Mustela erminea]	-	-	-	-	-	-	-
XR_302227.2	MSTRG.11080	0.970306	1.72973e-07	CFAP57	cilia- and flagella-associated protein 57 isoform X2 [Mustela erminea]	-	-	-	-	-	-	-
XR_304095.3	MSTRG.11080	0.974953	7.44353e-08	CFAP57	cilia- and flagella-associated protein 57 isoform X2 [Mustela erminea]	-	-	-	-	-	-	-
XR_304618.3	MSTRG.11080	0.960549	7.04292e-07	CFAP57	cilia- and flagella-associated protein 57 isoform X2 [Mustela erminea]	-	-	-	-	-	-	-
XR_305729.3	MSTRG.11080	0.961422	6.30697e-07	CFAP57	cilia- and flagella-associated protein 57 isoform X2 [Mustela erminea]	-	-	-	-	-	-	-
XR_307476.3	MSTRG.11080	0.977295	4.57426e-08	CFAP57	cilia- and flagella-associated protein 57 isoform X2 [Mustela erminea]	-	-	-	-	-	-	-
XR_308458.3	MSTRG.11080	0.964125	4.40605e-07	CFAP57	cilia- and flagella-associated protein 57 isoform X2 [Mustela erminea]	-	-	-	-	-	-	-
XR_002337339.1	MSTRG.11082	0.958226	9.33938e-07	CFAP57	PREDICTED: cilia- and flagella-associated protein 57 isoform X2 [Mustela putorius furo]	-	-	-	-	-	-	-
MSTRG.1014.1	MSTRG.11132	0.966387	3.19359e-07	--	-	-	-	-	-	-	-	-
MSTRG.13443.2	MSTRG.11132	0.961759	6.03955e-07	--	-	-	-	-	-	-	-	-
MSTRG.13451.1	MSTRG.11132	0.958127	9.44828e-07	--	-	-	-	-	-	-	-	-
MSTRG.14520.7	MSTRG.11132	0.971137	1.50297e-07	--	-	-	-	-	-	-	-	-
MSTRG.15958.1	MSTRG.11132	0.952679	1.72575e-06	--	-	-	-	-	-	-	-	-
MSTRG.16222.1	MSTRG.11132	0.958224	9.34177e-07	--	-	-	-	-	-	-	-	-
MSTRG.1630.1	MSTRG.11132	0.9525	1.75795e-06	--	-	-	-	-	-	-	-	-
MSTRG.1683.1	MSTRG.11132	0.955789	1.23496e-06	--	-	-	-	-	-	-	-	-
MSTRG.1725.1	MSTRG.11132	0.968848	2.1927e-07	--	-	-	-	-	-	-	-	-
MSTRG.17657.1	MSTRG.11132	0.962988	5.14003e-07	--	-	-	-	-	-	-	-	-
MSTRG.17883.1	MSTRG.11132	0.96811	2.46225e-07	--	-	-	-	-	-	-	-	-
MSTRG.19915.1	MSTRG.11132	0.95225	1.80403e-06	--	-	-	-	-	-	-	-	-
MSTRG.20496.2	MSTRG.11132	0.952672	1.72686e-06	--	-	-	-	-	-	-	-	-
MSTRG.22224.1	MSTRG.11132	0.977588	4.28884e-08	--	-	-	-	-	-	-	-	-
MSTRG.22542.1	MSTRG.11132	0.958301	9.25648e-07	--	-	-	-	-	-	-	-	-
MSTRG.25126.1	MSTRG.11132	0.960282	7.2812e-07	--	-	-	-	-	-	-	-	-
MSTRG.4778.1	MSTRG.11132	0.958778	8.74594e-07	--	-	-	-	-	-	-	-	-
MSTRG.5164.1	MSTRG.11132	0.96493	3.93864e-07	--	-	-	-	-	-	-	-	-
MSTRG.6504.5	MSTRG.11132	0.960316	7.25099e-07	--	-	-	-	-	-	-	-	-
MSTRG.7399.1	MSTRG.11132	0.9652	3.79142e-07	--	-	-	-	-	-	-	-	-
MSTRG.9386.4	MSTRG.11132	0.958447	9.09761e-07	--	-	-	-	-	-	-	-	-
XR_002336445.1	MSTRG.11132	0.957678	9.95862e-07	--	-	-	-	-	-	-	-	-
XR_002340511.1	MSTRG.11132	0.953736	1.54406e-06	--	-	-	-	-	-	-	-	-
XR_002341074.1	MSTRG.11132	0.964397	4.24388e-07	--	-	-	-	-	-	-	-	-
XR_002342701.1	MSTRG.11132	0.950167	2.22556e-06	--	-	-	-	-	-	-	-	-
XR_002343237.1	MSTRG.11132	0.950889	2.07144e-06	--	-	-	-	-	-	-	-	-
XR_002343925.1	MSTRG.11132	0.959049	8.46589e-07	--	-	-	-	-	-	-	-	-
XR_002345369.1	MSTRG.11132	0.953193	1.63544e-06	--	-	-	-	-	-	-	-	-
XR_002346228.1	MSTRG.11132	0.961933	5.90508e-07	--	-	-	-	-	-	-	-	-
XR_297620.3	MSTRG.11132	0.951094	2.02932e-06	--	-	-	-	-	-	-	-	-
XR_300059.3	MSTRG.11132	0.964253	4.32926e-07	--	-	-	-	-	-	-	-	-
XR_308976.3	MSTRG.11132	0.950834	2.08274e-06	--	-	-	-	-	-	-	-	-
MSTRG.10225.1	MSTRG.11175	0.963526	4.78151e-07	--	-	-	-	-	-	-	-	-
MSTRG.10544.1	MSTRG.11175	0.953031	1.66337e-06	--	-	-	-	-	-	-	-	-
MSTRG.10544.2	MSTRG.11175	0.960685	6.92461e-07	--	-	-	-	-	-	-	-	-
MSTRG.11385.9	MSTRG.11175	0.951607	1.92675e-06	--	-	-	-	-	-	-	-	-
MSTRG.11443.1	MSTRG.11175	0.954913	1.36015e-06	--	-	-	-	-	-	-	-	-
MSTRG.11624.4	MSTRG.11175	0.959484	8.0321e-07	--	-	-	-	-	-	-	-	-
MSTRG.11741.1	MSTRG.11175	0.963554	4.76386e-07	--	-	-	-	-	-	-	-	-
MSTRG.12350.1	MSTRG.11175	0.968342	2.37458e-07	--	-	-	-	-	-	-	-	-
MSTRG.12364.1	MSTRG.11175	0.978528	3.46719e-08	--	-	-	-	-	-	-	-	-
MSTRG.12365.1	MSTRG.11175	0.97779	4.10086e-08	--	-	-	-	-	-	-	-	-
MSTRG.12370.4	MSTRG.11175	0.965911	3.42366e-07	--	-	-	-	-	-	-	-	-
MSTRG.12373.1	MSTRG.11175	0.978177	3.75832e-08	--	-	-	-	-	-	-	-	-
MSTRG.12405.1	MSTRG.11175	0.963029	5.11203e-07	--	-	-	-	-	-	-	-	-
MSTRG.12597.2	MSTRG.11175	0.958043	9.54251e-07	--	-	-	-	-	-	-	-	-
MSTRG.12598.1	MSTRG.11175	0.950187	2.22111e-06	--	-	-	-	-	-	-	-	-
MSTRG.12667.2	MSTRG.11175	0.983968	8.12046e-09	--	-	-	-	-	-	-	-	-
MSTRG.1396.1	MSTRG.11175	0.955632	1.25666e-06	--	-	-	-	-	-	-	-	-
MSTRG.14188.1	MSTRG.11175	0.958002	9.58837e-07	--	-	-	-	-	-	-	-	-
MSTRG.14739.1	MSTRG.11175	0.950818	2.08612e-06	--	-	-	-	-	-	-	-	-
MSTRG.14760.2	MSTRG.11175	0.968866	2.18661e-07	--	-	-	-	-	-	-	-	-
MSTRG.15149.1	MSTRG.11175	0.971349	1.44915e-07	--	-	-	-	-	-	-	-	-
MSTRG.15978.2	MSTRG.11175	0.950795	2.09102e-06	--	-	-	-	-	-	-	-	-
MSTRG.16228.1	MSTRG.11175	0.983493	9.3891e-09	--	-	-	-	-	-	-	-	-
MSTRG.16228.2	MSTRG.11175	0.963277	4.94531e-07	--	-	-	-	-	-	-	-	-
MSTRG.1710.3	MSTRG.11175	0.953984	1.50379e-06	--	-	-	-	-	-	-	-	-
MSTRG.1776.1	MSTRG.11175	0.972738	1.13288e-07	--	-	-	-	-	-	-	-	-
MSTRG.18536.1	MSTRG.11175	0.96875	2.22718e-07	--	-	-	-	-	-	-	-	-
MSTRG.19719.1	MSTRG.11175	0.95255	1.74898e-06	--	-	-	-	-	-	-	-	-
MSTRG.19849.1	MSTRG.11175	0.953267	1.62272e-06	--	-	-	-	-	-	-	-	-
MSTRG.19876.1	MSTRG.11175	0.958501	9.04001e-07	--	-	-	-	-	-	-	-	-
MSTRG.20337.2	MSTRG.11175	0.988699	1.42433e-09	--	-	-	-	-	-	-	-	-
MSTRG.21245.1	MSTRG.11175	0.961672	6.108e-07	--	-	-	-	-	-	-	-	-
MSTRG.21546.1	MSTRG.11175	0.954864	1.36741e-06	--	-	-	-	-	-	-	-	-
MSTRG.21822.4	MSTRG.11175	0.964572	4.14151e-07	--	-	-	-	-	-	-	-	-
MSTRG.22297.1	MSTRG.11175	0.973235	1.03423e-07	--	-	-	-	-	-	-	-	-
MSTRG.22469.1	MSTRG.11175	0.965803	3.47738e-07	--	-	-	-	-	-	-	-	-
MSTRG.23571.2	MSTRG.11175	0.958114	9.46281e-07	--	-	-	-	-	-	-	-	-
MSTRG.25227.2	MSTRG.11175	0.979429	2.80303e-08	--	-	-	-	-	-	-	-	-
MSTRG.25427.2	MSTRG.11175	0.977962	3.94576e-08	--	-	-	-	-	-	-	-	-
MSTRG.2617.1	MSTRG.11175	0.991755	2.96017e-10	--	-	-	-	-	-	-	-	-
MSTRG.2623.1	MSTRG.11175	0.979727	2.60652e-08	--	-	-	-	-	-	-	-	-
MSTRG.2687.1	MSTRG.11175	0.952928	1.68143e-06	--	-	-	-	-	-	-	-	-
MSTRG.4500.3	MSTRG.11175	0.963119	5.0508e-07	--	-	-	-	-	-	-	-	-
MSTRG.6070.1	MSTRG.11175	0.953408	1.59882e-06	--	-	-	-	-	-	-	-	-
MSTRG.7623.15	MSTRG.11175	0.986159	3.90839e-09	--	-	-	-	-	-	-	-	-
MSTRG.7623.18	MSTRG.11175	0.951642	1.91991e-06	--	-	-	-	-	-	-	-	-
MSTRG.7957.1	MSTRG.11175	0.986839	3.04145e-09	--	-	-	-	-	-	-	-	-
MSTRG.8296.1	MSTRG.11175	0.981159	1.81186e-08	--	-	-	-	-	-	-	-	-
XR_001306507.2	MSTRG.11175	0.967892	2.54651e-07	--	-	-	-	-	-	-	-	-
XR_002339243.1	MSTRG.11175	0.973909	9.11491e-08	--	-	-	-	-	-	-	-	-
XR_002340859.1	MSTRG.11175	0.956799	1.102e-06	--	-	-	-	-	-	-	-	-
XR_002342336.1	MSTRG.11175	0.955454	1.28168e-06	--	-	-	-	-	-	-	-	-
XR_002342711.1	MSTRG.11175	0.969951	1.83439e-07	--	-	-	-	-	-	-	-	-
XR_002345619.1	MSTRG.11175	0.962848	5.23709e-07	--	-	-	-	-	-	-	-	-
XR_002346766.1	MSTRG.11175	0.971761	1.34879e-07	--	-	-	-	-	-	-	-	-
XR_308810.2	MSTRG.11175	0.952997	1.66934e-06	--	-	-	-	-	-	-	-	-
MSTRG.11643.1	MSTRG.11176	0.965534	3.61495e-07	--	-	-	-	-	-	-	-	-
MSTRG.19467.4	MSTRG.11176	0.955142	1.32646e-06	--	-	-	-	-	-	-	-	-
MSTRG.2550.1	MSTRG.11176	0.950488	2.15596e-06	--	-	-	-	-	-	-	-	-
MSTRG.13580.1	MSTRG.11187	0.998459	6.83206e-14	--	-	-	-	-	-	-	-	-
MSTRG.16366.2	MSTRG.11187	0.972191	1.25016e-07	--	-	-	-	-	-	-	-	-
MSTRG.20337.1	MSTRG.11187	0.979709	2.61845e-08	--	-	-	-	-	-	-	-	-
MSTRG.22243.1	MSTRG.11187	0.978612	3.40035e-08	--	-	-	-	-	-	-	-	-
MSTRG.24896.1	MSTRG.11187	0.953643	1.55944e-06	--	-	-	-	-	-	-	-	-
MSTRG.6040.2	MSTRG.11187	0.980108	2.37267e-08	--	-	-	-	-	-	-	-	-
MSTRG.6098.1	MSTRG.11187	0.996814	2.57236e-12	--	-	-	-	-	-	-	-	-
XR_001300526.2	MSTRG.11187	0.977478	4.39427e-08	--	-	-	-	-	-	-	-	-
MSTRG.10069.1	MSTRG.11232	0.950652	2.1209e-06	--	PREDICTED: cerebral cavernous malformations 2 protein isoform X2 [Miniopterus natalensis]	-	-	-	-	-	-	GO:0001568//blood vessel development;GO:0003158//endothelium development;GO:0009653//anatomical structure morphogenesis;GO:0030154//cell differentiation;GO:0048513//animal organ development
MSTRG.10544.1	MSTRG.11232	0.953899	1.51745e-06	--	PREDICTED: cerebral cavernous malformations 2 protein isoform X2 [Miniopterus natalensis]	-	-	-	-	-	-	GO:0001568//blood vessel development;GO:0003158//endothelium development;GO:0009653//anatomical structure morphogenesis;GO:0030154//cell differentiation;GO:0048513//animal organ development
MSTRG.10544.2	MSTRG.11232	0.984644	6.55401e-09	--	PREDICTED: cerebral cavernous malformations 2 protein isoform X2 [Miniopterus natalensis]	-	-	-	-	-	-	GO:0001568//blood vessel development;GO:0003158//endothelium development;GO:0009653//anatomical structure morphogenesis;GO:0030154//cell differentiation;GO:0048513//animal organ development
MSTRG.11328.1	MSTRG.11232	0.982489	1.25915e-08	--	PREDICTED: cerebral cavernous malformations 2 protein isoform X2 [Miniopterus natalensis]	-	-	-	-	-	-	GO:0001568//blood vessel development;GO:0003158//endothelium development;GO:0009653//anatomical structure morphogenesis;GO:0030154//cell differentiation;GO:0048513//animal organ development
MSTRG.11385.9	MSTRG.11232	0.971556	1.39796e-07	--	PREDICTED: cerebral cavernous malformations 2 protein isoform X2 [Miniopterus natalensis]	-	-	-	-	-	-	GO:0001568//blood vessel development;GO:0003158//endothelium development;GO:0009653//anatomical structure morphogenesis;GO:0030154//cell differentiation;GO:0048513//animal organ development
MSTRG.11443.1	MSTRG.11232	0.985585	4.78487e-09	--	PREDICTED: cerebral cavernous malformations 2 protein isoform X2 [Miniopterus natalensis]	-	-	-	-	-	-	GO:0001568//blood vessel development;GO:0003158//endothelium development;GO:0009653//anatomical structure morphogenesis;GO:0030154//cell differentiation;GO:0048513//animal organ development
MSTRG.11474.6	MSTRG.11232	0.968026	2.49446e-07	--	PREDICTED: cerebral cavernous malformations 2 protein isoform X2 [Miniopterus natalensis]	-	-	-	-	-	-	GO:0001568//blood vessel development;GO:0003158//endothelium development;GO:0009653//anatomical structure morphogenesis;GO:0030154//cell differentiation;GO:0048513//animal organ development
MSTRG.11624.4	MSTRG.11232	0.972606	1.16045e-07	--	PREDICTED: cerebral cavernous malformations 2 protein isoform X2 [Miniopterus natalensis]	-	-	-	-	-	-	GO:0001568//blood vessel development;GO:0003158//endothelium development;GO:0009653//anatomical structure morphogenesis;GO:0030154//cell differentiation;GO:0048513//animal organ development
MSTRG.11629.1	MSTRG.11232	0.964567	4.14426e-07	--	PREDICTED: cerebral cavernous malformations 2 protein isoform X2 [Miniopterus natalensis]	-	-	-	-	-	-	GO:0001568//blood vessel development;GO:0003158//endothelium development;GO:0009653//anatomical structure morphogenesis;GO:0030154//cell differentiation;GO:0048513//animal organ development
MSTRG.12364.1	MSTRG.11232	0.97034	1.71992e-07	--	PREDICTED: cerebral cavernous malformations 2 protein isoform X2 [Miniopterus natalensis]	-	-	-	-	-	-	GO:0001568//blood vessel development;GO:0003158//endothelium development;GO:0009653//anatomical structure morphogenesis;GO:0030154//cell differentiation;GO:0048513//animal organ development
MSTRG.12365.1	MSTRG.11232	0.959618	7.90157e-07	--	PREDICTED: cerebral cavernous malformations 2 protein isoform X2 [Miniopterus natalensis]	-	-	-	-	-	-	GO:0001568//blood vessel development;GO:0003158//endothelium development;GO:0009653//anatomical structure morphogenesis;GO:0030154//cell differentiation;GO:0048513//animal organ development
MSTRG.12370.4	MSTRG.11232	0.976085	5.91826e-08	--	PREDICTED: cerebral cavernous malformations 2 protein isoform X2 [Miniopterus natalensis]	-	-	-	-	-	-	GO:0001568//blood vessel development;GO:0003158//endothelium development;GO:0009653//anatomical structure morphogenesis;GO:0030154//cell differentiation;GO:0048513//animal organ development
MSTRG.12373.1	MSTRG.11232	0.970054	1.80374e-07	--	PREDICTED: cerebral cavernous malformations 2 protein isoform X2 [Miniopterus natalensis]	-	-	-	-	-	-	GO:0001568//blood vessel development;GO:0003158//endothelium development;GO:0009653//anatomical structure morphogenesis;GO:0030154//cell differentiation;GO:0048513//animal organ development
MSTRG.12597.2	MSTRG.11232	0.963144	5.03424e-07	--	PREDICTED: cerebral cavernous malformations 2 protein isoform X2 [Miniopterus natalensis]	-	-	-	-	-	-	GO:0001568//blood vessel development;GO:0003158//endothelium development;GO:0009653//anatomical structure morphogenesis;GO:0030154//cell differentiation;GO:0048513//animal organ development
MSTRG.12598.1	MSTRG.11232	0.952622	1.73591e-06	--	PREDICTED: cerebral cavernous malformations 2 protein isoform X2 [Miniopterus natalensis]	-	-	-	-	-	-	GO:0001568//blood vessel development;GO:0003158//endothelium development;GO:0009653//anatomical structure morphogenesis;GO:0030154//cell differentiation;GO:0048513//animal organ development
MSTRG.12708.1	MSTRG.11232	0.954415	1.43576e-06	--	PREDICTED: cerebral cavernous malformations 2 protein isoform X2 [Miniopterus natalensis]	-	-	-	-	-	-	GO:0001568//blood vessel development;GO:0003158//endothelium development;GO:0009653//anatomical structure morphogenesis;GO:0030154//cell differentiation;GO:0048513//animal organ development
MSTRG.12878.2	MSTRG.11232	0.965572	3.59539e-07	--	PREDICTED: cerebral cavernous malformations 2 protein isoform X2 [Miniopterus natalensis]	-	-	-	-	-	-	GO:0001568//blood vessel development;GO:0003158//endothelium development;GO:0009653//anatomical structure morphogenesis;GO:0030154//cell differentiation;GO:0048513//animal organ development
MSTRG.13094.3	MSTRG.11232	-0.955853	1.22612e-06	--	PREDICTED: cerebral cavernous malformations 2 protein isoform X2 [Miniopterus natalensis]	-	-	-	-	-	-	GO:0001568//blood vessel development;GO:0003158//endothelium development;GO:0009653//anatomical structure morphogenesis;GO:0030154//cell differentiation;GO:0048513//animal organ development
MSTRG.13301.1	MSTRG.11232	0.953462	1.58969e-06	--	PREDICTED: cerebral cavernous malformations 2 protein isoform X2 [Miniopterus natalensis]	-	-	-	-	-	-	GO:0001568//blood vessel development;GO:0003158//endothelium development;GO:0009653//anatomical structure morphogenesis;GO:0030154//cell differentiation;GO:0048513//animal organ development
MSTRG.13582.1	MSTRG.11232	0.967542	2.68665e-07	--	PREDICTED: cerebral cavernous malformations 2 protein isoform X2 [Miniopterus natalensis]	-	-	-	-	-	-	GO:0001568//blood vessel development;GO:0003158//endothelium development;GO:0009653//anatomical structure morphogenesis;GO:0030154//cell differentiation;GO:0048513//animal organ development
MSTRG.1396.1	MSTRG.11232	0.956079	1.19555e-06	--	PREDICTED: cerebral cavernous malformations 2 protein isoform X2 [Miniopterus natalensis]	-	-	-	-	-	-	GO:0001568//blood vessel development;GO:0003158//endothelium development;GO:0009653//anatomical structure morphogenesis;GO:0030154//cell differentiation;GO:0048513//animal organ development
MSTRG.14693.2	MSTRG.11232	0.960309	7.2572e-07	--	PREDICTED: cerebral cavernous malformations 2 protein isoform X2 [Miniopterus natalensis]	-	-	-	-	-	-	GO:0001568//blood vessel development;GO:0003158//endothelium development;GO:0009653//anatomical structure morphogenesis;GO:0030154//cell differentiation;GO:0048513//animal organ development
MSTRG.14715.1	MSTRG.11232	0.969677	1.91885e-07	--	PREDICTED: cerebral cavernous malformations 2 protein isoform X2 [Miniopterus natalensis]	-	-	-	-	-	-	GO:0001568//blood vessel development;GO:0003158//endothelium development;GO:0009653//anatomical structure morphogenesis;GO:0030154//cell differentiation;GO:0048513//animal organ development
MSTRG.14739.1	MSTRG.11232	0.964828	3.99605e-07	--	PREDICTED: cerebral cavernous malformations 2 protein isoform X2 [Miniopterus natalensis]	-	-	-	-	-	-	GO:0001568//blood vessel development;GO:0003158//endothelium development;GO:0009653//anatomical structure morphogenesis;GO:0030154//cell differentiation;GO:0048513//animal organ development
MSTRG.14760.2	MSTRG.11232	0.95178	1.89301e-06	--	PREDICTED: cerebral cavernous malformations 2 protein isoform X2 [Miniopterus natalensis]	-	-	-	-	-	-	GO:0001568//blood vessel development;GO:0003158//endothelium development;GO:0009653//anatomical structure morphogenesis;GO:0030154//cell differentiation;GO:0048513//animal organ development
MSTRG.14920.2	MSTRG.11232	0.957263	1.04497e-06	--	PREDICTED: cerebral cavernous malformations 2 protein isoform X2 [Miniopterus natalensis]	-	-	-	-	-	-	GO:0001568//blood vessel development;GO:0003158//endothelium development;GO:0009653//anatomical structure morphogenesis;GO:0030154//cell differentiation;GO:0048513//animal organ development
MSTRG.15814.1	MSTRG.11232	0.968186	2.43301e-07	--	PREDICTED: cerebral cavernous malformations 2 protein isoform X2 [Miniopterus natalensis]	-	-	-	-	-	-	GO:0001568//blood vessel development;GO:0003158//endothelium development;GO:0009653//anatomical structure morphogenesis;GO:0030154//cell differentiation;GO:0048513//animal organ development
MSTRG.15951.1	MSTRG.11232	0.956332	1.162e-06	--	PREDICTED: cerebral cavernous malformations 2 protein isoform X2 [Miniopterus natalensis]	-	-	-	-	-	-	GO:0001568//blood vessel development;GO:0003158//endothelium development;GO:0009653//anatomical structure morphogenesis;GO:0030154//cell differentiation;GO:0048513//animal organ development
MSTRG.15978.1	MSTRG.11232	0.96207	5.80103e-07	--	PREDICTED: cerebral cavernous malformations 2 protein isoform X2 [Miniopterus natalensis]	-	-	-	-	-	-	GO:0001568//blood vessel development;GO:0003158//endothelium development;GO:0009653//anatomical structure morphogenesis;GO:0030154//cell differentiation;GO:0048513//animal organ development
MSTRG.15978.2	MSTRG.11232	0.960736	6.88018e-07	--	PREDICTED: cerebral cavernous malformations 2 protein isoform X2 [Miniopterus natalensis]	-	-	-	-	-	-	GO:0001568//blood vessel development;GO:0003158//endothelium development;GO:0009653//anatomical structure morphogenesis;GO:0030154//cell differentiation;GO:0048513//animal organ development
MSTRG.16228.2	MSTRG.11232	0.965939	3.40989e-07	--	PREDICTED: cerebral cavernous malformations 2 protein isoform X2 [Miniopterus natalensis]	-	-	-	-	-	-	GO:0001568//blood vessel development;GO:0003158//endothelium development;GO:0009653//anatomical structure morphogenesis;GO:0030154//cell differentiation;GO:0048513//animal organ development
MSTRG.16692.2	MSTRG.11232	0.957626	1.00192e-06	--	PREDICTED: cerebral cavernous malformations 2 protein isoform X2 [Miniopterus natalensis]	-	-	-	-	-	-	GO:0001568//blood vessel development;GO:0003158//endothelium development;GO:0009653//anatomical structure morphogenesis;GO:0030154//cell differentiation;GO:0048513//animal organ development
MSTRG.16987.1	MSTRG.11232	0.958216	9.35042e-07	--	PREDICTED: cerebral cavernous malformations 2 protein isoform X2 [Miniopterus natalensis]	-	-	-	-	-	-	GO:0001568//blood vessel development;GO:0003158//endothelium development;GO:0009653//anatomical structure morphogenesis;GO:0030154//cell differentiation;GO:0048513//animal organ development
MSTRG.1710.3	MSTRG.11232	0.99386	6.80073e-11	--	PREDICTED: cerebral cavernous malformations 2 protein isoform X2 [Miniopterus natalensis]	-	-	-	-	-	-	GO:0001568//blood vessel development;GO:0003158//endothelium development;GO:0009653//anatomical structure morphogenesis;GO:0030154//cell differentiation;GO:0048513//animal organ development
MSTRG.17109.1	MSTRG.11232	0.962663	5.36718e-07	--	PREDICTED: cerebral cavernous malformations 2 protein isoform X2 [Miniopterus natalensis]	-	-	-	-	-	-	GO:0001568//blood vessel development;GO:0003158//endothelium development;GO:0009653//anatomical structure morphogenesis;GO:0030154//cell differentiation;GO:0048513//animal organ development
MSTRG.1776.1	MSTRG.11232	0.974907	7.51166e-08	--	PREDICTED: cerebral cavernous malformations 2 protein isoform X2 [Miniopterus natalensis]	-	-	-	-	-	-	GO:0001568//blood vessel development;GO:0003158//endothelium development;GO:0009653//anatomical structure morphogenesis;GO:0030154//cell differentiation;GO:0048513//animal organ development
MSTRG.18902.8	MSTRG.11232	0.954783	1.37955e-06	--	PREDICTED: cerebral cavernous malformations 2 protein isoform X2 [Miniopterus natalensis]	-	-	-	-	-	-	GO:0001568//blood vessel development;GO:0003158//endothelium development;GO:0009653//anatomical structure morphogenesis;GO:0030154//cell differentiation;GO:0048513//animal organ development
MSTRG.18903.1	MSTRG.11232	-0.956418	1.15069e-06	--	PREDICTED: cerebral cavernous malformations 2 protein isoform X2 [Miniopterus natalensis]	-	-	-	-	-	-	GO:0001568//blood vessel development;GO:0003158//endothelium development;GO:0009653//anatomical structure morphogenesis;GO:0030154//cell differentiation;GO:0048513//animal organ development
MSTRG.20337.2	MSTRG.11232	0.961352	6.36358e-07	--	PREDICTED: cerebral cavernous malformations 2 protein isoform X2 [Miniopterus natalensis]	-	-	-	-	-	-	GO:0001568//blood vessel development;GO:0003158//endothelium development;GO:0009653//anatomical structure morphogenesis;GO:0030154//cell differentiation;GO:0048513//animal organ development
MSTRG.20496.1	MSTRG.11232	0.959696	7.82714e-07	--	PREDICTED: cerebral cavernous malformations 2 protein isoform X2 [Miniopterus natalensis]	-	-	-	-	-	-	GO:0001568//blood vessel development;GO:0003158//endothelium development;GO:0009653//anatomical structure morphogenesis;GO:0030154//cell differentiation;GO:0048513//animal organ development
MSTRG.20544.1	MSTRG.11232	0.957413	1.02699e-06	--	PREDICTED: cerebral cavernous malformations 2 protein isoform X2 [Miniopterus natalensis]	-	-	-	-	-	-	GO:0001568//blood vessel development;GO:0003158//endothelium development;GO:0009653//anatomical structure morphogenesis;GO:0030154//cell differentiation;GO:0048513//animal organ development
MSTRG.21243.1	MSTRG.11232	0.953132	1.64589e-06	--	PREDICTED: cerebral cavernous malformations 2 protein isoform X2 [Miniopterus natalensis]	-	-	-	-	-	-	GO:0001568//blood vessel development;GO:0003158//endothelium development;GO:0009653//anatomical structure morphogenesis;GO:0030154//cell differentiation;GO:0048513//animal organ development
MSTRG.21245.1	MSTRG.11232	0.957977	9.61699e-07	--	PREDICTED: cerebral cavernous malformations 2 protein isoform X2 [Miniopterus natalensis]	-	-	-	-	-	-	GO:0001568//blood vessel development;GO:0003158//endothelium development;GO:0009653//anatomical structure morphogenesis;GO:0030154//cell differentiation;GO:0048513//animal organ development
MSTRG.21719.2	MSTRG.11232	0.964598	4.12631e-07	--	PREDICTED: cerebral cavernous malformations 2 protein isoform X2 [Miniopterus natalensis]	-	-	-	-	-	-	GO:0001568//blood vessel development;GO:0003158//endothelium development;GO:0009653//anatomical structure morphogenesis;GO:0030154//cell differentiation;GO:0048513//animal organ development
MSTRG.2179.1	MSTRG.11232	-0.952801	1.70385e-06	--	PREDICTED: cerebral cavernous malformations 2 protein isoform X2 [Miniopterus natalensis]	-	-	-	-	-	-	GO:0001568//blood vessel development;GO:0003158//endothelium development;GO:0009653//anatomical structure morphogenesis;GO:0030154//cell differentiation;GO:0048513//animal organ development
MSTRG.21822.4	MSTRG.11232	0.968759	2.22408e-07	--	PREDICTED: cerebral cavernous malformations 2 protein isoform X2 [Miniopterus natalensis]	-	-	-	-	-	-	GO:0001568//blood vessel development;GO:0003158//endothelium development;GO:0009653//anatomical structure morphogenesis;GO:0030154//cell differentiation;GO:0048513//animal organ development
MSTRG.22297.1	MSTRG.11232	0.968114	2.46047e-07	--	PREDICTED: cerebral cavernous malformations 2 protein isoform X2 [Miniopterus natalensis]	-	-	-	-	-	-	GO:0001568//blood vessel development;GO:0003158//endothelium development;GO:0009653//anatomical structure morphogenesis;GO:0030154//cell differentiation;GO:0048513//animal organ development
MSTRG.22520.1	MSTRG.11232	0.967072	2.88447e-07	--	PREDICTED: cerebral cavernous malformations 2 protein isoform X2 [Miniopterus natalensis]	-	-	-	-	-	-	GO:0001568//blood vessel development;GO:0003158//endothelium development;GO:0009653//anatomical structure morphogenesis;GO:0030154//cell differentiation;GO:0048513//animal organ development
MSTRG.23656.2	MSTRG.11232	0.950069	2.24705e-06	--	PREDICTED: cerebral cavernous malformations 2 protein isoform X2 [Miniopterus natalensis]	-	-	-	-	-	-	GO:0001568//blood vessel development;GO:0003158//endothelium development;GO:0009653//anatomical structure morphogenesis;GO:0030154//cell differentiation;GO:0048513//animal organ development
MSTRG.25227.2	MSTRG.11232	0.952873	1.69117e-06	--	PREDICTED: cerebral cavernous malformations 2 protein isoform X2 [Miniopterus natalensis]	-	-	-	-	-	-	GO:0001568//blood vessel development;GO:0003158//endothelium development;GO:0009653//anatomical structure morphogenesis;GO:0030154//cell differentiation;GO:0048513//animal organ development
MSTRG.25427.2	MSTRG.11232	0.974615	7.95543e-08	--	PREDICTED: cerebral cavernous malformations 2 protein isoform X2 [Miniopterus natalensis]	-	-	-	-	-	-	GO:0001568//blood vessel development;GO:0003158//endothelium development;GO:0009653//anatomical structure morphogenesis;GO:0030154//cell differentiation;GO:0048513//animal organ development
MSTRG.2617.1	MSTRG.11232	0.987575	2.28452e-09	--	PREDICTED: cerebral cavernous malformations 2 protein isoform X2 [Miniopterus natalensis]	-	-	-	-	-	-	GO:0001568//blood vessel development;GO:0003158//endothelium development;GO:0009653//anatomical structure morphogenesis;GO:0030154//cell differentiation;GO:0048513//animal organ development
MSTRG.2734.4	MSTRG.11232	0.950876	2.07402e-06	--	PREDICTED: cerebral cavernous malformations 2 protein isoform X2 [Miniopterus natalensis]	-	-	-	-	-	-	GO:0001568//blood vessel development;GO:0003158//endothelium development;GO:0009653//anatomical structure morphogenesis;GO:0030154//cell differentiation;GO:0048513//animal organ development
MSTRG.3784.1	MSTRG.11232	0.959739	7.78564e-07	--	PREDICTED: cerebral cavernous malformations 2 protein isoform X2 [Miniopterus natalensis]	-	-	-	-	-	-	GO:0001568//blood vessel development;GO:0003158//endothelium development;GO:0009653//anatomical structure morphogenesis;GO:0030154//cell differentiation;GO:0048513//animal organ development
MSTRG.4500.3	MSTRG.11232	0.956498	1.14042e-06	--	PREDICTED: cerebral cavernous malformations 2 protein isoform X2 [Miniopterus natalensis]	-	-	-	-	-	-	GO:0001568//blood vessel development;GO:0003158//endothelium development;GO:0009653//anatomical structure morphogenesis;GO:0030154//cell differentiation;GO:0048513//animal organ development
MSTRG.5464.1	MSTRG.11232	0.961713	6.07553e-07	--	PREDICTED: cerebral cavernous malformations 2 protein isoform X2 [Miniopterus natalensis]	-	-	-	-	-	-	GO:0001568//blood vessel development;GO:0003158//endothelium development;GO:0009653//anatomical structure morphogenesis;GO:0030154//cell differentiation;GO:0048513//animal organ development
MSTRG.6850.1	MSTRG.11232	0.95544	1.28364e-06	--	PREDICTED: cerebral cavernous malformations 2 protein isoform X2 [Miniopterus natalensis]	-	-	-	-	-	-	GO:0001568//blood vessel development;GO:0003158//endothelium development;GO:0009653//anatomical structure morphogenesis;GO:0030154//cell differentiation;GO:0048513//animal organ development
MSTRG.7623.15	MSTRG.11232	0.978785	3.26618e-08	--	PREDICTED: cerebral cavernous malformations 2 protein isoform X2 [Miniopterus natalensis]	-	-	-	-	-	-	GO:0001568//blood vessel development;GO:0003158//endothelium development;GO:0009653//anatomical structure morphogenesis;GO:0030154//cell differentiation;GO:0048513//animal organ development
MSTRG.7957.1	MSTRG.11232	0.972859	1.10833e-07	--	PREDICTED: cerebral cavernous malformations 2 protein isoform X2 [Miniopterus natalensis]	-	-	-	-	-	-	GO:0001568//blood vessel development;GO:0003158//endothelium development;GO:0009653//anatomical structure morphogenesis;GO:0030154//cell differentiation;GO:0048513//animal organ development
MSTRG.8296.1	MSTRG.11232	0.982978	1.09375e-08	--	PREDICTED: cerebral cavernous malformations 2 protein isoform X2 [Miniopterus natalensis]	-	-	-	-	-	-	GO:0001568//blood vessel development;GO:0003158//endothelium development;GO:0009653//anatomical structure morphogenesis;GO:0030154//cell differentiation;GO:0048513//animal organ development
MSTRG.8319.3	MSTRG.11232	0.966308	3.23083e-07	--	PREDICTED: cerebral cavernous malformations 2 protein isoform X2 [Miniopterus natalensis]	-	-	-	-	-	-	GO:0001568//blood vessel development;GO:0003158//endothelium development;GO:0009653//anatomical structure morphogenesis;GO:0030154//cell differentiation;GO:0048513//animal organ development
MSTRG.8542.1	MSTRG.11232	0.967363	2.76081e-07	--	PREDICTED: cerebral cavernous malformations 2 protein isoform X2 [Miniopterus natalensis]	-	-	-	-	-	-	GO:0001568//blood vessel development;GO:0003158//endothelium development;GO:0009653//anatomical structure morphogenesis;GO:0030154//cell differentiation;GO:0048513//animal organ development
MSTRG.918.1	MSTRG.11232	0.953568	1.57193e-06	--	PREDICTED: cerebral cavernous malformations 2 protein isoform X2 [Miniopterus natalensis]	-	-	-	-	-	-	GO:0001568//blood vessel development;GO:0003158//endothelium development;GO:0009653//anatomical structure morphogenesis;GO:0030154//cell differentiation;GO:0048513//animal organ development
MSTRG.9244.2	MSTRG.11232	0.953438	1.59368e-06	--	PREDICTED: cerebral cavernous malformations 2 protein isoform X2 [Miniopterus natalensis]	-	-	-	-	-	-	GO:0001568//blood vessel development;GO:0003158//endothelium development;GO:0009653//anatomical structure morphogenesis;GO:0030154//cell differentiation;GO:0048513//animal organ development
MSTRG.9305.1	MSTRG.11232	0.955933	1.21522e-06	--	PREDICTED: cerebral cavernous malformations 2 protein isoform X2 [Miniopterus natalensis]	-	-	-	-	-	-	GO:0001568//blood vessel development;GO:0003158//endothelium development;GO:0009653//anatomical structure morphogenesis;GO:0030154//cell differentiation;GO:0048513//animal organ development
MSTRG.9306.4	MSTRG.11232	0.951495	1.94862e-06	--	PREDICTED: cerebral cavernous malformations 2 protein isoform X2 [Miniopterus natalensis]	-	-	-	-	-	-	GO:0001568//blood vessel development;GO:0003158//endothelium development;GO:0009653//anatomical structure morphogenesis;GO:0030154//cell differentiation;GO:0048513//animal organ development
MSTRG.9353.5	MSTRG.11232	0.953975	1.5052e-06	--	PREDICTED: cerebral cavernous malformations 2 protein isoform X2 [Miniopterus natalensis]	-	-	-	-	-	-	GO:0001568//blood vessel development;GO:0003158//endothelium development;GO:0009653//anatomical structure morphogenesis;GO:0030154//cell differentiation;GO:0048513//animal organ development
MSTRG.9361.1	MSTRG.11232	0.978871	3.2007e-08	--	PREDICTED: cerebral cavernous malformations 2 protein isoform X2 [Miniopterus natalensis]	-	-	-	-	-	-	GO:0001568//blood vessel development;GO:0003158//endothelium development;GO:0009653//anatomical structure morphogenesis;GO:0030154//cell differentiation;GO:0048513//animal organ development
MSTRG.963.3	MSTRG.11232	0.962264	5.65578e-07	--	PREDICTED: cerebral cavernous malformations 2 protein isoform X2 [Miniopterus natalensis]	-	-	-	-	-	-	GO:0001568//blood vessel development;GO:0003158//endothelium development;GO:0009653//anatomical structure morphogenesis;GO:0030154//cell differentiation;GO:0048513//animal organ development
XR_001300633.2	MSTRG.11232	0.958659	8.87134e-07	--	PREDICTED: cerebral cavernous malformations 2 protein isoform X2 [Miniopterus natalensis]	-	-	-	-	-	-	GO:0001568//blood vessel development;GO:0003158//endothelium development;GO:0009653//anatomical structure morphogenesis;GO:0030154//cell differentiation;GO:0048513//animal organ development
XR_001301078.2	MSTRG.11232	0.951027	2.04287e-06	--	PREDICTED: cerebral cavernous malformations 2 protein isoform X2 [Miniopterus natalensis]	-	-	-	-	-	-	GO:0001568//blood vessel development;GO:0003158//endothelium development;GO:0009653//anatomical structure morphogenesis;GO:0030154//cell differentiation;GO:0048513//animal organ development
XR_001304354.2	MSTRG.11232	0.953996	1.50192e-06	--	PREDICTED: cerebral cavernous malformations 2 protein isoform X2 [Miniopterus natalensis]	-	-	-	-	-	-	GO:0001568//blood vessel development;GO:0003158//endothelium development;GO:0009653//anatomical structure morphogenesis;GO:0030154//cell differentiation;GO:0048513//animal organ development
XR_001306507.2	MSTRG.11232	0.979997	2.43868e-08	--	PREDICTED: cerebral cavernous malformations 2 protein isoform X2 [Miniopterus natalensis]	-	-	-	-	-	-	GO:0001568//blood vessel development;GO:0003158//endothelium development;GO:0009653//anatomical structure morphogenesis;GO:0030154//cell differentiation;GO:0048513//animal organ development
XR_002335585.1	MSTRG.11232	0.957444	1.02327e-06	--	PREDICTED: cerebral cavernous malformations 2 protein isoform X2 [Miniopterus natalensis]	-	-	-	-	-	-	GO:0001568//blood vessel development;GO:0003158//endothelium development;GO:0009653//anatomical structure morphogenesis;GO:0030154//cell differentiation;GO:0048513//animal organ development
XR_002336286.1	MSTRG.11232	0.953695	1.55081e-06	--	PREDICTED: cerebral cavernous malformations 2 protein isoform X2 [Miniopterus natalensis]	-	-	-	-	-	-	GO:0001568//blood vessel development;GO:0003158//endothelium development;GO:0009653//anatomical structure morphogenesis;GO:0030154//cell differentiation;GO:0048513//animal organ development
XR_002337265.1	MSTRG.11232	0.950415	2.17145e-06	--	PREDICTED: cerebral cavernous malformations 2 protein isoform X2 [Miniopterus natalensis]	-	-	-	-	-	-	GO:0001568//blood vessel development;GO:0003158//endothelium development;GO:0009653//anatomical structure morphogenesis;GO:0030154//cell differentiation;GO:0048513//animal organ development
XR_002338514.1	MSTRG.11232	0.960982	6.66954e-07	--	PREDICTED: cerebral cavernous malformations 2 protein isoform X2 [Miniopterus natalensis]	-	-	-	-	-	-	GO:0001568//blood vessel development;GO:0003158//endothelium development;GO:0009653//anatomical structure morphogenesis;GO:0030154//cell differentiation;GO:0048513//animal organ development
XR_002338717.1	MSTRG.11232	0.981332	1.73031e-08	--	PREDICTED: cerebral cavernous malformations 2 protein isoform X2 [Miniopterus natalensis]	-	-	-	-	-	-	GO:0001568//blood vessel development;GO:0003158//endothelium development;GO:0009653//anatomical structure morphogenesis;GO:0030154//cell differentiation;GO:0048513//animal organ development
XR_002339116.1	MSTRG.11232	0.954833	1.37205e-06	--	PREDICTED: cerebral cavernous malformations 2 protein isoform X2 [Miniopterus natalensis]	-	-	-	-	-	-	GO:0001568//blood vessel development;GO:0003158//endothelium development;GO:0009653//anatomical structure morphogenesis;GO:0030154//cell differentiation;GO:0048513//animal organ development
XR_002339243.1	MSTRG.11232	0.976725	5.17296e-08	--	PREDICTED: cerebral cavernous malformations 2 protein isoform X2 [Miniopterus natalensis]	-	-	-	-	-	-	GO:0001568//blood vessel development;GO:0003158//endothelium development;GO:0009653//anatomical structure morphogenesis;GO:0030154//cell differentiation;GO:0048513//animal organ development
XR_002340859.1	MSTRG.11232	0.961071	6.59551e-07	--	PREDICTED: cerebral cavernous malformations 2 protein isoform X2 [Miniopterus natalensis]	-	-	-	-	-	-	GO:0001568//blood vessel development;GO:0003158//endothelium development;GO:0009653//anatomical structure morphogenesis;GO:0030154//cell differentiation;GO:0048513//animal organ development
XR_002341002.1	MSTRG.11232	0.965609	3.57632e-07	--	PREDICTED: cerebral cavernous malformations 2 protein isoform X2 [Miniopterus natalensis]	-	-	-	-	-	-	GO:0001568//blood vessel development;GO:0003158//endothelium development;GO:0009653//anatomical structure morphogenesis;GO:0030154//cell differentiation;GO:0048513//animal organ development
XR_002341646.1	MSTRG.11232	0.954033	1.49593e-06	--	PREDICTED: cerebral cavernous malformations 2 protein isoform X2 [Miniopterus natalensis]	-	-	-	-	-	-	GO:0001568//blood vessel development;GO:0003158//endothelium development;GO:0009653//anatomical structure morphogenesis;GO:0030154//cell differentiation;GO:0048513//animal organ development
XR_002342677.1	MSTRG.11232	0.958927	8.59179e-07	--	PREDICTED: cerebral cavernous malformations 2 protein isoform X2 [Miniopterus natalensis]	-	-	-	-	-	-	GO:0001568//blood vessel development;GO:0003158//endothelium development;GO:0009653//anatomical structure morphogenesis;GO:0030154//cell differentiation;GO:0048513//animal organ development
XR_002342711.1	MSTRG.11232	0.952122	1.8279e-06	--	PREDICTED: cerebral cavernous malformations 2 protein isoform X2 [Miniopterus natalensis]	-	-	-	-	-	-	GO:0001568//blood vessel development;GO:0003158//endothelium development;GO:0009653//anatomical structure morphogenesis;GO:0030154//cell differentiation;GO:0048513//animal organ development
XR_002346766.1	MSTRG.11232	0.971643	1.37703e-07	--	PREDICTED: cerebral cavernous malformations 2 protein isoform X2 [Miniopterus natalensis]	-	-	-	-	-	-	GO:0001568//blood vessel development;GO:0003158//endothelium development;GO:0009653//anatomical structure morphogenesis;GO:0030154//cell differentiation;GO:0048513//animal organ development
XR_297536.2	MSTRG.11232	0.955104	1.33198e-06	--	PREDICTED: cerebral cavernous malformations 2 protein isoform X2 [Miniopterus natalensis]	-	-	-	-	-	-	GO:0001568//blood vessel development;GO:0003158//endothelium development;GO:0009653//anatomical structure morphogenesis;GO:0030154//cell differentiation;GO:0048513//animal organ development
XR_303806.3	MSTRG.11232	0.953437	1.59379e-06	--	PREDICTED: cerebral cavernous malformations 2 protein isoform X2 [Miniopterus natalensis]	-	-	-	-	-	-	GO:0001568//blood vessel development;GO:0003158//endothelium development;GO:0009653//anatomical structure morphogenesis;GO:0030154//cell differentiation;GO:0048513//animal organ development
XR_304390.3	MSTRG.11232	0.954695	1.39289e-06	--	PREDICTED: cerebral cavernous malformations 2 protein isoform X2 [Miniopterus natalensis]	-	-	-	-	-	-	GO:0001568//blood vessel development;GO:0003158//endothelium development;GO:0009653//anatomical structure morphogenesis;GO:0030154//cell differentiation;GO:0048513//animal organ development
MSTRG.11089.1	MSTRG.11244	0.970974	1.5455e-07	--	-	-	-	-	-	-	-	-
MSTRG.12713.1	MSTRG.11244	0.962434	5.53144e-07	--	-	-	-	-	-	-	-	-
MSTRG.13092.1	MSTRG.11244	0.980831	1.97407e-08	--	-	-	-	-	-	-	-	-
MSTRG.15466.7	MSTRG.11244	0.970841	1.58086e-07	--	-	-	-	-	-	-	-	-
MSTRG.18955.8	MSTRG.11244	0.956298	1.16642e-06	--	-	-	-	-	-	-	-	-
MSTRG.20337.1	MSTRG.11244	0.95489	1.36354e-06	--	-	-	-	-	-	-	-	-
MSTRG.2063.2	MSTRG.11244	0.993145	1.17835e-10	--	-	-	-	-	-	-	-	-
MSTRG.22243.1	MSTRG.11244	0.957339	1.03582e-06	--	-	-	-	-	-	-	-	-
MSTRG.23652.2	MSTRG.11244	0.969813	1.87652e-07	--	-	-	-	-	-	-	-	-
MSTRG.24154.1	MSTRG.11244	0.967799	2.58311e-07	--	-	-	-	-	-	-	-	-
MSTRG.24563.1	MSTRG.11244	0.972195	1.24922e-07	--	-	-	-	-	-	-	-	-
MSTRG.24675.1	MSTRG.11244	0.970671	1.62702e-07	--	-	-	-	-	-	-	-	-
MSTRG.24692.1	MSTRG.11244	0.983144	1.04168e-08	--	-	-	-	-	-	-	-	-
MSTRG.8030.2	MSTRG.11244	0.965763	3.49777e-07	--	-	-	-	-	-	-	-	-
MSTRG.8129.1	MSTRG.11244	0.950536	2.14565e-06	--	-	-	-	-	-	-	-	-
XR_001306473.2	MSTRG.11244	0.953536	1.57721e-06	--	-	-	-	-	-	-	-	-
XR_002338135.1	MSTRG.11244	0.95174	1.90078e-06	--	-	-	-	-	-	-	-	-
XR_001302675.2	MSTRG.11258	0.96511	3.83989e-07	--	-	-	-	-	-	-	-	-
MSTRG.11318.1	MSTRG.11272	0.971943	1.30622e-07	--	-	-	-	-	-	-	-	-
MSTRG.20944.3	MSTRG.11272	0.955081	1.33544e-06	--	-	-	-	-	-	-	-	-
MSTRG.21629.3	MSTRG.11272	0.960727	6.88784e-07	--	-	-	-	-	-	-	-	-
MSTRG.22520.1	MSTRG.11272	0.951187	2.01033e-06	--	-	-	-	-	-	-	-	-
MSTRG.102.1	MSTRG.11274	0.969365	2.01843e-07	--	-	-	-	-	-	-	-	-
MSTRG.10348.1	MSTRG.11274	0.979306	2.88702e-08	--	-	-	-	-	-	-	-	-
MSTRG.11454.1	MSTRG.11274	0.962857	5.23087e-07	--	-	-	-	-	-	-	-	-
MSTRG.1201.1	MSTRG.11274	0.965689	3.53502e-07	--	-	-	-	-	-	-	-	-
MSTRG.13332.1	MSTRG.11274	0.984642	6.55901e-09	--	-	-	-	-	-	-	-	-
MSTRG.13675.1	MSTRG.11274	0.959537	7.97998e-07	--	-	-	-	-	-	-	-	-
MSTRG.14557.1	MSTRG.11274	0.967348	2.76685e-07	--	-	-	-	-	-	-	-	-
MSTRG.14557.2	MSTRG.11274	0.960314	7.25271e-07	--	-	-	-	-	-	-	-	-
MSTRG.15011.1	MSTRG.11274	0.960601	6.99742e-07	--	-	-	-	-	-	-	-	-
MSTRG.15441.1	MSTRG.11274	0.970013	1.81585e-07	--	-	-	-	-	-	-	-	-
MSTRG.1619.1	MSTRG.11274	0.97076	1.60276e-07	--	-	-	-	-	-	-	-	-
MSTRG.17786.1	MSTRG.11274	0.997936	2.93964e-13	--	-	-	-	-	-	-	-	-
MSTRG.178.1	MSTRG.11274	0.981789	1.53e-08	--	-	-	-	-	-	-	-	-
MSTRG.178.2	MSTRG.11274	0.974628	7.93491e-08	--	-	-	-	-	-	-	-	-
MSTRG.19234.1	MSTRG.11274	0.96929	2.04323e-07	--	-	-	-	-	-	-	-	-
MSTRG.19234.4	MSTRG.11274	0.978188	3.749e-08	--	-	-	-	-	-	-	-	-
MSTRG.21329.2	MSTRG.11274	0.9699	1.84991e-07	--	-	-	-	-	-	-	-	-
MSTRG.23566.1	MSTRG.11274	0.991817	2.85027e-10	--	-	-	-	-	-	-	-	-
MSTRG.23566.2	MSTRG.11274	0.98055	2.12161e-08	--	-	-	-	-	-	-	-	-
MSTRG.24672.1	MSTRG.11274	0.95866	8.87077e-07	--	-	-	-	-	-	-	-	-
MSTRG.422.1	MSTRG.11274	0.966155	3.30425e-07	--	-	-	-	-	-	-	-	-
MSTRG.5415.1	MSTRG.11274	0.964205	4.35805e-07	--	-	-	-	-	-	-	-	-
MSTRG.6072.1	MSTRG.11274	0.956812	1.10043e-06	--	-	-	-	-	-	-	-	-
MSTRG.9118.2	MSTRG.11274	0.976352	5.59829e-08	--	-	-	-	-	-	-	-	-
XR_001300876.2	MSTRG.11274	0.95336	1.60696e-06	--	-	-	-	-	-	-	-	-
XR_001305860.2	MSTRG.11274	0.982196	1.36759e-08	--	-	-	-	-	-	-	-	-
XR_001305930.2	MSTRG.11274	0.958485	9.05679e-07	--	-	-	-	-	-	-	-	-
XR_002335943.1	MSTRG.11274	0.95241	1.77443e-06	--	-	-	-	-	-	-	-	-
XR_002336722.1	MSTRG.11274	0.967093	2.87572e-07	--	-	-	-	-	-	-	-	-
XR_002339054.1	MSTRG.11274	0.954088	1.48716e-06	--	-	-	-	-	-	-	-	-
XR_002340477.1	MSTRG.11274	0.959865	7.66601e-07	--	-	-	-	-	-	-	-	-
XR_002340478.1	MSTRG.11274	0.954813	1.37512e-06	--	-	-	-	-	-	-	-	-
XR_002342682.1	MSTRG.11274	0.956651	1.12075e-06	--	-	-	-	-	-	-	-	-
XR_002342832.1	MSTRG.11274	0.975594	6.54667e-08	--	-	-	-	-	-	-	-	-
XR_002345768.1	MSTRG.11274	0.96849	2.32046e-07	--	-	-	-	-	-	-	-	-
XR_002346401.1	MSTRG.11274	0.954057	1.4921e-06	--	-	-	-	-	-	-	-	-
XR_002346790.1	MSTRG.11274	0.98354	9.25789e-09	--	-	-	-	-	-	-	-	-
XR_301333.3	MSTRG.11274	0.98319	1.0276e-08	--	-	-	-	-	-	-	-	-
XR_308768.3	MSTRG.11274	0.95513	1.32816e-06	--	-	-	-	-	-	-	-	-
MSTRG.1345.3	MSTRG.11305	0.953809	1.53217e-06	--	-	-	-	-	-	-	-	-
MSTRG.21229.1	MSTRG.11305	0.958277	9.28269e-07	--	-	-	-	-	-	-	-	-
MSTRG.21502.4	MSTRG.11305	0.96522	3.78067e-07	--	-	-	-	-	-	-	-	-
MSTRG.2725.2	MSTRG.11305	0.970776	1.59836e-07	--	-	-	-	-	-	-	-	-
MSTRG.6075.1	MSTRG.11305	0.962887	5.21013e-07	--	-	-	-	-	-	-	-	-
MSTRG.1014.1	MSTRG.11348	0.958024	9.56337e-07	--	uncharacterized protein LOC100848369 [Bos taurus]	-	-	-	-	-	-	-
MSTRG.10158.1	MSTRG.11348	0.95916	8.35336e-07	--	uncharacterized protein LOC100848369 [Bos taurus]	-	-	-	-	-	-	-
MSTRG.10529.2	MSTRG.11348	0.970442	1.69076e-07	--	uncharacterized protein LOC100848369 [Bos taurus]	-	-	-	-	-	-	-
MSTRG.10578.1	MSTRG.11348	0.959611	7.90909e-07	--	uncharacterized protein LOC100848369 [Bos taurus]	-	-	-	-	-	-	-
MSTRG.10748.1	MSTRG.11348	0.958845	8.67593e-07	--	uncharacterized protein LOC100848369 [Bos taurus]	-	-	-	-	-	-	-
MSTRG.10860.2	MSTRG.11348	0.989942	7.97273e-10	--	uncharacterized protein LOC100848369 [Bos taurus]	-	-	-	-	-	-	-
MSTRG.1090.1	MSTRG.11348	0.973076	1.06509e-07	--	uncharacterized protein LOC100848369 [Bos taurus]	-	-	-	-	-	-	-
MSTRG.10984.1	MSTRG.11348	0.958638	8.89407e-07	--	uncharacterized protein LOC100848369 [Bos taurus]	-	-	-	-	-	-	-
MSTRG.11646.14	MSTRG.11348	0.95295	1.67766e-06	--	uncharacterized protein LOC100848369 [Bos taurus]	-	-	-	-	-	-	-
MSTRG.12507.4	MSTRG.11348	0.981765	1.54004e-08	--	uncharacterized protein LOC100848369 [Bos taurus]	-	-	-	-	-	-	-
MSTRG.13147.1	MSTRG.11348	0.991167	4.1726e-10	--	uncharacterized protein LOC100848369 [Bos taurus]	-	-	-	-	-	-	-
MSTRG.13148.1	MSTRG.11348	0.956227	1.17577e-06	--	uncharacterized protein LOC100848369 [Bos taurus]	-	-	-	-	-	-	-
MSTRG.13435.2	MSTRG.11348	0.950063	2.2483e-06	--	uncharacterized protein LOC100848369 [Bos taurus]	-	-	-	-	-	-	-
MSTRG.13435.4	MSTRG.11348	0.970436	1.6925e-07	--	uncharacterized protein LOC100848369 [Bos taurus]	-	-	-	-	-	-	-
MSTRG.13443.2	MSTRG.11348	0.975782	6.29929e-08	--	uncharacterized protein LOC100848369 [Bos taurus]	-	-	-	-	-	-	-
MSTRG.13689.3	MSTRG.11348	0.950904	2.06833e-06	--	uncharacterized protein LOC100848369 [Bos taurus]	-	-	-	-	-	-	-
MSTRG.1408.2	MSTRG.11348	0.958639	8.89295e-07	--	uncharacterized protein LOC100848369 [Bos taurus]	-	-	-	-	-	-	-
MSTRG.14695.1	MSTRG.11348	0.9525	1.75799e-06	--	uncharacterized protein LOC100848369 [Bos taurus]	-	-	-	-	-	-	-
MSTRG.14695.2	MSTRG.11348	0.963369	4.88394e-07	--	uncharacterized protein LOC100848369 [Bos taurus]	-	-	-	-	-	-	-
MSTRG.14739.3	MSTRG.11348	0.974386	8.31745e-08	--	uncharacterized protein LOC100848369 [Bos taurus]	-	-	-	-	-	-	-
MSTRG.15014.10	MSTRG.11348	0.952272	1.79991e-06	--	uncharacterized protein LOC100848369 [Bos taurus]	-	-	-	-	-	-	-
MSTRG.15441.1	MSTRG.11348	0.962096	5.78136e-07	--	uncharacterized protein LOC100848369 [Bos taurus]	-	-	-	-	-	-	-
MSTRG.1630.1	MSTRG.11348	0.986883	2.99107e-09	--	uncharacterized protein LOC100848369 [Bos taurus]	-	-	-	-	-	-	-
MSTRG.16747.1	MSTRG.11348	0.959796	7.73134e-07	--	uncharacterized protein LOC100848369 [Bos taurus]	-	-	-	-	-	-	-
MSTRG.1683.1	MSTRG.11348	0.979049	3.06946e-08	--	uncharacterized protein LOC100848369 [Bos taurus]	-	-	-	-	-	-	-
MSTRG.17119.1	MSTRG.11348	0.958676	8.85341e-07	--	uncharacterized protein LOC100848369 [Bos taurus]	-	-	-	-	-	-	-
MSTRG.17484.2	MSTRG.11348	0.961139	6.53882e-07	--	uncharacterized protein LOC100848369 [Bos taurus]	-	-	-	-	-	-	-
MSTRG.17847.1	MSTRG.11348	0.971717	1.35917e-07	--	uncharacterized protein LOC100848369 [Bos taurus]	-	-	-	-	-	-	-
MSTRG.18424.2	MSTRG.11348	0.954621	1.40403e-06	--	uncharacterized protein LOC100848369 [Bos taurus]	-	-	-	-	-	-	-
MSTRG.18504.1	MSTRG.11348	0.962022	5.83758e-07	--	uncharacterized protein LOC100848369 [Bos taurus]	-	-	-	-	-	-	-
MSTRG.19056.1	MSTRG.11348	0.968359	2.36852e-07	--	uncharacterized protein LOC100848369 [Bos taurus]	-	-	-	-	-	-	-
MSTRG.19234.1	MSTRG.11348	0.963853	4.57393e-07	--	uncharacterized protein LOC100848369 [Bos taurus]	-	-	-	-	-	-	-
MSTRG.19272.1	MSTRG.11348	0.971688	1.36619e-07	--	uncharacterized protein LOC100848369 [Bos taurus]	-	-	-	-	-	-	-
MSTRG.19915.1	MSTRG.11348	0.962498	5.48498e-07	--	uncharacterized protein LOC100848369 [Bos taurus]	-	-	-	-	-	-	-
MSTRG.19933.1	MSTRG.11348	0.983231	1.01523e-08	--	uncharacterized protein LOC100848369 [Bos taurus]	-	-	-	-	-	-	-
MSTRG.20945.25	MSTRG.11348	0.955661	1.25256e-06	--	uncharacterized protein LOC100848369 [Bos taurus]	-	-	-	-	-	-	-
MSTRG.21036.1	MSTRG.11348	0.95206	1.83966e-06	--	uncharacterized protein LOC100848369 [Bos taurus]	-	-	-	-	-	-	-
MSTRG.21245.2	MSTRG.11348	0.953161	1.64082e-06	--	uncharacterized protein LOC100848369 [Bos taurus]	-	-	-	-	-	-	-
MSTRG.21274.2	MSTRG.11348	0.979207	2.95599e-08	--	uncharacterized protein LOC100848369 [Bos taurus]	-	-	-	-	-	-	-
MSTRG.21576.1	MSTRG.11348	0.957682	9.95405e-07	--	uncharacterized protein LOC100848369 [Bos taurus]	-	-	-	-	-	-	-
MSTRG.21690.2	MSTRG.11348	0.959557	7.96091e-07	--	uncharacterized protein LOC100848369 [Bos taurus]	-	-	-	-	-	-	-
MSTRG.21768.1	MSTRG.11348	0.951383	1.97085e-06	--	uncharacterized protein LOC100848369 [Bos taurus]	-	-	-	-	-	-	-
MSTRG.22224.1	MSTRG.11348	0.950047	2.25183e-06	--	uncharacterized protein LOC100848369 [Bos taurus]	-	-	-	-	-	-	-
MSTRG.2236.1	MSTRG.11348	0.966686	3.05563e-07	--	uncharacterized protein LOC100848369 [Bos taurus]	-	-	-	-	-	-	-
MSTRG.22523.1	MSTRG.11348	0.969786	1.88497e-07	--	uncharacterized protein LOC100848369 [Bos taurus]	-	-	-	-	-	-	-
MSTRG.23036.1	MSTRG.11348	0.967448	2.72527e-07	--	uncharacterized protein LOC100848369 [Bos taurus]	-	-	-	-	-	-	-
MSTRG.23319.2	MSTRG.11348	0.972136	1.26247e-07	--	uncharacterized protein LOC100848369 [Bos taurus]	-	-	-	-	-	-	-
MSTRG.23402.1	MSTRG.11348	0.984063	7.88329e-09	--	uncharacterized protein LOC100848369 [Bos taurus]	-	-	-	-	-	-	-
MSTRG.23466.2	MSTRG.11348	0.969809	1.87787e-07	--	uncharacterized protein LOC100848369 [Bos taurus]	-	-	-	-	-	-	-
MSTRG.24899.1	MSTRG.11348	0.959571	7.94763e-07	--	uncharacterized protein LOC100848369 [Bos taurus]	-	-	-	-	-	-	-
MSTRG.25126.1	MSTRG.11348	0.958956	8.56197e-07	--	uncharacterized protein LOC100848369 [Bos taurus]	-	-	-	-	-	-	-
MSTRG.2652.3	MSTRG.11348	0.974547	8.06245e-08	--	uncharacterized protein LOC100848369 [Bos taurus]	-	-	-	-	-	-	-
MSTRG.2734.2	MSTRG.11348	0.982117	1.39786e-08	--	uncharacterized protein LOC100848369 [Bos taurus]	-	-	-	-	-	-	-
MSTRG.3674.2	MSTRG.11348	0.992394	1.97885e-10	--	uncharacterized protein LOC100848369 [Bos taurus]	-	-	-	-	-	-	-
MSTRG.4357.1	MSTRG.11348	0.969047	2.12438e-07	--	uncharacterized protein LOC100848369 [Bos taurus]	-	-	-	-	-	-	-
MSTRG.4761.2	MSTRG.11348	0.958596	8.93786e-07	--	uncharacterized protein LOC100848369 [Bos taurus]	-	-	-	-	-	-	-
MSTRG.4778.1	MSTRG.11348	0.961032	6.62798e-07	--	uncharacterized protein LOC100848369 [Bos taurus]	-	-	-	-	-	-	-
MSTRG.5164.1	MSTRG.11348	0.964485	4.19194e-07	--	uncharacterized protein LOC100848369 [Bos taurus]	-	-	-	-	-	-	-
MSTRG.5471.1	MSTRG.11348	0.971829	1.3327e-07	--	uncharacterized protein LOC100848369 [Bos taurus]	-	-	-	-	-	-	-
MSTRG.5733.1	MSTRG.11348	0.963432	4.84293e-07	--	uncharacterized protein LOC100848369 [Bos taurus]	-	-	-	-	-	-	-
MSTRG.5788.1	MSTRG.11348	0.996232	5.94518e-12	--	uncharacterized protein LOC100848369 [Bos taurus]	-	-	-	-	-	-	-
MSTRG.5905.1	MSTRG.11348	0.957774	9.84811e-07	--	uncharacterized protein LOC100848369 [Bos taurus]	-	-	-	-	-	-	-
MSTRG.5913.1	MSTRG.11348	0.960744	6.87333e-07	--	uncharacterized protein LOC100848369 [Bos taurus]	-	-	-	-	-	-	-
MSTRG.6504.1	MSTRG.11348	0.97412	8.75541e-08	--	uncharacterized protein LOC100848369 [Bos taurus]	-	-	-	-	-	-	-
MSTRG.6504.4	MSTRG.11348	0.953885	1.51976e-06	--	uncharacterized protein LOC100848369 [Bos taurus]	-	-	-	-	-	-	-
MSTRG.6504.5	MSTRG.11348	0.969971	1.82858e-07	--	uncharacterized protein LOC100848369 [Bos taurus]	-	-	-	-	-	-	-
MSTRG.6563.1	MSTRG.11348	0.967944	2.52593e-07	--	uncharacterized protein LOC100848369 [Bos taurus]	-	-	-	-	-	-	-
MSTRG.6734.1	MSTRG.11348	0.985021	5.7923e-09	--	uncharacterized protein LOC100848369 [Bos taurus]	-	-	-	-	-	-	-
MSTRG.6926.1	MSTRG.11348	0.961348	6.36666e-07	--	uncharacterized protein LOC100848369 [Bos taurus]	-	-	-	-	-	-	-
MSTRG.7454.1	MSTRG.11348	0.954775	1.38071e-06	--	uncharacterized protein LOC100848369 [Bos taurus]	-	-	-	-	-	-	-
MSTRG.7554.1	MSTRG.11348	0.975276	6.98045e-08	--	uncharacterized protein LOC100848369 [Bos taurus]	-	-	-	-	-	-	-
MSTRG.8471.4	MSTRG.11348	0.981659	1.58511e-08	--	uncharacterized protein LOC100848369 [Bos taurus]	-	-	-	-	-	-	-
MSTRG.8581.2	MSTRG.11348	0.954005	1.50042e-06	--	uncharacterized protein LOC100848369 [Bos taurus]	-	-	-	-	-	-	-
MSTRG.9093.10	MSTRG.11348	0.970178	1.76684e-07	--	uncharacterized protein LOC100848369 [Bos taurus]	-	-	-	-	-	-	-
MSTRG.9140.1	MSTRG.11348	0.977881	4.01803e-08	--	uncharacterized protein LOC100848369 [Bos taurus]	-	-	-	-	-	-	-
MSTRG.9386.4	MSTRG.11348	0.956946	1.0837e-06	--	uncharacterized protein LOC100848369 [Bos taurus]	-	-	-	-	-	-	-
NR_131172.1	MSTRG.11348	0.973467	9.90565e-08	--	uncharacterized protein LOC100848369 [Bos taurus]	-	-	-	-	-	-	-
XR_001298678.2	MSTRG.11348	0.95299	1.67054e-06	--	uncharacterized protein LOC100848369 [Bos taurus]	-	-	-	-	-	-	-
XR_001301087.2	MSTRG.11348	0.95513	1.32822e-06	--	uncharacterized protein LOC100848369 [Bos taurus]	-	-	-	-	-	-	-
XR_001303527.1	MSTRG.11348	0.971978	1.29816e-07	--	uncharacterized protein LOC100848369 [Bos taurus]	-	-	-	-	-	-	-
XR_001306646.2	MSTRG.11348	0.978182	3.75381e-08	--	uncharacterized protein LOC100848369 [Bos taurus]	-	-	-	-	-	-	-
XR_002335504.1	MSTRG.11348	0.971287	1.46473e-07	--	uncharacterized protein LOC100848369 [Bos taurus]	-	-	-	-	-	-	-
XR_002336099.1	MSTRG.11348	0.978077	3.84427e-08	--	uncharacterized protein LOC100848369 [Bos taurus]	-	-	-	-	-	-	-
XR_002336606.1	MSTRG.11348	0.973439	9.95794e-08	--	uncharacterized protein LOC100848369 [Bos taurus]	-	-	-	-	-	-	-
XR_002338515.1	MSTRG.11348	0.951491	1.94956e-06	--	uncharacterized protein LOC100848369 [Bos taurus]	-	-	-	-	-	-	-
XR_002339297.1	MSTRG.11348	0.994123	5.46937e-11	--	uncharacterized protein LOC100848369 [Bos taurus]	-	-	-	-	-	-	-
XR_002339466.1	MSTRG.11348	0.953214	1.63172e-06	--	uncharacterized protein LOC100848369 [Bos taurus]	-	-	-	-	-	-	-
XR_002339478.1	MSTRG.11348	0.963589	4.7409e-07	--	uncharacterized protein LOC100848369 [Bos taurus]	-	-	-	-	-	-	-
XR_002339697.1	MSTRG.11348	0.950701	2.11074e-06	--	uncharacterized protein LOC100848369 [Bos taurus]	-	-	-	-	-	-	-
XR_002340032.1	MSTRG.11348	0.950272	2.20241e-06	--	uncharacterized protein LOC100848369 [Bos taurus]	-	-	-	-	-	-	-
XR_002340135.1	MSTRG.11348	0.95562	1.25826e-06	--	uncharacterized protein LOC100848369 [Bos taurus]	-	-	-	-	-	-	-
XR_002340684.1	MSTRG.11348	0.958364	9.1879e-07	--	uncharacterized protein LOC100848369 [Bos taurus]	-	-	-	-	-	-	-
XR_002341291.1	MSTRG.11348	0.971317	1.4571e-07	--	uncharacterized protein LOC100848369 [Bos taurus]	-	-	-	-	-	-	-
XR_002342422.1	MSTRG.11348	0.981703	1.56641e-08	--	uncharacterized protein LOC100848369 [Bos taurus]	-	-	-	-	-	-	-
XR_002342455.1	MSTRG.11348	0.956694	1.1153e-06	--	uncharacterized protein LOC100848369 [Bos taurus]	-	-	-	-	-	-	-
XR_002343632.1	MSTRG.11348	0.969373	2.016e-07	--	uncharacterized protein LOC100848369 [Bos taurus]	-	-	-	-	-	-	-
XR_002344586.1	MSTRG.11348	0.953682	1.55308e-06	--	uncharacterized protein LOC100848369 [Bos taurus]	-	-	-	-	-	-	-
XR_002345106.1	MSTRG.11348	0.971909	1.31415e-07	--	uncharacterized protein LOC100848369 [Bos taurus]	-	-	-	-	-	-	-
XR_002345147.1	MSTRG.11348	0.955626	1.25741e-06	--	uncharacterized protein LOC100848369 [Bos taurus]	-	-	-	-	-	-	-
XR_002345359.1	MSTRG.11348	0.97025	1.74587e-07	--	uncharacterized protein LOC100848369 [Bos taurus]	-	-	-	-	-	-	-
XR_002346363.1	MSTRG.11348	0.953813	1.53145e-06	--	uncharacterized protein LOC100848369 [Bos taurus]	-	-	-	-	-	-	-
XR_002347052.1	MSTRG.11348	0.977581	4.29591e-08	--	uncharacterized protein LOC100848369 [Bos taurus]	-	-	-	-	-	-	-
XR_115980.5	MSTRG.11348	0.953712	1.548e-06	--	uncharacterized protein LOC100848369 [Bos taurus]	-	-	-	-	-	-	-
XR_297620.3	MSTRG.11348	0.960031	7.5115e-07	--	uncharacterized protein LOC100848369 [Bos taurus]	-	-	-	-	-	-	-
XR_297806.3	MSTRG.11348	0.950767	2.09687e-06	--	uncharacterized protein LOC100848369 [Bos taurus]	-	-	-	-	-	-	-
XR_299491.3	MSTRG.11348	0.975417	6.78455e-08	--	uncharacterized protein LOC100848369 [Bos taurus]	-	-	-	-	-	-	-
XR_301333.3	MSTRG.11348	0.957202	1.05229e-06	--	uncharacterized protein LOC100848369 [Bos taurus]	-	-	-	-	-	-	-
XR_305983.2	MSTRG.11348	0.964692	4.07287e-07	--	uncharacterized protein LOC100848369 [Bos taurus]	-	-	-	-	-	-	-
XR_307766.3	MSTRG.11348	0.953527	1.57876e-06	--	uncharacterized protein LOC100848369 [Bos taurus]	-	-	-	-	-	-	-
XR_308387.3	MSTRG.11348	0.950157	2.22765e-06	--	uncharacterized protein LOC100848369 [Bos taurus]	-	-	-	-	-	-	-
XR_308768.3	MSTRG.11348	0.980768	2.00617e-08	--	uncharacterized protein LOC100848369 [Bos taurus]	-	-	-	-	-	-	-
XR_308976.3	MSTRG.11348	0.986463	3.49982e-09	--	uncharacterized protein LOC100848369 [Bos taurus]	-	-	-	-	-	-	-
MSTRG.10069.1	MSTRG.11441	0.975346	6.88279e-08	Znrd1-as	ZNRD1-AS1, partial [Cervus elaphus hippelaphus]	-	-	-	-	-	-	-
MSTRG.10418.1	MSTRG.11441	0.97204	1.28417e-07	Znrd1-as	ZNRD1-AS1, partial [Cervus elaphus hippelaphus]	-	-	-	-	-	-	-
MSTRG.10529.2	MSTRG.11441	0.950328	2.19025e-06	Znrd1-as	ZNRD1-AS1, partial [Cervus elaphus hippelaphus]	-	-	-	-	-	-	-
MSTRG.10544.2	MSTRG.11441	0.96254	5.45482e-07	Znrd1-as	ZNRD1-AS1, partial [Cervus elaphus hippelaphus]	-	-	-	-	-	-	-
MSTRG.10578.1	MSTRG.11441	0.972366	1.21153e-07	Znrd1-as	ZNRD1-AS1, partial [Cervus elaphus hippelaphus]	-	-	-	-	-	-	-
MSTRG.11328.1	MSTRG.11441	0.991789	2.89864e-10	Znrd1-as	ZNRD1-AS1, partial [Cervus elaphus hippelaphus]	-	-	-	-	-	-	-
MSTRG.11385.9	MSTRG.11441	0.98134	1.72684e-08	Znrd1-as	ZNRD1-AS1, partial [Cervus elaphus hippelaphus]	-	-	-	-	-	-	-
MSTRG.11443.1	MSTRG.11441	0.979718	2.61283e-08	Znrd1-as	ZNRD1-AS1, partial [Cervus elaphus hippelaphus]	-	-	-	-	-	-	-
MSTRG.11474.6	MSTRG.11441	0.988707	1.41967e-09	Znrd1-as	ZNRD1-AS1, partial [Cervus elaphus hippelaphus]	-	-	-	-	-	-	-
MSTRG.11586.2	MSTRG.11441	0.958437	9.10909e-07	Znrd1-as	ZNRD1-AS1, partial [Cervus elaphus hippelaphus]	-	-	-	-	-	-	-
MSTRG.11624.4	MSTRG.11441	0.955673	1.2509e-06	Znrd1-as	ZNRD1-AS1, partial [Cervus elaphus hippelaphus]	-	-	-	-	-	-	-
MSTRG.11629.1	MSTRG.11441	0.973515	9.81713e-08	Znrd1-as	ZNRD1-AS1, partial [Cervus elaphus hippelaphus]	-	-	-	-	-	-	-
MSTRG.12337.2	MSTRG.11441	0.966054	3.3533e-07	Znrd1-as	ZNRD1-AS1, partial [Cervus elaphus hippelaphus]	-	-	-	-	-	-	-
MSTRG.12337.4	MSTRG.11441	0.954507	1.42149e-06	Znrd1-as	ZNRD1-AS1, partial [Cervus elaphus hippelaphus]	-	-	-	-	-	-	-
MSTRG.12370.4	MSTRG.11441	0.95914	8.37362e-07	Znrd1-as	ZNRD1-AS1, partial [Cervus elaphus hippelaphus]	-	-	-	-	-	-	-
MSTRG.12878.2	MSTRG.11441	0.964328	4.28415e-07	Znrd1-as	ZNRD1-AS1, partial [Cervus elaphus hippelaphus]	-	-	-	-	-	-	-
MSTRG.13301.1	MSTRG.11441	0.979186	2.97065e-08	Znrd1-as	ZNRD1-AS1, partial [Cervus elaphus hippelaphus]	-	-	-	-	-	-	-
MSTRG.13336.1	MSTRG.11441	0.951382	1.97112e-06	Znrd1-as	ZNRD1-AS1, partial [Cervus elaphus hippelaphus]	-	-	-	-	-	-	-
MSTRG.13408.1	MSTRG.11441	0.960803	6.82203e-07	Znrd1-as	ZNRD1-AS1, partial [Cervus elaphus hippelaphus]	-	-	-	-	-	-	-
MSTRG.13510.1	MSTRG.11441	0.960144	7.40751e-07	Znrd1-as	ZNRD1-AS1, partial [Cervus elaphus hippelaphus]	-	-	-	-	-	-	-
MSTRG.13582.1	MSTRG.11441	0.958174	9.39667e-07	Znrd1-as	ZNRD1-AS1, partial [Cervus elaphus hippelaphus]	-	-	-	-	-	-	-
MSTRG.1372.1	MSTRG.11441	0.955727	1.24341e-06	Znrd1-as	ZNRD1-AS1, partial [Cervus elaphus hippelaphus]	-	-	-	-	-	-	-
MSTRG.13934.2	MSTRG.11441	0.967447	2.72591e-07	Znrd1-as	ZNRD1-AS1, partial [Cervus elaphus hippelaphus]	-	-	-	-	-	-	-
MSTRG.14715.1	MSTRG.11441	0.961042	6.6195e-07	Znrd1-as	ZNRD1-AS1, partial [Cervus elaphus hippelaphus]	-	-	-	-	-	-	-
MSTRG.14920.2	MSTRG.11441	0.956302	1.16593e-06	Znrd1-as	ZNRD1-AS1, partial [Cervus elaphus hippelaphus]	-	-	-	-	-	-	-
MSTRG.15014.10	MSTRG.11441	0.969391	2.0101e-07	Znrd1-as	ZNRD1-AS1, partial [Cervus elaphus hippelaphus]	-	-	-	-	-	-	-
MSTRG.1563.1	MSTRG.11441	0.961709	6.07862e-07	Znrd1-as	ZNRD1-AS1, partial [Cervus elaphus hippelaphus]	-	-	-	-	-	-	-
MSTRG.15814.1	MSTRG.11441	0.983267	1.00464e-08	Znrd1-as	ZNRD1-AS1, partial [Cervus elaphus hippelaphus]	-	-	-	-	-	-	-
MSTRG.15951.1	MSTRG.11441	0.960646	6.95832e-07	Znrd1-as	ZNRD1-AS1, partial [Cervus elaphus hippelaphus]	-	-	-	-	-	-	-
MSTRG.16078.1	MSTRG.11441	0.950794	2.09109e-06	Znrd1-as	ZNRD1-AS1, partial [Cervus elaphus hippelaphus]	-	-	-	-	-	-	-
MSTRG.16078.2	MSTRG.11441	0.975125	7.19362e-08	Znrd1-as	ZNRD1-AS1, partial [Cervus elaphus hippelaphus]	-	-	-	-	-	-	-
MSTRG.16228.2	MSTRG.11441	0.954239	1.46321e-06	Znrd1-as	ZNRD1-AS1, partial [Cervus elaphus hippelaphus]	-	-	-	-	-	-	-
MSTRG.16353.1	MSTRG.11441	0.95638	1.15567e-06	Znrd1-as	ZNRD1-AS1, partial [Cervus elaphus hippelaphus]	-	-	-	-	-	-	-
MSTRG.16692.2	MSTRG.11441	0.9879	2.00175e-09	Znrd1-as	ZNRD1-AS1, partial [Cervus elaphus hippelaphus]	-	-	-	-	-	-	-
MSTRG.16747.1	MSTRG.11441	0.950463	2.16127e-06	Znrd1-as	ZNRD1-AS1, partial [Cervus elaphus hippelaphus]	-	-	-	-	-	-	-
MSTRG.1710.3	MSTRG.11441	0.977054	4.82076e-08	Znrd1-as	ZNRD1-AS1, partial [Cervus elaphus hippelaphus]	-	-	-	-	-	-	-
MSTRG.17109.1	MSTRG.11441	0.983309	9.9217e-09	Znrd1-as	ZNRD1-AS1, partial [Cervus elaphus hippelaphus]	-	-	-	-	-	-	-
MSTRG.17163.1	MSTRG.11441	0.961068	6.59746e-07	Znrd1-as	ZNRD1-AS1, partial [Cervus elaphus hippelaphus]	-	-	-	-	-	-	-
MSTRG.17673.1	MSTRG.11441	0.969794	1.88254e-07	Znrd1-as	ZNRD1-AS1, partial [Cervus elaphus hippelaphus]	-	-	-	-	-	-	-
MSTRG.17673.3	MSTRG.11441	0.970422	1.69661e-07	Znrd1-as	ZNRD1-AS1, partial [Cervus elaphus hippelaphus]	-	-	-	-	-	-	-
MSTRG.18563.1	MSTRG.11441	0.950025	2.25683e-06	Znrd1-as	ZNRD1-AS1, partial [Cervus elaphus hippelaphus]	-	-	-	-	-	-	-
MSTRG.18575.1	MSTRG.11441	0.950549	2.14292e-06	Znrd1-as	ZNRD1-AS1, partial [Cervus elaphus hippelaphus]	-	-	-	-	-	-	-
MSTRG.18721.1	MSTRG.11441	0.956838	1.09715e-06	Znrd1-as	ZNRD1-AS1, partial [Cervus elaphus hippelaphus]	-	-	-	-	-	-	-
MSTRG.18902.8	MSTRG.11441	0.973187	1.04338e-07	Znrd1-as	ZNRD1-AS1, partial [Cervus elaphus hippelaphus]	-	-	-	-	-	-	-
MSTRG.19933.1	MSTRG.11441	0.954061	1.49152e-06	Znrd1-as	ZNRD1-AS1, partial [Cervus elaphus hippelaphus]	-	-	-	-	-	-	-
MSTRG.20544.1	MSTRG.11441	0.972859	1.10831e-07	Znrd1-as	ZNRD1-AS1, partial [Cervus elaphus hippelaphus]	-	-	-	-	-	-	-
MSTRG.20582.1	MSTRG.11441	0.981101	1.83938e-08	Znrd1-as	ZNRD1-AS1, partial [Cervus elaphus hippelaphus]	-	-	-	-	-	-	-
MSTRG.20944.2	MSTRG.11441	0.972228	1.2418e-07	Znrd1-as	ZNRD1-AS1, partial [Cervus elaphus hippelaphus]	-	-	-	-	-	-	-
MSTRG.21183.1	MSTRG.11441	0.956177	1.18244e-06	Znrd1-as	ZNRD1-AS1, partial [Cervus elaphus hippelaphus]	-	-	-	-	-	-	-
MSTRG.21184.1	MSTRG.11441	0.988782	1.37324e-09	Znrd1-as	ZNRD1-AS1, partial [Cervus elaphus hippelaphus]	-	-	-	-	-	-	-
MSTRG.21243.1	MSTRG.11441	0.973842	9.23103e-08	Znrd1-as	ZNRD1-AS1, partial [Cervus elaphus hippelaphus]	-	-	-	-	-	-	-
MSTRG.21245.1	MSTRG.11441	0.968894	2.17683e-07	Znrd1-as	ZNRD1-AS1, partial [Cervus elaphus hippelaphus]	-	-	-	-	-	-	-
MSTRG.21245.2	MSTRG.11441	0.95284	1.69703e-06	Znrd1-as	ZNRD1-AS1, partial [Cervus elaphus hippelaphus]	-	-	-	-	-	-	-
MSTRG.21822.4	MSTRG.11441	0.956381	1.1556e-06	Znrd1-as	ZNRD1-AS1, partial [Cervus elaphus hippelaphus]	-	-	-	-	-	-	-
MSTRG.22520.1	MSTRG.11441	0.951232	2.00126e-06	Znrd1-as	ZNRD1-AS1, partial [Cervus elaphus hippelaphus]	-	-	-	-	-	-	-
MSTRG.23017.1	MSTRG.11441	0.970145	1.77659e-07	Znrd1-as	ZNRD1-AS1, partial [Cervus elaphus hippelaphus]	-	-	-	-	-	-	-
MSTRG.23656.2	MSTRG.11441	0.956374	1.15648e-06	Znrd1-as	ZNRD1-AS1, partial [Cervus elaphus hippelaphus]	-	-	-	-	-	-	-
MSTRG.24286.1	MSTRG.11441	0.966422	3.17753e-07	Znrd1-as	ZNRD1-AS1, partial [Cervus elaphus hippelaphus]	-	-	-	-	-	-	-
MSTRG.25227.2	MSTRG.11441	0.952512	1.75582e-06	Znrd1-as	ZNRD1-AS1, partial [Cervus elaphus hippelaphus]	-	-	-	-	-	-	-
MSTRG.25263.7	MSTRG.11441	0.950113	2.2373e-06	Znrd1-as	ZNRD1-AS1, partial [Cervus elaphus hippelaphus]	-	-	-	-	-	-	-
MSTRG.25382.1	MSTRG.11441	-0.953032	1.66319e-06	Znrd1-as	ZNRD1-AS1, partial [Cervus elaphus hippelaphus]	-	-	-	-	-	-	-
MSTRG.25427.2	MSTRG.11441	0.956016	1.20401e-06	Znrd1-as	ZNRD1-AS1, partial [Cervus elaphus hippelaphus]	-	-	-	-	-	-	-
MSTRG.2617.1	MSTRG.11441	0.96103	6.62929e-07	Znrd1-as	ZNRD1-AS1, partial [Cervus elaphus hippelaphus]	-	-	-	-	-	-	-
MSTRG.2634.2	MSTRG.11441	0.960733	6.88281e-07	Znrd1-as	ZNRD1-AS1, partial [Cervus elaphus hippelaphus]	-	-	-	-	-	-	-
MSTRG.2850.1	MSTRG.11441	0.951637	1.92079e-06	Znrd1-as	ZNRD1-AS1, partial [Cervus elaphus hippelaphus]	-	-	-	-	-	-	-
MSTRG.3784.1	MSTRG.11441	0.971228	1.47957e-07	Znrd1-as	ZNRD1-AS1, partial [Cervus elaphus hippelaphus]	-	-	-	-	-	-	-
MSTRG.404.1	MSTRG.11441	0.960785	6.83753e-07	Znrd1-as	ZNRD1-AS1, partial [Cervus elaphus hippelaphus]	-	-	-	-	-	-	-
MSTRG.5438.1	MSTRG.11441	0.975895	6.15518e-08	Znrd1-as	ZNRD1-AS1, partial [Cervus elaphus hippelaphus]	-	-	-	-	-	-	-
MSTRG.5464.1	MSTRG.11441	0.962449	5.52045e-07	Znrd1-as	ZNRD1-AS1, partial [Cervus elaphus hippelaphus]	-	-	-	-	-	-	-
MSTRG.5471.1	MSTRG.11441	0.96209	5.78626e-07	Znrd1-as	ZNRD1-AS1, partial [Cervus elaphus hippelaphus]	-	-	-	-	-	-	-
MSTRG.5733.1	MSTRG.11441	0.963925	4.52898e-07	Znrd1-as	ZNRD1-AS1, partial [Cervus elaphus hippelaphus]	-	-	-	-	-	-	-
MSTRG.6074.1	MSTRG.11441	0.958475	9.06804e-07	Znrd1-as	ZNRD1-AS1, partial [Cervus elaphus hippelaphus]	-	-	-	-	-	-	-
MSTRG.6504.4	MSTRG.11441	0.979898	2.4996e-08	Znrd1-as	ZNRD1-AS1, partial [Cervus elaphus hippelaphus]	-	-	-	-	-	-	-
MSTRG.7957.1	MSTRG.11441	0.959263	8.25079e-07	Znrd1-as	ZNRD1-AS1, partial [Cervus elaphus hippelaphus]	-	-	-	-	-	-	-
MSTRG.7997.1	MSTRG.11441	0.951126	2.02278e-06	Znrd1-as	ZNRD1-AS1, partial [Cervus elaphus hippelaphus]	-	-	-	-	-	-	-
MSTRG.8319.3	MSTRG.11441	0.959557	7.96057e-07	Znrd1-as	ZNRD1-AS1, partial [Cervus elaphus hippelaphus]	-	-	-	-	-	-	-
MSTRG.8449.1	MSTRG.11441	0.959324	8.18957e-07	Znrd1-as	ZNRD1-AS1, partial [Cervus elaphus hippelaphus]	-	-	-	-	-	-	-
MSTRG.8471.7	MSTRG.11441	0.952214	1.81063e-06	Znrd1-as	ZNRD1-AS1, partial [Cervus elaphus hippelaphus]	-	-	-	-	-	-	-
MSTRG.8581.2	MSTRG.11441	0.952803	1.7035e-06	Znrd1-as	ZNRD1-AS1, partial [Cervus elaphus hippelaphus]	-	-	-	-	-	-	-
MSTRG.8762.1	MSTRG.11441	0.966605	3.09266e-07	Znrd1-as	ZNRD1-AS1, partial [Cervus elaphus hippelaphus]	-	-	-	-	-	-	-
MSTRG.9093.9	MSTRG.11441	0.968926	2.16587e-07	Znrd1-as	ZNRD1-AS1, partial [Cervus elaphus hippelaphus]	-	-	-	-	-	-	-
MSTRG.918.1	MSTRG.11441	0.969379	2.01394e-07	Znrd1-as	ZNRD1-AS1, partial [Cervus elaphus hippelaphus]	-	-	-	-	-	-	-
MSTRG.918.2	MSTRG.11441	0.963021	5.11783e-07	Znrd1-as	ZNRD1-AS1, partial [Cervus elaphus hippelaphus]	-	-	-	-	-	-	-
MSTRG.9244.2	MSTRG.11441	0.981017	1.88031e-08	Znrd1-as	ZNRD1-AS1, partial [Cervus elaphus hippelaphus]	-	-	-	-	-	-	-
MSTRG.9305.1	MSTRG.11441	0.969466	1.98597e-07	Znrd1-as	ZNRD1-AS1, partial [Cervus elaphus hippelaphus]	-	-	-	-	-	-	-
MSTRG.9306.2	MSTRG.11441	0.970917	1.56047e-07	Znrd1-as	ZNRD1-AS1, partial [Cervus elaphus hippelaphus]	-	-	-	-	-	-	-
MSTRG.9361.1	MSTRG.11441	0.960617	6.98342e-07	Znrd1-as	ZNRD1-AS1, partial [Cervus elaphus hippelaphus]	-	-	-	-	-	-	-
MSTRG.963.3	MSTRG.11441	0.974131	8.73667e-08	Znrd1-as	ZNRD1-AS1, partial [Cervus elaphus hippelaphus]	-	-	-	-	-	-	-
XR_001298678.2	MSTRG.11441	0.96547	3.64804e-07	Znrd1-as	ZNRD1-AS1, partial [Cervus elaphus hippelaphus]	-	-	-	-	-	-	-
XR_001300633.2	MSTRG.11441	0.981094	1.84317e-08	Znrd1-as	ZNRD1-AS1, partial [Cervus elaphus hippelaphus]	-	-	-	-	-	-	-
[truncated: 474,143+ more rows]
